# Supplementary material for: De novo assembly of the zucchini genome reveals a whole‐genome duplication associated with the origin of the Cucurbita genus
Source: Plant Biotechnol J. 2017 Dec 4;16(6):1161–71. doi: 10.1111/pbi.12860 (PMC5978595; doi:10.1111/pbi.12860)
Supplement: Supplementary file 15 — Table S7 List of genes that are single copy in Cucurbita pepo. Predicted functions are also shown. [file PBI-16-1161-s010.xls]

## Sheet: Suppl Table 7 Single copy genes
Cp4.1LG01g00130.1	AT5G41570.1 *-** WRKY DNA-binding protein 24 LENGTH=179 IPR003657 (DNA-binding WRKY) GO:0003700 (sequence-specific DNA binding transcription factor activity), GO:0006355 (regulation of transcription, DNA-templated), GO:0043565 (sequence-specific DNA binding)
Cp4.1LG01g00200.1	AT4G11270.1 ***- Transducin/WD40 repeat-like superfamily protein LENGTH=1446 IPR015943 (WD40/YVTN repeat-like-containing domain), IPR016024 (Armadillo-type fold) GO:0005488 (binding), GO:0005515 (protein binding)
Cp4.1LG01g00260.1	sp|C1BK83|SEH1_OSMMO ***- Nucleoporin seh1 IPR015943 (WD40/YVTN repeat-like-containing domain) GO:0005515 (protein binding)
Cp4.1LG01g00440.1	Unknown proteinIPR025322 (Protein of unknown function DUF4228, plant)
Cp4.1LG01g00490.1	ref|XP_007040508.1| ***- Leucine-rich repeat family protein, putative isoform 1 [Theobroma cacao] gb|EOY25009.1| Leucine-rich repeat family protein, putative isoform 1 [Theobroma cacao] IPR006553 (Leucine-rich repeat, cysteine-containing subtype)
Cp4.1LG01g00520.1	AT5G42070.1 *-*- unknown protein; FUNCTIONS IN: molecular_function unknown; INVOLVED IN: biological_process unknown; LOCATED IN: chloroplast thylakoid membrane, chloroplast; EXPRESSED IN: 21 plant structures; EXPRESSED DURING: 13 growth stages; Has 30201 Blast hits to 17322 proteins in 780 species: Archae - 12; Bacteria - 1396; Metazoa - 17338; Fungi - 3422; Plants - 5037; Viruses - 0; Other Euka…
Cp4.1LG01g00540.1	AT4G23930.1 ***- Late embryogenesis abundant (LEA) hydroxyproline-rich glycoprotein family LENGTH=187 IPR004864 (Late embryogenesis abundant protein, LEA-14)
Cp4.1LG01g00550.1	sp|Q9T0A4|NDHS_ARATH ***- NAD(P)H-quinone oxidoreductase subunit S, chloroplastic IPR021659 (Protein of unknown function DUF3252)
Cp4.1LG01g00600.1	AT1G17160.1 **** pfkB-like carbohydrate kinase family protein LENGTH=379 IPR002139 (Ribokinase), IPR029056 (Ribokinase-like) GO:0004747 (ribokinase activity), GO:0006014 (D-ribose metabolic process)
Cp4.1LG01g00670.1	AT3G14850.2 ***- TRICHOME BIREFRINGENCE-LIKE 41 LENGTH=356 IPR025846 (PMR5 N-terminal domain), IPR026057 (PC-Esterase)
Cp4.1LG01g00770.1	AT1G78590.1 **** NAD(H) kinase 3 LENGTH=317 IPR002504 (NAD kinase) GO:0003951 (NAD+ kinase activity), GO:0006741 (NADP biosynthetic process), GO:0008152 (metabolic process), GO:0019674 (NAD metabolic process)
Cp4.1LG01g00810.1	sp|B9T3K6|CSPLD_RICCO ***- CASP-like protein 2A1 IPR006459 (Casparian strip membrane protein), IPR006702 (Domain of unknown function DUF588)
Cp4.1LG01g00980.1	sp|Q9LDL7|PAT1_ARATH ***- Scarecrow-like transcription factor PAT1 IPR005202 (Transcription factor GRAS)
Cp4.1LG01g01040.1	AT1G55980.1 *-*- FAD/NAD(P)-binding oxidoreductase family protein LENGTH=466
Cp4.1LG01g01140.1	Unknown protein
Cp4.1LG01g01150.1	sp|Q8CG07|WRIP1_RAT ***- ATPase WRNIP1 IPR000641 (CbxX/CfqX), IPR008921 (DNA polymerase III, clamp loader complex, gamma/delta/delta subunit, C-terminal), IPR009060 (UBA-like), IPR015940 (Ubiquitin-associated/translation elongation factor EF1B, N-terminal, eukaryote), IPR027417 (P-loop containing nucleoside triphosphate hydrolase) GO:0003677 (DNA binding), GO:0005515 (protein binding), GO:0005524…
Cp4.1LG01g01250.1	AT3G53130.1 ***- Cytochrome P450 superfamily protein LENGTH=539 IPR001128 (Cytochrome P450) GO:0005506 (iron ion binding), GO:0016705 (oxidoreductase activity, acting on paired donors, with incorporation or reduction of molecular oxygen), GO:0020037 (heme binding), GO:0055114 (oxidation-reduction process)
Cp4.1LG01g01290.1	ref|XP_002519888.1| ***- conserved hypothetical protein [Ricinus communis] gb|EEF42492.1| conserved hypothetical protein [Ricinus communis] IPR007087 (Zinc finger, C2H2), IPR007513 (Uncharacterised protein family SERF) GO:0046872 (metal ion binding)
Cp4.1LG01g01370.1	gb|KHN11800.1| ***- RING finger protein 44 [Glycine soja] IPR013083 (Zinc finger, RING/FYVE/PHD-type) GO:0005515 (protein binding), GO:0008270 (zinc ion binding)
Cp4.1LG01g01390.1	sp|Q9SGW3|PSD8A_ARATH **** 26S proteasome non-ATPase regulatory subunit 8 homolog A IPR005062 (SAC3/GANP/Nin1/mts3/eIF-3 p25) GO:0005838 (proteasome regulatory particle), GO:0006508 (proteolysis)
Cp4.1LG01g01420.1	AT4G19460.1 ***- UDP-Glycosyltransferase superfamily protein LENGTH=516 IPR001296 (Glycosyl transferase, family 1), IPR028098 (Glycosyltransferase subfamily 4, N-terminal domain) GO:0009058 (biosynthetic process)
Cp4.1LG01g01470.1	AT1G53200.1 ***- unknown protein; Has 21 Blast hits to 21 proteins in 9 species: Archae - 0; Bacteria - 2; Metazoa - 0; Fungi - 0; Plants - 19; Viruses - 0; Other Eukaryotes - 0 (source: NCBI BLink). LENGTH=613 IPR011990 (Tetratricopeptide-like helical domain) GO:0005515 (protein binding)
Cp4.1LG01g01480.1	AT1G53280.1 ***- Class I glutamine amidotransferase-like superfamily protein LENGTH=438 IPR006287 (DJ-1), IPR029062 (Class I glutamine amidotransferase-like)
Cp4.1LG01g01590.1	sp|Q9H553|ALG2_HUMAN **** Alpha-1,3/1,6-mannosyltransferase ALG2 IPR001296 (Glycosyl transferase, family 1), IPR027054 (Alpha-1,3/1,6-mannosyltransferase ALG2), IPR028098 (Glycosyltransferase subfamily 4, N-terminal domain) GO:0004378 (GDP-Man:Man1GlcNAc2-PP-Dol alpha-1,3-mannosyltransferase activity), GO:0009058 (biosynthetic process), GO:0033164 (glycolipid 6-alpha-mannosyltransferase activity)
Cp4.1LG01g01600.1	AT5G54080.1 **** homogentisate 1,2-dioxygenase LENGTH=461 IPR005708 (Homogentisate 1,2-dioxygenase), IPR014710 (RmlC-like jelly roll fold) GO:0004411 (homogentisate 1,2-dioxygenase activity), GO:0006559 (L-phenylalanine catabolic process), GO:0006570 (tyrosine metabolic process), GO:0055114 (oxidation-reduction process)
Cp4.1LG01g01610.1	gb|KHG26978.1| ***- 2,3-bisphosphoglycerate-independent phosphoglycerate mutase [Gossypium arboreum]
Cp4.1LG01g01720.1	AT1G09794.1 ***- Cox19 family protein (CHCH motif) LENGTH=63 IPR009069 (Cysteine alpha-hairpin motif superfamily)
Cp4.1LG01g01740.1	AT3G15110.1 ***- unknown protein; FUNCTIONS IN: molecular_function unknown; INVOLVED IN: biological_process unknown; LOCATED IN: chloroplast thylakoid membrane; EXPRESSED IN: 20 plant structures; EXPRESSED DURING: 13 growth stages; IPR021434 (Protein of unknown function DUF3082)
Cp4.1LG01g01770.1	AT1G53120.1 **** RNA-binding S4 domain-containing protein LENGTH=320 IPR002942 (RNA-binding S4 domain) GO:0003723 (RNA binding)
Cp4.1LG01g01790.1	AT5G54010.1 ***- UDP-Glycosyltransferase superfamily protein LENGTH=453 IPR002213 (UDP-glucuronosyl/UDP-glucosyltransferase) GO:0008152 (metabolic process), GO:0016758 (transferase activity, transferring hexosyl groups)
Cp4.1LG01g02020.1	AT4G22970.1 ***- homolog of separase LENGTH=2180 IPR005314 (Peptidase C50, separase), IPR030397 (SEPARIN core domain) GO:0005634 (nucleus), GO:0006508 (proteolysis), GO:0008233 (peptidase activity)
Cp4.1LG01g02060.1	Unknown protein
Cp4.1LG01g02150.1	ref|XP_010103892.1| *-*- E3 ubiquitin-protein ligase RING1 [Morus notabilis] gb|EXB97333.1| E3 ubiquitin-protein ligase RING1 [Morus notabilis] IPR013083 (Zinc finger, RING/FYVE/PHD-type) GO:0005515 (protein binding), GO:0008270 (zinc ion binding)
Cp4.1LG01g02160.1	AT3G19190.1 **** autophagy 2 LENGTH=1839 IPR015412 (Autophagy-related, C-terminal), IPR026849 (Autophagy-related protein 2), IPR026854 (Vacuolar protein sorting-associated protein 13A N-terminal domain) GO:0006914 (autophagy)
Cp4.1LG01g02180.1	sp|Q9LFE0|DOT2_ARATH ***- SART-1 family protein DOT2 IPR005011 (SART-1 protein)
Cp4.1LG01g02210.1	ref|XP_007042459.1| ***- PIF / Ping-Pong family of plant transposases [Theobroma cacao] gb|EOX98290.1| PIF / Ping-Pong family of plant transposases [Theobroma cacao]
Cp4.1LG01g02250.1	AT3G19220.1 *-*- protein disulfide isomerases LENGTH=187
Cp4.1LG01g02280.1	gb|KHF99052.1| ***- TP53RK-binding [Gossypium arboreum] IPR013926 (CGI121/TPRKB)
Cp4.1LG01g02290.1	sp|A4PBL4|RAD54_ORYSJ *-** DNA repair and recombination protein RAD54 IPR000330 (SNF2-related), IPR001650 (Helicase, C-terminal), IPR027417 (P-loop containing nucleoside triphosphate hydrolase) GO:0003677 (DNA binding), GO:0005524 (ATP binding)
Cp4.1LG01g02410.1	gb|KHG21205.1| ***- PRKR-interacting 1 [Gossypium arboreum] IPR009548 (Protein of unknown function DUF1168)
Cp4.1LG01g02460.1	AT3G19508.1 ***- unknown protein; LOCATED IN: mitochondrion; Has 34 Blast hits to 34 proteins in 14 species: Archae - 0; Bacteria - 0; Metazoa - 0; Fungi - 0; Plants - 34; Viruses - 0; Other Eukaryotes - 0 (source: NCBI BLink). LENGTH=81 IPR008011 (Complex 1 LYR protein)
Cp4.1LG01g02500.1	AT2G15280.1 ***- Reticulon family protein LENGTH=201 IPR003388 (Reticulon)
Cp4.1LG01g02550.1	AT2G14860.1 **** Peroxisomal membrane 22 kDa (Mpv17/PMP22) family protein LENGTH=252 IPR007248 (Mpv17/PMP22) GO:0016021 (integral component of membrane)
Cp4.1LG01g02560.1	sp|Q8GXX0|ERV1_ARATH **** FAD-linked sulfhydryl oxidase ERV1 IPR017905 (ERV/ALR sulfhydryl oxidase domain) GO:0016972 (thiol oxidase activity), GO:0055114 (oxidation-reduction process)
Cp4.1LG01g02610.1	AT4G33925.1 ***- unknown protein; Has 30201 Blast hits to 17322 proteins in 780 species: Archae - 12; Bacteria - 1396; Metazoa - 17338; Fungi - 3422; Plants - 5037; Viruses - 0; Other Eukaryotes - 2996 (source: NCBI BLink). LENGTH=132 IPR007527 (Zinc finger, SWIM-type) GO:0008270 (zinc ion binding)
Cp4.1LG01g02630.1	ref|XP_007042643.1| ***- Cyclin-related, putative isoform 1 [Theobroma cacao] gb|EOX98474.1| Cyclin-related, putative isoform 1 [Theobroma cacao] IPR018545 (Btz domain)
Cp4.1LG01g02650.1	ref|XP_010109346.1| ***- Histone deacetylase 6 [Morus notabilis] gb|EXC56009.1| Histone deacetylase 6 [Morus notabilis] IPR000286 (Histone deacetylase superfamily), IPR001607 (Zinc finger, UBP-type), IPR013083 (Zinc finger, RING/FYVE/PHD-type) GO:0008270 (zinc ion binding)
Cp4.1LG01g02710.1	sp|Q9FKK2|AGL62_ARATH ***- Agamous-like MADS-box protein AGL62 IPR002100 (Transcription factor, MADS-box) GO:0003677 (DNA binding), GO:0046983 (protein dimerization activity)
Cp4.1LG01g02760.1	AT1G17870.1 *-*- ethylene-dependent gravitropism-deficient and yellow-green-like 3 LENGTH=573 IPR001810 (F-box domain) GO:0005515 (protein binding)
Cp4.1LG01g03050.1	AT4G33600.1 ***- unknown protein; FUNCTIONS IN: molecular_function unknown; INVOLVED IN: biological_process unknown; LOCATED IN: endomembrane system; EXPRESSED IN: 6 plant structures; EXPRESSED DURING: 4 anthesis, C globular stage, petal differentiation and expansion stage; BEST Arabidopsis thaliana protein match is: unknown protein . LENGTH=470 IPR007657 (Glycosyltransferase AER61, uncharacteris…
Cp4.1LG01g03090.1	ref|XP_003597842.1| ***- 30S ribosomal protein S11 [Medicago truncatula] IPR001971 (Ribosomal protein S11) GO:0003735 (structural constituent of ribosome), GO:0005840 (ribosome), GO:0006412 (translation)
Cp4.1LG01g03270.1	sp|P47140|AIM25_YEAST ***- Altered inheritance rate of mitochondria protein 25 IPR005552 (Scramblase), IPR025659 (Tubby C-terminal-like domain)
Cp4.1LG01g03300.1	sp|O22714|PPR86_ARATH ***- Pentatricopeptide repeat-containing protein IPR002885 (Pentatricopeptide repeat), IPR011990 (Tetratricopeptide-like helical domain) GO:0005515 (protein binding)
Cp4.1LG01g03350.1	sp|A7ZM99|SYY_ECO24 **** Tyrosine--tRNA ligase IPR002305 (Aminoacyl-tRNA synthetase, class Ic) GO:0000166 (nucleotide binding), GO:0003723 (RNA binding), GO:0004812 (aminoacyl-tRNA ligase activity), GO:0004831 (tyrosine-tRNA ligase activity), GO:0005524 (ATP binding), GO:0005737 (cytoplasm), GO:0006418 (tRNA aminoacylation for protein translation), GO:0006437 (tyrosyl-tRNA aminoacylation)
Cp4.1LG01g03360.1	sp|Q8VYB1|MED31_ARATH **** Mediator of RNA polymerase II transcription subunit 31 IPR008831 (Mediator complex, subunit Med31) GO:0001104 (RNA polymerase II transcription cofactor activity), GO:0006355 (regulation of transcription, DNA-templated), GO:0016592 (mediator complex)
Cp4.1LG01g03420.1	sp|O80341|EF102_ARATH *-** Ethylene-responsive transcription factor 5 IPR016177 (DNA-binding domain) GO:0003677 (DNA binding), GO:0003700 (sequence-specific DNA binding transcription factor activity), GO:0006355 (regulation of transcription, DNA-templated)
Cp4.1LG01g03430.1	Unknown protein
Cp4.1LG01g03460.1	AT3G17380.1 ***- TRAF-like family protein LENGTH=309 IPR008974 (TRAF-like) GO:0005515 (protein binding)
Cp4.1LG01g03560.1	AT5G07660.1 ***- structural maintenance of chromosomes 6A LENGTH=1058 IPR003395 (RecF/RecN/SMC, N-terminal), IPR027132 (Structural maintenance of chromosomes protein 6), IPR027417 (P-loop containing nucleoside triphosphate hydrolase) GO:0000724 (double-strand break repair via homologous recombination), GO:0006281 (DNA repair), GO:0030915 (Smc5-Smc6 complex)
Cp4.1LG01g03590.1	sp|A4QTQ9|UTP10_MAGO7 *-*- U3 small nucleolar RNA-associated protein 10 IPR012954 (BP28, C-terminal domain), IPR016024 (Armadillo-type fold), IPR022125 (U3 small nucleolar RNA-associated protein 10) GO:0005488 (binding)
Cp4.1LG01g03710.1	sp|Q99797|MIPEP_HUMAN **** Mitochondrial intermediate peptidase IPR001567 (Peptidase M3A/M3B), IPR024077 (Neurolysin/Thimet oligopeptidase, domain 2), IPR024079 (Metallopeptidase, catalytic domain), IPR024080 (Neurolysin/Thimet oligopeptidase, N-terminal) GO:0004222 (metalloendopeptidase activity), GO:0006508 (proteolysis), GO:0008237 (metallopeptidase activity)
Cp4.1LG01g03750.1	sp|P93011|PP182_ARATH ***- Pentatricopeptide repeat-containing protein IPR002885 (Pentatricopeptide repeat), IPR011990 (Tetratricopeptide-like helical domain) GO:0005515 (protein binding)
Cp4.1LG01g03910.1	sp|Q8C0R7|ZMY15_MOUSE *-*- Zinc finger MYND domain-containing protein 15
Cp4.1LG01g03980.1	sp|Q4R380|DPOLL_MACFA *-** DNA polymerase lambda IPR022312 (DNA polymerase family X), IPR028207 (DNA polymerase beta, palm domain), IPR029398 (DNA polymerase beta, thumb domain) GO:0003677 (DNA binding), GO:0003887 (DNA-directed DNA polymerase activity), GO:0005634 (nucleus), GO:0006281 (DNA repair), GO:0016779 (nucleotidyltransferase activity), GO:0034061 (DNA polymerase activity)
Cp4.1LG01g04090.1	AT1G24020.1 ***- MLP-like protein 423 LENGTH=155 IPR000916 (Bet v I domain), IPR023393 (START-like domain), IPR024949 (Bet v I type allergen) GO:0006952 (defense response), GO:0009607 (response to biotic stimulus)
Cp4.1LG01g04100.1	AT1G70230.1 ***- TRICHOME BIREFRINGENCE-LIKE 27 LENGTH=416 IPR026057 (PC-Esterase) GO:0005794 (Golgi apparatus), GO:0010411 (xyloglucan metabolic process), GO:0016413 (O-acetyltransferase activity)
Cp4.1LG01g04290.1	sp|Q921I9|EXOS4_MOUSE **** Exosome complex component RRP41 IPR004123 (mRNA splicing factor, thioredoxin-like U5 snRNP), IPR012336 (Thioredoxin-like fold), IPR015847 (Exoribonuclease, phosphorolytic domain 2), IPR020568 (Ribosomal protein S5 domain 2-type fold), IPR027408 (PNPase/RNase PH domain) GO:0005681 (spliceosomal complex), GO:0007067 (mitotic nuclear division)
Cp4.1LG01g04310.1	sp|Q9SH60|PP103_ARATH ***- Pentatricopeptide repeat-containing protein IPR002885 (Pentatricopeptide repeat), IPR011990 (Tetratricopeptide-like helical domain) GO:0005515 (protein binding)
Cp4.1LG01g04350.1	Unknown proteinIPR025558 (Domain of unknown function DUF4283)
Cp4.1LG01g04370.1	AT5G13510.1 ***- Ribosomal protein L10 family protein LENGTH=220 IPR001790 (Ribosomal protein L10P) GO:0005622 (intracellular), GO:0042254 (ribosome biogenesis)
Cp4.1LG01g04480.1	AT1G51910.1 *-*- Leucine-rich repeat protein kinase family protein LENGTH=876 IPR024788 (Malectin-like carbohydrate-binding domain)
Cp4.1LG01g04880.1	AT1G54540.1 ***- Late embryogenesis abundant (LEA) hydroxyproline-rich glycoprotein family LENGTH=239 IPR004864 (Late embryogenesis abundant protein, LEA-14)
Cp4.1LG01g04960.1	AT2G39740.1 ***- Nucleotidyltransferase family protein LENGTH=511
Cp4.1LG01g05090.1	AT2G39890.1 ***- proline transporter 1 LENGTH=442 IPR013057 (Amino acid transporter, transmembrane domain)
Cp4.1LG01g05200.1	sp|Q8LG95|PP332_ARATH *-*- Pentatricopeptide repeat-containing protein
Cp4.1LG01g05260.1	AT2G37180.1 ***- Aquaporin-like superfamily protein LENGTH=285 IPR000425 (Major intrinsic protein), IPR023271 (Aquaporin-like) GO:0005215 (transporter activity), GO:0006810 (transport), GO:0016020 (membrane)
Cp4.1LG01g05290.1	AT3G11150.1 ***- 2-oxoglutarate (2OG) and Fe(II)-dependent oxygenase superfamily protein LENGTH=371 IPR026992 (Non-haem dioxygenase N-terminal domain), IPR027443 (Isopenicillin N synthase-like)
Cp4.1LG01g05400.1	sp|Q9FFF9|APC1_ARATH **** Anaphase-promoting complex subunit 1 IPR024990 (Anaphase-promoting complex subunit 1) GO:0005680 (anaphase-promoting complex)
Cp4.1LG01g05530.1	sp|Q9XEE9|ALG11_ARATH ***- GDP-Man:Man(3)GlcNAc(2)-PP-Dol alpha-1,2-mannosyltransferase IPR001296 (Glycosyl transferase, family 1) GO:0009058 (biosynthetic process)
Cp4.1LG01g05540.1	sp|Q6C7D2|HAS1_YARLI **** ATP-dependent RNA helicase HAS1 IPR001650 (Helicase, C-terminal), IPR014001 (Helicase superfamily 1/2, ATP-binding domain), IPR014014 (RNA helicase, DEAD-box type, Q motif), IPR025313 (Domain of unknown function DUF4217), IPR027417 (P-loop containing nucleoside triphosphate hydrolase) GO:0003676 (nucleic acid binding), GO:0005524 (ATP binding)
Cp4.1LG01g05580.1	AT3G56010.1 *-*- unknown protein; FUNCTIONS IN: molecular_function unknown; INVOLVED IN: biological_process unknown; LOCATED IN: chloroplast thylakoid membrane; EXPRESSED IN: 22 plant structures; EXPRESSED DURING: 13 growth stages; Has 25 Blast hits to 25 proteins in 12 species: Archae - 0; Bacteria - 0; Metazoa - 0; Fungi - 0; Plants - 25; Viruses - 0; Other Eukaryotes - 0 (source: NCBI BLink). …
Cp4.1LG01g05600.1	AT5G05500.1 ***- Pollen Ole e 1 allergen and extensin family protein LENGTH=183 IPR006041 (Pollen Ole e 1 allergen)
Cp4.1LG01g05650.1	AT2G40410.2 ***- Staphylococcal nuclease homologue LENGTH=332 IPR016071 (Staphylococcal nuclease (SNase-like), OB-fold)
Cp4.1LG01g05730.1	sp|F4K493|CLSY2_ARATH ***- SNF2 domain-containing protein CLASSY 2 IPR000330 (SNF2-related), IPR001650 (Helicase, C-terminal), IPR027417 (P-loop containing nucleoside triphosphate hydrolase) GO:0003677 (DNA binding), GO:0005524 (ATP binding)
Cp4.1LG01g05890.1	Unknown protein
Cp4.1LG01g05900.1	AT3G56380.1 ***- response regulator 17 LENGTH=153 IPR011006 (CheY-like superfamily) GO:0000160 (phosphorelay signal transduction system)
Cp4.1LG01g06030.1	sp|Q9SQ57|PXG_SESIN ***- Peroxygenase IPR007736 (Caleosin)
Cp4.1LG01g06140.1	sp|Q9ZUA2|PP141_ARATH ***- Pentatricopeptide repeat-containing protein IPR002885 (Pentatricopeptide repeat), IPR011990 (Tetratricopeptide-like helical domain) GO:0005515 (protein binding)
Cp4.1LG01g06160.1	AT1G06650.2 **** 2-oxoglutarate (2OG) and Fe(II)-dependent oxygenase superfamily protein LENGTH=369 IPR005123 (Oxoglutarate/iron-dependent dioxygenase), IPR026992 (Non-haem dioxygenase N-terminal domain), IPR027443 (Isopenicillin N synthase-like) GO:0016491 (oxidoreductase activity), GO:0016706 (oxidoreductase activity, acting on paired donors, with incorporation or reduction of molecular oxygen,…
Cp4.1LG01g06280.1	AT1G14990.2 ***- unknown protein; FUNCTIONS IN: molecular_function unknown; INVOLVED IN: biological_process unknown; LOCATED IN: endomembrane system; EXPRESSED IN: 22 plant structures; EXPRESSED DURING: 13 growth stages. LENGTH=132
Cp4.1LG01g06320.1	AT5G38630.1 ***- cytochrome B561-1 LENGTH=230 IPR006593 (Cytochrome b561/ferric reductase transmembrane) GO:0016021 (integral component of membrane)
Cp4.1LG01g06380.1	AT3G19895.1 ***- RING/U-box superfamily protein LENGTH=554 IPR013083 (Zinc finger, RING/FYVE/PHD-type), IPR027443 (Isopenicillin N synthase-like)
Cp4.1LG01g06430.1	Unknown protein
Cp4.1LG01g06440.1	sp|O49133|GALUR_FRAAN **** D-galacturonate reductase IPR001395 (Aldo/keto reductase), IPR023210 (NADP-dependent oxidoreductase domain) GO:0016491 (oxidoreductase activity), GO:0055114 (oxidation-reduction process)
Cp4.1LG01g06450.1	sp|Q54R62|UCKC_DICDI *-** Uridine-cytidine kinase C IPR000764 (Uridine kinase-like), IPR023577 (CYTH-like domain), IPR027417 (P-loop containing nucleoside triphosphate hydrolase) GO:0005524 (ATP binding), GO:0008152 (metabolic process), GO:0016301 (kinase activity)
Cp4.1LG01g06460.1	AT1G68080.1 **** 2-oxoglutarate (2OG) and Fe(II)-dependent oxygenase superfamily protein LENGTH=389 IPR005123 (Oxoglutarate/iron-dependent dioxygenase) GO:0005506 (iron ion binding), GO:0016491 (oxidoreductase activity), GO:0016705 (oxidoreductase activity, acting on paired donors, with incorporation or reduction of molecular oxygen), GO:0016706 (oxidoreductase activity, acting on paired donors, …
Cp4.1LG01g06530.1	AT5G38720.1 *-*- unknown protein; Has 13419 Blast hits to 9093 proteins in 698 species: Archae - 38; Bacteria - 1038; Metazoa - 4949; Fungi - 1086; Plants - 485; Viruses - 44; Other Eukaryotes - 5779 (source: NCBI BLink). LENGTH=306 IPR024326 (Ribosomal RNA-processing protein 7)
Cp4.1LG01g06560.1	sp|P73248|DHPS_SYNY3 **** Dihydropteroate synthase IPR000550 (7,8-Dihydro-6-hydroxymethylpterin-pyrophosphokinase, HPPK), IPR011005 (Dihydropteroate synthase-like) GO:0003848 (2-amino-4-hydroxy-6-hydroxymethyldihydropteridine diphosphokinase activity), GO:0004156 (dihydropteroate synthase activity), GO:0009396 (folic acid-containing compound biosynthetic process), GO:0042558 (pteridine-containing…
Cp4.1LG01g06590.1	sp|Q9ZUM0|C3H17_ARATH *-*- Zinc finger CCCH domain-containing protein 17 IPR000571 (Zinc finger, CCCH-type), IPR005516 (Remorin, C-terminal) GO:0046872 (metal ion binding)
Cp4.1LG01g06600.1	AT1G68100.1 **** ZIP metal ion transporter family LENGTH=469 IPR003689 (Zinc/iron permease) GO:0016020 (membrane), GO:0030001 (metal ion transport), GO:0046873 (metal ion transmembrane transporter activity), GO:0055085 (transmembrane transport)
Cp4.1LG01g06660.1	Unknown protein
Cp4.1LG01g06780.1	AT1G19330.3 ***- unknown protein; FUNCTIONS IN: molecular_function unknown; INVOLVED IN: biological_process unknown; LOCATED IN: cellular_component unknown; EXPRESSED IN: 22 plant structures; EXPRESSED DURING: 13 growth stages; BEST Arabidopsis thaliana protein match is: unknown protein . LENGTH=248 IPR024145 (Histone deacetylase complex subunit SAP30/SAP30-like), IPR025718 (Histone deacetylase c…
Cp4.1LG01g06800.1	AT3G05610.1 **** Plant invertase/pectin methylesterase inhibitor superfamily LENGTH=669 IPR011050 (Pectin lyase fold/virulence factor) GO:0005618 (cell wall), GO:0030599 (pectinesterase activity), GO:0042545 (cell wall modification)
Cp4.1LG01g06950.1	AT2G18500.1 *-*- ovate family protein 7 LENGTH=315 IPR006458 (Ovate protein family, C-terminal)
Cp4.1LG01g06960.1	AT5G17760.1 ***- P-loop containing nucleoside triphosphate hydrolases superfamily protein LENGTH=505 IPR003959 (ATPase, AAA-type, core), IPR025753 (AAA-type ATPase, N-terminal domain), IPR027417 (P-loop containing nucleoside triphosphate hydrolase) GO:0005524 (ATP binding)
Cp4.1LG01g07040.1	AT5G49410.1 ***- unknown protein; BEST Arabidopsis thaliana protein match is: unknown protein . LENGTH=145
Cp4.1LG01g07060.1	AT1G75440.1 ***- ubiquitin-conjugating enzyme 16 LENGTH=161 IPR016135 (Ubiquitin-conjugating enzyme/RWD-like), IPR023313 (Ubiquitin-conjugating enzyme, active site)
Cp4.1LG01g07120.1	gb|KHG28849.1| ***- Cyclic GMP-binding C [Gossypium arboreum]
Cp4.1LG01g07200.1	AT1G68040.1 ***- S-adenosyl-L-methionine-dependent methyltransferases superfamily protein LENGTH=363 IPR005299 (SAM dependent carboxyl methyltransferase), IPR029063 (S-adenosyl-L-methionine-dependent methyltransferase) GO:0008168 (methyltransferase activity)
Cp4.1LG01g07240.1	AT5G05230.1 ***- RING/U-box superfamily protein LENGTH=363 IPR013083 (Zinc finger, RING/FYVE/PHD-type) GO:0004842 (ubiquitin-protein transferase activity), GO:0016567 (protein ubiquitination)
Cp4.1LG01g07270.1	AT2G01755.1 *-*- unknown protein; FUNCTIONS IN: molecular_function unknown; INVOLVED IN: biological_process unknown; LOCATED IN: chloroplast; Has 120 Blast hits to 120 proteins in 52 species: Archae - 0; Bacteria - 80; Metazoa - 0; Fungi - 0; Plants - 24; Viruses - 0; Other Eukaryotes - 16 (source: NCBI BLink). LENGTH=173
Cp4.1LG01g07300.1	sp|F4HXV6|NU155_ARATH **** Nuclear pore complex protein NUP155 IPR004870 (Nucleoporin, Nup155-like) GO:0005643 (nuclear pore), GO:0006913 (nucleocytoplasmic transport), GO:0017056 (structural constituent of nuclear pore)
Cp4.1LG01g07380.1	sp|Q9PJK9|LPXC_CHLMU **** UDP-3-O-[3-hydroxymyristoyl] N-acetylglucosamine deacetylase IPR004463 (UDP-3-O-acyl N-acetylglucosamine deacetylase) GO:0008759 (UDP-3-O-[3-hydroxymyristoyl] N-acetylglucosamine deacetylase activity), GO:0009245 (lipid A biosynthetic process)
Cp4.1LG01g07580.1	sp|Q55681|RECG_SYNY3 *-** ATP-dependent DNA helicase RecG IPR001650 (Helicase, C-terminal), IPR012340 (Nucleic acid-binding, OB-fold), IPR014001 (Helicase superfamily 1/2, ATP-binding domain), IPR027417 (P-loop containing nucleoside triphosphate hydrolase) GO:0003676 (nucleic acid binding), GO:0005524 (ATP binding)
Cp4.1LG01g07590.1	sp|P30819|NADC_PSEAE **** Nicotinate-nucleotide pyrophosphorylase [carboxylating] IPR004393 (Nicotinate-nucleotide pyrophosphorylase) GO:0003824 (catalytic activity), GO:0004514 (nicotinate-nucleotide diphosphorylase (carboxylating) activity), GO:0009435 (NAD biosynthetic process), GO:0016763 (transferase activity, transferring pentosyl groups), GO:0019363 (pyridine nucleotide biosynthetic proces…
Cp4.1LG01g07720.1	AT1G14950.1 *-*- Polyketide cyclase/dehydrase and lipid transport superfamily protein LENGTH=155 IPR000620 (EamA domain), IPR000916 (Bet v I domain), IPR023393 (START-like domain) GO:0006952 (defense response), GO:0009607 (response to biotic stimulus), GO:0016020 (membrane), GO:0016021 (integral component of membrane)
Cp4.1LG01g07950.1	sp|Q9ZUM0|C3H17_ARATH ***- Zinc finger CCCH domain-containing protein 17 IPR000571 (Zinc finger, CCCH-type) GO:0046872 (metal ion binding)
Cp4.1LG01g07980.1	sp|B9HTL5|CSPLC_POPTR ***- CASP-like protein 2D1 IPR006459 (Casparian strip membrane protein), IPR006702 (Domain of unknown function DUF588)
Cp4.1LG01g08020.1	sp|Q22516|CHD3_CAEEL *-** Chromodomain-helicase-DNA-binding protein 3 homolog IPR000330 (SNF2-related), IPR001650 (Helicase, C-terminal), IPR027417 (P-loop containing nucleoside triphosphate hydrolase) GO:0003677 (DNA binding), GO:0005524 (ATP binding)
Cp4.1LG01g08050.1	sp|O32801|DPO1_LACLM *-** DNA polymerase I IPR002298 (DNA polymerase A) GO:0003676 (nucleic acid binding), GO:0003677 (DNA binding), GO:0003887 (DNA-directed DNA polymerase activity), GO:0006139 (nucleobase-containing compound metabolic process), GO:0006260 (DNA replication), GO:0006261 (DNA-dependent DNA replication), GO:0008408 (3'-5' exonuclease activity)
Cp4.1LG01g08060.1	AT5G54855.1 ***- Pollen Ole e 1 allergen and extensin family protein LENGTH=146 IPR006041 (Pollen Ole e 1 allergen)
Cp4.1LG01g08080.1	sp|Q5RJU0|SNF8_XENTR ***- Vacuolar-sorting protein SNF8 IPR007286 (EAP30), IPR011991 (Winged helix-turn-helix DNA-binding domain)
Cp4.1LG01g08110.1	AT5G54920.2 *-*- unknown protein; FUNCTIONS IN: molecular_function unknown; BEST Arabidopsis thaliana protein match is: unknown protein . LENGTH=522 IPR025852 (Ataxin 2, SM domain)
Cp4.1LG01g08140.1	AT4G26965.1 **** NADH:ubiquinone oxidoreductase, 17.2kDa subunit LENGTH=184 IPR007763 (NADH dehydrogenase [ubiquinone] 1 alpha subcomplex subunit 12) GO:0008137 (NADH dehydrogenase (ubiquinone) activity), GO:0009055 (electron carrier activity), GO:0016020 (membrane)
Cp4.1LG01g08150.1	AT5G04050.2 **** RNA-directed DNA polymerase (reverse transcriptase) LENGTH=695 IPR000477 (Reverse transcriptase domain), IPR024937 (Domain X) GO:0006397 (mRNA processing)
Cp4.1LG01g08160.1	sp|Q9SZ42|FAD4_ARATH ***- Fatty acid desaturase 4, chloroplastic IPR019547 (B-domain containing protein Kua)
Cp4.1LG01g08180.1	sp|Q8K9H6|DEAD_BUCAP *-** ATP-dependent RNA helicase DeaD IPR001650 (Helicase, C-terminal), IPR014001 (Helicase superfamily 1/2, ATP-binding domain), IPR014014 (RNA helicase, DEAD-box type, Q motif), IPR027417 (P-loop containing nucleoside triphosphate hydrolase) GO:0003676 (nucleic acid binding), GO:0005524 (ATP binding)
Cp4.1LG01g08310.1	AT4G21900.1 ***- proteinaceous RNase P 3 LENGTH=576 IPR021869 (Ribonuclease Zc3h12a-like)
Cp4.1LG01g08340.1	sp|E9Q349|WDR25_MOUSE *-*- WD repeat-containing protein 25 IPR015943 (WD40/YVTN repeat-like-containing domain) GO:0005515 (protein binding)
Cp4.1LG01g08450.1	Unknown protein
Cp4.1LG01g08550.1	AT3G15370.1 ***- expansin 12 LENGTH=252 IPR007118 (Expansin/Lol pI) GO:0005576 (extracellular region), GO:0009664 (plant-type cell wall organization)
Cp4.1LG01g08580.1	gb|KHG23716.1| **** Cytochrome c oxidase copper chaperone [G [Gossypium raimondii] IPR007745 (Cytochrome c oxidase copper chaperone), IPR009069 (Cysteine alpha-hairpin motif superfamily) GO:0005507 (copper ion binding), GO:0005758 (mitochondrial intermembrane space), GO:0006825 (copper ion transport), GO:0016531 (copper chaperone activity)
Cp4.1LG01g08650.1	AT5G53800.1 *-*- unknown protein; Has 30201 Blast hits to 17322 proteins in 780 species: Archae - 12; Bacteria - 1396; Metazoa - 17338; Fungi - 3422; Plants - 5037; Viruses - 0; Other Eukaryotes - 2996 (source: NCBI BLink). LENGTH=351
Cp4.1LG01g08720.1	AT1G10280.1 **** Core-2/I-branching beta-1,6-N-acetylglucosaminyltransferase family protein LENGTH=412 IPR003406 (Glycosyl transferase, family 14) GO:0008375 (acetylglucosaminyltransferase activity), GO:0016020 (membrane)
Cp4.1LG01g08730.1	AT4G21192.1 ***- Cytochrome c oxidase biogenesis protein Cmc1-like LENGTH=80 IPR013892 (Cytochrome c oxidase biogenesis protein Cmc1-like)
Cp4.1LG01g08780.1	ref|XP_002519376.1| ***- conserved hypothetical protein [Ricinus communis] gb|EEF42993.1| conserved hypothetical protein [Ricinus communis] IPR010298 (Protein of unknown function DUF901)
Cp4.1LG01g08990.1	AT3G26560.1 *-** ATP-dependent RNA helicase, putative LENGTH=1168 IPR001650 (Helicase, C-terminal), IPR002867 (Zinc finger, C6HC-type), IPR007502 (Helicase-associated domain), IPR011709 (Domain of unknown function DUF1605), IPR013083 (Zinc finger, RING/FYVE/PHD-type), IPR014001 (Helicase superfamily 1/2, ATP-binding domain), IPR027417 (P-loop containing nucleoside triphosphate hydrolase) GO:00036…
Cp4.1LG01g09040.1	sp|P44586|DEAD_HAEIN *-** ATP-dependent RNA helicase DeaD IPR000905 (Gcp-like domain), IPR001650 (Helicase, C-terminal), IPR012541 (DBP10CT), IPR014001 (Helicase superfamily 1/2, ATP-binding domain), IPR014014 (RNA helicase, DEAD-box type, Q motif), IPR017861 (Kae1/TsaD family), IPR027417 (P-loop containing nucleoside triphosphate hydrolase) GO:0003676 (nucleic acid binding), GO:0003723 (RNA bind…
Cp4.1LG01g09100.1	Unknown protein
Cp4.1LG01g09150.1	sp|Q9M2Y7|PP274_ARATH *-*- Pentatricopeptide repeat-containing protein IPR002885 (Pentatricopeptide repeat), IPR011990 (Tetratricopeptide-like helical domain) GO:0005515 (protein binding)
Cp4.1LG01g09270.1	AT2G22420.1 **** Peroxidase superfamily protein LENGTH=329 IPR010255 (Haem peroxidase) GO:0004601 (peroxidase activity), GO:0006979 (response to oxidative stress), GO:0020037 (heme binding), GO:0055114 (oxidation-reduction process)
Cp4.1LG01g09320.1	sp|O21243|COXZ_RECAM *-*- Cytochrome c oxidase assembly protein ctaG IPR007533 (Cytochrome c oxidase assembly protein CtaG/Cox11), IPR023471 (Cytochrome c oxidase assembly protein CtaG/Cox11, domain) GO:0005507 (copper ion binding)
Cp4.1LG01g09360.1	sp|Q9JJK2|LANC2_MOUSE ***- LanC-like protein 2 IPR007822 (Lanthionine synthetase C-like)
Cp4.1LG01g09440.1	AT5G10150.1 ***- Domain of unknown function (DUF966) LENGTH=414 IPR010369 (Protein of unknown function DUF966)
Cp4.1LG01g09680.1	AT5G07020.1 ***- proline-rich family protein LENGTH=235
Cp4.1LG01g09770.1	sp|Q9LHI0|NDUA6_ARATH ***- NADH dehydrogenase [ubiquinone] 1 alpha subcomplex subunit 6
Cp4.1LG01g09840.1	ref|XP_007010757.1| ***- KHG/KDPG aldolase [Theobroma cacao] gb|EOY19567.1| KHG/KDPG aldolase [Theobroma cacao] IPR000887 (KDPG/KHG aldolase), IPR013785 (Aldolase-type TIM barrel) GO:0003824 (catalytic activity), GO:0008152 (metabolic process), GO:0016829 (lyase activity)
Cp4.1LG01g09880.1	ref|XP_002525540.1| ***- conserved hypothetical protein [Ricinus communis] gb|EEF36799.1| conserved hypothetical protein [Ricinus communis] IPR001357 (BRCT domain)
Cp4.1LG01g09990.1	sp|Q6NKW7|PP164_ARATH ***- Pentatricopeptide repeat-containing protein IPR002885 (Pentatricopeptide repeat)
Cp4.1LG01g10050.1	Unknown protein
Cp4.1LG01g10090.1	Unknown proteinIPR025558 (Domain of unknown function DUF4283)
Cp4.1LG01g10150.1	AT5G23230.1 ***- nicotinamidase 2 LENGTH=198 IPR000868 (Isochorismatase-like) GO:0003824 (catalytic activity), GO:0008152 (metabolic process)
Cp4.1LG01g10210.1	sp|Q8VZR0|RIBF2_ARATH ***- FAD synthetase 2, chloroplastic IPR014729 (Rossmann-like alpha/beta/alpha sandwich fold) GO:0003919 (FMN adenylyltransferase activity), GO:0009231 (riboflavin biosynthetic process)
Cp4.1LG01g10250.1	sp|Q9ZUW3|PP172_ARATH ***- Pentatricopeptide repeat-containing protein IPR002885 (Pentatricopeptide repeat), IPR011990 (Tetratricopeptide-like helical domain) GO:0005515 (protein binding)
Cp4.1LG01g10340.1	AT4G10090.1 ***- elongator protein 6 LENGTH=262 IPR018627 (Uncharacterised protein family UPF0405), IPR019519 (Elongator complex protein 5), IPR027417 (P-loop containing nucleoside triphosphate hydrolase) GO:0006355 (regulation of transcription, DNA-templated)
Cp4.1LG01g10410.1	sp|Q7SXR3|MAEA_DANRE ***- Macrophage erythroblast attacher IPR006594 (LIS1 homology motif), IPR006595 (CTLH, C-terminal LisH motif), IPR013083 (Zinc finger, RING/FYVE/PHD-type), IPR013144 (CRA domain), IPR024964 (CTLH/CRA C-terminal to LisH motif domain), IPR027370 (RING-type zinc-finger, LisH dimerisation motif) GO:0005515 (protein binding)
Cp4.1LG01g10420.1	ref|XP_002526793.1| ***- conserved hypothetical protein [Ricinus communis] gb|EEF35599.1| conserved hypothetical protein [Ricinus communis] IPR021298 (Protein of unknown function DUF2870)
Cp4.1LG01g10770.1	sp|Q9FFY9|TRP4_ARATH **** Telomere repeat-binding protein 4 IPR009057 (Homeodomain-like), IPR029071 (Ubiquitin-related domain) GO:0003677 (DNA binding), GO:0003682 (chromatin binding)
Cp4.1LG01g10800.1	AT3G11430.1 ***- glycerol-3-phosphate acyltransferase 5 LENGTH=502 IPR002123 (Phospholipid/glycerol acyltransferase) GO:0008152 (metabolic process), GO:0016746 (transferase activity, transferring acyl groups)
Cp4.1LG01g10910.1	AT2G29330.1 **** tropinone reductase LENGTH=260 IPR002347 (Glucose/ribitol dehydrogenase) GO:0008152 (metabolic process), GO:0016491 (oxidoreductase activity)
Cp4.1LG01g11040.1	sp|O43909|EXTL3_HUMAN *-*- Exostosin-like 3 IPR029044 (Nucleotide-diphospho-sugar transferases) GO:0006024 (glycosaminoglycan biosynthetic process), GO:0015012 (heparan sulfate proteoglycan biosynthetic process), GO:0016021 (integral component of membrane)
Cp4.1LG01g11080.1	sp|P23433|E13D_TOBAC *-*- Glucan endo-1,3-beta-glucosidase IPR000490 (Glycoside hydrolase, family 17), IPR016024 (Armadillo-type fold), IPR017853 (Glycoside hydrolase superfamily), IPR018870 (Protein of unknown function DUF2454) GO:0004553 (hydrolase activity, hydrolyzing O-glycosyl compounds), GO:0005488 (binding), GO:0005975 (carbohydrate metabolic process)
Cp4.1LG01g11120.1	AT2G39920.1 **** HAD superfamily, subfamily IIIB acid phosphatase LENGTH=283 IPR005519 (Acid phosphatase (Class B)) GO:0003993 (acid phosphatase activity)
Cp4.1LG01g11320.1	AT2G40095.1 ***- Alpha/beta hydrolase related protein LENGTH=209
Cp4.1LG01g11410.1	AT2G40316.1 ***- FUNCTIONS IN: molecular_function unknown; LOCATED IN: endomembrane system; EXPRESSED IN: 22 plant structures; EXPRESSED DURING: 13 growth stages; IPR018939 (Autophagy-related protein 27)
Cp4.1LG01g11490.1	sp|F4JZC2|ENAS1_ARATH **** Cytosolic endo-beta-N-acetylglucosaminidase 1 IPR005201 (Glycoside hydrolase, family 85) GO:0005737 (cytoplasm), GO:0033925 (mannosyl-glycoprotein endo-beta-N-acetylglucosaminidase activity)
Cp4.1LG01g11540.1	AT2G40780.1 **** Nucleic acid-binding, OB-fold-like protein LENGTH=171 IPR001253 (Translation initiation factor 1A (eIF-1A)) GO:0003723 (RNA binding), GO:0003743 (translation initiation factor activity), GO:0006413 (translational initiation)
Cp4.1LG01g11550.1	AT5G05310.3 **** TLC ATP/ADP transporter LENGTH=511 IPR004667 (ADP/ATP carrier protein) GO:0005471 (ATP:ADP antiporter activity), GO:0005524 (ATP binding), GO:0006810 (transport), GO:0016021 (integral component of membrane)
Cp4.1LG01g11610.1	AT2G01120.2 **** origin recognition complex subunit 4 LENGTH=424 IPR016527 (Origin recognition complex, subunit 4), IPR027417 (P-loop containing nucleoside triphosphate hydrolase) GO:0000808 (origin recognition complex), GO:0003677 (DNA binding), GO:0005634 (nucleus), GO:0006260 (DNA replication)
Cp4.1LG01g11720.1	AT3G10970.1 ***- Haloacid dehalogenase-like hydrolase (HAD) superfamily protein LENGTH=365 IPR023214 (HAD-like domain)
Cp4.1LG01g11760.1	AT5G13140.1 *-*- Pollen Ole e 1 allergen and extensin family protein LENGTH=267 IPR006041 (Pollen Ole e 1 allergen)
Cp4.1LG01g11850.1	sp|B6YUU9|TRM1_THEON **** tRNA (guanine(26)-N(2))-dimethyltransferase IPR002905 (tRNA methyltransferase, Trm1), IPR029063 (S-adenosyl-L-methionine-dependent methyltransferase) GO:0003723 (RNA binding), GO:0004809 (tRNA (guanine-N2-)-methyltransferase activity), GO:0008033 (tRNA processing)
Cp4.1LG01g11870.1	AT1G27990.1 ***- unknown protein; BEST Arabidopsis thaliana protein match is: unknown protein . LENGTH=271
Cp4.1LG01g11950.1	AT5G05270.1 **** Chalcone-flavanone isomerase family protein LENGTH=209 IPR016087 (Chalcone isomerase) GO:0009813 (flavonoid biosynthetic process), GO:0016872 (intramolecular lyase activity), GO:0045430 (chalcone isomerase activity)
Cp4.1LG01g11970.1	AT2G40610.1 *-*- expansin A8 LENGTH=253 IPR002589 (Macro domain), IPR007118 (Expansin/Lol pI) GO:0005576 (extracellular region), GO:0009664 (plant-type cell wall organization)
Cp4.1LG01g12100.1	sp|Q8JFW1|ASND1_DANRE **** Asparagine synthetase domain-containing protein 1 IPR014729 (Rossmann-like alpha/beta/alpha sandwich fold), IPR029055 (Nucleophile aminohydrolases, N-terminal) GO:0004066 (asparagine synthase (glutamine-hydrolyzing) activity), GO:0006529 (asparagine biosynthetic process), GO:0008152 (metabolic process)
Cp4.1LG01g12340.1	AT1G26760.1 ***- SET domain protein 35 LENGTH=545 IPR001214 (SET domain), IPR011990 (Tetratricopeptide-like helical domain) GO:0005515 (protein binding)
Cp4.1LG01g12360.1	AT1G26750.1 ***- unknown protein; Has 44 Blast hits to 44 proteins in 16 species: Archae - 0; Bacteria - 0; Metazoa - 0; Fungi - 0; Plants - 44; Viruses - 0; Other Eukaryotes - 0 (source: NCBI BLink). LENGTH=195
Cp4.1LG01g12370.1	ref|XP_007046037.1| ***- NAC domain protein, IPR003441 (NAC domain) GO:0003677 (DNA binding), GO:0006355 (regulation of transcription, DNA-templated)
Cp4.1LG01g12400.1	AT1G69680.1 ***- Mog1/PsbP/DUF1795-like photosystem II reaction center PsbP family protein LENGTH=202 IPR007681 (Ran-interacting Mog1 protein)
Cp4.1LG01g12430.1	ref|XP_003613814.1| ***- 50S ribosomal protein L18 [Medicago truncatula] IPR005484 (Ribosomal protein L18/L5) GO:0003735 (structural constituent of ribosome), GO:0005622 (intracellular), GO:0005840 (ribosome), GO:0006412 (translation)
Cp4.1LG01g12530.1	sp|Q9XI74|PUMP3_ARATH ***- Mitochondrial uncoupling protein 3 IPR002067 (Mitochondrial carrier protein), IPR023395 (Mitochondrial carrier domain) GO:0055085 (transmembrane transport)
Cp4.1LG01g12600.1	AT1G14345.1 ***- NAD(P)-linked oxidoreductase superfamily protein LENGTH=196 IPR005182 (Domain of unknown function DUF304)
Cp4.1LG01g12620.1	sp|Q1PFA6|PP144_ARATH *-*- Pentatricopeptide repeat-containing protein IPR002885 (Pentatricopeptide repeat)
Cp4.1LG01g12720.1	AT1G27050.1 ***- homeobox protein 54 LENGTH=205 IPR012677 (Nucleotide-binding alpha-beta plait domain) GO:0000166 (nucleotide binding), GO:0003676 (nucleic acid binding)
Cp4.1LG01g12730.1	AT5G24620.1 ***- Pathogenesis-related thaumatin superfamily protein LENGTH=420 IPR001938 (Thaumatin)
Cp4.1LG01g12740.1	sp|B2SB67|LOVHK_BRUA1 *-** Blue-light-activated histidine kinase IPR000014 (PAS domain), IPR000700 (PAS-associated, C-terminal) GO:0000155 (phosphorelay sensor kinase activity), GO:0000160 (phosphorelay signal transduction system), GO:0004871 (signal transducer activity), GO:0007165 (signal transduction)
Cp4.1LG01g12780.1	sp|Q9LN01|PPR21_ARATH *-*- Pentatricopeptide repeat-containing protein IPR002885 (Pentatricopeptide repeat), IPR011990 (Tetratricopeptide-like helical domain) GO:0005515 (protein binding)
Cp4.1LG01g12870.1	AT1G70000.1 ***- myb-like transcription factor family protein LENGTH=261 IPR001878 (Zinc finger, CCHC-type), IPR009057 (Homeodomain-like) GO:0003676 (nucleic acid binding), GO:0003677 (DNA binding), GO:0003682 (chromatin binding), GO:0008270 (zinc ion binding)
Cp4.1LG01g12920.1	AT1G27150.1 ***- Tetratricopeptide repeat (TPR)-like superfamily protein LENGTH=468 IPR011990 (Tetratricopeptide-like helical domain) GO:0005515 (protein binding)
Cp4.1LG01g12980.1	AT1G10522.1 ***- unknown protein; FUNCTIONS IN: molecular_function unknown; INVOLVED IN: biological_process unknown; LOCATED IN: chloroplast; EXPRESSED IN: 23 plant structures; EXPRESSED DURING: 13 growth stages; Has 24 Blast hits to 24 proteins in 8 species: Archae - 0; Bacteria - 0; Metazoa - 0; Fungi - 0; Plants - 24; Viruses - 0; Other Eukaryotes - 0 (source: NCBI BLink). LENGTH=179
Cp4.1LG01g13070.1	sp|Q944S1|RH22_ARATH **** DEAD-box ATP-dependent RNA helicase 22 IPR001650 (Helicase, C-terminal), IPR014001 (Helicase superfamily 1/2, ATP-binding domain), IPR014014 (RNA helicase, DEAD-box type, Q motif), IPR027417 (P-loop containing nucleoside triphosphate hydrolase) GO:0003676 (nucleic acid binding), GO:0005524 (ATP binding)
Cp4.1LG01g13130.1	Unknown protein
Cp4.1LG01g13140.1	sp|Q9LFC5|PP360_ARATH ***- Pentatricopeptide repeat-containing protein IPR002885 (Pentatricopeptide repeat), IPR011990 (Tetratricopeptide-like helical domain) GO:0005515 (protein binding)
Cp4.1LG01g13200.1	Unknown protein
Cp4.1LG01g13240.1	sp|B4S4J4|MEND_PROA2 *-** 2-succinyl-5-enolpyruvyl-6-hydroxy-3-cyclohexene-1-carboxylate synthase IPR004433 (Menaquinone biosynthesis protein MenD), IPR011766 (Thiamine pyrophosphate enzyme, C-terminal TPP-binding), IPR013342 (Mandelate racemase/muconate lactonizing enzyme, C-terminal), IPR029017 (Enolase N-terminal domain-like), IPR029035 (DHS-like NAD/FAD-binding domain), IPR029058 (Alpha/Beta …
Cp4.1LG01g13330.1	ref|XP_007045654.1| ***- ARM repeat superfamily protein isoform 1 [Theobroma cacao] gb|EOY01486.1| ARM repeat superfamily protein isoform 1 [Theobroma cacao] IPR016024 (Armadillo-type fold) GO:0005488 (binding), GO:0006886 (intracellular protein transport), GO:0008536 (Ran GTPase binding)
Cp4.1LG01g13390.1	Unknown protein
Cp4.1LG01g13430.1	Unknown protein
Cp4.1LG01g13490.1	AT5G52410.2 *-*- INVOLVED IN: biological_process unknown; LOCATED IN: chloroplast; EXPRESSED IN: 13 plant structures; EXPRESSED DURING: 6 growth stages;
Cp4.1LG01g13550.1	sp|Q9FX64|HOP2_ARATH ***- Homologous-pairing protein 2 homolog IPR010776 (Tat binding protein 1-interacting), IPR011991 (Winged helix-turn-helix DNA-binding domain)
Cp4.1LG01g13600.1	ref|XP_007046322.1| ***- P-loop containing nucle isoform 1 [Theobroma cacao] IPR016300 (Arsenical pump ATPase, ArsA/GET3), IPR025723 (Anion-transporting ATPase-like domain), IPR027417 (P-loop containing nucleoside triphosphate hydrolase) GO:0005524 (ATP binding), GO:0016887 (ATPase activity)
Cp4.1LG01g13620.1	ref|XP_002524407.1| **** transferase, transferring glycosyl groups, putative [Ricinus communis] gb|EEF38018.1| transferase, transferring glycosyl groups, putative [Ricinus communis] IPR002495 (Glycosyl transferase, family 8), IPR029044 (Nucleotide-diphospho-sugar transferases) GO:0016757 (transferase activity, transferring glycosyl groups)
Cp4.1LG01g13950.1	sp|P54086|TATC_SYNY3 ***- Sec-independent protein translocase protein TatC IPR002033 (Sec-independent periplasmic protein translocase TatC) GO:0016021 (integral component of membrane)
Cp4.1LG01g13990.1	AT4G25360.1 ***- TRICHOME BIREFRINGENCE-LIKE 18 LENGTH=533 IPR025846 (PMR5 N-terminal domain), IPR026057 (PC-Esterase)
Cp4.1LG01g14030.1	sp|Q5BK48|TTC5_RAT ***- Tetratricopeptide repeat protein 5 IPR011990 (Tetratricopeptide-like helical domain) GO:0005515 (protein binding)
Cp4.1LG01g14070.1	sp|Q9LVQ5|PP432_ARATH ***- Pentatricopeptide repeat-containing protein IPR002885 (Pentatricopeptide repeat), IPR011990 (Tetratricopeptide-like helical domain) GO:0005515 (protein binding)
Cp4.1LG01g14170.1	AT5G04830.1 ***- Nuclear transport factor 2 (NTF2) family protein LENGTH=178
Cp4.1LG01g14320.1	Unknown protein
Cp4.1LG01g14350.1	sp|Q6NLG7|RFA3B_ARATH *-** Replication protein A 14 kDa subunit B IPR013970 (Replication factor A protein 3), IPR021374 (Protein of unknown function DUF2996) GO:0003677 (DNA binding), GO:0005634 (nucleus), GO:0006260 (DNA replication), GO:0006281 (DNA repair), GO:0006310 (DNA recombination)
Cp4.1LG01g14370.1	AT3G54260.1 ***- TRICHOME BIREFRINGENCE-LIKE 36 LENGTH=379 IPR025846 (PMR5 N-terminal domain), IPR026057 (PC-Esterase)
Cp4.1LG01g14470.1	AT1G08230.2 **-- Transmembrane amino acid transporter family protein LENGTH=451 IPR013057 (Amino acid transporter, transmembrane domain)
Cp4.1LG01g14500.1	ref|XP_007010493.1| ***- Mitochondrial substrate carrier family protein [Theobroma cacao] gb|EOY19303.1| Mitochondrial substrate carrier family protein [Theobroma cacao] IPR018108 (Mitochondrial substrate/solute carrier), IPR023395 (Mitochondrial carrier domain)
Cp4.1LG01g14550.1	AT3G54826.1 *-** Zim17-type zinc finger protein LENGTH=223 IPR007853 (Zinc finger, DNL-type), IPR024158 (Mitochondrial import protein TIM15) GO:0008270 (zinc ion binding)
Cp4.1LG01g14600.1	AT3G10405.1 ***- unknown protein; FUNCTIONS IN: molecular_function unknown; INVOLVED IN: pollen development; LOCATED IN: chloroplast; Has 44 Blast hits to 44 proteins in 20 species: Archae - 0; Bacteria - 4; Metazoa - 0; Fungi - 0; Plants - 39; Viruses - 0; Other Eukaryotes - 1 (source: NCBI BLink). LENGTH=212 IPR016621 (Uncharacterised conserved protein UCP014543)
Cp4.1LG01g14760.1	AT2G39190.2 **** Protein kinase superfamily protein LENGTH=814 IPR011009 (Protein kinase-like domain) GO:0004672 (protein kinase activity), GO:0005524 (ATP binding), GO:0006468 (protein phosphorylation), GO:0016772 (transferase activity, transferring phosphorus-containing groups)
Cp4.1LG01g14780.1	sp|Q8GW31|DCP2_ARATH ***- mRNA-decapping enzyme subunit 2 IPR007722 (mRNA decapping protein 2, Box A), IPR015797 (NUDIX hydrolase domain-like) GO:0003723 (RNA binding), GO:0016787 (hydrolase activity), GO:0030145 (manganese ion binding)
Cp4.1LG01g14840.1	AT4G14145.1 ***- unknown protein; FUNCTIONS IN: molecular_function unknown; INVOLVED IN: biological_process unknown; LOCATED IN: chloroplast; Has 30201 Blast hits to 17322 proteins in 780 species: Archae - 12; Bacteria - 1396; Metazoa - 17338; Fungi - 3422; Plants - 5037; Viruses - 0; Other Eukaryotes - 2996 (source: NCBI BLink). LENGTH=134 IPR020164 (Cytochrome c oxidase assembly protein COX16) …
Cp4.1LG01g14850.1	AT5G14990.1 *-*- BEST Arabidopsis thaliana protein match is: my s in 578 species: Archae - 107; Bacteria - 678; Metazoa - 3983; Fungi - 607; Plants - 315; Viruses - 16; Other Eukaryotes - 2578 (source: NCBI BLink). LENGTH=666
Cp4.1LG01g14890.1	sp|A5F5U6|BGAL_VIBC3 **** Beta-galactosidase IPR006101 (Glycoside hydrolase, family 2), IPR008979 (Galactose-binding domain-like), IPR011013 (Galactose mutarotase-like domain), IPR013812 (Glycoside hydrolase, family 2/20, immunoglobulin-like beta-sandwich domain), IPR017853 (Glycoside hydrolase superfamily), IPR023230 (Glycoside hydrolase, family 2, conserved site), IPR023232 (Glycoside hydrolase…
Cp4.1LG01g14920.1	AT1G34570.1 ***- Essential protein Yae1, N-terminal LENGTH=208 IPR019191 (Essential protein Yae1, N-terminal)
Cp4.1LG01g14990.1	AT5G63830.1 ***- HIT-type Zinc finger family protein LENGTH=405 IPR007009 (SHQ1 protein), IPR007529 (Zinc finger, HIT-type)
Cp4.1LG01g15040.1	sp|Q9M1I2|PTR46_ARATH ***- Protein NRT1/ PTR FAMILY 5.4 IPR000109 (Proton-dependent oligopeptide transporter family), IPR020846 (Major facilitator superfamily domain) GO:0005215 (transporter activity), GO:0006810 (transport), GO:0006857 (oligopeptide transport), GO:0016020 (membrane)
Cp4.1LG01g15060.1	AT1G10865.1 ***- FUNCTIONS IN: molecular_function unknown; INVOLVED IN: biological_process unknown; LOCATED IN: cellular_component unknown; IPR018793 (Cytochrome c oxidase assembly protein PET191)
Cp4.1LG01g15260.1	AT4G05130.1 **** equilibrative nucleoside transporter 4 LENGTH=418 IPR002259 (Equilibrative nucleoside transporter) GO:0005337 (nucleoside transmembrane transporter activity), GO:0006810 (transport), GO:0016021 (integral component of membrane)
Cp4.1LG01g15290.1	Unknown protein
Cp4.1LG01g15300.1	gb|KEH20020.1| ***- bHLH transcription factor [Medicago truncatula] IPR011598 (Myc-type, basic helix-loop-helix (bHLH) domain), IPR025610 (Transcription factor MYC/MYB N-terminal) GO:0046983 (protein dimerization activity)
Cp4.1LG01g15350.1	sp|Q9CLV5|MENB_PASMU **** 1,4-dihydroxy-2-naphthoyl-CoA synthase IPR001753 (Crotonase superfamily), IPR014748 (Crontonase, C-terminal), IPR029045 (ClpP/crotonase-like domain) GO:0003824 (catalytic activity), GO:0008152 (metabolic process), GO:0008935 (1,4-dihydroxy-2-naphthoyl-CoA synthase activity), GO:0009234 (menaquinone biosynthetic process)
Cp4.1LG01g15420.1	sp|P62980|RS27A_SOLLC *-*- Ubiquitin-40S ribosomal protein S27a IPR011332 (Zinc-binding ribosomal protein) GO:0003735 (structural constituent of ribosome), GO:0005840 (ribosome), GO:0006412 (translation)
Cp4.1LG01g15440.1	sp|Q9LDA9|CAF2P_ARATH ***- CRS2-associated factor 2, chloroplastic IPR001890 (RNA-binding, CRM domain) GO:0003723 (RNA binding)
Cp4.1LG01g15460.1	AT1G70570.2 ***- anthranilate phosphoribosyltransferase, putative LENGTH=632 IPR000312 (Glycosyl transferase, family 3), IPR017459 (Glycosyl transferase family 3, N-terminal domain) GO:0008152 (metabolic process), GO:0016757 (transferase activity, transferring glycosyl groups)
Cp4.1LG01g15680.1	Unknown protein
Cp4.1LG01g15730.1	sp|F4HVG8|CSK_ARATH ***- Chloroplast sensor kinase, chloroplastic IPR003594 (Histidine kinase-like ATPase, C-terminal domain)
Cp4.1LG01g15760.1	AT1G13130.1 **** Cellulase (glycosyl hydrolase family 5) protein LENGTH=552 IPR000772 (Ricin B lectin domain), IPR017853 (Glycoside hydrolase superfamily) GO:0004553 (hydrolase activity, hydrolyzing O-glycosyl compounds), GO:0005975 (carbohydrate metabolic process)
Cp4.1LG01g15780.1	sp|Q8R322|GLE1_MOUSE *-*- Nucleoporin GLE1 IPR012476 (GLE1-like) GO:0005643 (nuclear pore), GO:0016973 (poly(A)+ mRNA export from nucleus)
Cp4.1LG01g15830.1	sp|P33731|SRP72_CANFA **** Signal recognition particle subunit SRP72 IPR011990 (Tetratricopeptide-like helical domain), IPR013699 (Signal recognition particle, SRP72 subunit, RNA-binding), IPR026270 (Signal recognition particle, SRP72 subunit) GO:0005515 (protein binding), GO:0006614 (SRP-dependent cotranslational protein targeting to membrane), GO:0008312 (7S RNA binding), GO:0048500 (signal rec…
Cp4.1LG01g15940.1	AT3G26090.1 **** G-protein coupled receptors;GTPase activators LENGTH=459 IPR016137 (RGS domain) GO:0038032 (termination of G-protein coupled receptor signaling pathway)
Cp4.1LG01g16150.1	sp|Q80UM7|MOGS_MOUSE **** Mannosyl-oligosaccharide glucosidase IPR004888 (Glycoside hydrolase, family 63) GO:0003824 (catalytic activity), GO:0004573 (mannosyl-oligosaccharide glucosidase activity), GO:0009311 (oligosaccharide metabolic process)
Cp4.1LG01g16260.1	Unknown protein
Cp4.1LG01g16290.1	sp|O49429|MORF1_ARATH *-*- Multiple organellar RNA editing factor 1, mitochondrial
Cp4.1LG01g16330.1	sp|A8ID74|BOP1_CHLRE **** Ribosome biogenesis protein BOP1 homolog IPR012953 (BOP1, N-terminal domain), IPR015943 (WD40/YVTN repeat-like-containing domain), IPR028598 (WD repeat BOP1/Erb1) GO:0005515 (protein binding), GO:0006364 (rRNA processing), GO:0042254 (ribosome biogenesis)
Cp4.1LG01g16390.1	sp|Q8W3M6|UBCP_ARATH **** Ubiquitin-like domain-containing CTD phosphatase IPR004274 (NLI interacting factor), IPR023214 (HAD-like domain), IPR029071 (Ubiquitin-related domain) GO:0004721 (phosphoprotein phosphatase activity), GO:0005515 (protein binding), GO:0005634 (nucleus)
Cp4.1LG01g16400.1	ref|XP_003592957.1| ***- Etop [Medicago truncatula] IPR009890 (Etoposide-induced 2.4)
Cp4.1LG01g16420.1	sp|A7IKI9|TRUA_XANP2 **** tRNA pseudouridine synthase A IPR001406 (Pseudouridine synthase I, TruA), IPR020103 (Pseudouridine synthase, catalytic domain) GO:0001522 (pseudouridine synthesis), GO:0003723 (RNA binding), GO:0009451 (RNA modification), GO:0009982 (pseudouridine synthase activity)
Cp4.1LG01g16470.1	AT5G23170.1 *-** Protein kinase superfamily protein LENGTH=341 IPR011009 (Protein kinase-like domain), IPR013320 (Concanavalin A-like lectin/glucanase domain) GO:0004672 (protein kinase activity), GO:0005524 (ATP binding), GO:0006468 (protein phosphorylation), GO:0016772 (transferase activity, transferring phosphorus-containing groups)
Cp4.1LG01g16540.1	ref|XP_007049487.1| ***- Homeodomain-like transcriptional regulator isoform 1 [Theobroma cacao] gb|EOX93644.1| Homeodomain-like transcriptional regulator isoform 1 [Theobroma cacao] IPR009057 (Homeodomain-like), IPR018501 (DDT domain superfamily) GO:0003677 (DNA binding)
Cp4.1LG01g16560.1	AT2G01905.1 ***- cyclin J18 LENGTH=234 IPR013763 (Cyclin-like)
Cp4.1LG01g16600.1	sp|Q682D3|XRCC2_ARATH *-** DNA repair protein XRCC2 homolog IPR030547 (DNA repair protein XRCC2) GO:0000724 (double-strand break repair via homologous recombination), GO:0005657 (replication fork), GO:0006281 (DNA repair), GO:0033063 (Rad51B-Rad51C-Rad51D-XRCC2 complex)
Cp4.1LG01g16620.1	sp|Q9FKR3|PP404_ARATH ***- Pentatricopeptide repeat-containing protein IPR002885 (Pentatricopeptide repeat), IPR011990 (Tetratricopeptide-like helical domain) GO:0005515 (protein binding)
Cp4.1LG01g16660.1	sp|Q5U3U0|PHYD1_DANRE ***- Phytanoyl-CoA dioxygenase domain-containing protein 1 IPR008775 (Phytanoyl-CoA dioxygenase)
Cp4.1LG01g16710.1	sp|A5UUL3|THIE_ROSS1 *-** Thiamine-phosphate synthase IPR003733 (Thiamine phosphate synthase), IPR029056 (Ribokinase-like) GO:0003824 (catalytic activity), GO:0004789 (thiamine-phosphate diphosphorylase activity), GO:0009228 (thiamine biosynthetic process)
Cp4.1LG01g16790.1	sp|Q680H3|PP170_ARATH *-*- Pentatricopeptide repeat-containing protein IPR002885 (Pentatricopeptide repeat)
Cp4.1LG01g16830.1	sp|Q9FI44|SDAF2_ARATH ***- Succinate dehydrogenase assembly factor 2, mitochondrial IPR005631 (Flavinator of succinate dehydrogenase)
Cp4.1LG01g16860.1	AT4G08990.1 **** DNA (cytosine-5-)-methyltransferase family protein LENGTH=1512 IPR001025 (Bromo adjacent homology (BAH) domain), IPR001525 (C-5 cytosine methyltransferase), IPR029063 (S-adenosyl-L-methionine-dependent methyltransferase) GO:0003677 (DNA binding), GO:0003682 (chromatin binding), GO:0006306 (DNA methylation), GO:0008168 (methyltransferase activity)
Cp4.1LG01g16990.1	sp|Q60936|ADCK3_MOUSE ***- Atypical kinase ADCK3, mitochondrial IPR011009 (Protein kinase-like domain) GO:0016772 (transferase activity, transferring phosphorus-containing groups)
Cp4.1LG01g17020.1	ref|XP_007012548.1| ***- Alpha/beta-Hydrolases superfamily protein, putative [Theobroma cacao] gb|EOY30167.1| Alpha/beta-Hydrolases superfamily protein, putative [Theobroma cacao] IPR003675 (CAAX amino terminal protease), IPR029058 (Alpha/Beta hydrolase fold) GO:0016020 (membrane)
Cp4.1LG01g17150.1	Unknown protein
Cp4.1LG01g17200.1	gb|KEH32748.1| **** mitotic spindle assembly checkpoint protein, putative [Medicago truncatula] IPR008672 (Spindle assembly checkpoint component Mad1) GO:0007094 (mitotic spindle assembly checkpoint)
Cp4.1LG01g17210.1	AT2G02570.1 **** nucleic acid binding;RNA binding LENGTH=300 IPR002999 (Tudor domain), IPR010304 (Survival motor neuron) GO:0003723 (RNA binding), GO:0005634 (nucleus), GO:0005737 (cytoplasm), GO:0006397 (mRNA processing)
Cp4.1LG01g17250.1	AT1G09290.1 ***- unknown protein; Has 73 Blast hits to 71 proteins in 26 species: Archae - 0; Bacteria - 0; Metazoa - 5; Fungi - 11; Plants - 54; Viruses - 0; Other Eukaryotes - 3 (source: NCBI BLink). LENGTH=348 IPR004114 (THUMP) GO:0003723 (RNA binding)
Cp4.1LG01g17320.1	AT5G24630.6 *-*- double-stranded DNA binding LENGTH=454
Cp4.1LG01g17540.1	AT1G11290.1 *-*- Pentatricopeptide repeat (PPR) superfamily protein LENGTH=809 IPR002885 (Pentatricopeptide repeat)
Cp4.1LG01g17630.1	AT1G25570.1 **** Di-glucose binding protein with Leucine-rich repeat domain LENGTH=628 IPR001611 (Leucine-rich repeat), IPR024788 (Malectin-like carbohydrate-binding domain) GO:0005515 (protein binding)
Cp4.1LG01g17640.1	sp|Q9S713|STT7_ARATH **** Serine/threonine-protein kinase STN7, chloroplastic IPR011009 (Protein kinase-like domain) GO:0004672 (protein kinase activity), GO:0005524 (ATP binding), GO:0006468 (protein phosphorylation), GO:0016772 (transferase activity, transferring phosphorus-containing groups)
Cp4.1LG01g17760.1	Unknown protein
Cp4.1LG01g17770.1	AT1G25420.1 ***- Regulator of Vps4 activity in the MVB pathway protein LENGTH=323 IPR005061 (Domain of unknown function DUF292, eukaryotic)
Cp4.1LG01g17930.1	AT3G25805.1 ***- unknown protein; Has 98 Blast hits to 98 proteins in 45 species: Archae - 0; Bacteria - 51; Metazoa - 0; Fungi - 0; Plants - 43; Viruses - 0; Other Eukaryotes - 4 (source: NCBI BLink). LENGTH=335
Cp4.1LG01g18010.1	sp|Q4P400|CWC24_USTMA *-*- Pre-mRNA-splicing factor CWC24 IPR000571 (Zinc finger, CCCH-type), IPR013083 (Zinc finger, RING/FYVE/PHD-type) GO:0005515 (protein binding), GO:0008270 (zinc ion binding), GO:0046872 (metal ion binding)
Cp4.1LG01g18410.1	sp|Q9CAC5|NDHL_ARATH **** NAD(P)H-quinone oxidoreductase subunit L, chloroplastic IPR019654 (NAD(P)H-quinone oxidoreductase subunit L) GO:0016655 (oxidoreductase activity, acting on NAD(P)H, quinone or similar compound as acceptor), GO:0055114 (oxidation-reduction process)
Cp4.1LG01g18670.1	sp|Q9LKW9|NHX7_ARATH *-*- Sodium/hydrogen exchanger 7
Cp4.1LG01g18720.1	AT2G37870.1 ***- Bifunctional inhibitor/lipid-transfer protein/seed storage 2S albumin superfamily protein LENGTH=115 IPR016140 (Bifunctional inhibitor/plant lipid transfer protein/seed storage helical domain)
Cp4.1LG01g18850.1	AT3G19850.1 ***- Phototropic-responsive NPH3 family protein LENGTH=554 IPR027356 (NPH3 domain)
Cp4.1LG01g18860.1	AT2G37400.1 ***- Tetratricopeptide repeat (TPR)-like superfamily protein LENGTH=333 IPR011990 (Tetratricopeptide-like helical domain) GO:0005515 (protein binding)
Cp4.1LG01g18970.1	AT3G25545.1 ***- unknown protein; FUNCTIONS IN: molecular_function unknown; INVOLVED IN: biological_process unknown; LOCATED IN: cellular_component unknown; EXPRESSED IN: 23 plant structures; EXPRESSED DURING: 13 growth stages; Has 38 Blast hits to 38 proteins in 14 species: Archae - 0; Bacteria - 0; Metazoa - 0; Fungi - 0; Plants - 38; Viruses - 0; Other Eukaryotes - 0 (source: NCBI BLink). LENG…
Cp4.1LG01g19190.1	AT2G38780.1 ***- unknown protein; FUNCTIONS IN: molecular_function unknown; INVOLVED IN: biological_process unknown; LOCATED IN: chloroplast; EXPRESSED IN: 21 plant structures; EXPRESSED DURING: 13 growth stages; Has 58 Blast hits to 58 proteins in 23 species: Archae - 0; Bacteria - 4; Metazoa - 1; Fungi - 0; Plants - 44; Viruses - 0; Other Eukaryotes - 9 (source: NCBI BLink). LENGTH=465
Cp4.1LG01g19260.1	Unknown proteinIPR016177 (DNA-binding domain) GO:0003677 (DNA binding), GO:0003700 (sequence-specific DNA binding transcription factor activity), GO:0006355 (regulation of transcription, DNA-templated)
Cp4.1LG01g19270.1	sp|Q55750|MFD_SYNY3 ***- Transcription-repair-coupling factor IPR001650 (Helicase, C-terminal), IPR003711 (CarD-like/TRCF domain), IPR014001 (Helicase superfamily 1/2, ATP-binding domain), IPR027417 (P-loop containing nucleoside triphosphate hydrolase) GO:0003676 (nucleic acid binding), GO:0005524 (ATP binding)
Cp4.1LG01g19300.1	Unknown protein
Cp4.1LG01g19330.1	AT1G31860.1 **** histidine biosynthesis bifunctional protein (HISIE) LENGTH=281 IPR002496 (Phosphoribosyl-AMP cyclohydrolase domain), IPR021130 (Phosphoribosyl-ATP pyrophosphohydrolase-like), IPR023019 (Histidine biosynthesis bifunctional protein HisIE) GO:0000105 (histidine biosynthetic process), GO:0004635 (phosphoribosyl-AMP cyclohydrolase activity), GO:0004636 (phosphoribosyl-ATP diphosphatas…
Cp4.1LG01g19360.1	gb|AES67643.2| ***- rRNA-processing protein PIN domain protein [Medicago truncatula] IPR006984 (rRNA-processing protein Fcf1/Utp23) GO:0032040 (small-subunit processome)
Cp4.1LG01g19370.1	gb|KHN01414.1| *-*- Mitochondrial intermembrane space import and assembly protein 40 [Glycine soja]
Cp4.1LG01g19390.1	AT3G19990.1 ***- unknown protein; INVOLVED IN: biological_process unknown; LOCATED IN: chloroplast stroma, chloroplast; EXPRESSED IN: 23 plant structures; EXPRESSED DURING: 13 growth stages; Has 118 Blast hits to 118 proteins in 41 species: Archae - 0; Bacteria - 42; Metazoa - 0; Fungi - 0; Plants - 56; Viruses - 0; Other Eukaryotes - 20 (source: NCBI BLink). LENGTH=425 IPR011990 (Tetratricopepti…
Cp4.1LG01g19400.1	AT5G23390.1 ***- Plant protein of unknown function (DUF639) LENGTH=730 IPR006927 (Protein of unknown function DUF639)
Cp4.1LG01g19590.1	ref|XP_002531916.1| **** calcium ion binding protein, putative [Ricinus communis] gb|EEF30460.1| calcium ion binding protein, putative [Ricinus communis] IPR008797 (Photosystem II PsbQ, oxygen evolving complex), IPR023222 (PsbQ-like domain) GO:0005509 (calcium ion binding), GO:0009523 (photosystem II), GO:0009654 (photosystem II oxygen evolving complex), GO:0015979 (photosynthesis), GO:0019898 (e…
Cp4.1LG01g19740.1	gb|KHN05369.1| **** RNA-binding protein 5 [Glycine soja] IPR000467 (G-patch domain), IPR001876 (Zinc finger, RanBP2-type), IPR012677 (Nucleotide-binding alpha-beta plait domain) GO:0000166 (nucleotide binding), GO:0003676 (nucleic acid binding), GO:0008270 (zinc ion binding)
Cp4.1LG01g19790.1	sp|Q9LVQ5|PP432_ARATH *-*- Pentatricopeptide repeat-containing protein IPR002885 (Pentatricopeptide repeat), IPR011990 (Tetratricopeptide-like helical domain) GO:0005515 (protein binding)
Cp4.1LG01g19830.1	sp|P51612|XPC_MOUSE *-** DNA repair protein complementing XP-C cells homolog IPR002931 (Transglutaminase-like), IPR004583 (DNA repair protein Rad4) GO:0003677 (DNA binding), GO:0003684 (damaged DNA binding), GO:0005634 (nucleus), GO:0006289 (nucleotide-excision repair)
Cp4.1LG01g19970.1	AT3G62470.1 ***- Pentatricopeptide repeat (PPR) superfamily protein LENGTH=599 IPR002885 (Pentatricopeptide repeat), IPR011990 (Tetratricopeptide-like helical domain) GO:0005515 (protein binding)
Cp4.1LG01g20100.1	ref|NP_001126.3| *-*- aggrecan core protein isoform 1 precursor [Homo sapiens]
Cp4.1LG01g20150.1	AT5G64610.1 **** histone acetyltransferase of the MYST family 1 LENGTH=445 IPR016181 (Acyl-CoA N-acyltransferase), IPR016197 (Chromo domain-like) GO:0005634 (nucleus), GO:0006355 (regulation of transcription, DNA-templated), GO:0016747 (transferase activity, transferring acyl groups other than amino-acyl groups)
Cp4.1LG01g20340.1	AT4G08240.2 ***- unknown protein; Has 33 Blast hits to 33 proteins in 12 species: Archae - 0; Bacteria - 0; Metazoa - 0; Fungi - 0; Plants - 33; Viruses - 0; Other Eukaryotes - 0 (source: NCBI BLink). LENGTH=136
Cp4.1LG01g20400.1	AT2G41705.1 ***- camphor resistance CrcB family protein LENGTH=461 IPR003691 (Putative fluoride ion transporter CrcB) GO:0016021 (integral component of membrane)
Cp4.1LG01g20500.1	AT1G44820.1 ***- Peptidase M20/M25/M40 family protein LENGTH=438 IPR002933 (Peptidase M20) GO:0004046 (aminoacylase activity), GO:0005737 (cytoplasm), GO:0006520 (cellular amino acid metabolic process), GO:0008152 (metabolic process), GO:0016787 (hydrolase activity)
Cp4.1LG01g20510.1	gb|AGL09433.1| ***- glycine-rich protein, partial [Canella winterana] IPR024491 (Selenoprotein SelK/SelG)
Cp4.1LG01g20580.1	AT1G21780.1 ***- BTB/POZ domain-containing protein LENGTH=326 IPR011333 (BTB/POZ fold) GO:0005515 (protein binding)
Cp4.1LG01g20630.1	sp|Q8KCJ0|HEM2_CHLTE ***- Delta-aminolevulinic acid dehydratase IPR001731 (Delta-aminolevulinic acid dehydratase), IPR013785 (Aldolase-type TIM barrel), IPR030656 (Delta-aminolevulinic acid dehydratase, active site) GO:0003824 (catalytic activity), GO:0004655 (porphobilinogen synthase activity), GO:0033014 (tetrapyrrole biosynthetic process), GO:0046872 (metal ion binding)
Cp4.1LG01g20780.1	AT5G52560.1 ***- UDP-sugar pyrophosphorylase LENGTH=614 IPR002618 (UTP--glucose-1-phosphate uridylyltransferase family), IPR029044 (Nucleotide-diphospho-sugar transferases) GO:0008152 (metabolic process), GO:0070569 (uridylyltransferase activity)
Cp4.1LG01g20820.1	Unknown protein
Cp4.1LG01g20880.1	Unknown proteinIPR025287 (Wall-associated receptor kinase galacturonan-binding domain) GO:0030247 (polysaccharide binding)
Cp4.1LG01g20930.1	AT3G21470.1 *-*- Pentatricopeptide repeat (PPR-like) superfamily protein LENGTH=523 IPR002885 (Pentatricopeptide repeat)
Cp4.1LG01g21140.1	AT5G42130.1 ***- Mitochondrial substrate carrier family protein LENGTH=412 IPR018108 (Mitochondrial substrate/solute carrier), IPR023395 (Mitochondrial carrier domain)
Cp4.1LG01g21320.1	AT1G71696.2 **** carboxypeptidase D, putative LENGTH=491 IPR000834 (Peptidase M14, carboxypeptidase A), IPR008969 (Carboxypeptidase-like, regulatory domain), IPR014766 (Carboxypeptidase, regulatory domain) GO:0004181 (metallocarboxypeptidase activity), GO:0006508 (proteolysis), GO:0008270 (zinc ion binding)
Cp4.1LG01g21350.1	sp|Q94AI6|SEC6_ARATH **** Exocyst complex component SEC6 IPR010326 (Exocyst complex component Sec6) GO:0000145 (exocyst), GO:0006887 (exocytosis)
Cp4.1LG01g21370.1	AT1G71740.1 ***- unknown protein; Has 82 Blast hits to 82 proteins in 12 species: Archae - 0; Bacteria - 0; Metazoa - 0; Fungi - 0; Plants - 82; Viruses - 0; Other Eukaryotes - 0 (source: NCBI BLink). LENGTH=130
Cp4.1LG01g21430.1	AT3G22220.1 *-*- hAT transposon superfamily LENGTH=761 IPR011107 (Protein phosphatase inhibitor)
Cp4.1LG01g21460.1	AT1G71780.1 ***- unknown protein; FUNCTIONS IN: molecular_function unknown; INVOLVED IN: biological_process unknown; LOCATED IN: endoplasmic reticulum; EXPRESSED IN: 25 plant structures; EXPRESSED DURING: 15 growth stages; Has 34 Blast hits to 34 proteins in 11 species: Archae - 0; Bacteria - 0; Metazoa - 0; Fungi - 0; Plants - 34; Viruses - 0; Other Eukaryotes - 0 (source: NCBI BLink). LENGTH=197
Cp4.1LG01g21480.1	AT5G04870.1 **** calcium dependent protein kinase 1 LENGTH=610 IPR011009 (Protein kinase-like domain), IPR011992 (EF-hand domain pair) GO:0004672 (protein kinase activity), GO:0005509 (calcium ion binding), GO:0005524 (ATP binding), GO:0006468 (protein phosphorylation), GO:0016772 (transferase activity, transferring phosphorus-containing groups)
Cp4.1LG01g21540.1	AT1G71730.1 ***- unknown protein; Has 52 Blast hits to 52 proteins in 24 species: Archae - 0; Bacteria - 0; Metazoa - 4; Fungi - 0; Plants - 41; Viruses - 0; Other Eukaryotes - 7 (source: NCBI BLink). LENGTH=177
Cp4.1LG01g21580.1	AT1G71750.2 **** Hypoxanthine-guanine phosphoribosyltransferase LENGTH=198 IPR005904 (Hypoxanthine phosphoribosyl transferase), IPR029057 (Phosphoribosyltransferase-like) GO:0004422 (hypoxanthine phosphoribosyltransferase activity), GO:0005737 (cytoplasm), GO:0006166 (purine ribonucleoside salvage), GO:0009116 (nucleoside metabolic process)
Cp4.1LG01g21660.1	AT1G19080.1 ***- GINS complex protein LENGTH=185 IPR021151 (GINS complex)
Cp4.1LG01g21800.1	AT2G40400.1 ***- Protein of unknown function (DUF399 and DUF3411) LENGTH=735 IPR007314 (Domain of unknown function DUF399), IPR021825 (Protein of unknown function DUF3411, plant)
Cp4.1LG01g21870.1	sp|A0MES8|ABI4_ARATH *-** Ethylene-responsive transcription factor ABI4 IPR016177 (DNA-binding domain) GO:0003677 (DNA binding), GO:0003700 (sequence-specific DNA binding transcription factor activity), GO:0006355 (regulation of transcription, DNA-templated)
Cp4.1LG01g22100.1	sp|Q55403|Y575_SYNY3 ***- Thylakoid membrane protein slr0575 IPR021275 (Protein of unknown function DUF2854)
Cp4.1LG01g22300.1	sp|Q975P3|APGM_SULTO **** 2,3-bisphosphoglycerate-independent phosphoglycerate mutase IPR004456 (2,3-bisphosphoglycerate-independent phosphoglycerate mutase) GO:0003824 (catalytic activity), GO:0008152 (metabolic process), GO:0046537 (2,3-bisphosphoglycerate-independent phosphoglycerate mutase activity), GO:0046872 (metal ion binding)
Cp4.1LG01g22330.1	sp|Q3TX08|TRM1_MOUSE **** tRNA (guanine(26)-N(2))-dimethyltransferase IPR002905 (tRNA methyltransferase, Trm1), IPR029063 (S-adenosyl-L-methionine-dependent methyltransferase) GO:0003723 (RNA binding), GO:0004809 (tRNA (guanine-N2-)-methyltransferase activity), GO:0008033 (tRNA processing)
Cp4.1LG01g22350.1	AT3G02300.1 ***- Regulator of chromosome condensation (RCC1) family protein LENGTH=471 IPR009091 (Regulator of chromosome condensation 1/beta-lactamase-inhibitor protein II)
Cp4.1LG01g22400.1	sp|Q84J46|PP262_ARATH ***- Pentatricopeptide repeat-containing protein IPR002885 (Pentatricopeptide repeat), IPR011990 (Tetratricopeptide-like helical domain) GO:0005515 (protein binding)
Cp4.1LG01g22570.1	AT3G01060.1 ***- unknown protein; Has 640 Blast hits to 638 proteins in 201 species: Archae - 0; Bacteria - 293; Metazoa - 0; Fungi - 71; Plants - 72; Viruses - 0; Other Eukaryotes - 204 (source: NCBI BLink). LENGTH=455 IPR025638 (Protein of unknown function DUF4336)
Cp4.1LG01g22610.1	ref|XP_002530997.1| ***- conserved hypothetical protein [Ricinus communis] gb|EEF31385.1| conserved hypothetical protein [Ricinus communis] IPR019351 (Protein of unknown function DUF2039)
Cp4.1LG01g22620.1	AT3G29240.1 ***- Protein of unknown function (DUF179) LENGTH=317 IPR003774 (Protein of unknown function UPF0301)
Cp4.1LG01g22640.1	AT5G39380.1 *-** Plant calmodulin-binding protein-related LENGTH=507 IPR012417 (Calmodulin-binding domain, plant) GO:0005516 (calmodulin binding)
Cp4.1LG01g22660.1	Unknown proteinIPR011038 (Calycin-like)
Cp4.1LG01g22680.1	ref|XP_007032556.1| ***- Domain of Uncharacterized protein function isoform 1 [Theobroma cacao] gb|EOY03482.1| Domain of Uncharacterized protein function isoform 1 [Theobroma cacao] IPR014764 (Defective-in-cullin neddylation protein)
Cp4.1LG01g22720.1	AT5G50390.1 *-*- Pentatricopeptide repeat (PPR-like) superfamily protein LENGTH=701 IPR002885 (Pentatricopeptide repeat)
Cp4.1LG01g22870.1	AT1G14340.1 **** RNA-binding (RRM/RBD/RNP motifs) family protein LENGTH=244 IPR012677 (Nucleotide-binding alpha-beta plait domain) GO:0000166 (nucleotide binding), GO:0003676 (nucleic acid binding)
Cp4.1LG01g23000.1	AT3G47870.1 *-*- LOB domain-containing protein 27 LENGTH=328 IPR004883 (Lateral organ boundaries, LOB)
Cp4.1LG01g23060.1	sp|Q9VR59|VIP1_DROME ***- Inositol hexakisphosphate and diphosphoinositol-pentakisphosphate kinase IPR029033 (Histidine phosphatase superfamily) GO:0003993 (acid phosphatase activity)
Cp4.1LG01g23100.1	sp|A6S936|CLP1_BOTFB **** mRNA cleavage and polyadenylation factor clp1 IPR010655 (Pre-mRNA cleavage complex II Clp1), IPR027417 (P-loop containing nucleoside triphosphate hydrolase), IPR028606 (Polyribonucleotide 5-hydroxyl-kinase Clp1) GO:0005849 (mRNA cleavage factor complex), GO:0031124 (mRNA 3'-end processing)
Cp4.1LG01g23140.1	sp|O49856|FTRC_SOYBN **** Ferredoxin-thioredoxin reductase catalytic chain, chloroplastic IPR004209 (Ferredoxin thioredoxin reductase beta subunit, domain) GO:0016730 (oxidoreductase activity, acting on iron-sulfur proteins as donors), GO:0055114 (oxidation-reduction process)
Cp4.1LG01g23210.1	AT3G01430.1 ***- BEST Arabidopsis thaliana protein match is: NHL domain-containing protein . LENGTH=180
Cp4.1LG01g23300.1	sp|Q9FND8|PP409_ARATH ***- Pentatricopeptide repeat-containing protein IPR002885 (Pentatricopeptide repeat), IPR011990 (Tetratricopeptide-like helical domain) GO:0005515 (protein binding)
Cp4.1LG01g23350.1	Unknown protein
Cp4.1LG01g23450.1	sp|P50218|IDHC_TOBAC *-** Isocitrate dehydrogenase [NADP] IPR001650 (Helicase, C-terminal), IPR004179 (Sec63 domain), IPR004790 (Isocitrate dehydrogenase NADP-dependent), IPR014001 (Helicase superfamily 1/2, ATP-binding domain), IPR024084 (Isopropylmalate dehydrogenase-like domain), IPR027417 (P-loop containing nucleoside triphosphate hydrolase) GO:0000287 (magnesium ion binding), GO:0003676 (nuc…
Cp4.1LG01g23500.1	Unknown protein
Cp4.1LG01g23520.1	AT3G27550.1 *-** RNA-binding CRS1 / YhbY (CRM) domain protein LENGTH=491 IPR001890 (RNA-binding, CRM domain) GO:0003723 (RNA binding)
Cp4.1LG01g23600.1	sp|O74362|ESF2_SCHPO *-*- Pre-rRNA-processing protein esf2 IPR012677 (Nucleotide-binding alpha-beta plait domain) GO:0000166 (nucleotide binding), GO:0003676 (nucleic acid binding)
Cp4.1LG01g23620.1	sp|P0CQ26|ATP23_CRYNJ ***- Mitochondrial inner membrane protease ATP23 IPR019165 (Peptidase M76, ATP23) GO:0004222 (metalloendopeptidase activity)
Cp4.1LG01g23640.1	AT3G50660.1 *-*- Cytochrome P450 superfamily protein LENGTH=513 IPR001128 (Cytochrome P450) GO:0005506 (iron ion binding), GO:0016705 (oxidoreductase activity, acting on paired donors, with incorporation or reduction of molecular oxygen), GO:0020037 (heme binding), GO:0055114 (oxidation-reduction process)
Cp4.1LG01g23710.1	AT1G48940.1 ***- early nodulin-like protein 6 LENGTH=177 IPR008972 (Cupredoxin) GO:0009055 (electron carrier activity)
Cp4.1LG01g23740.1	ref|XP_003601644.1| *-** Transcription initiation factor TFIID subunit [Medicago truncatula] IPR006751 (TAFII55 protein, conserved region) GO:0005669 (transcription factor TFIID complex), GO:0006367 (transcription initiation from RNA polymerase II promoter)
Cp4.1LG01g23780.1	AT5G13830.1 **** FtsJ-like methyltransferase family protein LENGTH=224 IPR015507 (Ribosomal RNA large subunit methyltransferase E), IPR029063 (S-adenosyl-L-methionine-dependent methyltransferase) GO:0001510 (RNA methylation), GO:0008168 (methyltransferase activity), GO:0032259 (methylation)
Cp4.1LG01g23840.1	ref|XP_002879807.1| **** binding protein [Arabidopsis lyrata subsp. lyrata] gb|EFH56066.1| binding protein [Arabidopsis lyrata subsp. lyrata] IPR000571 (Zinc finger, CCCH-type), IPR011990 (Tetratricopeptide-like helical domain), IPR013633 (siRNA-mediated silencing protein NRDE-2), IPR019607 (Putative zinc-finger domain) GO:0005515 (protein binding), GO:0046872 (metal ion binding)
Cp4.1LG01g23850.1	sp|O80642|PGTB1_ARATH ***- Geranylgeranyl transferase type-1 subunit beta IPR008930 (Terpenoid cyclases/protein prenyltransferase alpha-alpha toroid) GO:0003824 (catalytic activity)
Cp4.1LG01g23860.1	sp|Q6CNT6|PP4C_KLULA *-*- Serine/threonine-protein phosphatase 4 catalytic subunit IPR029052 (Metallo-dependent phosphatase-like) GO:0016787 (hydrolase activity)
Cp4.1LG01g23920.1	AT3G04020.1 ***- unknown protein; Has 26 Blast hits to 25 proteins in 10 species: Archae - 0; Bacteria - 0; Metazoa - 0; Fungi - 0; Plants - 23; Viruses - 0; Other Eukaryotes - 3 (source: NCBI BLink). LENGTH=304 IPR012349 (FMN-binding split barrel) GO:0010181 (FMN binding), GO:0016491 (oxidoreductase activity), GO:0055114 (oxidation-reduction process)
Cp4.1LG01g23940.1	sp|P67578|SYM_STAAM **** Methionine--tRNA ligase IPR009080 (Aminoacyl-tRNA synthetase, class 1a, anticodon-binding), IPR014729 (Rossmann-like alpha/beta/alpha sandwich fold), IPR015413 (Methionyl/Leucyl tRNA synthetase) GO:0000166 (nucleotide binding), GO:0004812 (aminoacyl-tRNA ligase activity), GO:0004825 (methionine-tRNA ligase activity), GO:0005524 (ATP binding), GO:0005737 (cytoplasm), GO:00…
Cp4.1LG01g23990.1	Unknown proteinIPR018943 (Oligosaccaryltransferase)
Cp4.1LG01g24010.1	sp|P82538|PPL1_ARATH ***- PsbP-like protein 1, chloroplastic IPR002683 (Photosystem II PsbP, oxygen evolving complex) GO:0005509 (calcium ion binding), GO:0009523 (photosystem II), GO:0009654 (photosystem II oxygen evolving complex), GO:0015979 (photosynthesis), GO:0019898 (extrinsic component of membrane)
Cp4.1LG01g24070.1	ref|XP_007009618.1| ***- Ribulose-1,5 bisphosphate carboxylase/oxygenase large subunit N-methyltransferase isoform 1 [Theobroma cacao] gb|EOY18428.1| Ribulose-1,5 bisphosphate carboxylase/oxygenase large subunit N-methyltransferase isoform 1 [Theobroma cacao] IPR015353 (Rubisco LSMT, substrate-binding domain)
Cp4.1LG01g24200.1	sp|Q6PAM1|TXLNA_MOUSE *-*- Alpha-taxilin IPR026183 (Taxilin family) GO:0019905 (syntaxin binding)
Cp4.1LG01g24250.1	ref|XP_002529718.1| ***- conserved hypothetical protein [Ricinus communis] gb|EEF32684.1| conserved hypothetical protein [Ricinus communis] IPR009724 (Protein of unknown function DUF1301, TMEM70)
Cp4.1LG01g24300.1	sp|Q9M907|PP217_ARATH ***- Pentatricopeptide repeat-containing protein IPR002885 (Pentatricopeptide repeat), IPR011990 (Tetratricopeptide-like helical domain) GO:0005515 (protein binding)
Cp4.1LG01g24490.1	sp|Q62240|KDM5D_MOUSE *-*- Lysine-specific demethylase 5D IPR003347 (JmjC domain), IPR003349 (JmjN domain), IPR013087 (Zinc finger C2H2-type/integrase DNA-binding domain) GO:0003676 (nucleic acid binding), GO:0046872 (metal ion binding)
Cp4.1LG01g24500.1	AT2G39140.1 **** pseudouridine synthase family protein LENGTH=410 IPR002942 (RNA-binding S4 domain), IPR020103 (Pseudouridine synthase, catalytic domain) GO:0001522 (pseudouridine synthesis), GO:0003723 (RNA binding), GO:0009451 (RNA modification), GO:0009982 (pseudouridine synthase activity), GO:0016866 (intramolecular transferase activity)
Cp4.1LG01g24770.1	AT5G04520.1 ***- Protein of unknown function DUF455 LENGTH=291 IPR007402 (Protein of unknown function DUF455), IPR009078 (Ferritin-like superfamily)
Cp4.1LG01g24790.1	sp|Q8GYE0|PHF1_ARATH ***- SEC12-like protein 1 IPR015943 (WD40/YVTN repeat-like-containing domain) GO:0005515 (protein binding)
Cp4.1LG01g24870.1	AT3G54240.1 *-*- alpha/beta-Hydrolases superfamily protein LENGTH=350 IPR016833 (Putative sodium bile acid cotransporter), IPR029058 (Alpha/Beta hydrolase fold)
Cp4.1LG01g24920.1	ref|XP_002524982.1| **** RNA binding protein, putative [Ricinus communis] gb|EEF37389.1| RNA binding protein, putative [Ricinus communis] IPR012677 (Nucleotide-binding alpha-beta plait domain) GO:0000166 (nucleotide binding), GO:0003676 (nucleic acid binding)
Cp4.1LG01g25410.1	AT2G39805.2 **** Integral membrane Yip1 family protein LENGTH=276 IPR006977 (Yip1 domain) GO:0016020 (membrane)
Cp4.1LG01g25420.1	AT3G27310.1 ***- plant UBX domain-containing protein 1 LENGTH=251 IPR029071 (Ubiquitin-related domain) GO:0005515 (protein binding)
Cp4.1LG01g25510.1	sp|B9SLR1|Y231_RICCO ***- UPF0392 protein RCOM_0530710 IPR008166 (Domain of unknown function DUF23)
Cp4.1LG01g25560.1	sp|O22160|TL15A_ARATH ***- Thylakoid lumenal 15 kDa protein 1, chloroplastic IPR001646 (Pentapeptide repeat)
Cp4.1LG01g25600.1	sp|Q6CCU3|MPG1_YARLI ***- Mannose-1-phosphate guanyltransferase IPR001451 (Bacterial transferase hexapeptide repeat), IPR029044 (Nucleotide-diphospho-sugar transferases) GO:0009058 (biosynthetic process), GO:0016779 (nucleotidyltransferase activity)
Cp4.1LG01g25610.1	AT5G05930.1 ***- guanylyl cyclase 1 LENGTH=274 IPR018616 (Guanylyl cyclase)
Cp4.1LG01g25630.1	sp|Q9M117|ARC5A_ARATH **** Actin-related protein 2/3 complex subunit 5A IPR006789 (Actin-related protein 2/3 complex subunit 5) GO:0005885 (Arp2/3 protein complex), GO:0015629 (actin cytoskeleton), GO:0030833 (regulation of actin filament polymerization), GO:0034314 (Arp2/3 complex-mediated actin nucleation)
Cp4.1LG01g25660.1	sp|Q9FN94|RLK7_ARATH *-** Receptor-like protein kinase IPR011009 (Protein kinase-like domain), IPR013320 (Concanavalin A-like lectin/glucanase domain), IPR018392 (LysM domain) GO:0004672 (protein kinase activity), GO:0005524 (ATP binding), GO:0006468 (protein phosphorylation), GO:0016772 (transferase activity, transferring phosphorus-containing groups)
Cp4.1LG01g25800.1	Unknown proteinIPR008972 (Cupredoxin) GO:0009055 (electron carrier activity)
Cp4.1LG01g25820.1	Unknown protein
Cp4.1LG01g25830.1	AT1G64185.1 ***- Lactoylglutathione lyase / glyoxalase I family protein LENGTH=118 IPR029068 (Glyoxalase/Bleomycin resistance protein/Dihydroxybiphenyl dioxygenase)
Cp4.1LG01g25840.1	AT5G38200.1 **** Class I glutamine amidotransferase-like superfamily protein LENGTH=436 IPR011697 (Peptidase C26), IPR029062 (Class I glutamine amidotransferase-like) GO:0006541 (glutamine metabolic process), GO:0016787 (hydrolase activity)
Cp4.1LG01g25890.1	Unknown proteinIPR006818 (Histone chaperone, ASF1-like) GO:0005634 (nucleus), GO:0006333 (chromatin assembly or disassembly)
Cp4.1LG01g25930.1	gb|KHG02584.1| ***- Immunoglobulin A1 protease autotransporter [Gossypium arboreum] IPR000270 (PB1 domain) GO:0005515 (protein binding)
Cp4.1LG01g26010.1	sp|Q9LDL7|PAT1_ARATH ***- Scarecrow-like transcription factor PAT1 IPR005202 (Transcription factor GRAS)
Cp4.1LG01g26040.1	AT1G34380.2 ***- 5'-3' exonuclease family protein LENGTH=347 IPR002421 (5'-3' exonuclease, N-terminal), IPR029060 (PIN domain-like) GO:0003677 (DNA binding), GO:0003824 (catalytic activity)
Cp4.1LG01g26240.1	AT4G10140.1 ***- unknown protein; FUNCTIONS IN: molecular_function unknown; INVOLVED IN: N-terminal protein myristoylation; EXPRESSED IN: 24 plant structures; EXPRESSED DURING: 15 growth stages;
Cp4.1LG01g26280.1	sp|Q8GYP6|PPR49_ARATH *-*- Pentatricopeptide repeat-containing protein IPR002625 (Smr protein/MutS2 C-terminal), IPR002885 (Pentatricopeptide repeat), IPR007258 (Vps52)
Cp4.1LG01g26340.1	ref|XP_007042855.1| ***- SNARE-like superfamily protein isoform 2 [Theobroma cacao] ref|XP_007042856.1| SNARE-like superfamily protein isoform 2 [Theobroma cacao] gb|EOX98686.1| SNARE-like superfamily protein isoform 2 [Theobroma cacao] gb|EOX98687.1| SNARE-like superfamily protein isoform 2 [Theobroma cacao]
Cp4.1LG02g00040.1	AT1G48910.1 **** Flavin-containing monooxygenase family protein LENGTH=383 IPR000103 (Pyridine nucleotide-disulphide oxidoreductase, class-II), IPR020946 (Flavin monooxygenase-like) GO:0004499 (N,N-dimethylaniline monooxygenase activity), GO:0016491 (oxidoreductase activity), GO:0050660 (flavin adenine dinucleotide binding), GO:0050661 (NADP binding), GO:0055114 (oxidation-reduction process)
Cp4.1LG02g00170.1	Unknown protein
Cp4.1LG02g00180.1	sp|Q3ED78|C3H7_ARATH *-*- Zinc finger CCCH domain-containing protein 7 IPR000571 (Zinc finger, CCCH-type) GO:0046872 (metal ion binding)
Cp4.1LG02g00190.1	sp|B7KFF4|NDHM_CYAP7 **** NAD(P)H-quinone oxidoreductase subunit M IPR018922 (NAD(P)H-quinone oxidoreductase subunit M) GO:0016655 (oxidoreductase activity, acting on NAD(P)H, quinone or similar compound as acceptor), GO:0055114 (oxidation-reduction process)
Cp4.1LG02g00240.1	AT1G58360.1 *-*- amino acid permease 1 LENGTH=485 IPR013057 (Amino acid transporter, transmembrane domain)
Cp4.1LG02g00430.1	Unknown protein
Cp4.1LG02g00570.1	AT1G31814.1 ***- FRIGIDA like 2 LENGTH=473 IPR012474 (Frigida-like)
Cp4.1LG02g00740.1	AT5G55390.1 ***- ENHANCED DOWNY MILDEW 2 LENGTH=1297 IPR013083 (Zinc finger, RING/FYVE/PHD-type), IPR022702 (DNA (cytosine-5)-methyltransferase 1, replication foci domain) GO:0005515 (protein binding), GO:0008270 (zinc ion binding)
Cp4.1LG02g00750.1	AT1G58520.2 *-** lipases;hydrolases, acting on ester bonds LENGTH=1041 IPR013830 (SGNH hydrolase-type esterase domain) GO:0016788 (hydrolase activity, acting on ester bonds)
Cp4.1LG02g00780.1	sp|Q9Y0B7|PP4C_DICDI *-*- Serine/threonine-protein phosphatase 4 catalytic subunit IPR017943 (Bactericidal permeability-increasing protein, alpha/beta domain), IPR029052 (Metallo-dependent phosphatase-like) GO:0008289 (lipid binding), GO:0016787 (hydrolase activity)
Cp4.1LG02g00790.1	AT5G55340.1 **** MBOAT (membrane bound O-acyl transferase) family protein LENGTH=333 IPR017088 (Long-chain-alcohol O-fatty-acyltransferase) GO:0047196 (long-chain-alcohol O-fatty-acyltransferase activity)
Cp4.1LG02g00820.1	AT4G22360.1 *-*- SWIB complex BAF60b domain-containing protein LENGTH=385 IPR003121 (SWIB/MDM2 domain) GO:0005515 (protein binding)
Cp4.1LG02g00900.1	sp|Q8BWQ6|CP062_MOUSE ***- UPF0505 protein C16orf62 homolog IPR029705 (UPF0505 family)
Cp4.1LG02g00940.1	AT3G20480.1 **** tetraacyldisaccharide 4'-kinase family protein LENGTH=395 IPR003758 (Tetraacyldisaccharide 4'-kinase) GO:0005524 (ATP binding), GO:0009029 (tetraacyldisaccharide 4'-kinase activity), GO:0009245 (lipid A biosynthetic process)
Cp4.1LG02g00990.1	AT1G50710.1 *-*- unknown protein; Has 109 Blast hits to 109 proteins in 44 species: Archae - 0; Bacteria - 2; Metazoa - 61; Fungi - 8; Plants - 36; Viruses - 0; Other Eukaryotes - 2 (source: NCBI BLink). LENGTH=423 IPR029327 (HAUS augmin-like complex subunit 4) GO:0051225 (spindle assembly), GO:0070652 (HAUS complex)
Cp4.1LG02g01100.1	AT3G47860.1 ***- chloroplastic lipocalin LENGTH=353 IPR011038 (Calycin-like)
Cp4.1LG02g01140.1	ref|XP_007020813.1| ***- RNI-like superfamily protein isoform 1 [Theobroma cacao] gb|EOY12338.1| RNI-like superfamily protein isoform 1 [Theobroma cacao]
Cp4.1LG02g01180.1	sp|Q9SGH4|PNSL3_ARATH ***- Photosynthetic NDH subunit of lumenal location 3, chloroplastic IPR008797 (Photosystem II PsbQ, oxygen evolving complex), IPR023222 (PsbQ-like domain) GO:0005509 (calcium ion binding), GO:0009523 (photosystem II), GO:0009654 (photosystem II oxygen evolving complex), GO:0015979 (photosynthesis), GO:0019898 (extrinsic component of membrane)
Cp4.1LG02g01210.1	AT4G21880.1 ***- Pentatricopeptide repeat (PPR) superfamily protein LENGTH=843 IPR002885 (Pentatricopeptide repeat)
Cp4.1LG02g01320.1	AT5G54570.1 ***- beta glucosidase 41 LENGTH=535 IPR001360 (Glycoside hydrolase, family 1), IPR017853 (Glycoside hydrolase superfamily) GO:0004553 (hydrolase activity, hydrolyzing O-glycosyl compounds), GO:0005975 (carbohydrate metabolic process)
Cp4.1LG02g01350.1	sp|Q9LHQ7|MCES1_ARATH **** mRNA cap guanine-N7 methyltransferase 1 IPR016899 (mRNA (guanine-N(7))-methyltransferase), IPR029063 (S-adenosyl-L-methionine-dependent methyltransferase) GO:0004482 (mRNA (guanine-N7-)-methyltransferase activity), GO:0005634 (nucleus), GO:0006370 (7-methylguanosine mRNA capping)
Cp4.1LG02g01460.1	AT5G54370.1 ***- Late embryogenesis abundant (LEA) protein-related LENGTH=337 IPR009646 (Root cap)
Cp4.1LG02g01680.1	sp|Q556Z3|TPC10_DICDI *-*- Trafficking protein particle complex subunit 10 IPR021773 (Foie gras liver health family 1), IPR022233 (TRAPP II complex, TRAPPC10)
Cp4.1LG02g01720.1	AT1G53140.1 ***- Dynamin related protein 5A LENGTH=817 IPR001401 (Dynamin, GTPase domain), IPR022812 (Dynamin superfamily), IPR027417 (P-loop containing nucleoside triphosphate hydrolase) GO:0003924 (GTPase activity), GO:0005525 (GTP binding)
Cp4.1LG02g01750.1	Unknown protein
Cp4.1LG02g01770.1	Unknown protein
Cp4.1LG02g01800.1	sp|Q17Q32|ENOPH_AEDAE *-*- Enolase-phosphatase E1 IPR001303 (Class II aldolase/adducin N-terminal), IPR017714 (Methylthioribulose-1-phosphate dehydratase), IPR023214 (HAD-like domain), IPR023943 (Enolase-phosphatase E1), IPR027505 (Probable bifunctional methylthioribulose-1-phosphate dehydratase/enolase-phosphatase E1) GO:0000287 (magnesium ion binding), GO:0005737 (cytoplasm), GO:0019509 (L-meth…
Cp4.1LG02g01820.1	gb|KHG14696.1| **** 26S proteasome non-ATPase regulatory subunit 5 [Gossypium arboreum] IPR016024 (Armadillo-type fold), IPR019538 (26S proteasome non-ATPase regulatory subunit 5) GO:0005488 (binding), GO:0043248 (proteasome assembly)
Cp4.1LG02g01900.1	sp|Q8GYH7|NSE2_ARATH **** E3 SUMO-protein ligase MMS21 IPR013083 (Zinc finger, RING/FYVE/PHD-type), IPR026846 (E3 SUMO-protein ligase Nse2 (Mms21)) GO:0000724 (double-strand break repair via homologous recombination), GO:0019789 (SUMO transferase activity), GO:0030915 (Smc5-Smc6 complex)
Cp4.1LG02g01910.1	Unknown protein
Cp4.1LG02g02030.1	AT1G78650.1 **** DNA-directed DNA polymerases LENGTH=509 IPR019038 (DNA polymerase subunit Cdc27) GO:0005634 (nucleus), GO:0006260 (DNA replication)
Cp4.1LG02g02050.1	AT1G78680.1 **** gamma-glutamyl hydrolase 2 LENGTH=347 IPR011697 (Peptidase C26), IPR029062 (Class I glutamine amidotransferase-like) GO:0003824 (catalytic activity), GO:0006541 (glutamine metabolic process), GO:0008242 (omega peptidase activity), GO:0016787 (hydrolase activity)
Cp4.1LG02g02210.1	AT1G53590.1 **** Calcium-dependent lipid-binding (CaLB domain) family protein LENGTH=751 IPR000008 (C2 domain) GO:0005515 (protein binding)
Cp4.1LG02g02220.1	ref|XP_007022054.1| ***- SH2 domain protein A, putative isoform 1 [Theobroma cacao] gb|EOY13579.1| SH2 domain protein A, putative isoform 1 [Theobroma cacao] IPR001217 (Transcription factor STAT), IPR013320 (Concanavalin A-like lectin/glucanase domain) GO:0003700 (sequence-specific DNA binding transcription factor activity), GO:0004871 (signal transducer activity), GO:0005634 (nucleus), GO:000635…
Cp4.1LG02g02320.1	AT5G60870.1 ***- Regulator of chromosome condensation (RCC1) family protein LENGTH=445 IPR009091 (Regulator of chromosome condensation 1/beta-lactamase-inhibitor protein II)
Cp4.1LG02g02460.1	AT1G06560.1 ***- NOL1/NOP2/sun family protein LENGTH=599 IPR015947 (PUA-like domain), IPR023267 (RNA (C5-cytosine) methyltransferase), IPR029063 (S-adenosyl-L-methionine-dependent methyltransferase) GO:0003723 (RNA binding), GO:0008168 (methyltransferase activity)
Cp4.1LG02g02490.1	sp|Q55C58|VPS16_DICDI *-*- Vacuolar protein sorting-associated protein 16 homolog IPR011042 (Six-bladed beta-propeller, TolB-like), IPR016534 (Vacuolar protein sorting-associated protein 16), IPR017986 (WD40-repeat-containing domain) GO:0005515 (protein binding), GO:0005737 (cytoplasm), GO:0006886 (intracellular protein transport)
Cp4.1LG02g02570.1	sp|Q5XF59|HIBC4_ARATH ***- 3-hydroxyisobutyryl-CoA hydrolase-like protein 1, mitochondrial IPR029045 (ClpP/crotonase-like domain)
Cp4.1LG02g02610.1	sp|Q9LYT2|PP287_ARATH ***- Pentatricopeptide repeat-containing protein IPR002885 (Pentatricopeptide repeat), IPR011990 (Tetratricopeptide-like helical domain) GO:0005515 (protein binding)
Cp4.1LG02g02650.1	Unknown proteinIPR027417 (P-loop containing nucleoside triphosphate hydrolase)
Cp4.1LG02g02690.1	sp|A2CES0|NEUFC_DANRE ***- Neuferricin IPR001199 (Cytochrome b5-like heme/steroid binding domain)
Cp4.1LG02g02860.1	Unknown protein
Cp4.1LG02g02910.1	AT4G34660.1 ***- SH3 domain-containing protein LENGTH=368 IPR001452 (SH3 domain) GO:0005515 (protein binding)
Cp4.1LG02g02990.1	sp|Q1PFC5|PP130_ARATH ***- Pentatricopeptide repeat-containing protein IPR002885 (Pentatricopeptide repeat), IPR011990 (Tetratricopeptide-like helical domain) GO:0005515 (protein binding)
Cp4.1LG02g03010.1	sp|Q3SZI7|COG6_BOVIN **** Conserved oligomeric Golgi complex subunit 6 IPR010490 (Conserved oligomeric Golgi complex subunit 6) GO:0006891 (intra-Golgi vesicle-mediated transport), GO:0017119 (Golgi transport complex)
Cp4.1LG02g03020.1	AT1G21722.1 *-*- unknown protein; FUNCTIONS IN: molecular_function unknown; INVOLVED IN: biological_process unknown; LOCATED IN: cellular_component unknown; BEST Arabidopsis thaliana protein match is: unknown protein . LENGTH=233
Cp4.1LG02g03040.1	Unknown protein
Cp4.1LG02g03070.1	AT4G12770.1 *-*- Chaperone DnaJ-domain superfamily protein LENGTH=891 IPR001623 (DnaJ domain)
Cp4.1LG02g03100.1	AT4G19190.1 *-*- zinc knuckle (CCHC-type) family protein LENGTH=595 IPR019339 (CBF1-interacting co-repressor CIR, N-terminal domain)
Cp4.1LG02g03130.1	sp|O28219|RFCS_ARCFU **** Replication factor C small subunit IPR003959 (ATPase, AAA-type, core), IPR008921 (DNA polymerase III, clamp loader complex, gamma/delta/delta subunit, C-terminal), IPR027417 (P-loop containing nucleoside triphosphate hydrolase) GO:0003677 (DNA binding), GO:0005524 (ATP binding), GO:0006260 (DNA replication)
Cp4.1LG02g03190.1	gb|AES71315.2| ***- glutaredoxin 2 [Medicago truncatula] IPR008554 (Glutaredoxin-like), IPR012336 (Thioredoxin-like fold)
Cp4.1LG02g03210.1	AT1G77620.1 ***- P-loop containing nucleoside triphosphate hydrolases superfamily protein LENGTH=1151 IPR004582 (Checkpoint protein Rad17/Rad24), IPR027417 (P-loop containing nucleoside triphosphate hydrolase) GO:0005634 (nucleus), GO:0006281 (DNA repair), GO:0007049 (cell cycle)
Cp4.1LG02g03370.1	gb|AES95577.2| **** calcium-binding EF-hand protein [Medicago truncatula] IPR011992 (EF-hand domain pair) GO:0005509 (calcium ion binding)
Cp4.1LG02g03500.1	Unknown protein
Cp4.1LG02g03590.1	AT4G32820.2 ***- Tetratricopeptide repeat (TPR)-like superfamily protein LENGTH=1872 IPR011990 (Tetratricopeptide-like helical domain) GO:0005515 (protein binding)
Cp4.1LG02g03630.1	sp|Q8DHG3|SYW_THEEB **** Tryptophan--tRNA ligase IPR002305 (Aminoacyl-tRNA synthetase, class Ic) GO:0000166 (nucleotide binding), GO:0004812 (aminoacyl-tRNA ligase activity), GO:0004830 (tryptophan-tRNA ligase activity), GO:0005524 (ATP binding), GO:0005737 (cytoplasm), GO:0006418 (tRNA aminoacylation for protein translation), GO:0006436 (tryptophanyl-tRNA aminoacylation)
Cp4.1LG02g03780.1	ref|XP_002301132.1| **** integral membrane family protein [Populus trichocarpa] gb|ABK92649.1| unknown [Populus trichocarpa] gb|EEE80405.1| integral membrane family protein [Populus trichocarpa] IPR005352 (Erg28) GO:0016021 (integral component of membrane)
Cp4.1LG02g03800.1	AT5G49630.1 ***- amino acid permease 6 LENGTH=481 IPR013057 (Amino acid transporter, transmembrane domain)
Cp4.1LG02g03910.1	AT3G28670.1 ***- oxidoreductase, zinc-binding dehydrogenase family protein LENGTH=491 IPR029454 (ODR-4-like)
Cp4.1LG02g03930.1	sp|Q2KII6|NGDN_BOVIN ***- Neuroguidin IPR007146 (Sas10/Utp3/C1D)
Cp4.1LG02g04020.1	sp|A5A779|PGTA_PIG **** Geranylgeranyl transferase type-2 subunit alpha IPR001611 (Leucine-rich repeat), IPR002088 (Protein prenyltransferase, alpha subunit) GO:0005515 (protein binding), GO:0008318 (protein prenyltransferase activity), GO:0018342 (protein prenylation)
Cp4.1LG02g04050.1	sp|Q84VX3|ALF4_ARATH ***- Aberrant root formation protein 4 IPR013877 (YAP-binding/ALF4/Glomulin)
Cp4.1LG02g04060.1	AT2G25605.1 ***- unknown protein; FUNCTIONS IN: molecular_function unknown; INVOLVED IN: biological_process unknown; LOCATED IN: chloroplast; Has 75 Blast hits to 75 proteins in 20 species: Archae - 2; Bacteria - 4; Metazoa - 0; Fungi - 0; Plants - 36; Viruses - 0; Other Eukaryotes - 33 (source: NCBI BLink). LENGTH=200
Cp4.1LG02g04090.1	AT5G25500.1 ***- unknown protein; Has 1807 Blast hits to 1807 proteins in 277 species: Archae - 0; Bacteria - 0; Metazoa - 736; Fungi - 347; Plants - 385; Viruses - 0; Other Eukaryotes - 339 (source: NCBI BLink). LENGTH=420
Cp4.1LG02g04150.1	sp|Q8VYU4|CCR4F_ARATH ***- Carbon catabolite repressor protein 4 homolog 6 IPR005135 (Endonuclease/exonuclease/phosphatase)
Cp4.1LG02g04200.1	AT2G26660.1 ***- SPX domain gene 2 LENGTH=287 IPR004331 (SPX, N-terminal)
Cp4.1LG02g04330.1	ref|XP_002515490.1| **** amino acid binding protein, putative [Ricinus communis] gb|EEF46939.1| amino acid binding protein, putative [Ricinus communis] IPR002912 (ACT domain) GO:0008152 (metabolic process), GO:0016597 (amino acid binding)
Cp4.1LG02g04600.1	sp|A0M0D0|RLMH_GRAFK **** Ribosomal RNA large subunit methyltransferase H IPR003742 (SPOUT methyltransferase, predicted), IPR029028 (Alpha/beta knot methyltransferases) GO:0005737 (cytoplasm), GO:0006364 (rRNA processing), GO:0008168 (methyltransferase activity)
Cp4.1LG02g04740.1	AT2G18980.1 **** Peroxidase superfamily protein LENGTH=323 IPR010255 (Haem peroxidase) GO:0004601 (peroxidase activity), GO:0006979 (response to oxidative stress), GO:0020037 (heme binding), GO:0055114 (oxidation-reduction process)
Cp4.1LG02g04900.1	AT1G78230.1 ***- Outer arm dynein light chain 1 protein LENGTH=681 IPR001611 (Leucine-rich repeat), IPR003591 (Leucine-rich repeat, typical subtype), IPR025875 (Leucine rich repeat 4) GO:0005515 (protein binding)
Cp4.1LG02g04910.1	sp|Q54R84|AP4B_DICDI *-** AP-4 complex subunit beta IPR002553 (Clathrin/coatomer adaptor, adaptin-like, N-terminal), IPR012295 (Beta2-adaptin/TBP, C-terminal domain), IPR015151 (Beta-adaptin appendage, C-terminal subdomain), IPR016024 (Armadillo-type fold), IPR026739 (AP complex subunit beta) GO:0005488 (binding), GO:0006886 (intracellular protein transport), GO:0016192 (vesicle-mediated transpor…
Cp4.1LG02g04960.1	AT1G34640.1 ***- peptidases LENGTH=110 IPR009542 (Microsomal signal peptidase 12kDa subunit) GO:0005787 (signal peptidase complex), GO:0006465 (signal peptide processing), GO:0008233 (peptidase activity), GO:0016021 (integral component of membrane)
Cp4.1LG02g05020.1	AT5G25752.1 ***- rhomboid-like protein 11 LENGTH=280 IPR002610 (Peptidase S54, rhomboid) GO:0004252 (serine-type endopeptidase activity), GO:0006508 (proteolysis), GO:0016021 (integral component of membrane)
Cp4.1LG02g05160.1	AT5G40080.1 ***- Mitochondrial ribosomal protein L27 LENGTH=94 IPR019189 (Ribosomal protein L27/L41, mitochondrial)
Cp4.1LG02g05190.1	sp|A0LR32|PDXH_ACIC1 *-** Pyridoxine/pyridoxamine 5'-phosphate oxidase IPR000659 (Pyridoxamine 5'-phosphate oxidase), IPR004443 (YjeF N-terminal domain) GO:0004733 (pyridoxamine-phosphate oxidase activity), GO:0008615 (pyridoxine biosynthetic process), GO:0010181 (FMN binding), GO:0016491 (oxidoreductase activity), GO:0016638 (oxidoreductase activity, acting on the CH-NH2 group of donors), GO:005…
Cp4.1LG02g05230.1	AT5G53150.1 *-*- DNAJ heat shock N-terminal domain-containing protein LENGTH=726 IPR001623 (DnaJ domain)
Cp4.1LG02g05330.1	sp|Q9FFU6|B561A_ARATH ***- Cytochrome b561, DM13 and DOMON domain-containing protein IPR005018 (DOMON domain), IPR006593 (Cytochrome b561/ferric reductase transmembrane), IPR019545 (DM13 domain) GO:0016021 (integral component of membrane)
Cp4.1LG02g05440.1	sp|Q12873|CHD3_HUMAN *-** Chromodomain-helicase-DNA-binding protein 3 IPR000330 (SNF2-related), IPR001650 (Helicase, C-terminal), IPR009462 (Domain of unknown function DUF1086), IPR009463 (Domain of unknown function DUF1087), IPR013083 (Zinc finger, RING/FYVE/PHD-type), IPR016197 (Chromo domain-like), IPR024934 (Rubredoxin-like domain), IPR027417 (P-loop containing nucleoside triphosphate hydrola…
Cp4.1LG02g05490.1	sp|Q6NQ99|POLAR_ARATH ***- Protein POLAR LOCALIZATION DURING ASYMMETRIC DIVISION AND REDISTRIBUTION IPR007110 (Immunoglobulin-like domain) GO:0005515 (protein binding)
Cp4.1LG02g05520.1	AT4G31760.1 **** Peroxidase superfamily protein LENGTH=354 IPR010255 (Haem peroxidase) GO:0004601 (peroxidase activity), GO:0006979 (response to oxidative stress), GO:0020037 (heme binding), GO:0055114 (oxidation-reduction process)
Cp4.1LG02g05540.1	AT4G31830.1 ***- unknown protein; Has 42 Blast hits to 42 proteins in 10 species: Archae - 0; Bacteria - 0; Metazoa - 0; Fungi - 0; Plants - 42; Viruses - 0; Other Eukaryotes - 0 (source: NCBI BLink). LENGTH=100
Cp4.1LG02g05650.1	sp|Q8RXD3|AIP2_ARATH ***- E3 ubiquitin-protein ligase AIP2 IPR013083 (Zinc finger, RING/FYVE/PHD-type) GO:0005515 (protein binding), GO:0008270 (zinc ion binding)
Cp4.1LG02g05690.1	AT3G43540.1 ***- Protein of unknown function (DUF1350) LENGTH=373 IPR010765 (Protein of unknown function DUF1350), IPR029058 (Alpha/Beta hydrolase fold)
Cp4.1LG02g05800.1	sp|C3SBS8|TNMT_ESCCA ***- (S)-tetrahydroprotoberberine N-methyltransferase IPR003333 (Mycolic acid cyclopropane synthase), IPR029063 (S-adenosyl-L-methionine-dependent methyltransferase) GO:0008610 (lipid biosynthetic process)
Cp4.1LG02g05810.1	ref|XP_007012443.1| ***- Chalcone-flavanone isomerase family protein isoform 3 [Theobroma cacao] gb|EOY30062.1| Chalcone-flavanone isomerase family protein isoform 3 [Theobroma cacao] IPR016087 (Chalcone isomerase) GO:0016872 (intramolecular lyase activity)
Cp4.1LG02g05850.1	AT5G12020.1 ***- 17.6 kDa class II heat shock protein LENGTH=155 IPR008978 (HSP20-like chaperone)
Cp4.1LG02g05900.1	AT5G21430.1 ***- Chaperone DnaJ-domain superfamily protein LENGTH=218 IPR001623 (DnaJ domain)
Cp4.1LG02g06080.1	sp|O48917|SQD1_ARATH ***- UDP-sulfoquinovose synthase, chloroplastic IPR001509 (NAD-dependent epimerase/dehydratase, N-terminal domain), IPR016040 (NAD(P)-binding domain) GO:0003824 (catalytic activity), GO:0050662 (coenzyme binding)
Cp4.1LG02g06100.1	sp|Q5E992|PPIL1_BOVIN *-** Peptidyl-prolyl cis-trans isomerase-like 1 IPR002130 (Cyclophilin-type peptidyl-prolyl cis-trans isomerase domain), IPR024936 (Cyclophilin-type peptidyl-prolyl cis-trans isomerase), IPR029000 (Cyclophilin-like domain) GO:0000413 (protein peptidyl-prolyl isomerization), GO:0003755 (peptidyl-prolyl cis-trans isomerase activity), GO:0006457 (protein folding)
Cp4.1LG02g06170.1	AT4G32960.1 ***- unknown protein; BEST Arabidopsis thaliana protein match is: unknown protein . LENGTH=264 IPR002035 (von Willebrand factor, type A), IPR026126 (BRISC and BRCA1-A complex member 1) GO:0045739 (positive regulation of DNA repair), GO:0070531 (BRCA1-A complex), GO:0070552 (BRISC complex)
Cp4.1LG02g06460.1	AT4G26650.1 *-** RNA-binding (RRM/RBD/RNP motifs) family protein LENGTH=455 IPR012677 (Nucleotide-binding alpha-beta plait domain) GO:0000166 (nucleotide binding), GO:0003676 (nucleic acid binding)
Cp4.1LG02g06930.1	AT5G42890.1 ***- sterol carrier protein 2 LENGTH=123 IPR003033 (SCP2 sterol-binding domain)
Cp4.1LG02g06940.1	Unknown protein
Cp4.1LG02g06950.1	ref|XP_007017349.1| ***- Heat stress transcription factor A-2c, putative [Theobroma cacao] gb|EOY14574.1| Heat stress transcription factor A-2c, putative [Theobroma cacao] IPR012442 (Protein of unknown function DUF1645, plant)
Cp4.1LG02g07010.1	sp|Q6PBN4|CQ10X_DANRE *-*- Coenzyme Q-binding protein COQ10 homolog, mitochondrial IPR005031 (Streptomyces cyclase/dehydrase), IPR023393 (START-like domain)
Cp4.1LG02g07040.1	ref|XP_002510247.1| ***- conserved hypothetical protein [Ricinus communis] gb|EEF52434.1| conserved hypothetical protein [Ricinus communis]
Cp4.1LG02g07070.1	AT4G33360.1 **** NAD(P)-binding Rossmann-fold superfamily protein LENGTH=344 IPR001509 (NAD-dependent epimerase/dehydratase, N-terminal domain), IPR016040 (NAD(P)-binding domain) GO:0003824 (catalytic activity), GO:0050662 (coenzyme binding)
Cp4.1LG02g07260.1	AT1G75160.1 ***- Protein of unknown function (DUF620) LENGTH=395 IPR006873 (Protein of unknown function DUF620)
Cp4.1LG02g07330.1	AT5G42710.1 *-*- unknown protein; Has 1807 Blast hits to 1807 proteins in 277 species: Archae - 0; Bacteria - 0; Metazoa - 736; Fungi - 347; Plants - 385; Viruses - 0; Other Eukaryotes - 339 (source: NCBI BLink). LENGTH=807 IPR025486 (Domain of unknown function DUF4378)
Cp4.1LG02g07360.1	AT1G47550.2 ***- exocyst complex component sec3A LENGTH=888 IPR019160 (Exocyst complex, component 1/SEC3), IPR028258 (Exocyst complex component Sec3, PIP2-binding N-terminal domain)
Cp4.1LG02g07400.1	AT5G42660.1 ***- Protein of unknown function (DUF616) LENGTH=463 IPR006852 (Protein of unknown function DUF616)
Cp4.1LG02g07450.1	AT4G36520.1 *-*- Chaperone DnaJ-domain superfamily protein LENGTH=1422 IPR001623 (DnaJ domain)
Cp4.1LG02g07580.1	sp|Q9SBK6|JMT_BRARP **** Jasmonate O-methyltransferase IPR005299 (SAM dependent carboxyl methyltransferase), IPR029063 (S-adenosyl-L-methionine-dependent methyltransferase) GO:0008168 (methyltransferase activity)
Cp4.1LG02g07690.1	ref|XP_007017657.1| ***- LisH and RanBPM domains containing protein isoform 1 [Theobroma cacao] gb|EOY14882.1| LisH and RanBPM domains containing protein isoform 1 [Theobroma cacao] IPR006594 (LIS1 homology motif), IPR006595 (CTLH, C-terminal LisH motif), IPR013144 (CRA domain), IPR024964 (CTLH/CRA C-terminal to LisH motif domain) GO:0005515 (protein binding)
Cp4.1LG02g07710.1	AT1G19880.1 ***- Regulator of chromosome condensation (RCC1) family protein LENGTH=538 IPR009091 (Regulator of chromosome condensation 1/beta-lactamase-inhibitor protein II), IPR020478 (AT hook-like), IPR028641 (Protein RCC2) GO:0000278 (mitotic cell cycle), GO:0003677 (DNA binding), GO:0007032 (endosome organization), GO:0051301 (cell division)
Cp4.1LG02g07730.1	gb|KEH36230.1| **** guanine nucleotide-binding protein beta subunit-like protein [Medicago truncatula] IPR015943 (WD40/YVTN repeat-like-containing domain), IPR020472 (G-protein beta WD-40 repeat) GO:0005515 (protein binding)
Cp4.1LG02g07750.1	AT3G49990.1 *-*- unknown protein; Has 1524 Blast hits to 1298 proteins in 225 species: Archae - 9; Bacteria - 84; Metazoa - 474; Fungi - 184; Plants - 98; Viruses - 17; Other Eukaryotes - 658 (source: NCBI BLink). LENGTH=502
Cp4.1LG02g07780.1	Unknown protein
Cp4.1LG02g08060.1	AT5G39590.1 ***- TLD-domain containing nucleolar protein LENGTH=542 IPR006571 (TLDc domain)
Cp4.1LG02g08080.1	sp|Q9FXI9|GUN2_ARATH *-*- Endoglucanase 2 IPR001701 (Glycoside hydrolase, family 9), IPR008928 (Six-hairpin glycosidase-like) GO:0003824 (catalytic activity), GO:0004553 (hydrolase activity, hydrolyzing O-glycosyl compounds), GO:0005975 (carbohydrate metabolic process)
Cp4.1LG02g08180.1	ref|XP_007049603.1| ***- Lactoylglutathione lyase / glyoxalase I family protein [Theobroma cacao] gb|EOX93760.1| Lactoylglutathione lyase / glyoxalase I family protein [Theobroma cacao] IPR029068 (Glyoxalase/Bleomycin resistance protein/Dihydroxybiphenyl dioxygenase)
Cp4.1LG02g08350.1	AT1G76250.1 ***- unknown protein; INVOLVED IN: biological_process unknown; LOCATED IN: endomembrane system; EXPRESSED IN: 6 plant structures; EXPRESSED DURING: 4 anthesis, petal differentiation and expansion stage; Has 74 Blast hits to 74 proteins in 16 species: Archae - 0; Bacteria - 0; Metazoa - 1; Fungi - 0; Plants - 69; Viruses - 0; Other Eukaryotes - 4 (source: NCBI BLink). LENGTH=434
Cp4.1LG02g08370.1	AT1G20770.1 ***- unknown protein; Has 59 Blast hits to 59 proteins in 24 species: Archae - 0; Bacteria - 0; Metazoa - 26; Fungi - 4; Plants - 29; Viruses - 0; Other Eukaryotes - 0 (source: NCBI BLink). LENGTH=215
Cp4.1LG02g08500.1	AT1G76510.3 **** ARID/BRIGHT DNA-binding domain-containing protein LENGTH=493 IPR001606 (ARID DNA-binding domain), IPR008978 (HSP20-like chaperone) GO:0003677 (DNA binding)
Cp4.1LG02g08550.1	sp|Q9LM71|FKB18_ARATH ***- Peptidyl-prolyl cis-trans isomerase FKBP18, chloroplastic IPR001179 (Peptidyl-prolyl cis-trans isomerase, FKBP-type, domain), IPR023566 (Peptidyl-prolyl cis-trans isomerase, FKBP-type) GO:0006457 (protein folding)
Cp4.1LG02g08580.1	AT2G33570.1 ***- Domain of unknown function (DUF23) LENGTH=496 IPR008166 (Domain of unknown function DUF23)
Cp4.1LG02g08590.1	AT5G25070.1 ***- unknown protein; FUNCTIONS IN: molecular_function unknown; INVOLVED IN: biological_process unknown; LOCATED IN: cellular_component unknown; EXPRESSED IN: 23 plant structures; EXPRESSED DURING: 13 growth stages; Has 1807 Blast hits to 1807 proteins in 277 species: Archae - 0; Bacteria - 0; Metazoa - 736; Fungi - 347; Plants - 385; Viruses - 0; Other Eukaryotes - 339 (source: NCBI …
Cp4.1LG02g08610.1	Unknown proteinIPR018930 (Late embryogenesis abundant protein, LEA-18)
Cp4.1LG02g08630.1	AT1G76560.1 ***- CP12 domain-containing protein 3 LENGTH=134 IPR003823 (Domain of unknown function CP12)
Cp4.1LG02g08650.1	AT1G76600.1 ***- unknown protein; FUNCTIONS IN: molecular_function unknown; INVOLVED IN: N-terminal protein myristoylation; LOCATED IN: nucleolus, nucleus; EXPRESSED IN: 24 plant structures; EXPRESSED DURING: 15 growth stages; BEST Arabidopsis thaliana protein match is: unknown protein . LENGTH=216 IPR025322 (Protein of unknown function DUF4228, plant)
Cp4.1LG02g08740.1	AT2G35830.2 ***- unknown protein; FUNCTIONS IN: molecular_function unknown; INVOLVED IN: biological_process unknown; LOCATED IN: cellular_component unknown; BEST Arabidopsis thaliana protein match is: unknown protein . LENGTH=189 IPR007247 (Ureidoglycolate lyase), IPR011051 (RmlC-like cupin domain) GO:0000256 (allantoin catabolic process), GO:0004848 (ureidoglycolate hydrolase activity), GO:00503…
Cp4.1LG02g08800.1	ref|XP_007019422.1| ***- V(D)J recombination-activating protein 2 isoform 1 [Theobroma cacao] gb|EOY16647.1| V(D)J recombination-activating protein 2 isoform 1 [Theobroma cacao] IPR012336 (Thioredoxin-like fold) GO:0016209 (antioxidant activity), GO:0016491 (oxidoreductase activity), GO:0055114 (oxidation-reduction process)
Cp4.1LG02g08850.1	AT1G77110.1 ***- Auxin efflux carrier family protein LENGTH=570 IPR004776 (Auxin efflux carrier) GO:0016021 (integral component of membrane), GO:0055085 (transmembrane transport)
Cp4.1LG02g08890.1	Unknown protein
Cp4.1LG02g08910.1	AT3G19900.1 ***- unknown protein; FUNCTIONS IN: molecular_function unknown; INVOLVED IN: biological_process unknown; LOCATED IN: chloroplast; EXPRESSED IN: 23 plant structures; EXPRESSED DURING: 13 growth stages; IPR021420 (Protein of unknown function DUF3067)
Cp4.1LG02g08920.1	AT1G43690.1 ***- ubiquitin interaction motif-containing protein LENGTH=599 IPR003903 (Ubiquitin interacting motif), IPR011992 (EF-hand domain pair), IPR025257 (Domain of unknown function DUF4205)
Cp4.1LG02g08940.1	sp|O49279|SKI15_ARATH ***- SKP1-interacting partner 15 IPR001810 (F-box domain), IPR015915 (Kelch-type beta propeller) GO:0005515 (protein binding)
Cp4.1LG02g08970.1	AT3G18630.1 **** uracil dna glycosylase LENGTH=330 IPR002043 (Uracil-DNA glycosylase), IPR005122 (Uracil-DNA glycosylase-like) GO:0004844 (uracil DNA N-glycosylase activity), GO:0006281 (DNA repair), GO:0006284 (base-excision repair), GO:0016799 (hydrolase activity, hydrolyzing N-glycosyl compounds)
Cp4.1LG02g09020.1	sp|P11017|GBB2_BOVIN **** Guanine nucleotide-binding protein G(I)/G(S)/G(T) subunit beta-2 IPR014906 (Pre-mRNA processing factor 4 (PRP4)-like), IPR015943 (WD40/YVTN repeat-like-containing domain), IPR020472 (G-protein beta WD-40 repeat), IPR027106 (U4/U6 small nuclear ribonucleoprotein Prp4) GO:0005515 (protein binding), GO:0008380 (RNA splicing)
Cp4.1LG02g09090.1	sp|Q9M9L0|APC11_ARATH **** Anaphase-promoting complex subunit 11 IPR013083 (Zinc finger, RING/FYVE/PHD-type), IPR024991 (Anaphase-promoting complex subunit 11) GO:0004842 (ubiquitin-protein transferase activity), GO:0005515 (protein binding), GO:0005680 (anaphase-promoting complex), GO:0008270 (zinc ion binding)
Cp4.1LG02g09140.1	AT1G72190.1 ***- D-isomer specific 2-hydroxyacid dehydrogenase family protein LENGTH=373 IPR006139 (D-isomer specific 2-hydroxyacid dehydrogenase, catalytic domain), IPR016040 (NAD(P)-binding domain) GO:0008152 (metabolic process), GO:0016616 (oxidoreductase activity, acting on the CH-OH group of donors, NAD or NADP as acceptor), GO:0051287 (NAD binding), GO:0055114 (oxidation-reduction process)
Cp4.1LG02g09220.1	AT1G04635.1 **** ribonuclease P family protein / Rpp14 family protein LENGTH=151 IPR002759 (Ribonuclease P/MRP protein subunit) GO:0004540 (ribonuclease activity), GO:0008033 (tRNA processing)
Cp4.1LG02g09260.1	AT1G34355.1 *-*- forkhead-associated (FHA) domain-containing protein LENGTH=1477 IPR002716 (PIN domain), IPR008984 (SMAD/FHA domain), IPR026721 (Transmembrane protein 18) GO:0005515 (protein binding)
Cp4.1LG02g09280.1	AT1G08590.1 *-** Leucine-rich receptor-like protein kinase family protein LENGTH=1029 IPR001611 (Leucine-rich repeat), IPR003591 (Leucine-rich repeat, typical subtype), IPR011009 (Protein kinase-like domain), IPR013210 (Leucine-rich repeat-containing N-terminal, type 2) GO:0004672 (protein kinase activity), GO:0005515 (protein binding), GO:0005524 (ATP binding), GO:0006468 (protein phosphorylatio…
Cp4.1LG02g09390.1	AT4G09550.1 ***- AtGCP3 interacting protein 1 LENGTH=71 IPR022214 (Protein of unknown function DUF3743)
Cp4.1LG02g09410.1	sp|B4U0J7|MUTL_STREM *-** DNA mismatch repair protein MutL IPR002099 (DNA mismatch repair protein family) GO:0005524 (ATP binding), GO:0006298 (mismatch repair), GO:0030983 (mismatched DNA binding), GO:0032300 (mismatch repair complex)
Cp4.1LG02g09420.1	ref|XP_007020134.1| ***- RING/U-box protein with domain of Uncharacterized protein function (DUF 1232) isoform 2 [Theobroma cacao] gb|EOY17359.1| RING/U-box protein with domain of Uncharacterized protein function (DUF 1232) isoform 2 [Theobroma cacao] IPR010652 (Protein of unknown function DUF1232)
Cp4.1LG02g09490.1	sp|Q9BTZ2|DHRS4_HUMAN **** Dehydrogenase/reductase SDR family member 4 IPR002347 (Glucose/ribitol dehydrogenase) GO:0008152 (metabolic process), GO:0016491 (oxidoreductase activity)
Cp4.1LG02g09510.1	Unknown proteinIPR008700 (Pathogenic type III effector avirulence factor Avr cleavage site)
Cp4.1LG02g09560.1	AT4G22260.1 **** Alternative oxidase family protein LENGTH=351 IPR002680 (Alternative oxidase) GO:0009916 (alternative oxidase activity), GO:0055114 (oxidation-reduction process)
Cp4.1LG02g09670.1	AT1G62330.1 ***- O-fucosyltransferase family protein LENGTH=652 IPR019378 (GDP-fucose protein O-fucosyltransferase)
Cp4.1LG02g09700.1	AT1G33330.1 **** Class I peptide chain release factor LENGTH=257 IPR000352 (Peptide chain release factor class I/class II), IPR014720 (Double-stranded RNA-binding domain) GO:0003747 (translation release factor activity), GO:0006415 (translational termination)
Cp4.1LG02g09790.1	AT5G38520.2 ***- alpha/beta-Hydrolases superfamily protein LENGTH=374 IPR029058 (Alpha/Beta hydrolase fold)
Cp4.1LG02g09800.1	AT1G33430.2 **** Galactosyltransferase family protein LENGTH=403 IPR002659 (Glycosyl transferase, family 31), IPR025298 (Domain of unknown function DUF4094) GO:0006486 (protein glycosylation), GO:0008378 (galactosyltransferase activity), GO:0016020 (membrane)
Cp4.1LG02g09880.1	sp|Q9NP77|SSU72_HUMAN **** RNA polymerase II subunit A C-terminal domain phosphatase SSU72 IPR006811 (RNA polymerase II subunit A) GO:0004721 (phosphoprotein phosphatase activity), GO:0005634 (nucleus), GO:0006397 (mRNA processing)
Cp4.1LG02g09970.1	AT5G22110.1 **** DNA polymerase epsilon subunit B2 LENGTH=526 IPR016266 (DNA polymerase epsilon, subunit B), IPR024639 (DNA polymerase epsilon subunit B, N-terminal) GO:0003677 (DNA binding), GO:0003887 (DNA-directed DNA polymerase activity), GO:0005634 (nucleus), GO:0006260 (DNA replication), GO:0006261 (DNA-dependent DNA replication)
Cp4.1LG02g10000.1	sp|Q568K5|NAA40_DANRE **** N-alpha-acetyltransferase 40 IPR016181 (Acyl-CoA N-acyltransferase) GO:0008080 (N-acetyltransferase activity)
Cp4.1LG02g10070.1	AT1G73530.1 *-** RNA-binding (RRM/RBD/RNP motifs) family protein LENGTH=181 IPR012677 (Nucleotide-binding alpha-beta plait domain) GO:0000166 (nucleotide binding), GO:0003676 (nucleic acid binding)
Cp4.1LG02g10210.1	AT1G74520.1 ***- HVA22 homologue A LENGTH=177 IPR004345 (TB2/DP1/HVA22-related protein)
Cp4.1LG02g10230.1	Unknown protein
Cp4.1LG02g10260.1	AT3G29010.1 ***- Biotin/lipoate A/B protein ligase family LENGTH=262 IPR004143 (Biotinyl protein ligase (BPL) and lipoyl protein ligase (LPL), catalytic domain) GO:0006464 (cellular protein modification process)
Cp4.1LG02g10270.1	AT1G74640.1 ***- alpha/beta-Hydrolases superfamily protein LENGTH=370 IPR029058 (Alpha/Beta hydrolase fold)
Cp4.1LG02g10280.1	sp|O64654|TRL11_ARATH ***- Thioredoxin-like 1-1, chloroplastic IPR005746 (Thioredoxin), IPR012336 (Thioredoxin-like fold) GO:0006662 (glycerol ether metabolic process), GO:0015035 (protein disulfide oxidoreductase activity), GO:0045454 (cell redox homeostasis)
Cp4.1LG02g10360.1	Unknown protein
Cp4.1LG02g10410.1	Unknown protein
Cp4.1LG02g10420.1	gb|KEH31981.1| *-** plant calmodulin-binding-like protein [Medicago truncatula] IPR012417 (Calmodulin-binding domain, plant) GO:0005516 (calmodulin binding)
Cp4.1LG02g10590.1	AT1G48360.2 **** zinc ion binding;nucleic acid binding;hydrolases, acting on acid anhydrides, in phosphorus-containing anhydrides LENGTH=891 IPR006642 (Zinc finger, Rad18-type putative), IPR014883 (VRR-NUC domain), IPR014905 (HIRAN domain) GO:0003676 (nucleic acid binding), GO:0003677 (DNA binding), GO:0006281 (DNA repair), GO:0008270 (zinc ion binding), GO:0016788 (hydrolase activity, acting on …
Cp4.1LG02g10620.1	AT4G27510.1 ***- unknown protein; Has 25 Blast hits to 23 proteins in 8 species: Archae - 0; Bacteria - 0; Metazoa - 0; Fungi - 0; Plants - 25; Viruses - 0; Other Eukaryotes - 0 (source: NCBI BLink). LENGTH=728
Cp4.1LG02g10660.1	ref|XP_007020026.1| **** P-loop containing nucle isoform 1 [Theobroma cacao] IPR002624 (Deoxynucleoside kinase), IPR027417 (P-loop containing nucleoside triphosphate hydrolase) GO:0005524 (ATP binding), GO:0006139 (nucleobase-containing compound metabolic process), GO:0019206 (nucleoside kinase activity)
Cp4.1LG02g10750.1	sp|Q8L5Z1|GDL17_ARATH ***- GDSL esterase/lipase IPR013830 (SGNH hydrolase-type esterase domain) GO:0016788 (hydrolase activity, acting on ester bonds)
Cp4.1LG02g10860.1	AT5G24670.2 ***- Cytidine/deoxycytidylate deaminase family protein LENGTH=404 IPR016193 (Cytidine deaminase-like) GO:0003824 (catalytic activity), GO:0008270 (zinc ion binding), GO:0016787 (hydrolase activity)
Cp4.1LG02g10870.1	sp|Q3E6Q1|PPR32_ARATH ***- Pentatricopeptide repeat-containing protein IPR002885 (Pentatricopeptide repeat)
Cp4.1LG02g10980.1	sp|Q9LRV9|PP228_ARATH ***- Pentatricopeptide repeat-containing protein IPR002885 (Pentatricopeptide repeat), IPR011990 (Tetratricopeptide-like helical domain) GO:0005515 (protein binding)
Cp4.1LG02g10990.1	sp|Q9S7A3|MOC2A_ARATH **** Molybdopterin synthase sulfur carrier subunit IPR003749 (ThiamineS/Molybdopterin converting factor subunit 1), IPR012675 (Beta-grasp domain) GO:0005829 (cytosol), GO:0006777 (Mo-molybdopterin cofactor biosynthetic process)
Cp4.1LG02g11070.1	sp|Q9LL85|WHY1_SOLTU **** Single-stranded DNA-binding protein WHY1, chloroplastic IPR013742 (Plant transcription factor) GO:0003677 (DNA binding), GO:0006355 (regulation of transcription, DNA-templated)
Cp4.1LG02g11190.1	AT1G06950.1 ***- translocon at the inner envelope membrane of chloroplasts 110 LENGTH=1016
Cp4.1LG02g11250.1	sp|Q8GWL2|LOR7_ARATH ***- Protein LURP-one-related 7 IPR025659 (Tubby C-terminal-like domain)
Cp4.1LG02g11280.1	sp|Q9FGI1|LTN1_ARATH ***- E3 ubiquitin-protein ligase listerin IPR013083 (Zinc finger, RING/FYVE/PHD-type), IPR016024 (Armadillo-type fold) GO:0005488 (binding), GO:0005515 (protein binding), GO:0008270 (zinc ion binding)
Cp4.1LG02g11300.1	AT2G30280.1 ***- RNA-directed DNA methylation 4 LENGTH=346
Cp4.1LG02g11350.1	Unknown protein
Cp4.1LG02g11570.1	AT5G59030.1 **** copper transporter 1 LENGTH=170 IPR007274 (Ctr copper transporter) GO:0005375 (copper ion transmembrane transporter activity), GO:0016021 (integral component of membrane), GO:0035434 (copper ion transmembrane transport)
Cp4.1LG02g11640.1	AT3G11340.1 *-*- UDP-Glycosyltransferase superfamily protein LENGTH=447 IPR002213 (UDP-glucuronosyl/UDP-glucosyltransferase) GO:0008152 (metabolic process), GO:0016758 (transferase activity, transferring hexosyl groups)
Cp4.1LG02g11680.1	AT1G08640.1 ***- Chloroplast J-like domain 1 LENGTH=294 IPR001623 (DnaJ domain), IPR021788 (Protein CHAPERONE-LIKE PROTEIN OF POR1-like)
Cp4.1LG02g11810.1	AT2G30010.1 ***- TRICHOME BIREFRINGENCE-LIKE 45 LENGTH=398 IPR025846 (PMR5 N-terminal domain), IPR026057 (PC-Esterase)
Cp4.1LG02g11830.1	sp|Q8WVJ2|NUDC2_HUMAN ***- NudC domain-containing protein 2 IPR008978 (HSP20-like chaperone)
Cp4.1LG02g11940.1	sp|Q6NUV0|RB3GP_DANRE *-** Rab3 GTPase-activating protein catalytic subunit IPR026147 (Rab3 GTPase-activating protein catalytic subunit) GO:0005096 (GTPase activator activity)
Cp4.1LG02g12130.1	sp|Q6KCD5|NIPBL_MOUSE *-*- Nipped-B-like protein IPR013083 (Zinc finger, RING/FYVE/PHD-type), IPR016024 (Armadillo-type fold), IPR024986 (Sister chromatid cohesion C-terminal domain), IPR026003 (HEAT repeat associated with sister chromatid cohesion protein) GO:0005488 (binding), GO:0005515 (protein binding), GO:0008270 (zinc ion binding)
Cp4.1LG02g12140.1	sp|Q9FLZ8|EDL2_ARATH ***- EID1-like F-box protein 2
Cp4.1LG02g12220.1	AT1G26940.1 **** Cyclophilin-like peptidyl-prolyl cis-trans isomerase family protein LENGTH=226 IPR002130 (Cyclophilin-type peptidyl-prolyl cis-trans isomerase domain), IPR024936 (Cyclophilin-type peptidyl-prolyl cis-trans isomerase), IPR029000 (Cyclophilin-like domain) GO:0000413 (protein peptidyl-prolyl isomerization), GO:0003755 (peptidyl-prolyl cis-trans isomerase activity), GO:0006457 (prote…
Cp4.1LG02g12310.1	AT1G69530.3 ***- expansin A1 LENGTH=275 IPR007118 (Expansin/Lol pI) GO:0005576 (extracellular region), GO:0009664 (plant-type cell wall organization)
Cp4.1LG02g12350.1	AT3G29270.1 ***- RING/U-box superfamily protein LENGTH=263 IPR013083 (Zinc finger, RING/FYVE/PHD-type), IPR027370 (RING-type zinc-finger, LisH dimerisation motif) GO:0005515 (protein binding), GO:0008270 (zinc ion binding)
Cp4.1LG02g12400.1	AT3G20050.1 ***- T-complex protein 1 alpha subunit LENGTH=545 IPR002423 (Chaperonin Cpn60/TCP-1 family), IPR027409 (GroEL-like apical domain), IPR027413 (GroEL-like equatorial domain) GO:0005524 (ATP binding), GO:0006457 (protein folding), GO:0051082 (unfolded protein binding)
Cp4.1LG02g12430.1	ref|XP_007016788.1| *-*- Chromatin remodeling complex subunit, putative isoform 1 [Theobroma cacao] gb|EOY34407.1| Chromatin remodeling complex subunit, putative isoform 1 [Theobroma cacao] IPR013083 (Zinc finger, RING/FYVE/PHD-type), IPR016197 (Chromo domain-like), IPR027417 (P-loop containing nucleoside triphosphate hydrolase) GO:0005515 (protein binding), GO:0008270 (zinc ion binding)
Cp4.1LG02g12500.1	sp|Q5RAU5|CHMP3_PONAB ***- Charged multivesicular body protein 3 IPR005024 (Snf7 family) GO:0007034 (vacuolar transport)
Cp4.1LG02g12550.1	Unknown proteinIPR009057 (Homeodomain-like) GO:0003677 (DNA binding)
Cp4.1LG02g12590.1	AT5G60720.1 ***- Protein of unknown function, DUF547 LENGTH=691 IPR006869 (Domain of unknown function DUF547), IPR025757 (Ternary complex factor MIP1, leucine-zipper)
Cp4.1LG02g12780.1	AT3G53390.1 ***- Transducin/WD40 repeat-like superfamily protein LENGTH=558 IPR015943 (WD40/YVTN repeat-like-containing domain) GO:0005515 (protein binding)
Cp4.1LG02g12850.1	sp|A0JN27|TF2H2_RAT **** General transcription factor IIH subunit 2 IPR012170 (TFIIH subunit Ssl1/p44) GO:0000439 (core TFIIH complex), GO:0006281 (DNA repair), GO:0006289 (nucleotide-excision repair), GO:0006351 (transcription, DNA-templated), GO:0008270 (zinc ion binding), GO:0046872 (metal ion binding)
Cp4.1LG02g13160.1	gb|KHG10601.1| **** Cold-inducible RNA-binding [Gossypium arboreum] IPR012677 (Nucleotide-binding alpha-beta plait domain) GO:0000166 (nucleotide binding), GO:0003676 (nucleic acid binding)
Cp4.1LG02g13240.1	AT5G59820.1 *-*- C2H2-type zinc finger family protein LENGTH=162 IPR015880 (Zinc finger, C2H2-like) GO:0046872 (metal ion binding)
Cp4.1LG02g13270.1	ref|XP_007020456.1| ***- Sequence-specific DNA binding,sequence-specific DNA binding transcription factors, putative isoform 1 [Theobroma cacao] gb|EOY11981.1| Sequence-specific DNA binding,sequence-specific DNA binding transcription factors, putative isoform 1 [Theobroma cacao]
Cp4.1LG02g13450.1	sp|Q8LBP4|ALB3_ARATH **** Inner membrane protein ALBINO3, chloroplastic IPR001708 (Membrane insertase OXA1/ALB3/YidC), IPR028055 (Membrane insertase YidC/Oxa1, C-terminal) GO:0016021 (integral component of membrane), GO:0051205 (protein insertion into membrane)
Cp4.1LG02g13460.1	AT5G59340.1 *-*- WUSCHEL related homeobox 2 LENGTH=260 IPR009057 (Homeodomain-like) GO:0003677 (DNA binding)
Cp4.1LG02g13470.1	AT3G46540.1 ***- ENTH/VHS family protein LENGTH=307 IPR008942 (ENTH/VHS)
Cp4.1LG02g13720.1	AT5G16140.1 **** Peptidyl-tRNA hydrolase family protein LENGTH=240 IPR001328 (Peptidyl-tRNA hydrolase) GO:0004045 (aminoacyl-tRNA hydrolase activity)
Cp4.1LG02g13800.1	sp|Q94C60|SPT42_ARATH **** Transcription elongation factor SPT4 homolog 2 IPR016046 (Transcription initiation Spt4-like), IPR029040 (RNA polymerase subunit RPABC4/transcription elongation factor Spt4) GO:0005634 (nucleus), GO:0006355 (regulation of transcription, DNA-templated), GO:0008270 (zinc ion binding), GO:0032786 (positive regulation of DNA-templated transcription, elongation)
Cp4.1LG02g13810.1	AT2G18410.1 ***- FUNCTIONS IN: molecular_function unknown; INVOLVED IN: biological_process unknown; LOCATED IN: cellular_component unknown; EXPRESSED IN: 22 plant structures; EXPRESSED DURING: 13 growth stages; IPR019519 (Elongator complex protein 5) GO:0006355 (regulation of transcription, DNA-templated)
Cp4.1LG02g13860.1	AT4G36420.1 *-*- Ribosomal protein L12 family protein LENGTH=179 IPR000206 (Ribosomal protein L7/L12) GO:0003735 (structural constituent of ribosome), GO:0005622 (intracellular), GO:0005840 (ribosome), GO:0006412 (translation)
Cp4.1LG02g13960.1	sp|Q8L7E5|WIT1_ARATH ***- WPP domain-interacting tail-anchored protein 1
Cp4.1LG02g13980.1	AT3G29400.1 **** exocyst subunit exo70 family protein E1 LENGTH=658 IPR004140 (Exocyst complex protein Exo70), IPR016159 (Cullin repeat-like-containing domain) GO:0000145 (exocyst), GO:0006887 (exocytosis)
Cp4.1LG02g13990.1	AT5G38880.1 ***- unknown protein; Has 474 Blast hits to 433 proteins in 138 species: Archae - 6; Bacteria - 80; Metazoa - 195; Fungi - 44; Plants - 59; Viruses - 0; Other Eukaryotes - 90 (source: NCBI BLink). LENGTH=796 IPR029131 (HAUS augmin-like complex subunit 5) GO:0051225 (spindle assembly)
Cp4.1LG02g14000.1	sp|A1CXL0|YTM1_NEOFI ***- Ribosome biogenesis protein ytm1 IPR012972 (NLE), IPR015943 (WD40/YVTN repeat-like-containing domain) GO:0005515 (protein binding)
Cp4.1LG02g14010.1	AT5G38690.1 ***- Zinc-finger domain of monoamine-oxidase A repressor R1 protein LENGTH=572 IPR018501 (DDT domain superfamily), IPR018866 (Zinc-finger domain of monoamine-oxidase A repressor R1)
Cp4.1LG02g14020.1	AT3G02110.1 **** serine carboxypeptidase-like 25 LENGTH=473 IPR001563 (Peptidase S10, serine carboxypeptidase), IPR029058 (Alpha/Beta hydrolase fold) GO:0004185 (serine-type carboxypeptidase activity), GO:0006508 (proteolysis)
Cp4.1LG02g14050.1	AT5G39210.1 *-*- chlororespiratory reduction 7 LENGTH=156 IPR021954 (Protein of unknown function DUF3571)
Cp4.1LG02g14070.1	Unknown protein
Cp4.1LG02g14090.1	AT5G38840.1 ***- SMAD/FHA domain-containing protein LENGTH=735 IPR008984 (SMAD/FHA domain) GO:0005515 (protein binding)
Cp4.1LG02g14110.1	AT5G38510.1 **** Rhomboid-related intramembrane serine protease family protein LENGTH=434 IPR002610 (Peptidase S54, rhomboid) GO:0004252 (serine-type endopeptidase activity), GO:0006508 (proteolysis), GO:0016021 (integral component of membrane)
Cp4.1LG02g14130.1	sp|F4K657|BL1S2_ARATH ***- Biogenesis of lysosome-related organelles complex 1 subunit 2 IPR019269 (Biogenesis of lysosome-related organelles complex-1, subunit 2)
Cp4.1LG02g14200.1	sp|Q8RWA2|MED9_ARATH *-*- Mediator of RNA polymerase II transcription subunit 9
Cp4.1LG02g14250.1	sp|Q9FXH1|PPR52_ARATH *-*- Pentatricopeptide repeat-containing protein IPR002885 (Pentatricopeptide repeat), IPR011990 (Tetratricopeptide-like helical domain) GO:0005515 (protein binding)
Cp4.1LG02g14310.1	AT4G12540.1 ***- unknown protein; Has 29 Blast hits to 26 proteins in 11 species: Archae - 2; Bacteria - 0; Metazoa - 0; Fungi - 0; Plants - 27; Viruses - 0; Other Eukaryotes - 0 (source: NCBI BLink). LENGTH=461
Cp4.1LG02g14420.1	sp|F4IXJ7|MED6_ARATH **** Mediator of RNA polymerase II transcription subunit 6 IPR007018 (Mediator complex, subunit Med6) GO:0001104 (RNA polymerase II transcription cofactor activity), GO:0006357 (regulation of transcription from RNA polymerase II promoter), GO:0016592 (mediator complex)
Cp4.1LG02g14490.1	AT1G79760.1 ***- downstream target of AGL15-4 LENGTH=299 IPR026992 (Non-haem dioxygenase N-terminal domain), IPR027443 (Isopenicillin N synthase-like)
Cp4.1LG02g14700.1	sp|P13088|AUX22_SOYBN ***- Auxin-induced protein AUX22 IPR003311 (AUX/IAA protein) GO:0005634 (nucleus), GO:0006355 (regulation of transcription, DNA-templated)
Cp4.1LG02g14750.1	AT1G15440.1 ***- periodic tryptophan protein 2 LENGTH=900 IPR007148 (Small-subunit processome, Utp12), IPR015943 (WD40/YVTN repeat-like-containing domain), IPR020472 (G-protein beta WD-40 repeat), IPR027145 (Periodic tryptophan protein 2) GO:0005515 (protein binding)
Cp4.1LG02g14840.1	AT1G11090.1 ***- alpha/beta-Hydrolases superfamily protein LENGTH=324 IPR029058 (Alpha/Beta hydrolase fold)
Cp4.1LG02g14990.1	AT3G24240.1 *-*- Leucine-rich repeat receptor-like protein kinase family protein LENGTH=1141 IPR001611 (Leucine-rich repeat), IPR003591 (Leucine-rich repeat, typical subtype) GO:0005515 (protein binding)
Cp4.1LG02g15020.1	AT3G15820.1 ***- phosphatidic acid phosphatase-related / PAP2-related LENGTH=301
Cp4.1LG02g15040.1	sp|O80358|FPG_ARATH **** Formamidopyrimidine-DNA glycosylase IPR020629 (Formamidopyrimidine-DNA glycosylase) GO:0003676 (nucleic acid binding), GO:0003684 (damaged DNA binding), GO:0003906 (DNA-(apurinic or apyrimidinic site) lyase activity), GO:0006281 (DNA repair), GO:0006284 (base-excision repair), GO:0006289 (nucleotide-excision repair), GO:0008270 (zinc ion binding), GO:0008534 (oxidized pur…
Cp4.1LG02g15130.1	AT1G80560.1 *-** isopropylmalate dehydrogenase 2 LENGTH=405 IPR000589 (Ribosomal protein S15), IPR001804 (Isocitrate and isopropylmalate dehydrogenases family), IPR024084 (Isopropylmalate dehydrogenase-like domain) GO:0000287 (magnesium ion binding), GO:0003735 (structural constituent of ribosome), GO:0003862 (3-isopropylmalate dehydrogenase activity), GO:0005622 (intracellular), GO:0005737 (cyto…
Cp4.1LG02g15150.1	sp|P23919|KTHY_HUMAN **** Thymidylate kinase IPR018094 (Thymidylate kinase), IPR027417 (P-loop containing nucleoside triphosphate hydrolase) GO:0004798 (thymidylate kinase activity), GO:0005524 (ATP binding), GO:0006233 (dTDP biosynthetic process)
Cp4.1LG02g15170.1	AT1G15900.1 *-*- unknown protein; Has 19 Blast hits to 19 proteins in 10 species: Archae - 0; Bacteria - 2; Metazoa - 0; Fungi - 0; Plants - 15; Viruses - 0; Other Eukaryotes - 2 (source: NCBI BLink). LENGTH=113
Cp4.1LG02g15250.1	AT1G80860.2 **** phospholipid N-methyltransferase LENGTH=164 IPR007318 (Phospholipid methyltransferase) GO:0006644 (phospholipid metabolic process), GO:0008170 (N-methyltransferase activity)
Cp4.1LG02g15310.1	Unknown proteinIPR001929 (Germin) GO:0030145 (manganese ion binding), GO:0045735 (nutrient reservoir activity)
Cp4.1LG02g15380.1	AT1G16040.1 **** FUNCTIONS IN: molecular_function unknown; INVOLVED IN: GPI anchor biosynthetic process; LOCATED IN: integral to membrane, endoplasmic reticulum membrane; EXPRESSED IN: 24 plant structures; EXPRESSED DURING: 13 growth stages; IPR009580 (GPI biosynthesis protein Pig-F) GO:0005789 (endoplasmic reticulum membrane), GO:0006506 (GPI anchor biosynthetic process), GO:0016021 (integral co…
Cp4.1LG02g15450.1	AT3G07450.1 ***- Bifunctional inhibitor/lipid-transfer protein/seed storage 2S albumin superfamily protein LENGTH=106 IPR016140 (Bifunctional inhibitor/plant lipid transfer protein/seed storage helical domain)
Cp4.1LG02g15510.1	Unknown protein
Cp4.1LG02g15650.1	sp|Q9LDC0|FKB42_ARATH ***- Peptidyl-prolyl cis-trans isomerase FKBP42 IPR001179 (Peptidyl-prolyl cis-trans isomerase, FKBP-type, domain), IPR011990 (Tetratricopeptide-like helical domain), IPR023566 (Peptidyl-prolyl cis-trans isomerase, FKBP-type) GO:0005515 (protein binding), GO:0006457 (protein folding)
Cp4.1LG02g15720.1	Unknown protein
Cp4.1LG02g15860.1	AT1G17330.1 ***- Metal-dependent phosphohydrolase LENGTH=222 IPR003607 (HD/PDEase domain)
Cp4.1LG02g15880.1	AT5G08260.1 *-** serine carboxypeptidase-like 35 LENGTH=480 IPR001563 (Peptidase S10, serine carboxypeptidase), IPR029058 (Alpha/Beta hydrolase fold) GO:0004185 (serine-type carboxypeptidase activity), GO:0006508 (proteolysis)
Cp4.1LG02g15970.1	AT4G01935.1 ***- unknown protein; FUNCTIONS IN: molecular_function unknown; INVOLVED IN: biological_process unknown; LOCATED IN: chloroplast; Has 37 Blast hits to 37 proteins in 17 species: Archae - 0; Bacteria - 0; Metazoa - 0; Fungi - 0; Plants - 30; Viruses - 0; Other Eukaryotes - 7 (source: NCBI BLink). LENGTH=256
Cp4.1LG02g16050.1	ref|XP_002515228.1| ***- conserved hypothetical protein [Ricinus communis] gb|EEF47212.1| conserved hypothetical protein [Ricinus communis] IPR009297 (Protein of unknown function DUF952)
Cp4.1LG02g16070.1	sp|Q9M2C8|PP291_ARATH ***- Pentatricopeptide repeat-containing protein IPR002885 (Pentatricopeptide repeat), IPR011990 (Tetratricopeptide-like helical domain) GO:0005515 (protein binding)
Cp4.1LG02g16130.1	Unknown proteinIPR006501 (Pectinesterase inhibitor domain) GO:0004857 (enzyme inhibitor activity), GO:0030599 (pectinesterase activity)
Cp4.1LG02g16200.1	sp|Q8XA87|DEAD_ECO57 *-** ATP-dependent RNA helicase DeaD IPR001650 (Helicase, C-terminal), IPR014001 (Helicase superfamily 1/2, ATP-binding domain), IPR014014 (RNA helicase, DEAD-box type, Q motif), IPR027417 (P-loop containing nucleoside triphosphate hydrolase) GO:0003676 (nucleic acid binding), GO:0005524 (ATP binding)
Cp4.1LG02g16240.1	Unknown protein
Cp4.1LG02g16260.1	sp|Q8LEA8|EID1_ARATH ***- Phytochrome A-associated F-box protein IPR001810 (F-box domain) GO:0005515 (protein binding)
Cp4.1LG02g16370.1	AT4G02425.1 ***- unknown protein; FUNCTIONS IN: molecular_function unknown; INVOLVED IN: biological_process unknown; LOCATED IN: chloroplast; Has 29 Blast hits to 28 proteins in 15 species: Archae - 0; Bacteria - 0; Metazoa - 6; Fungi - 0; Plants - 23; Viruses - 0; Other Eukaryotes - 0 (source: NCBI BLink). LENGTH=262
Cp4.1LG02g16410.1	AT3G26560.1 *-** ATP-dependent RNA helicase, putative LENGTH=1168 IPR001650 (Helicase, C-terminal), IPR014001 (Helicase superfamily 1/2, ATP-binding domain), IPR027417 (P-loop containing nucleoside triphosphate hydrolase) GO:0003676 (nucleic acid binding), GO:0005524 (ATP binding)
Cp4.1LG02g16450.1	AT3G62810.1 ***- complex 1 family protein / LVR family protein LENGTH=106 IPR008011 (Complex 1 LYR protein)
Cp4.1LG02g16500.1	sp|Q54QU5|WDR89_DICDI ***- WD repeat-containing protein 89 homolog IPR015943 (WD40/YVTN repeat-like-containing domain) GO:0005515 (protein binding)
Cp4.1LG02g16560.1	AT1G02960.2 *-*- unknown protein; BEST Arabidopsis thaliana protein match is: unknown protein . LENGTH=471
Cp4.1LG02g16600.1	AT4G14050.1 *-*- Pentatricopeptide repeat (PPR) superfamily protein LENGTH=612 IPR002885 (Pentatricopeptide repeat)
Cp4.1LG02g16730.1	sp|A1SJG2|FMT_NOCSJ **** Methionyl-tRNA formyltransferase IPR011034 (Formyl transferase, C-terminal-like), IPR015518 (Methionine tRNA Formyltransferase-like) GO:0003824 (catalytic activity), GO:0004479 (methionyl-tRNA formyltransferase activity), GO:0009058 (biosynthetic process), GO:0016742 (hydroxymethyl-, formyl- and related transferase activity), GO:0071951 (conversion of methionyl-tRNA to N-…
Cp4.1LG02g16770.1	AT5G38060.1 ***- unknown protein; FUNCTIONS IN: molecular_function unknown; INVOLVED IN: biological_process unknown; LOCATED IN: chloroplast; BEST Arabidopsis thaliana protein match is: unknown protein . LENGTH=134
Cp4.1LG02g16800.1	Unknown protein
Cp4.1LG02g16850.1	sp|Q0UY70|NM111_PHANO **** Pro-apoptotic serine protease NMA111 IPR001940 (Peptidase S1C), IPR009003 (Trypsin-like cysteine/serine peptidase domain), IPR025926 (PDZ-like domain) GO:0004252 (serine-type endopeptidase activity), GO:0005515 (protein binding), GO:0006508 (proteolysis)
Cp4.1LG02g16910.1	AT3G02680.1 ***- nijmegen breakage syndrome 1 LENGTH=542 IPR008984 (SMAD/FHA domain) GO:0005515 (protein binding)
Cp4.1LG02g16940.1	AT3G08960.1 ***- ARM repeat superfamily protein LENGTH=1010 IPR016024 (Armadillo-type fold) GO:0005488 (binding), GO:0006886 (intracellular protein transport), GO:0008536 (Ran GTPase binding)
Cp4.1LG02g17130.1	AT5G37478.1 ***- TPX2 (targeting protein for Xklp2) protein family LENGTH=178 IPR009675 (TPX2), IPR027329 (TPX2, C-terminal domain) GO:0005819 (spindle), GO:0005874 (microtubule), GO:0007067 (mitotic nuclear division)
Cp4.1LG02g17280.1	sp|Q9Y5Q9|TF3C3_HUMAN *-*- General transcription factor 3C polypeptide 3 IPR011990 (Tetratricopeptide-like helical domain) GO:0005515 (protein binding)
Cp4.1LG02g17570.1	AT5G40330.1 *-*- myb domain protein 23 LENGTH=219 IPR009057 (Homeodomain-like) GO:0003677 (DNA binding), GO:0003682 (chromatin binding)
Cp4.1LG03g00060.1	AT3G11960.1 ***- Cleavage and polyadenylation specificity factor (CPSF) A subunit protein LENGTH=1379 IPR004871 (Cleavage/polyadenylation specificity factor, A subunit, C-terminal) GO:0003676 (nucleic acid binding), GO:0005634 (nucleus)
Cp4.1LG03g00140.1	sp|Q9M907|PP217_ARATH ***- Pentatricopeptide repeat-containing protein IPR002885 (Pentatricopeptide repeat), IPR011990 (Tetratricopeptide-like helical domain) GO:0005515 (protein binding)
Cp4.1LG03g00180.1	AT2G38920.1 **** SPX (SYG1/Pho81/XPR1) domain-containing protein / zinc finger (C3HC4-type RING finger) protein-related LENGTH=335 IPR004331 (SPX, N-terminal), IPR013083 (Zinc finger, RING/FYVE/PHD-type) GO:0005515 (protein binding), GO:0008270 (zinc ion binding)
Cp4.1LG03g00300.1	sp|Q8K3A0|HSC20_MOUSE **** Iron-sulfur cluster co-chaperone protein HscB, mitochondrial IPR004640 (Co-chaperone Hsc20) GO:0006457 (protein folding), GO:0051087 (chaperone binding), GO:0051259 (protein oligomerization)
Cp4.1LG03g00350.1	AT4G24770.1 *-** 31-kDa RNA binding protein LENGTH=329 IPR012677 (Nucleotide-binding alpha-beta plait domain) GO:0000166 (nucleotide binding), GO:0003676 (nucleic acid binding)
Cp4.1LG03g00370.1	AT3G05680.2 ***- embryo defective 2016 LENGTH=2152 IPR026736 (Protein virilizer)
Cp4.1LG03g00410.1	sp|D0Z9R0|TATD_EDWTE ***- Tat-linked quality control protein TatD IPR001130 (TatD family) GO:0016888 (endodeoxyribonuclease activity, producing 5'-phosphomonoesters)
Cp4.1LG03g00480.1	AT5G06370.1 ***- NC domain-containing protein-related LENGTH=259 IPR000064 (Endopeptidase, NLPC/P60 domain), IPR007053 (LRAT-like domain)
Cp4.1LG03g00500.1	AT4G31400.1 ***- damaged DNA binding;DNA-directed DNA polymerases LENGTH=345 IPR016181 (Acyl-CoA N-acyltransferase), IPR028005 (N-acetyltransferase ESCO, zinc-finger), IPR028009 (N-acetyltransferase ESCO, acetyl-transferase domain)
Cp4.1LG03g00630.1	AT2G33180.1 ***- unknown protein; FUNCTIONS IN: molecular_function unknown; INVOLVED IN: biological_process unknown; LOCATED IN: chloroplast stroma; EXPRESSED IN: 22 plant structures; EXPRESSED DURING: 13 growth stages; Has 57 Blast hits to 57 proteins in 22 species: Archae - 0; Bacteria - 8; Metazoa - 0; Fungi - 0; Plants - 35; Viruses - 0; Other Eukaryotes - 14 (source: NCBI BLink). LENGTH=166
Cp4.1LG03g00730.1	sp|Q0TJD9|MSBA_ECOL5 **** Lipid A export ATP-binding/permease protein MsbA IPR003439 (ABC transporter-like), IPR011527 (ABC transporter type 1, transmembrane domain), IPR027417 (P-loop containing nucleoside triphosphate hydrolase) GO:0005524 (ATP binding), GO:0006810 (transport), GO:0016021 (integral component of membrane), GO:0016887 (ATPase activity), GO:0042626 (ATPase activity, coupled to tra…
Cp4.1LG03g00950.1	Unknown protein
Cp4.1LG03g01050.1	sp|Q9SYS6|DRE1C_ARATH **** Dehydration-responsive element-binding protein 1C IPR016177 (DNA-binding domain) GO:0003677 (DNA binding), GO:0003700 (sequence-specific DNA binding transcription factor activity), GO:0006355 (regulation of transcription, DNA-templated)
Cp4.1LG03g01100.1	AT3G09970.1 ***- Calcineurin-like metallo-phosphoesterase superfamily protein LENGTH=309 IPR029052 (Metallo-dependent phosphatase-like) GO:0016787 (hydrolase activity)
Cp4.1LG03g01110.1	sp|Q9LZR8|Y5370_ARATH ***- PAN domain-containing protein IPR000858 (S-locus glycoprotein), IPR001480 (Bulb-type lectin domain), IPR003609 (Apple-like) GO:0048544 (recognition of pollen)
Cp4.1LG03g01190.1	AT3G09925.1 ***- Pollen Ole e 1 allergen and extensin family protein LENGTH=171 IPR006041 (Pollen Ole e 1 allergen)
Cp4.1LG03g01210.1	sp|P9WH04|DEAD_MYCTO **** ATP-dependent RNA helicase DeaD IPR001650 (Helicase, C-terminal), IPR014001 (Helicase superfamily 1/2, ATP-binding domain), IPR014014 (RNA helicase, DEAD-box type, Q motif), IPR027417 (P-loop containing nucleoside triphosphate hydrolase) GO:0003676 (nucleic acid binding), GO:0005524 (ATP binding)
Cp4.1LG03g01280.1	AT5G07990.1 ***- Cytochrome P450 superfamily protein LENGTH=513 IPR001128 (Cytochrome P450) GO:0005506 (iron ion binding), GO:0016705 (oxidoreductase activity, acting on paired donors, with incorporation or reduction of molecular oxygen), GO:0020037 (heme binding), GO:0055114 (oxidation-reduction process)
Cp4.1LG03g01320.1	sp|P20075|LEAD8_DAUCA *-*- Embryonic protein DC-8 IPR000988 (Ribosomal protein L24e-related), IPR004238 (Late embryogenesis abundant protein, LEA-3), IPR023441 (Ribosomal protein L24e domain), IPR023442 (Ribosomal protein L24e, conserved site)
Cp4.1LG03g01350.1	sp|Q9ZQA8|PABP7_ARATH **** Polyadenylate-binding protein 7 IPR001461 (Aspartic peptidase), IPR006515 (Polyadenylate binding protein, human types 1, 2, 3, 4), IPR012677 (Nucleotide-binding alpha-beta plait domain), IPR021109 (Aspartic peptidase domain) GO:0000166 (nucleotide binding), GO:0003676 (nucleic acid binding), GO:0003723 (RNA binding), GO:0004190 (aspartic-type endopeptidase activity), GO…
Cp4.1LG03g01410.1	AT5G64640.1 *-** Plant invertase/pectin methylesterase inhibitor superfamily LENGTH=602 IPR011050 (Pectin lyase fold/virulence factor) GO:0005618 (cell wall), GO:0030599 (pectinesterase activity), GO:0042545 (cell wall modification)
Cp4.1LG03g01530.1	AT3G09890.1 ***- Ankyrin repeat family protein LENGTH=206 IPR020683 (Ankyrin repeat-containing domain) GO:0005515 (protein binding)
Cp4.1LG03g01640.1	AT3G12780.1 **** phosphoglycerate kinase 1 LENGTH=481 IPR001576 (Phosphoglycerate kinase), IPR003358 (tRNA (guanine-N-7) methyltransferase, Trmb type), IPR029063 (S-adenosyl-L-methionine-dependent methyltransferase) GO:0004618 (phosphoglycerate kinase activity), GO:0006096 (glycolytic process), GO:0006400 (tRNA modification), GO:0008176 (tRNA (guanine-N7-)-methyltransferase activity)
Cp4.1LG03g01670.1	sp|Q8S8P6|PP180_ARATH ***- Pentatricopeptide repeat-containing protein IPR002885 (Pentatricopeptide repeat), IPR011990 (Tetratricopeptide-like helical domain) GO:0005515 (protein binding)
Cp4.1LG03g01700.1	AT2G36895.1 ***- unknown protein; FUNCTIONS IN: molecular_function unknown; INVOLVED IN: biological_process unknown; LOCATED IN: chloroplast; Has 32 Blast hits to 32 proteins in 14 species: Archae - 0; Bacteria - 0; Metazoa - 0; Fungi - 0; Plants - 32; Viruses - 0; Other Eukaryotes - 0 (source: NCBI BLink). LENGTH=232
Cp4.1LG03g01720.1	AT3G09860.1 ***- unknown protein; Has 34 Blast hits to 34 proteins in 12 species: Archae - 0; Bacteria - 0; Metazoa - 0; Fungi - 0; Plants - 34; Viruses - 0; Other Eukaryotes - 0 (source: NCBI BLink). LENGTH=98
Cp4.1LG03g01800.1	AT2G37090.1 ***- Nucleotide-diphospho-sugar transferases superfamily protein LENGTH=351 IPR005027 (Glycosyl transferase, family 43), IPR029044 (Nucleotide-diphospho-sugar transferases) GO:0015018 (galactosylgalactosylxylosylprotein 3-beta-glucuronosyltransferase activity), GO:0016020 (membrane)
Cp4.1LG03g01840.1	sp|Q5R7B0|RPP29_PONAB *-** Ribonuclease P protein subunit p29 IPR023534 (Rof/RNase P-like) GO:0000172 (ribonuclease MRP complex), GO:0003723 (RNA binding), GO:0004540 (ribonuclease activity), GO:0006364 (rRNA processing), GO:0006379 (mRNA cleavage), GO:0008033 (tRNA processing), GO:0030677 (ribonuclease P complex)
Cp4.1LG03g01940.1	sp|P0C7R4|PP110_ARATH ***- Pentatricopeptide repeat-containing protein IPR002885 (Pentatricopeptide repeat), IPR011990 (Tetratricopeptide-like helical domain) GO:0005515 (protein binding)
Cp4.1LG03g01980.1	AT3G09730.2 ***- unknown protein; FUNCTIONS IN: molecular_function unknown; INVOLVED IN: biological_process unknown; EXPRESSED IN: 18 plant structures; EXPRESSED DURING: 9 growth stages. LENGTH=405
Cp4.1LG03g02030.1	AT3G53470.2 ***- unknown protein; FUNCTIONS IN: molecular_function unknown; INVOLVED IN: biological_process unknown; LOCATED IN: chloroplast thylakoid membrane, chloroplast; EXPRESSED IN: 22 plant structures; EXPRESSED DURING: 13 growth stages; Has 35 Blast hits to 35 proteins in 13 species: Archae - 0; Bacteria - 0; Metazoa - 0; Fungi - 0; Plants - 35; Viruses - 0; Other Eukaryotes - 0 (source: …
Cp4.1LG03g02050.1	AT2G37260.1 **** WRKY family transcription factor family protein LENGTH=429 IPR003657 (DNA-binding WRKY) GO:0003700 (sequence-specific DNA binding transcription factor activity), GO:0006355 (regulation of transcription, DNA-templated), GO:0043565 (sequence-specific DNA binding)
Cp4.1LG03g02230.1	sp|Q9XGX8|TIM9_MESCR ***- Mitochondrial import inner membrane translocase subunit Tim9 IPR004217 (Tim10/DDP family zinc finger)
Cp4.1LG03g02280.1	AT3G09470.1 ***- Major facilitator superfamily protein LENGTH=464 IPR010291 (Ion channel regulatory protein, UNC-93), IPR020846 (Major facilitator superfamily domain)
Cp4.1LG03g02320.1	ref|XP_007027025.1| **** ATP binding microtubule motor family protein [Theobroma cacao] gb|EOY07527.1| ATP binding microtubule motor family protein [Theobroma cacao] IPR001752 (Kinesin motor domain), IPR010994 (RuvA domain 2-like), IPR027417 (P-loop containing nucleoside triphosphate hydrolase), IPR027640 (Kinesin-like protein) GO:0003777 (microtubule motor activity), GO:0005524 (ATP binding), GO…
Cp4.1LG03g02330.1	sp|Q67KC5|ARGJ_SYMTH **** Arginine biosynthesis bifunctional protein ArgJ IPR002813 (Arginine biosynthesis protein ArgJ) GO:0004358 (glutamate N-acetyltransferase activity), GO:0006526 (arginine biosynthetic process)
Cp4.1LG03g02370.1	AT3G09430.1 ***- unknown protein; Has 17 Blast hits to 17 proteins in 7 species: Archae - 0; Bacteria - 0; Metazoa - 0; Fungi - 0; Plants - 17; Viruses - 0; Other Eukaryotes - 0 (source: NCBI BLink). LENGTH=301
Cp4.1LG03g02440.1	ref|XP_007026965.1| ***- Tetratricopeptide repeat (TPR)-like superfamily protein, putative isoform 3 [Theobroma cacao] gb|EOY07467.1| Tetratricopeptide repeat (TPR)-like superfamily protein, putative isoform 3 [Theobroma cacao] IPR011990 (Tetratricopeptide-like helical domain) GO:0005515 (protein binding)
Cp4.1LG03g02500.1	sp|O81208|HLIP_ARATH *-*- High-light-induced protein, chloroplastic IPR023329 (Chlorophyll a/b binding protein domain)
Cp4.1LG03g02630.1	AT2G37970.1 ***- SOUL heme-binding family protein LENGTH=225 IPR006917 (SOUL haem-binding protein), IPR011256 (Regulatory factor, effector binding domain)
Cp4.1LG03g02840.1	AT2G38025.1 ***- Cysteine proteinases superfamily protein LENGTH=234 IPR003323 (OTU domain)
Cp4.1LG03g02920.1	ref|XP_007026749.1| **** Carbohydrate-binding-like fold, putative isoform 2 [Theobroma cacao] gb|EOY07251.1| Carbohydrate-binding-like fold, putative isoform 2 [Theobroma cacao] IPR013783 (Immunoglobulin-like fold), IPR013784 (Carbohydrate-binding-like fold), IPR015902 (Glycoside hydrolase, family 13) GO:0003824 (catalytic activity), GO:0030246 (carbohydrate binding), GO:2001070 (starch binding)
Cp4.1LG03g03070.1	sp|Q9SR96|DNJ63_ARATH ***- DnaJ protein ERDJ3A IPR001623 (DnaJ domain), IPR012336 (Thioredoxin-like fold)
Cp4.1LG03g03080.1	AT5G01590.1 ***- unknown protein; FUNCTIONS IN: molecular_function unknown; INVOLVED IN: biological_process unknown; LOCATED IN: chloroplast, chloroplast envelope; EXPRESSED IN: 22 plant structures; EXPRESSED DURING: 13 growth stages; Has 60 Blast hits to 59 proteins in 31 species: Archae - 0; Bacteria - 20; Metazoa - 1; Fungi - 2; Plants - 33; Viruses - 0; Other Eukaryotes - 4 (source: NCBI BLin…
Cp4.1LG03g03090.1	sp|P45857|ACDB_BACSU **** Acyl-CoA dehydrogenase IPR009075 (Acyl-CoA dehydrogenase/oxidase C-terminal), IPR009100 (Acyl-CoA dehydrogenase/oxidase, N-terminal and middle domain), IPR013786 (Acyl-CoA dehydrogenase/oxidase, N-terminal) GO:0003995 (acyl-CoA dehydrogenase activity), GO:0008152 (metabolic process), GO:0016627 (oxidoreductase activity, acting on the CH-CH group of donors), GO:0050660 (f…
Cp4.1LG03g03200.1	AT3G08920.1 ***- Rhodanese/Cell cycle control phosphatase superfamily protein LENGTH=214 IPR001763 (Rhodanese-like domain)
Cp4.1LG03g03210.1	sp|O24038|NLTP2_SOLPN **** Non-specific lipid-transfer protein 2 IPR000528 (Plant lipid transfer protein/Par allergen), IPR016140 (Bifunctional inhibitor/plant lipid transfer protein/seed storage helical domain) GO:0006869 (lipid transport), GO:0008289 (lipid binding)
Cp4.1LG03g03230.1	ref|XP_003623391.1| ***- Integrator complex subunit [Medicago truncatula] gb|AES79609.1| ARM repeat protein [Medicago truncatula] IPR016024 (Armadillo-type fold) GO:0005488 (binding)
Cp4.1LG03g03270.1	Unknown proteinIPR006747 (Protein of unknown function DUF599)
Cp4.1LG03g03280.1	AT2G38510.1 ***- MATE efflux family protein LENGTH=486 IPR002528 (Multi antimicrobial extrusion protein) GO:0006855 (drug transmembrane transport), GO:0015238 (drug transmembrane transporter activity), GO:0015297 (antiporter activity), GO:0016020 (membrane), GO:0055085 (transmembrane transport)
Cp4.1LG03g03300.1	AT3G51580.2 ***- unknown protein; FUNCTIONS IN: molecular_function unknown; INVOLVED IN: biological_process unknown; LOCATED IN: endomembrane system; EXPRESSED IN: 24 plant structures; EXPRESSED DURING: 15 growth stages. LENGTH=410
Cp4.1LG03g03330.1	sp|Q9LZX1|LOR15_ARATH ***- Protein LURP-one-related 15 IPR025659 (Tubby C-terminal-like domain)
Cp4.1LG03g03430.1	gb|KHG12821.1| **** Influenza virus NS1A-binding A [Gossypium arboreum] IPR013989 (Development/cell death domain), IPR015915 (Kelch-type beta propeller) GO:0005515 (protein binding)
Cp4.1LG03g03460.1	sp|Q7Y1C4|BRC2B_ARATH ***- Protein BREAST CANCER SUSCEPTIBILITY 2 homolog B IPR012340 (Nucleic acid-binding, OB-fold), IPR015525 (Breast cancer type 2 susceptibility protein) GO:0000724 (double-strand break repair via homologous recombination), GO:0006281 (DNA repair)
Cp4.1LG03g03480.1	AT3G08840.2 **** D-alanine--D-alanine ligase family LENGTH=937 IPR005905 (D-alanine--D-alanine ligase), IPR011761 (ATP-grasp fold), IPR016185 (Pre-ATP-grasp domain) GO:0005524 (ATP binding), GO:0005737 (cytoplasm), GO:0008716 (D-alanine-D-alanine ligase activity), GO:0046872 (metal ion binding)
Cp4.1LG03g03510.1	sp|Q9ZVI6|LOR8_ARATH ***- Protein LURP-one-related 8 IPR025659 (Tubby C-terminal-like domain)
Cp4.1LG03g03580.1	AT5G17780.2 ***- alpha/beta-Hydrolases superfamily protein LENGTH=419 IPR029058 (Alpha/Beta hydrolase fold)
Cp4.1LG03g03650.1	sp|O22944|NTAQ1_ARATH ***- Protein N-terminal glutamine amidohydrolase IPR023128 (Protein N-terminal glutamine amidohydrolase, alpha beta roll) GO:0016811 (hydrolase activity, acting on carbon-nitrogen (but not peptide) bonds, in linear amides)
Cp4.1LG03g03680.1	Unknown protein
Cp4.1LG03g03690.1	AT3G57630.1 ***- exostosin family protein LENGTH=793 IPR000742 (Epidermal growth factor-like domain), IPR004263 (Exostosin-like) GO:0005515 (protein binding)
Cp4.1LG03g03740.1	sp|P41318|LST8_YEAST ***- Target of rapamycin complex subunit LST8 IPR011047 (Quinonprotein alcohol dehydrogenase-like superfamily), IPR015943 (WD40/YVTN repeat-like-containing domain), IPR020472 (G-protein beta WD-40 repeat) GO:0005515 (protein binding)
Cp4.1LG03g03760.1	ref|XP_002532342.1| **** nucleic acid binding protein, putative [Ricinus communis] gb|EEF30044.1| nucleic acid binding protein, putative [Ricinus communis] IPR000467 (G-patch domain), IPR025239 (Domain of unknown function DUF4187) GO:0003676 (nucleic acid binding)
Cp4.1LG03g03840.1	AT3G15010.1 **** RNA-binding (RRM/RBD/RNP motifs) family protein LENGTH=404 IPR012677 (Nucleotide-binding alpha-beta plait domain) GO:0000166 (nucleotide binding), GO:0003676 (nucleic acid binding)
Cp4.1LG03g03870.1	AT3G57800.1 ***- basic helix-loop-helix (bHLH) DNA-binding superfamily protein LENGTH=426 IPR011598 (Myc-type, basic helix-loop-helix (bHLH) domain) GO:0046983 (protein dimerization activity)
Cp4.1LG03g03940.1	AT3G12010.1 ***- FUNCTIONS IN: molecular_function unknown; INVOLVED IN: biological_process unknown; EXPRESSED IN: sperm cell, cultured cell; IPR009755 (Colon cancer-associated Mic1-like)
Cp4.1LG03g03950.1	AT2G42070.1 **** nudix hydrolase homolog 23 LENGTH=280 IPR015797 (NUDIX hydrolase domain-like), IPR029401 (Nudix hydrolase, N-terminal) GO:0016787 (hydrolase activity)
Cp4.1LG03g04010.1	AT2G42120.1 **** DNA polymerase delta small subunit LENGTH=441 IPR007185 (DNA polymerase alpha/epsilon, subunit B), IPR024826 (DNA polymerase delta/II small subunit family) GO:0003677 (DNA binding), GO:0003887 (DNA-directed DNA polymerase activity), GO:0006260 (DNA replication)
Cp4.1LG03g04050.1	AT2G42130.4 ***- Plastid-lipid associated protein PAP / fibrillin family protein LENGTH=299 IPR006843 (Plastid lipid-associated protein/fibrillin conserved domain)
Cp4.1LG03g04180.1	AT3G56900.1 ***- Transducin/WD40 repeat-like superfamily protein LENGTH=447 IPR011042 (Six-bladed beta-propeller, TolB-like), IPR015943 (WD40/YVTN repeat-like-containing domain) GO:0005515 (protein binding)
Cp4.1LG03g04290.1	ref|XP_007029910.1| ***- ARF GAP-like zinc finger-containing protein ZIGA4, putative isoform 3 [Theobroma cacao] gb|EOY10412.1| ARF GAP-like zinc finger-containing protein ZIGA4, putative isoform 3 [Theobroma cacao] IPR001164 (Arf GTPase activating protein) GO:0005096 (GTPase activator activity)
Cp4.1LG03g04420.1	AT5G48020.1 ***- 2-oxoglutarate (2OG) and Fe(II)-dependent oxygenase superfamily protein LENGTH=355 IPR027443 (Isopenicillin N synthase-like)
Cp4.1LG03g04510.1	AT3G08490.1 ***- BEST Arabidopsis thaliana protein match is: Late embryogenesis abundant protein, group 2 . LENGTH=271
Cp4.1LG03g04620.1	AT5G13760.1 ***- Plasma-membrane choline transporter family protein LENGTH=569 IPR007603 (Choline transporter-like)
Cp4.1LG03g04660.1	AT5G52820.1 ***- WD-40 repeat family protein / notchless protein, putative LENGTH=473 IPR012972 (NLE), IPR015943 (WD40/YVTN repeat-like-containing domain), IPR020472 (G-protein beta WD-40 repeat) GO:0005515 (protein binding)
Cp4.1LG03g04700.1	sp|Q03066|RPSC_NOSS1 *-** RNA polymerase sigma-C factor IPR014284 (RNA polymerase sigma-70 like domain) GO:0003677 (DNA binding), GO:0003700 (sequence-specific DNA binding transcription factor activity), GO:0006352 (DNA-templated transcription, initiation), GO:0006355 (regulation of transcription, DNA-templated), GO:0016987 (sigma factor activity)
Cp4.1LG03g04710.1	AT5G43210.1 ***- Excinuclease ABC, C subunit, N-terminal LENGTH=170 IPR000305 (GIY-YIG nuclease superfamily)
Cp4.1LG03g04720.1	sp|P30182|TOP2_ARATH **** DNA topoisomerase 2 IPR001241 (DNA topoisomerase, type IIA), IPR024946 (Arginine repressor C-terminal-like domain) GO:0003677 (DNA binding), GO:0003918 (DNA topoisomerase type II (ATP-hydrolyzing) activity), GO:0005524 (ATP binding), GO:0006259 (DNA metabolic process), GO:0006265 (DNA topological change)
Cp4.1LG03g04780.1	sp|A6VEG6|UBIA_PSEA7 ***- 4-hydroxybenzoate octaprenyltransferase IPR000537 (UbiA prenyltransferase family), IPR030470 (UbiA prenyltransferase conserved site) GO:0004659 (prenyltransferase activity), GO:0006744 (ubiquinone biosynthetic process), GO:0009058 (biosynthetic process), GO:0016021 (integral component of membrane)
Cp4.1LG03g04820.1	ref|XP_007034332.1| ***- Tudor/PWWP/MBT domain-containing protein, putative isoform 4 [Theobroma cacao] gb|EOY05258.1| Tudor/PWWP/MBT domain-containing protein, putative isoform 4 [Theobroma cacao] IPR000313 (PWWP domain), IPR006569 (CID domain)
Cp4.1LG03g04960.1	AT3G18620.1 *-** DHHC-type zinc finger family protein LENGTH=345 IPR001594 (Zinc finger, DHHC-type, palmitoyltransferase), IPR003772 (Protein of unknown function DUF177), IPR005735 (Zinc finger, LSD1-type) GO:0008270 (zinc ion binding)
Cp4.1LG03g05020.1	Unknown proteinIPR006501 (Pectinesterase inhibitor domain) GO:0004857 (enzyme inhibitor activity), GO:0030599 (pectinesterase activity)
Cp4.1LG03g05080.1	AT2G16760.1 ***- Calcium-dependent phosphotriesterase superfamily protein LENGTH=327 IPR011042 (Six-bladed beta-propeller, TolB-like)
Cp4.1LG03g05110.1	AT3G62390.1 ***- TRICHOME BIREFRINGENCE-LIKE 6 LENGTH=475 IPR025846 (PMR5 N-terminal domain), IPR026057 (PC-Esterase)
Cp4.1LG03g05230.1	Unknown proteinIPR009057 (Homeodomain-like) GO:0003677 (DNA binding), GO:0003682 (chromatin binding)
Cp4.1LG03g05240.1	AT1G55770.1 **** Plant invertase/pectin methylesterase inhibitor superfamily protein LENGTH=175 IPR006501 (Pectinesterase inhibitor domain) GO:0004857 (enzyme inhibitor activity), GO:0030599 (pectinesterase activity)
Cp4.1LG03g05270.1	AT2G25920.1 ***- BEST Arabidopsis thaliana protein match is: 3'-5' exonuclease domain-containing protein / K homology domain-containing protein / KH domain-containing protein . LENGTH=280
Cp4.1LG03g05290.1	gb|AHN92190.1| *-*- ERF protein 2 [Citrullus lanatus]
Cp4.1LG03g05320.1	sp|Q9M350|GACP4_ARATH ***- Gamma-tubulin complex component 4 IPR007259 (Gamma-tubulin complex component protein) GO:0000226 (microtubule cytoskeleton organization), GO:0000922 (spindle pole), GO:0005815 (microtubule organizing center)
Cp4.1LG03g05330.1	AT1G02850.4 *-*- beta glucosidase 11 LENGTH=521 IPR001360 (Glycoside hydrolase, family 1), IPR017853 (Glycoside hydrolase superfamily) GO:0004553 (hydrolase activity, hydrolyzing O-glycosyl compounds), GO:0005975 (carbohydrate metabolic process)
Cp4.1LG03g05380.1	AT2G47600.1 ***- magnesium/proton exchanger LENGTH=539 IPR004837 (Sodium/calcium exchanger membrane region) GO:0016021 (integral component of membrane), GO:0055085 (transmembrane transport)
Cp4.1LG03g05430.1	sp|Q9SRY4|LPA1_ARATH ***- Protein LOW PSII ACCUMULATION 1, chloroplastic IPR011990 (Tetratricopeptide-like helical domain), IPR021883 (Protein of unknown function DUF3493) GO:0005515 (protein binding)
Cp4.1LG03g05460.1	AT1G65900.1 ***- unknown protein; FUNCTIONS IN: molecular_function unknown; INVOLVED IN: biological_process unknown; LOCATED IN: endomembrane system; EXPRESSED IN: 21 plant structures; EXPRESSED DURING: 13 growth stages; Has 306 Blast hits to 306 proteins in 119 species: Archae - 19; Bacteria - 238; Metazoa - 0; Fungi - 0; Plants - 34; Viruses - 0; Other Eukaryotes - 15 (source: NCBI BLink). LENG…
Cp4.1LG03g05500.1	AT5G55490.1 ***- gamete expressed protein 1 LENGTH=593
Cp4.1LG03g05600.1	AT3G59990.1 **** methionine aminopeptidase 2B LENGTH=439 IPR000994 (Peptidase M24, structural domain), IPR001714 (Peptidase M24, methionine aminopeptidase), IPR011991 (Winged helix-turn-helix DNA-binding domain) GO:0004177 (aminopeptidase activity), GO:0006508 (proteolysis), GO:0008235 (metalloexopeptidase activity)
Cp4.1LG03g05680.1	sp|Q9FIX3|PP407_ARATH ***- Pentatricopeptide repeat-containing protein IPR002885 (Pentatricopeptide repeat), IPR011990 (Tetratricopeptide-like helical domain) GO:0005515 (protein binding)
Cp4.1LG03g05690.1	sp|Q9FFI2|ATG5_ARATH **** Autophagy protein 5 IPR007239 (Autophagy-related protein 5) GO:0005737 (cytoplasm), GO:0006914 (autophagy)
Cp4.1LG03g05720.1	AT5G17460.2 ***- unknown protein; FUNCTIONS IN: molecular_function unknown; INVOLVED IN: response to salt stress. LENGTH=329
Cp4.1LG03g05760.1	sp|O49399|PP321_ARATH ***- Pentatricopeptide repeat-containing protein IPR002885 (Pentatricopeptide repeat), IPR011990 (Tetratricopeptide-like helical domain) GO:0005515 (protein binding)
Cp4.1LG03g05780.1	AT1G66510.1 ***- AAR2 protein family LENGTH=399 IPR007946 (A1 cistron-splicing factor, AAR2)
Cp4.1LG03g05940.1	sp|Q0IV63|DRB7_ORYSJ *-** Double-stranded RNA-binding protein 7 IPR011907 (Ribonuclease III) GO:0003723 (RNA binding), GO:0004525 (ribonuclease III activity), GO:0016075 (rRNA catabolic process)
Cp4.1LG03g05980.1	AT1G14900.1 *-*- high mobility group A LENGTH=204 IPR011991 (Winged helix-turn-helix DNA-binding domain), IPR020478 (AT hook-like) GO:0000785 (chromatin), GO:0000786 (nucleosome), GO:0003677 (DNA binding), GO:0005634 (nucleus), GO:0006334 (nucleosome assembly), GO:0006355 (regulation of transcription, DNA-templated)
Cp4.1LG03g06020.1	AT1G58520.2 *-** lipases;hydrolases, acting on ester bonds LENGTH=1041 IPR013830 (SGNH hydrolase-type esterase domain) GO:0016788 (hydrolase activity, acting on ester bonds)
Cp4.1LG03g06030.1	sp|Q9CXF7|CHD1L_MOUSE *-** Chromodomain-helicase-DNA-binding protein 1-like IPR000330 (SNF2-related), IPR001650 (Helicase, C-terminal), IPR016024 (Armadillo-type fold), IPR027417 (P-loop containing nucleoside triphosphate hydrolase) GO:0003677 (DNA binding), GO:0005488 (binding), GO:0005524 (ATP binding)
Cp4.1LG03g06040.1	sp|Q6NQ72|THO4D_ARATH *-*- THO complex subunit 4D IPR012677 (Nucleotide-binding alpha-beta plait domain), IPR025715 (Friend of PRMT1 duplication) GO:0000166 (nucleotide binding), GO:0003676 (nucleic acid binding)
Cp4.1LG03g06050.1	AT5G17240.1 ***- SET domain group 40 LENGTH=491 IPR001214 (SET domain), IPR015353 (Rubisco LSMT, substrate-binding domain) GO:0005515 (protein binding)
Cp4.1LG03g06140.1	ref|XP_007021833.1| **** Zinc finger family protein / BRCT domain-containing protein, putative isoform 2 [Theobroma cacao] gb|EOY13358.1| Zinc finger family protein / BRCT domain-containing protein, putative isoform 2 [Theobroma cacao] IPR001357 (BRCT domain), IPR013083 (Zinc finger, RING/FYVE/PHD-type) GO:0005515 (protein binding), GO:0008270 (zinc ion binding)
Cp4.1LG03g06190.1	AT5G15880.1 ***- unknown protein; Has 1807 Blast hits to 1807 proteins in 277 species: Archae - 0; Bacteria - 0; Metazoa - 736; Fungi - 347; Plants - 385; Viruses - 0; Other Eukaryotes - 339 (source: NCBI BLink). LENGTH=348
Cp4.1LG03g06200.1	sp|Q3T1L5|ALG6_RAT ***- Dolichyl pyrophosphate Man9GlcNAc2 alpha-1,3-glucosyltransferase IPR004856 (Glycosyl transferase, ALG6/ALG8) GO:0005789 (endoplasmic reticulum membrane), GO:0016758 (transferase activity, transferring hexosyl groups)
Cp4.1LG03g06210.1	gb|AEX97076.1| ***- neoxanthin synthase, partial [Malus domestica] IPR025461 (Protein of unknown function DUF4281)
Cp4.1LG03g06220.1	AT5G16710.1 ***- dehydroascorbate reductase 1 LENGTH=258 IPR010987 (Glutathione S-transferase, C-terminal-like), IPR012336 (Thioredoxin-like fold) GO:0005515 (protein binding)
Cp4.1LG03g06230.1	AT1G66330.1 ***- senescence-associated family protein LENGTH=417
Cp4.1LG03g06280.1	sp|Q6CLR3|DED1_KLULA *-** ATP-dependent RNA helicase DED1 IPR001650 (Helicase, C-terminal), IPR014001 (Helicase superfamily 1/2, ATP-binding domain), IPR014014 (RNA helicase, DEAD-box type, Q motif), IPR027417 (P-loop containing nucleoside triphosphate hydrolase) GO:0003676 (nucleic acid binding), GO:0005524 (ATP binding)
Cp4.1LG03g06320.1	AT3G13062.2 *-** Polyketide cyclase/dehydrase and lipid transport superfamily protein LENGTH=440 IPR002913 (START domain), IPR006968 (Root UVB sensitive family), IPR023393 (START-like domain) GO:0008289 (lipid binding)
Cp4.1LG03g06430.1	ref|XP_007032101.1| ***- Eukaryotic release factor 1-2 [Theobroma cacao] gb|EOY03027.1| Eukaryotic release factor 1-2 [Theobroma cacao] IPR013598 (Exportin-1/Importin-beta-like), IPR016024 (Armadillo-type fold) GO:0005488 (binding)
Cp4.1LG03g06450.1	sp|Q9FFY3|VAS_ARATH *-** Lipid transfer-like protein VAS IPR000528 (Plant lipid transfer protein/Par allergen), IPR016140 (Bifunctional inhibitor/plant lipid transfer protein/seed storage helical domain) GO:0006869 (lipid transport), GO:0008289 (lipid binding)
Cp4.1LG03g06520.1	sp|Q9FG16|PP367_ARATH ***- Pentatricopeptide repeat-containing protein IPR002885 (Pentatricopeptide repeat), IPR011990 (Tetratricopeptide-like helical domain) GO:0005515 (protein binding)
Cp4.1LG03g06580.1	sp|P93005|PP181_ARATH *-*- Pentatricopeptide repeat-containing protein IPR002885 (Pentatricopeptide repeat)
Cp4.1LG03g06710.1	AT5G14020.1 ***- Endosomal targeting BRO1-like domain-containing protein LENGTH=401 IPR004328 (BRO1 domain)
Cp4.1LG03g07050.1	sp|Q9LK27|GTE8_ARATH ***- Transcription factor GTE8 IPR001487 (Bromodomain), IPR027353 (NET domain) GO:0005515 (protein binding)
Cp4.1LG03g07120.1	AT3G27340.1 ***- FUNCTIONS IN: molecular_function unknown; INVOLVED IN: oxidation reduction; EXPRESSED IN: 23 plant structures; EXPRESSED DURING: 15 growth stages; IPR010376 (Domain of unknown function DUF971)
Cp4.1LG03g07130.1	AT1G61870.1 ***- pentatricopeptide repeat 336 LENGTH=408 IPR002885 (Pentatricopeptide repeat), IPR011990 (Tetratricopeptide-like helical domain) GO:0005515 (protein binding)
Cp4.1LG03g07180.1	ref|XP_007031722.1| **** ATP synthase mitochondrial F1 complex assembly factor 2 [Theobroma cacao] gb|EOY02648.1| ATP synthase mitochondrial F1 complex assembly factor 2 [Theobroma cacao] IPR011419 (ATP12, ATPase F1F0-assembly protein), IPR023335 (Orthogonal Bundle domain in ATP12) GO:0043461 (proton-transporting ATP synthase complex assembly)
Cp4.1LG03g07270.1	AT5G14440.1 *-*- Surfeit locus protein 2 (SURF2) LENGTH=292 IPR008833 (Surfeit locus 2)
Cp4.1LG03g07330.1	AT3G01660.1 ***- S-adenosyl-L-methionine-dependent methyltransferases superfamily protein LENGTH=273 IPR029063 (S-adenosyl-L-methionine-dependent methyltransferase) GO:0008152 (metabolic process), GO:0008168 (methyltransferase activity)
Cp4.1LG03g07370.1	Unknown proteinIPR006689 (Small GTPase superfamily, ARF/SAR type), IPR027417 (P-loop containing nucleoside triphosphate hydrolase) GO:0005525 (GTP binding)
Cp4.1LG03g07380.1	Unknown proteinIPR006689 (Small GTPase superfamily, ARF/SAR type), IPR027417 (P-loop containing nucleoside triphosphate hydrolase) GO:0005525 (GTP binding)
Cp4.1LG03g07420.1	AT5G14720.1 *-** Protein kinase superfamily protein LENGTH=674 IPR011009 (Protein kinase-like domain), IPR018222 (Nuclear transport factor 2, eukaryote) GO:0004672 (protein kinase activity), GO:0005524 (ATP binding), GO:0006468 (protein phosphorylation), GO:0016772 (transferase activity, transferring phosphorus-containing groups)
Cp4.1LG03g07460.1	sp|Q9FNE1|CRK42_ARATH *-** Cysteine-rich receptor-like protein kinase 42 IPR002902 (Gnk2-homologous domain), IPR011009 (Protein kinase-like domain) GO:0004672 (protein kinase activity), GO:0006468 (protein phosphorylation), GO:0016772 (transferase activity, transferring phosphorus-containing groups)
Cp4.1LG03g07520.1	sp|B7LTG7|GHRB_ESCF3 *-** Glyoxylate/hydroxypyruvate reductase B IPR006139 (D-isomer specific 2-hydroxyacid dehydrogenase, catalytic domain), IPR011009 (Protein kinase-like domain), IPR016040 (NAD(P)-binding domain), IPR029752 (D-isomer specific 2-hydroxyacid dehydrogenase, NAD-binding domain conserved site 1), IPR029753 (D-isomer specific 2-hydroxyacid dehydrogenase, NAD-binding domain conserved…
Cp4.1LG03g07570.1	sp|Q04903|FNTB_PEA **** Protein farnesyltransferase subunit beta IPR008930 (Terpenoid cyclases/protein prenyltransferase alpha-alpha toroid), IPR026872 (Protein farnesyltransferase subunit beta) GO:0003824 (catalytic activity), GO:0005965 (protein farnesyltransferase complex), GO:0018343 (protein farnesylation), GO:0042127 (regulation of cell proliferation)
Cp4.1LG03g07610.1	AT5G14920.1 *-*- Gibberellin-regulated family protein LENGTH=275 IPR003854 (Gibberellin regulated protein)
Cp4.1LG03g07620.1	AT5G14930.2 ***- senescence-associated gene 101 LENGTH=537 IPR029058 (Alpha/Beta hydrolase fold) GO:0006629 (lipid metabolic process)
Cp4.1LG03g07670.1	gb|AGT97350.1| *-*- EG2771 [Manihot esculenta] IPR006121 (Heavy metal-associated domain, HMA) GO:0030001 (metal ion transport), GO:0046872 (metal ion binding)
Cp4.1LG03g08120.1	sp|B1XI96|PYRC_SYNP2 **** Dihydroorotase IPR004721 (Dihydroorotase homodimeric type) GO:0004151 (dihydroorotase activity), GO:0016787 (hydrolase activity), GO:0016812 (hydrolase activity, acting on carbon-nitrogen (but not peptide) bonds, in cyclic amides), GO:0019856 (pyrimidine nucleobase biosynthetic process)
Cp4.1LG03g08190.1	AT1G61870.1 ***- pentatricopeptide repeat 336 LENGTH=408 IPR002885 (Pentatricopeptide repeat), IPR011990 (Tetratricopeptide-like helical domain) GO:0005515 (protein binding)
Cp4.1LG03g08240.1	pdb|1UCG|A *-** Chain A, Crystal Structure Of Ribonuclease Mc1 N71t Mutant Chain B, Crystal Structure Of Ribonuclease Mc1 N71t Mutant IPR001568 (Ribonuclease T2-like) GO:0003723 (RNA binding), GO:0033897 (ribonuclease T2 activity)
Cp4.1LG03g08250.1	AT5G03990.1 *-*- unknown protein; BEST Arabidopsis thaliana protein match is: unknown protein . LENGTH=302
Cp4.1LG03g08280.1	AT3G10290.1 ***- Nucleotide-sugar transporter family protein LENGTH=355 IPR004853 (Triose-phosphate transporter domain)
Cp4.1LG03g08310.1	AT2G28480.1 *-*- RNA-binding CRS1 / YhbY (CRM) domain protein LENGTH=372
Cp4.1LG03g08320.1	AT5G04000.2 *-*- unknown protein; FUNCTIONS IN: molecular_function unknown; INVOLVED IN: biological_process unknown; LOCATED IN: cellular_component unknown; EXPRESSED IN: inflorescence meristem, hypocotyl. LENGTH=118
Cp4.1LG03g08340.1	AT4G19150.1 ***- Ankyrin repeat family protein LENGTH=243 IPR020683 (Ankyrin repeat-containing domain) GO:0005515 (protein binding)
Cp4.1LG03g08350.1	ref|XP_007028612.1| ***- Purple acid phosphatase 16 isoform 2 [Theobroma cacao] gb|EOY09114.1| Purple acid phosphatase 16 isoform 2 [Theobroma cacao] IPR011230 (Phosphoesterase At2g46880), IPR029052 (Metallo-dependent phosphatase-like) GO:0016787 (hydrolase activity)
Cp4.1LG03g08420.1	sp|F4J2K2|FPGS2_ARATH **** Folylpolyglutamate synthase IPR001645 (Folylpolyglutamate synthetase) GO:0004326 (tetrahydrofolylpolyglutamate synthase activity), GO:0005524 (ATP binding), GO:0009058 (biosynthetic process), GO:0009396 (folic acid-containing compound biosynthetic process), GO:0016874 (ligase activity)
Cp4.1LG03g08440.1	AT3G09580.1 **** FAD/NAD(P)-binding oxidoreductase family protein LENGTH=477 IPR002937 (Amine oxidase) GO:0016491 (oxidoreductase activity), GO:0055114 (oxidation-reduction process)
Cp4.1LG03g08450.1	Unknown protein
Cp4.1LG03g08460.1	AT2G41620.1 ***- Nucleoporin interacting component (Nup93/Nic96-like) family protein LENGTH=861 IPR007231 (Nucleoporin interacting component Nup93/Nic96) GO:0005643 (nuclear pore), GO:0006810 (transport)
Cp4.1LG03g08540.1	sp|Q9YHY6|CND1_XENLA *-*- Condensin complex subunit 1 IPR016024 (Armadillo-type fold), IPR024324 (Condensin complex, subunit 1, N-terminal), IPR026003 (HEAT repeat associated with sister chromatid cohesion protein), IPR026971 (Condensin subunit 1/Condensin-2 complex subunit D3) GO:0005488 (binding), GO:0005634 (nucleus), GO:0007067 (mitotic nuclear division), GO:0007076 (mitotic chromosome conden…
Cp4.1LG03g08610.1	AT5G04060.1 *-*- S-adenosyl-L-methionine-dependent methyltransferases superfamily protein LENGTH=600 IPR004159 (Putative S-adenosyl-L-methionine-dependent methyltransferase) GO:0008168 (methyltransferase activity)
Cp4.1LG03g08620.1	sp|Q92979|NEP1_HUMAN **** Ribosomal RNA small subunit methyltransferase NEP1 IPR005304 (Ribosomal biogenesis, methyltransferase, EMG1/NEP1), IPR029028 (Alpha/beta knot methyltransferases) GO:0008168 (methyltransferase activity)
Cp4.1LG03g08630.1	sp|Q32PD0|FCF1_BOVIN ***- rRNA-processing protein FCF1 homolog IPR006984 (rRNA-processing protein Fcf1/Utp23), IPR029060 (PIN domain-like) GO:0032040 (small-subunit processome)
Cp4.1LG03g08660.1	AT4G13870.2 **** Werner syndrome-like exonuclease LENGTH=288 IPR012337 (Ribonuclease H-like domain) GO:0003676 (nucleic acid binding), GO:0006139 (nucleobase-containing compound metabolic process), GO:0008408 (3'-5' exonuclease activity)
Cp4.1LG03g08740.1	AT3G10210.1 ***- SEC14 cytosolic factor family protein / phosphoglyceride transfer family protein LENGTH=237 IPR001251 (CRAL-TRIO domain)
Cp4.1LG03g08750.1	AT2G41020.1 ***- WW domain-containing protein LENGTH=463 IPR001202 (WW domain) GO:0005515 (protein binding)
Cp4.1LG03g09060.1	AT5G42850.1 ***- Thioredoxin superfamily protein LENGTH=134 IPR010357 (Protein of unknown function DUF953, thioredoxin-like), IPR012336 (Thioredoxin-like fold)
Cp4.1LG03g09070.1	AT2G44420.1 **** protein N-terminal asparagine amidohydrolase family protein LENGTH=347 IPR026750 (Protein N-terminal asparagine amidohydrolase) GO:0008418 (protein-N-terminal asparagine amidohydrolase activity)
Cp4.1LG03g09140.1	AT2G32840.1 ***- proline-rich family protein LENGTH=337 IPR028226 (Protein LIN37) GO:0007049 (cell cycle), GO:0017053 (transcriptional repressor complex)
Cp4.1LG03g09260.1	AT1G10620.1 *-** Protein kinase superfamily protein LENGTH=718 IPR011009 (Protein kinase-like domain) GO:0004672 (protein kinase activity), GO:0005524 (ATP binding), GO:0006468 (protein phosphorylation), GO:0016772 (transferase activity, transferring phosphorus-containing groups)
Cp4.1LG03g09300.1	sp|Q9FIJ2|NDUA2_ARATH ***- NADH dehydrogenase [ubiquinone] 1 alpha subcomplex subunit 2 IPR012336 (Thioredoxin-like fold), IPR016464 (NADH dehydrogenase [ubiquinone] (complex I), alpha subcomplex, subunit 2)
Cp4.1LG03g09340.1	sp|Q9FNZ2|C3H48_ARATH ***- Zinc finger CCCH domain-containing protein 48 IPR015943 (WD40/YVTN repeat-like-containing domain), IPR020472 (G-protein beta WD-40 repeat) GO:0005515 (protein binding)
Cp4.1LG03g09350.1	AT2G26850.1 ***- F-box family protein LENGTH=371 IPR001810 (F-box domain) GO:0005515 (protein binding)
Cp4.1LG03g09420.1	AT3G62800.1 *-*- double-stranded-RNA-binding protein 4 LENGTH=355 IPR014720 (Double-stranded RNA-binding domain)
Cp4.1LG03g09470.1	AT4G18040.1 *-** eukaryotic translation initiation factor 4E LENGTH=235 IPR001040 (Translation Initiation factor eIF- 4e), IPR023398 (Translation Initiation factor eIF- 4e-like domain) GO:0003723 (RNA binding), GO:0003743 (translation initiation factor activity), GO:0005737 (cytoplasm), GO:0006413 (translational initiation)
Cp4.1LG03g09480.1	sp|Q3SZ71|MPPB_BOVIN **** Mitochondrial-processing peptidase subunit beta IPR011249 (Metalloenzyme, LuxS/M16 peptidase-like) GO:0003824 (catalytic activity), GO:0004222 (metalloendopeptidase activity), GO:0006508 (proteolysis), GO:0046872 (metal ion binding)
Cp4.1LG03g09500.1	AT5G02260.1 ***- expansin A9 LENGTH=258 IPR007118 (Expansin/Lol pI) GO:0005576 (extracellular region), GO:0009664 (plant-type cell wall organization)
Cp4.1LG03g09570.1	AT1G04570.1 ***- Major facilitator superfamily protein LENGTH=542 IPR004324 (Folate-biopterin transporter), IPR020846 (Major facilitator superfamily domain) GO:0006810 (transport), GO:0016021 (integral component of membrane)
Cp4.1LG03g09610.1	sp|Q294B9|SUV39_DROPS *-** Histone-lysine N-methyltransferase Su(var)3-9 IPR001214 (SET domain), IPR003105 (SRA-YDG), IPR007728 (Pre-SET domain), IPR015947 (PUA-like domain), IPR025794 (Histone H3-K9 methyltransferase, plant) GO:0005515 (protein binding), GO:0005634 (nucleus), GO:0008270 (zinc ion binding), GO:0016571 (histone methylation), GO:0018024 (histone-lysine N-methyltransferase activity)…
Cp4.1LG03g09680.1	sp|A7NPT5|MUTS_ROSCS *-** DNA mismatch repair protein MutS IPR000305 (GIY-YIG nuclease superfamily), IPR000432 (DNA mismatch repair protein MutS, C-terminal), IPR007695 (DNA mismatch repair protein MutS-like, N-terminal), IPR027417 (P-loop containing nucleoside triphosphate hydrolase) GO:0005524 (ATP binding), GO:0006298 (mismatch repair), GO:0030983 (mismatched DNA binding)
Cp4.1LG03g09760.1	sp|B7FKW7|CYNS_MEDTR **** Cyanate hydratase IPR008076 (Cyanate hydratase) GO:0003677 (DNA binding), GO:0008824 (cyanate hydratase activity), GO:0009439 (cyanate metabolic process)
Cp4.1LG03g09810.1	sp|B8HUV7|RL28_CYAP4 ***- 50S ribosomal protein L28 IPR001383 (Ribosomal protein L28), IPR026569 (Ribosomal protein L28/L24) GO:0003735 (structural constituent of ribosome), GO:0005622 (intracellular), GO:0005840 (ribosome), GO:0006412 (translation)
Cp4.1LG03g09850.1	sp|Q91VC0|DCTP1_RAT ***- dCTP pyrophosphatase 1 IPR004518 (NTP pyrophosphohydrolase MazG, putative catalytic core), IPR011394 (NTP Pyrophosphohydrolase MazG-related, RS21-C6)
Cp4.1LG03g09860.1	AT3G23350.1 *-*- ENTH/VHS family protein LENGTH=281 IPR008942 (ENTH/VHS)
Cp4.1LG03g09970.1	sp|Q54YZ4|ETFB_DICDI **** Electron transfer flavoprotein subunit beta IPR012255 (Electron transfer flavoprotein, beta subunit) GO:0009055 (electron carrier activity)
Cp4.1LG03g10100.1	sp|O61125|STK4_DICDI *-** Serine/threonine-protein kinase 4 homolog A IPR011009 (Protein kinase-like domain) GO:0004672 (protein kinase activity), GO:0005524 (ATP binding), GO:0006468 (protein phosphorylation), GO:0016772 (transferase activity, transferring phosphorus-containing groups)
Cp4.1LG03g10210.1	ref|XP_007034986.1| **** Zinc knuckle family protein, putative isoform 3 [Theobroma cacao] gb|EOY05912.1| Zinc knuckle family protein, putative isoform 3 [Theobroma cacao] IPR001878 (Zinc finger, CCHC-type), IPR004343 (Plus-3) GO:0003676 (nucleic acid binding), GO:0003677 (DNA binding), GO:0005634 (nucleus), GO:0006352 (DNA-templated transcription, initiation), GO:0008270 (zinc ion binding), GO:0…
Cp4.1LG03g10290.1	sp|Q6YYA3|CRS1_ORYSJ ***- Chloroplastic group IIA intron splicing facilitator CRS1, chloroplastic IPR001890 (RNA-binding, CRM domain) GO:0003723 (RNA binding)
Cp4.1LG03g10300.1	sp|Q94AY3|DRIP2_ARATH *-*- E3 ubiquitin protein ligase DRIP2 IPR013083 (Zinc finger, RING/FYVE/PHD-type) GO:0005515 (protein binding), GO:0008270 (zinc ion binding), GO:0046872 (metal ion binding)
Cp4.1LG03g10590.1	Unknown proteinIPR001901 (Protein translocase complex, SecE/Sec61-gamma subunit) GO:0006605 (protein targeting), GO:0006886 (intracellular protein transport), GO:0009306 (protein secretion), GO:0015450 (P-P-bond-hydrolysis-driven protein transmembrane transporter activity), GO:0016020 (membrane), GO:0016021 (integral component of membrane)
Cp4.1LG03g10600.1	AT4G14890.1 ***- 2Fe-2S ferredoxin-like superfamily protein LENGTH=154 IPR010241 (Ferredoxin [2Fe-2S], plant), IPR012675 (Beta-grasp domain) GO:0009055 (electron carrier activity), GO:0022900 (electron transport chain), GO:0051536 (iron-sulfur cluster binding), GO:0051537 (2 iron, 2 sulfur cluster binding)
Cp4.1LG03g10670.1	sp|Q91233|HSP70_ONCTS ***- Heat shock 70 kDa protein IPR013126 (Heat shock protein 70 family), IPR029047 (Heat shock protein 70kD, peptide-binding domain)
Cp4.1LG03g10680.1	sp|Q43358|VCL_THECC *-*- Vicilin IPR014710 (RmlC-like jelly roll fold) GO:0045735 (nutrient reservoir activity)
Cp4.1LG03g10720.1	Unknown protein
Cp4.1LG03g10740.1	sp|Q9UHV9|PFD2_HUMAN **** Prefoldin subunit 2 IPR009053 (Prefoldin) GO:0006457 (protein folding), GO:0016272 (prefoldin complex), GO:0051082 (unfolded protein binding)
Cp4.1LG03g10800.1	AT2G32030.1 ***- Acyl-CoA N-acyltransferases (NAT) superfamily protein LENGTH=188 IPR016181 (Acyl-CoA N-acyltransferase) GO:0008080 (N-acetyltransferase activity)
Cp4.1LG03g10820.1	sp|F6HDM2|NNRD_VITVI **** ATP-dependent (S)-NAD(P)H-hydrate dehydratase IPR000631 (ATP-dependent (S)-NAD(P)H-hydrate dehydratase), IPR029056 (Ribokinase-like) GO:0052855 (ADP-dependent NAD(P)H-hydrate dehydratase activity)
Cp4.1LG03g10940.1	sp|Q7SXG4|SAE2_DANRE *-** SUMO-activating enzyme subunit 2 IPR016040 (NAD(P)-binding domain), IPR023318 (Ubiquitin activating enzyme, alpha domain) GO:0005524 (ATP binding), GO:0006464 (cellular protein modification process), GO:0008641 (small protein activating enzyme activity), GO:0016881 (acid-amino acid ligase activity), GO:0045116 (protein neddylation)
Cp4.1LG03g10950.1	AT5G18980.1 ***- ARM repeat superfamily protein LENGTH=835 IPR016024 (Armadillo-type fold) GO:0005488 (binding)
Cp4.1LG03g11140.1	AT3G61960.1 *-** Protein kinase superfamily protein LENGTH=626 IPR011009 (Protein kinase-like domain), IPR016024 (Armadillo-type fold) GO:0004672 (protein kinase activity), GO:0005488 (binding), GO:0005524 (ATP binding), GO:0006468 (protein phosphorylation), GO:0016772 (transferase activity, transferring phosphorus-containing groups)
Cp4.1LG03g11310.1	sp|B9HMP5|CSPLD_POPTR *-*- CASP-like protein 1D1 IPR006459 (Casparian strip membrane protein), IPR006702 (Domain of unknown function DUF588)
Cp4.1LG03g11340.1	AT4G15640.1 ***- unknown protein; BEST Arabidopsis thaliana protein match is: unknown protein . LENGTH=390
Cp4.1LG03g11450.1	AT5G18540.1 ***- unknown protein; Has 2026 Blast hits to 792 proteins in 129 species: Archae - 2; Bacteria - 12; Metazoa - 1126; Fungi - 267; Plants - 292; Viruses - 0; Other Eukaryotes - 327 (source: NCBI BLink). LENGTH=168
Cp4.1LG03g11590.1	sp|Q96GK7|FAH2A_HUMAN ***- Fumarylacetoacetate hydrolase domain-containing protein 2A IPR011234 (Fumarylacetoacetase, C-terminal-related) GO:0003824 (catalytic activity), GO:0008152 (metabolic process)
Cp4.1LG03g11660.1	AT3G06810.1 **** acyl-CoA dehydrogenase-related LENGTH=824 IPR009075 (Acyl-CoA dehydrogenase/oxidase C-terminal), IPR009100 (Acyl-CoA dehydrogenase/oxidase, N-terminal and middle domain), IPR011009 (Protein kinase-like domain), IPR013786 (Acyl-CoA dehydrogenase/oxidase, N-terminal) GO:0003995 (acyl-CoA dehydrogenase activity), GO:0008152 (metabolic process), GO:0016627 (oxidoreductase activity, a…
Cp4.1LG03g11670.1	ref|XP_002516937.1| **** nucleotide binding protein, putative [Ricinus communis] gb|EEF45551.1| nucleotide binding protein, putative [Ricinus communis] IPR015943 (WD40/YVTN repeat-like-containing domain), IPR016024 (Armadillo-type fold) GO:0005488 (binding), GO:0005515 (protein binding)
Cp4.1LG03g11930.1	ref|XP_007030647.1| ***- Heat stable protein 1 [Theobroma cacao] gb|EOY11149.1| Heat stable protein 1 [Theobroma cacao] IPR011008 (Dimeric alpha-beta barrel)
Cp4.1LG03g11960.1	AT3G29090.1 **** pectin methylesterase 31 LENGTH=317 IPR011050 (Pectin lyase fold/virulence factor) GO:0005618 (cell wall), GO:0030599 (pectinesterase activity), GO:0042545 (cell wall modification)
Cp4.1LG03g11970.1	AT5G50290.1 ***- unknown protein; FUNCTIONS IN: molecular_function unknown; INVOLVED IN: biological_process unknown; LOCATED IN: endomembrane system; BEST Arabidopsis thaliana protein match is: unknown protein . LENGTH=303 IPR025287 (Wall-associated receptor kinase galacturonan-binding domain) GO:0030247 (polysaccharide binding)
Cp4.1LG03g11980.1	AT5G15640.1 ***- Mitochondrial substrate carrier family protein LENGTH=323 IPR018108 (Mitochondrial substrate/solute carrier), IPR023395 (Mitochondrial carrier domain)
Cp4.1LG03g12000.1	sp|P49964|SRP19_ORYSJ **** Signal recognition particle 19 kDa protein IPR002778 (Signal recognition particle, SRP19 subunit) GO:0006614 (SRP-dependent cotranslational protein targeting to membrane), GO:0008312 (7S RNA binding), GO:0048500 (signal recognition particle)
Cp4.1LG03g12040.1	gb|ADN34043.1| *-*- late embryogenesis abundant protein D-29 [Cucumis melo subsp. melo]
Cp4.1LG03g12050.1	sp|Q9SBJ1|PDK_ARATH **** [Pyruvate dehydrogenase (acetyl-transferring)] kinase, mitochondrial IPR003594 (Histidine kinase-like ATPase, C-terminal domain), IPR004358 (Signal transduction histidine kinase-related protein, C-terminal), IPR005467 (Signal transduction histidine kinase, core), IPR018955 (Branched-chain alpha-ketoacid dehydrogenase kinase/Pyruvate dehydrogenase kinase, N-terminal) GO:00…
Cp4.1LG03g12060.1	sp|Q55DL2|MET18_DICDI ***- Histidine protein methyltransferase 1 homolog IPR029063 (S-adenosyl-L-methionine-dependent methyltransferase)
Cp4.1LG03g12100.1	sp|B8G6Q9|RL18_CHLAD ***- 50S ribosomal protein L18 IPR005484 (Ribosomal protein L18/L5) GO:0003735 (structural constituent of ribosome), GO:0005622 (intracellular), GO:0005840 (ribosome), GO:0006412 (translation)
Cp4.1LG03g12140.1	sp|O54408|RELA_BACSU *-*- GTP pyrophosphokinase IPR007685 (RelA/SpoT), IPR011992 (EF-hand domain pair) GO:0005509 (calcium ion binding), GO:0015969 (guanosine tetraphosphate metabolic process)
Cp4.1LG03g12160.1	AT4G15020.1 *-*- hAT transposon superfamily LENGTH=768 IPR003656 (Zinc finger, BED-type), IPR007021 (Domain of unknown function DUF659), IPR008906 (HAT dimerisation domain, C-terminal), IPR012337 (Ribonuclease H-like domain) GO:0003676 (nucleic acid binding), GO:0003677 (DNA binding), GO:0046983 (protein dimerization activity)
Cp4.1LG03g12180.1	sp|Q8GUG7|RH50_ARATH *-** DEAD-box ATP-dependent RNA helicase 50 IPR014001 (Helicase superfamily 1/2, ATP-binding domain), IPR014014 (RNA helicase, DEAD-box type, Q motif), IPR027417 (P-loop containing nucleoside triphosphate hydrolase) GO:0003676 (nucleic acid binding), GO:0005524 (ATP binding)
Cp4.1LG03g12320.1	sp|Q8T2T7|TOP3_DICDI **** DNA topoisomerase 3 IPR000380 (DNA topoisomerase, type IA), IPR023405 (DNA topoisomerase, type IA, core domain), IPR023406 (DNA topoisomerase, type IA, active site) GO:0003677 (DNA binding), GO:0003916 (DNA topoisomerase activity), GO:0003917 (DNA topoisomerase type I activity), GO:0006265 (DNA topological change)
Cp4.1LG03g12330.1	sp|O22854|ETFQO_ARATH **** Electron transfer flavoprotein-ubiquinone oxidoreductase, mitochondrial IPR000103 (Pyridine nucleotide-disulphide oxidoreductase, class-II), IPR007859 (Electron transfer flavoprotein-ubiquinone oxidoreductase) GO:0004174 (electron-transferring-flavoprotein dehydrogenase activity), GO:0016491 (oxidoreductase activity), GO:0055114 (oxidation-reduction process)
Cp4.1LG03g12440.1	AT2G43110.1 ***- unknown protein; Has 212 Blast hits to 211 proteins in 96 species: Archae - 0; Bacteria - 6; Metazoa - 62; Fungi - 91; Plants - 31; Viruses - 0; Other Eukaryotes - 22 (source: NCBI BLink). LENGTH=288 IPR027417 (P-loop containing nucleoside triphosphate hydrolase)
Cp4.1LG03g12580.1	AT5G62990.1 *-*- Ubiquitin carboxyl-terminal hydrolase family protein LENGTH=494 IPR021099 (Plant organelle RNA recognition domain)
Cp4.1LG03g12610.1	sp|Q6N509|OADC_RHOPA *-*- Oxaloacetate decarboxylase IPR015813 (Pyruvate/Phosphoenolpyruvate kinase-like domain) GO:0003824 (catalytic activity)
Cp4.1LG03g12650.1	AT3G26040.1 **** HXXXD-type acyl-transferase family protein LENGTH=442 IPR003480 (Transferase), IPR023213 (Chloramphenicol acetyltransferase-like domain) GO:0016747 (transferase activity, transferring acyl groups other than amino-acyl groups)
Cp4.1LG03g12660.1	sp|O24304|FNTA_PEA ***- Protein farnesyltransferase/geranylgeranyltransferase type-1 subunit alpha IPR002088 (Protein prenyltransferase, alpha subunit) GO:0008318 (protein prenyltransferase activity), GO:0018342 (protein prenylation)
Cp4.1LG03g12690.1	ref|XP_007034141.1| **** Nucleic acid-binding proteins superfamily isoform 2 [Theobroma cacao] gb|EOY05067.1| Nucleic acid-binding proteins superfamily isoform 2 [Theobroma cacao] IPR012340 (Nucleic acid-binding, OB-fold) GO:0003676 (nucleic acid binding)
Cp4.1LG03g12730.1	sp|Q9SEZ6|RNH2A_ARATH **** Ribonuclease H2 subunit A IPR001352 (Ribonuclease HII/HIII), IPR012337 (Ribonuclease H-like domain), IPR023160 (Ribonuclease HII, helix-loop-helix cap domain) GO:0003676 (nucleic acid binding), GO:0003723 (RNA binding), GO:0004523 (RNA-DNA hybrid ribonuclease activity), GO:0016070 (RNA metabolic process)
Cp4.1LG03g12780.1	AT1G05900.2 ***- endonuclease III 2 LENGTH=386 IPR011257 (DNA glycosylase), IPR023170 (Helix-turn-helix, base-excision DNA repair, C-terminal) GO:0003677 (DNA binding), GO:0003824 (catalytic activity), GO:0006281 (DNA repair), GO:0006284 (base-excision repair)
Cp4.1LG03g12860.1	AT2G35450.1 ***- catalytics;hydrolases LENGTH=346 IPR006992 (Amidohydrolase 2) GO:0003824 (catalytic activity), GO:0008152 (metabolic process)
Cp4.1LG03g12880.1	sp|O35459|ECH1_MOUSE ***- Delta(3,5)-Delta(2,4)-dienoyl-CoA isomerase, mitochondrial IPR001753 (Crotonase superfamily), IPR014748 (Crontonase, C-terminal), IPR018376 (Enoyl-CoA hydratase/isomerase, conserved site), IPR029045 (ClpP/crotonase-like domain) GO:0003824 (catalytic activity), GO:0008152 (metabolic process)
Cp4.1LG03g12930.1	sp|A5D1G6|MTAD_PELTS ***- 5-methylthioadenosine/S-adenosylhomocysteine deaminase IPR006680 (Amidohydrolase 1), IPR011059 (Metal-dependent hydrolase, composite domain) GO:0016787 (hydrolase activity), GO:0016810 (hydrolase activity, acting on carbon-nitrogen (but not peptide) bonds)
Cp4.1LG03g12970.1	ref|XP_010090673.1| *-** BAG family molecular chaperone regulator 5 [Morus notabilis] gb|EXB40337.1| BAG family molecular chaperone regulator 5 [Morus notabilis] IPR000048 (IQ motif, EF-hand binding site), IPR003103 (BAG domain) GO:0005515 (protein binding), GO:0051087 (chaperone binding)
Cp4.1LG03g13010.1	sp|Q9M1V3|PP296_ARATH ***- Pentatricopeptide repeat-containing protein IPR002885 (Pentatricopeptide repeat), IPR011990 (Tetratricopeptide-like helical domain) GO:0005515 (protein binding)
Cp4.1LG03g13020.1	ref|XP_007033824.1| *-*- FKBP-like peptidyl-prolyl cis-trans isomerase family protein isoform 1 [Theobroma cacao] gb|EOY04750.1| FKBP-like peptidyl-prolyl cis-trans isomerase family protein isoform 1 [Theobroma cacao] IPR001179 (Peptidyl-prolyl cis-trans isomerase, FKBP-type, domain), IPR002885 (Pentatricopeptide repeat), IPR023566 (Peptidyl-prolyl cis-trans isomerase, FKBP-type) GO:0006457 (prot…
Cp4.1LG03g13140.1	sp|Q5ZKC1|EIF2A_CHICK ***- Eukaryotic translation initiation factor 2A IPR011387 (Translation initiation factor 2A), IPR015943 (WD40/YVTN repeat-like-containing domain) GO:0005515 (protein binding)
Cp4.1LG03g13150.1	gb|KEH41826.1| ***- RNA polymerase II subunit B1 CTD phosphatase RPAP2, putative [Medicago truncatula] IPR007308 (Protein of unknown function DUF408)
Cp4.1LG03g13180.1	sp|Q3E6Q1|PPR32_ARATH *-*- Pentatricopeptide repeat-containing protein IPR002885 (Pentatricopeptide repeat)
Cp4.1LG03g13200.1	AT5G61760.1 *-** inositol polyphosphate kinase 2 beta LENGTH=300 IPR005522 (Inositol polyphosphate kinase), IPR015947 (PUA-like domain) GO:0008440 (inositol-1,4,5-trisphosphate 3-kinase activity)
Cp4.1LG03g13230.1	AT5G52950.1 ***- unknown protein; Has 30201 Blast hits to 17322 proteins in 780 species: Archae - 12; Bacteria - 1396; Metazoa - 17338; Fungi - 3422; Plants - 5037; Viruses - 0; Other Eukaryotes - 2996 (source: NCBI BLink). LENGTH=948
Cp4.1LG03g13250.1	AT2G43500.1 ***- Plant regulator RWP-RK family protein LENGTH=947 IPR000270 (PB1 domain), IPR003035 (RWP-RK domain) GO:0005515 (protein binding)
Cp4.1LG03g13270.1	AT1G08450.1 ***- calreticulin 3 LENGTH=424 IPR001580 (Calreticulin/calnexin), IPR013320 (Concanavalin A-like lectin/glucanase domain) GO:0005509 (calcium ion binding), GO:0005515 (protein binding), GO:0005783 (endoplasmic reticulum), GO:0006457 (protein folding), GO:0051082 (unfolded protein binding)
Cp4.1LG03g13330.1	AT1G28100.4 ***- unknown protein; FUNCTIONS IN: molecular_function unknown; INVOLVED IN: biological_process unknown; LOCATED IN: cellular_component unknown; EXPRESSED IN: 22 plant structures; EXPRESSED DURING: 13 growth stages; Has 64 Blast hits to 64 proteins in 27 species: Archae - 0; Bacteria - 14; Metazoa - 0; Fungi - 6; Plants - 42; Viruses - 0; Other Eukaryotes - 2 (source: NCBI BLink). LEN…
Cp4.1LG03g13430.1	sp|Q5FVA9|RAE1L_XENTR ***- mRNA export factor IPR015943 (WD40/YVTN repeat-like-containing domain), IPR020472 (G-protein beta WD-40 repeat) GO:0005515 (protein binding)
Cp4.1LG03g13440.1	sp|Q9JJ46|EBP_RAT **** 3-beta-hydroxysteroid-Delta(8),Delta(7)-isomerase IPR007905 (Emopamil-binding protein) GO:0016021 (integral component of membrane), GO:0016125 (sterol metabolic process), GO:0047750 (cholestenol delta-isomerase activity)
Cp4.1LG03g13530.1	Unknown proteinIPR014720 (Double-stranded RNA-binding domain)
Cp4.1LG03g13560.1	AT1G80980.1 ***- unknown protein; FUNCTIONS IN: molecular_function unknown; INVOLVED IN: biological_process unknown; LOCATED IN: mitochondrion; BEST Arabidopsis thaliana protein match is: unknown protein . LENGTH=214
Cp4.1LG03g13570.1	Unknown protein
Cp4.1LG03g13630.1	AT1G52590.1 ***- Putative thiol-disulphide oxidoreductase DCC LENGTH=172 IPR007263 (Protein of unknown function DUF393)
Cp4.1LG03g13680.1	sp|P0C8A0|PP275_ARATH ***- Pentatricopeptide repeat-containing protein IPR002885 (Pentatricopeptide repeat), IPR011990 (Tetratricopeptide-like helical domain) GO:0005515 (protein binding)
Cp4.1LG03g13740.1	Unknown protein
Cp4.1LG03g13750.1	AT1G15340.1 *-** methyl-CPG-binding domain 10 LENGTH=384 IPR016177 (DNA-binding domain) GO:0003677 (DNA binding), GO:0005634 (nucleus)
Cp4.1LG03g13960.1	AT1G79915.1 ***- Putative methyltransferase family protein LENGTH=312 IPR019410 (Nicotinamide N-methyltransferase-like), IPR029063 (S-adenosyl-L-methionine-dependent methyltransferase)
Cp4.1LG03g14010.1	AT3G15940.1 ***- UDP-Glycosyltransferase superfamily protein LENGTH=697 IPR001296 (Glycosyl transferase, family 1) GO:0009058 (biosynthetic process)
Cp4.1LG03g14020.1	sp|Q9LW84|PP236_ARATH ***- Pentatricopeptide repeat-containing protein IPR002885 (Pentatricopeptide repeat), IPR011990 (Tetratricopeptide-like helical domain) GO:0005515 (protein binding)
Cp4.1LG03g14040.1	sp|Q66GQ3|PDI16_ARATH ***- Protein disulfide isomerase-like 1-6 IPR012336 (Thioredoxin-like fold) GO:0045454 (cell redox homeostasis)
Cp4.1LG03g14180.1	sp|P37572|RADA_BACSU **** DNA repair protein RadA homolog IPR004504 (DNA repair protein RadA), IPR020588 (DNA recombination and repair protein RecA-like, ATP-binding domain), IPR027417 (P-loop containing nucleoside triphosphate hydrolase) GO:0003677 (DNA binding), GO:0003684 (damaged DNA binding), GO:0005524 (ATP binding), GO:0006281 (DNA repair), GO:0008094 (DNA-dependent ATPase activity)
Cp4.1LG03g14230.1	gb|AES67903.2| ***- F-box/RNI/FBD-like domain protein [Medicago truncatula] IPR001810 (F-box domain) GO:0005515 (protein binding)
Cp4.1LG03g14370.1	AT1G55140.1 **** Ribonuclease III family protein LENGTH=237 IPR000999 (Ribonuclease III domain), IPR008226 (Mini-ribonuclease 3 family) GO:0003723 (RNA binding), GO:0004525 (ribonuclease III activity), GO:0006396 (RNA processing)
Cp4.1LG03g14440.1	AT3G13780.1 ***- SMAD/FHA domain-containing protein LENGTH=309 IPR008984 (SMAD/FHA domain) GO:0005515 (protein binding)
Cp4.1LG03g14490.1	AT1G49950.3 **** telomere repeat binding factor 1 LENGTH=300 IPR009057 (Homeodomain-like), IPR011991 (Winged helix-turn-helix DNA-binding domain) GO:0000786 (nucleosome), GO:0003677 (DNA binding), GO:0003682 (chromatin binding), GO:0005634 (nucleus), GO:0006334 (nucleosome assembly)
Cp4.1LG03g14580.1	ref|NP_001030692.1| **** rib L34 [Arabidopsis thaliana] IPR000271 (Ribosomal protein L34) GO:0003735 (structural constituent of ribosome), GO:0005622 (intracellular), GO:0005840 (ribosome), GO:0006412 (translation)
Cp4.1LG03g14630.1	AT1G54210.1 ***- Ubiquitin-like superfamily protein LENGTH=96 IPR007242 (Ubiquitin-like protein Atg12), IPR029071 (Ubiquitin-related domain) GO:0000045 (autophagic vacuole assembly), GO:0005737 (cytoplasm)
Cp4.1LG03g14960.1	sp|Q9SYG1|HS174_ARATH ***- 17.4 kDa class III heat shock protein IPR008978 (HSP20-like chaperone)
Cp4.1LG03g14980.1	ref|XP_007023710.1| *-*- Serine/arginine repetitive matrix protein 2, putative isoform 2, partial [Theobroma cacao] gb|EOY26332.1| Serine/arginine repetitive matrix protein 2, putative isoform 2, partial [Theobroma cacao]
Cp4.1LG03g15010.1	AT2G03070.1 *-*- mediator subunit 8 LENGTH=524
Cp4.1LG03g15020.1	ref|XP_007051354.1| ***- Structural molecule, putative [Theobroma cacao] gb|EOX95511.1| Structural molecule, putative [Theobroma cacao] IPR006843 (Plastid lipid-associated protein/fibrillin conserved domain)
Cp4.1LG03g15050.1	AT4G27990.1 *-*- YGGT family protein LENGTH=218 IPR003425 (Uncharacterised protein family Ycf19) GO:0016020 (membrane)
Cp4.1LG03g15140.1	AT1G16790.1 ***- ribosomal protein-related LENGTH=144
Cp4.1LG03g15150.1	AT1G16770.1 ***- unknown protein; Has 109 Blast hits to 109 proteins in 52 species: Archae - 0; Bacteria - 4; Metazoa - 0; Fungi - 71; Plants - 32; Viruses - 0; Other Eukaryotes - 2 (source: NCBI BLink). LENGTH=324
Cp4.1LG03g15180.1	ref|XP_007023644.1| ***- Tetratricopeptide repeat (TPR)-like superfamily protein isoform 1 [Theobroma cacao] gb|EOY26266.1| Tetratricopeptide repeat (TPR)-like superfamily protein isoform 1 [Theobroma cacao] IPR011990 (Tetratricopeptide-like helical domain) GO:0005515 (protein binding)
Cp4.1LG03g15230.1	gb|KHG05312.1| *-*- Pre-mRNA-splicing factor PRP9 [Gossypium arboreum]
Cp4.1LG03g15370.1	AT3G29970.1 ***- B12D protein LENGTH=87 IPR010530 (NADH-ubiquinone reductase complex 1 MLRQ subunit)
Cp4.1LG03g15380.1	AT5G15802.1 ***- unknown protein; FUNCTIONS IN: molecular_function unknown; INVOLVED IN: biological_process unknown; LOCATED IN: endomembrane system; Has 35 Blast hits to 35 proteins in 15 species: Archae - 0; Bacteria - 4; Metazoa - 0; Fungi - 0; Plants - 31; Viruses - 0; Other Eukaryotes - 0 (source: NCBI BLink). LENGTH=99
Cp4.1LG03g15430.1	ref|XP_007032873.1| **** DSBA oxidoreductase family protein isoform 1 [Theobroma cacao] gb|EOY03799.1| DSBA oxidoreductase family protein isoform 1 [Theobroma cacao] IPR001853 (DSBA-like thioredoxin domain), IPR012336 (Thioredoxin-like fold) GO:0015035 (protein disulfide oxidoreductase activity)
Cp4.1LG03g15440.1	sp|Q921Y2|IMP3_MOUSE ***- U3 small nucleolar ribonucleoprotein protein IMP3 IPR001912 (Ribosomal protein S4/S9, N-terminal), IPR002942 (RNA-binding S4 domain), IPR022801 (Ribosomal protein S4/S9) GO:0003723 (RNA binding), GO:0005622 (intracellular), GO:0019843 (rRNA binding)
Cp4.1LG03g15510.1	AT3G30390.1 ***- Transmembrane amino acid transporter family protein LENGTH=460 IPR013057 (Amino acid transporter, transmembrane domain)
Cp4.1LG03g15580.1	ref|XP_007051429.1| ***- Transducin family protein / WD-40 repeat family protein isoform 1 [Theobroma cacao] gb|EOX95586.1| Transducin family protein / WD-40 repeat family protein isoform 1 [Theobroma cacao] IPR000547 (Clathrin, heavy chain/VPS, 7-fold repeat), IPR013083 (Zinc finger, RING/FYVE/PHD-type), IPR015943 (WD40/YVTN repeat-like-containing domain), IPR025941 (Vacuolar protein sorting-ass…
Cp4.1LG03g15590.1	AT2G44760.1 ***- Domain of unknown function (DUF3598) LENGTH=500 IPR011038 (Calycin-like)
Cp4.1LG03g15620.1	AT1G01020.1 ***- Arv1-like protein LENGTH=245 IPR007290 (Arv1 protein)
Cp4.1LG03g15700.1	AT3G60370.1 ***- FKBP-like peptidyl-prolyl cis-trans isomerase family protein LENGTH=242 IPR001179 (Peptidyl-prolyl cis-trans isomerase, FKBP-type, domain), IPR023566 (Peptidyl-prolyl cis-trans isomerase, FKBP-type) GO:0006457 (protein folding)
Cp4.1LG03g15930.1	AT1G51700.1 *-*- DOF zinc finger protein 1 LENGTH=194 IPR003851 (Zinc finger, Dof-type) GO:0003677 (DNA binding), GO:0006355 (regulation of transcription, DNA-templated)
Cp4.1LG03g15960.1	sp|Q9ZPY1|PPOX2_ARATH **** Pyridoxine/pyridoxamine 5'-phosphate oxidase 2 IPR000659 (Pyridoxamine 5'-phosphate oxidase), IPR024015 (Pyridoxamine 5'-phosphate oxidase, probable FMN-dependent, Alr4036 family), IPR024624 (Pyridoxamine 5'-phosphate oxidase, Alr4036 family, FMN-binding domain) GO:0004733 (pyridoxamine-phosphate oxidase activity), GO:0008615 (pyridoxine biosynthetic process), GO:001018…
Cp4.1LG03g15980.1	AT3G61870.1 ***- unknown protein; FUNCTIONS IN: molecular_function unknown; INVOLVED IN: biological_process unknown; LOCATED IN: chloroplast, chloroplast inner membrane, chloroplast envelope; EXPRESSED IN: 23 plant structures; EXPRESSED DURING: 14 growth stages; Has 200 Blast hits to 200 proteins in 73 species: Archae - 0; Bacteria - 112; Metazoa - 0; Fungi - 0; Plants - 53; Viruses - 0; Other Eu…
Cp4.1LG03g16040.1	ref|XP_002511597.1| ***- conserved hypothetical protein [Ricinus communis] gb|EEF50266.1| conserved hypothetical protein [Ricinus communis] IPR018881 (Uncharacterised protein family UPF0565)
Cp4.1LG03g16050.1	sp|P0C8A0|PP275_ARATH ***- Pentatricopeptide repeat-containing protein IPR002885 (Pentatricopeptide repeat)
Cp4.1LG03g16090.1	ref|XP_007051567.1| **** Bifunctional inhibitor/lipid-transfer protein/seed storage 2S albumin superfamily protein, putative [Theobroma cacao] gb|EOX95724.1| Bifunctional inhibitor/lipid-transfer protein/seed storage 2S albumin superfamily protein, putative [Theobroma cacao] IPR000528 (Plant lipid transfer protein/Par allergen), IPR016140 (Bifunctional inhibitor/plant lipid transfer protein/seed …
Cp4.1LG03g16250.1	gb|KHG29252.1| ***- Programmed cell death 7 [Gossypium arboreum]
Cp4.1LG03g16260.1	sp|Q8S8M5|ABIL1_ARATH ***- Protein ABIL1 IPR028457 (ABI family)
Cp4.1LG03g16380.1	AT5G44340.1 **** tubulin beta chain 4 LENGTH=444 IPR000217 (Tubulin), IPR023123 (Tubulin, C-terminal) GO:0000930 (gamma-tubulin complex), GO:0003924 (GTPase activity), GO:0005525 (GTP binding), GO:0005874 (microtubule), GO:0007017 (microtubule-based process), GO:0007020 (microtubule nucleation), GO:0031122 (cytoplasmic microtubule organization), GO:0043234 (protein complex), GO:0051258 (protein p…
Cp4.1LG03g16410.1	AT4G05400.1 ***- copper ion binding LENGTH=250
Cp4.1LG03g16420.1	sp|Q8GYM2|PP393_ARATH ***- Pentatricopeptide repeat-containing protein IPR002885 (Pentatricopeptide repeat), IPR011990 (Tetratricopeptide-like helical domain) GO:0005515 (protein binding)
Cp4.1LG03g16530.1	ref|XP_003624092.1| **** Desiccation protectant protein Lea14-like protein [Medicago truncatula] gb|AES80310.1| late embryogenesis abundant protein [Medicago truncatula] IPR004864 (Late embryogenesis abundant protein, LEA-14), IPR013783 (Immunoglobulin-like fold) GO:0009269 (response to desiccation)
Cp4.1LG03g16620.1	sp|Q9M2C9|SKIP4_ARATH ***- F-box/kelch-repeat protein SKIP4 IPR001810 (F-box domain), IPR015916 (Galactose oxidase, beta-propeller) GO:0005515 (protein binding)
Cp4.1LG03g16640.1	AT4G00335.1 ***- RING-H2 finger B1A LENGTH=190
Cp4.1LG03g16700.1	sp|Q99LZ3|SLD5_MOUSE ***- DNA replication complex GINS protein SLD5 IPR021151 (GINS complex)
Cp4.1LG03g16810.1	sp|Q9LS72|PP261_ARATH *-*- Pentatricopeptide repeat-containing protein IPR002885 (Pentatricopeptide repeat)
Cp4.1LG03g16860.1	Unknown protein
Cp4.1LG03g16890.1	sp|Q9SL79|CAF1P_ARATH *-*- CRS2-associated factor 1, chloroplastic IPR001890 (RNA-binding, CRM domain) GO:0003723 (RNA binding)
Cp4.1LG03g16960.1	AT2G45600.1 ***- alpha/beta-Hydrolases superfamily protein LENGTH=329 IPR029058 (Alpha/Beta hydrolase fold) GO:0008152 (metabolic process), GO:0016787 (hydrolase activity)
Cp4.1LG03g16980.1	sp|Q9LEW8|FN3KR_ARATH ***- Protein-ribulosamine 3-kinase, chloroplastic IPR011009 (Protein kinase-like domain), IPR016477 (Fructosamine/Ketosamine-3-kinase) GO:0016772 (transferase activity, transferring phosphorus-containing groups)
Cp4.1LG03g16990.1	AT4G11680.1 **** Zinc finger, C3HC4 type (RING finger) family protein LENGTH=390 IPR013083 (Zinc finger, RING/FYVE/PHD-type) GO:0005515 (protein binding), GO:0008270 (zinc ion binding)
Cp4.1LG03g17020.1	sp|O33836|GAL7_THEMA **** Galactose-1-phosphate uridylyltransferase IPR001937 (Galactose-1-phosphate uridyl transferase, class I), IPR011146 (HIT-like domain) GO:0003824 (catalytic activity), GO:0006012 (galactose metabolic process), GO:0008108 (UDP-glucose:hexose-1-phosphate uridylyltransferase activity), GO:0008270 (zinc ion binding)
Cp4.1LG03g17100.1	sp|O82531|PSB1_PETHY **** Proteasome subunit beta type-1 IPR001353 (Proteasome, subunit alpha/beta), IPR029055 (Nucleophile aminohydrolases, N-terminal) GO:0004175 (endopeptidase activity), GO:0004298 (threonine-type endopeptidase activity), GO:0005839 (proteasome core complex), GO:0051603 (proteolysis involved in cellular protein catabolic process)
Cp4.1LG03g17110.1	ref|XP_007052024.1| ***- SMAD/FHA domain-containing protein, putative isoform 2 [Theobroma cacao] gb|EOX96181.1| SMAD/FHA domain-containing protein, putative isoform 2 [Theobroma cacao] IPR008984 (SMAD/FHA domain) GO:0005515 (protein binding)
Cp4.1LG03g17120.1	sp|Q9LPC4|PPR1_ARATH ***- Pentatricopeptide repeat-containing protein IPR002885 (Pentatricopeptide repeat)
Cp4.1LG03g17190.1	AT2G45540.2 ***- WD-40 repeat family protein / beige-related LENGTH=3001 IPR000409 (BEACH domain), IPR015943 (WD40/YVTN repeat-like-containing domain), IPR023362 (PH-BEACH domain) GO:0005515 (protein binding)
Cp4.1LG03g17210.1	AT2G45480.1 ***- growth-regulating factor 9 LENGTH=429 IPR014977 (WRC), IPR014978 (Glutamine-Leucine-Glutamine, QLQ) GO:0005524 (ATP binding), GO:0005634 (nucleus), GO:0006355 (regulation of transcription, DNA-templated), GO:0016818 (hydrolase activity, acting on acid anhydrides, in phosphorus-containing anhydrides)
Cp4.1LG03g17310.1	Unknown proteinIPR008979 (Galactose-binding domain-like), IPR016024 (Armadillo-type fold) GO:0005488 (binding)
Cp4.1LG03g17370.1	sp|A6WXJ1|TSAD_OCHA4 **** tRNA N6-adenosine threonylcarbamoyltransferase IPR000905 (Gcp-like domain), IPR017861 (Kae1/TsaD family) GO:0004222 (metalloendopeptidase activity), GO:0070526 (threonylcarbamoyladenosine biosynthetic process)
Cp4.1LG03g17490.1	ref|XP_007036050.1| **** Metal ion binding protein, putative [Theobroma cacao] gb|EOY20551.1| Metal ion binding protein, putative [Theobroma cacao] IPR006121 (Heavy metal-associated domain, HMA) GO:0030001 (metal ion transport), GO:0046872 (metal ion binding)
Cp4.1LG03g17660.1	sp|Q8QHA5|DNA2_XENLA **** DNA replication ATP-dependent helicase/nuclease DNA2 IPR014808 (DNA replication factor Dna2, N-terminal), IPR026851 (Dna2), IPR027417 (P-loop containing nucleoside triphosphate hydrolase) GO:0017108 (5'-flap endonuclease activity), GO:0033567 (DNA replication, Okazaki fragment processing), GO:0043142 (single-stranded DNA-dependent ATPase activity)
Cp4.1LG03g17690.1	AT1G50920.1 *-** Nucleolar GTP-binding protein LENGTH=671 IPR010674 (Nucleolar GTP-binding protein 1, Rossman-fold domain), IPR027417 (P-loop containing nucleoside triphosphate hydrolase) GO:0005525 (GTP binding)
Cp4.1LG03g17740.1	AT5G37830.1 ***- oxoprolinase 1 LENGTH=1266 IPR002821 (Hydantoinase/oxoprolinase), IPR003692 (Hydantoinase B/oxoprolinase), IPR008040 (Hydantoinaseoxoprolinase, N-terminal) GO:0003824 (catalytic activity), GO:0016787 (hydrolase activity)
Cp4.1LG03g17850.1	sp|Q9SL02|RAD50_ARATH **** DNA repair protein RAD50 IPR004584 (DNA repair protein Rad50, eukaryotes), IPR013134 (RAD50, zinc hook), IPR027417 (P-loop containing nucleoside triphosphate hydrolase) GO:0000723 (telomere maintenance), GO:0005634 (nucleus), GO:0006281 (DNA repair), GO:0016887 (ATPase activity), GO:0030870 (Mre11 complex)
Cp4.1LG03g17860.1	sp|Q8W3L1|MFDR_ARATH ***- NADPH:adrenodoxin oxidoreductase, mitochondrial IPR009069 (Cysteine alpha-hairpin motif superfamily), IPR016040 (NAD(P)-binding domain)
Cp4.1LG03g17950.1	ref|XP_002518105.1| ***- conserved hypothetical protein [Ricinus communis] gb|EEF44238.1| conserved hypothetical protein [Ricinus communis] IPR003788 (Putative S-adenosyl-L-methionine-dependent methyltransferase MidA), IPR029063 (S-adenosyl-L-methionine-dependent methyltransferase)
Cp4.1LG03g18150.1	ref|XP_007034550.1| ***- Coenzyme F420 hydrogenase family / dehydrogenase, beta subunit family isoform 3 [Theobroma cacao] gb|EOY05476.1| Coenzyme F420 hydrogenase family / dehydrogenase, beta subunit family isoform 3 [Theobroma cacao] IPR007516 (Coenzyme F420 hydrogenase/dehydrogenase beta subunit, N-terminal), IPR007525 (Coenzyme F420 hydrogenase/dehydrogenase beta subunit, C-terminal)
Cp4.1LG03g18300.1	sp|Q27955|KCAB2_BOVIN ***- Voltage-gated potassium channel subunit beta-2 IPR001395 (Aldo/keto reductase), IPR023210 (NADP-dependent oxidoreductase domain)
Cp4.1LG03g18310.1	AT1G04770.1 ***- Tetratricopeptide repeat (TPR)-like superfamily protein LENGTH=303 IPR011990 (Tetratricopeptide-like helical domain) GO:0005515 (protein binding)
Cp4.1LG04g00110.1	sp|O95243|MBD4_HUMAN *-*- Methyl-CpG-binding domain protein 4 IPR011257 (DNA glycosylase) GO:0003824 (catalytic activity), GO:0006281 (DNA repair), GO:0006284 (base-excision repair)
Cp4.1LG04g00130.1	sp|O65251|FEN1_ARATH ***- Flap endonuclease 1 IPR002421 (5'-3' exonuclease, N-terminal), IPR006084 (XPG/Rad2 endonuclease), IPR029060 (PIN domain-like) GO:0003677 (DNA binding), GO:0003824 (catalytic activity), GO:0004518 (nuclease activity), GO:0006281 (DNA repair), GO:0016788 (hydrolase activity, acting on ester bonds)
Cp4.1LG04g00140.1	gb|EAW88111.1| *-*- hCG30082, isoform CRA_b [Homo sapiens]
Cp4.1LG04g00150.1	sp|Q8WVM7|STAG1_HUMAN ***- Cohesin subunit SA-1 IPR016024 (Armadillo-type fold) GO:0005488 (binding)
Cp4.1LG04g00170.1	AT1G79600.1 **** Protein kinase superfamily protein LENGTH=711 IPR011009 (Protein kinase-like domain) GO:0004672 (protein kinase activity), GO:0005524 (ATP binding), GO:0006468 (protein phosphorylation), GO:0016772 (transferase activity, transferring phosphorus-containing groups)
Cp4.1LG04g00180.1	AT1G57600.1 *-*- MBOAT (membrane bound O-acyl transferase) family protein LENGTH=533 IPR004299 (Membrane bound O-acyl transferase, MBOAT)
Cp4.1LG04g00250.1	sp|Q4LDF9|OEP37_PEA ***- Outer envelope pore protein 37, chloroplastic
Cp4.1LG04g00300.1	sp|Q86HD3|MRT4_DICDI **** Ribosome assembly factor mrt4 IPR001790 (Ribosomal protein L10P) GO:0005622 (intracellular), GO:0042254 (ribosome biogenesis)
Cp4.1LG04g00370.1	AT5G15390.1 **** tRNA/rRNA methyltransferase (SpoU) family protein LENGTH=350 IPR029028 (Alpha/beta knot methyltransferases) GO:0003723 (RNA binding), GO:0006396 (RNA processing), GO:0008173 (RNA methyltransferase activity)
Cp4.1LG04g00490.1	AT5G67470.1 *-*- formin homolog 6 LENGTH=899 IPR015425 (Formin, FH2 domain)
Cp4.1LG04g00540.1	sp|Q9V6G5|TAZ_DROME *-*- Tafazzin homolog IPR000872 (Tafazzin) GO:0006644 (phospholipid metabolic process), GO:0008152 (metabolic process), GO:0016746 (transferase activity, transferring acyl groups)
Cp4.1LG04g00570.1	AT4G01240.1 ***- S-adenosyl-L-methionine-dependent methyltransferases superfamily protein LENGTH=659 IPR004159 (Putative S-adenosyl-L-methionine-dependent methyltransferase), IPR029063 (S-adenosyl-L-methionine-dependent methyltransferase) GO:0008168 (methyltransferase activity)
Cp4.1LG04g00580.1	sp|Q95327|MANBA_CAPHI *-** Beta-mannosidase IPR008979 (Galactose-binding domain-like), IPR013812 (Glycoside hydrolase, family 2/20, immunoglobulin-like beta-sandwich domain), IPR017853 (Glycoside hydrolase superfamily), IPR023232 (Glycoside hydrolase, family 2, active site), IPR028787 (Mannosylglycoprotein endo-beta-mannosidase) GO:0004553 (hydrolase activity, hydrolyzing O-glycosyl compounds), G…
Cp4.1LG04g00590.1	AT1G54990.1 ***- alpha/beta-Hydrolases superfamily protein LENGTH=473 IPR029058 (Alpha/Beta hydrolase fold)
Cp4.1LG04g00680.1	gb|KEH36284.1| **** UDP-N-acetylglucosamine transferase subunit alg13 [Medicago truncatula] IPR007235 (Glycosyl transferase, family 28, C-terminal) GO:0005975 (carbohydrate metabolic process), GO:0016758 (transferase activity, transferring hexosyl groups), GO:0030246 (carbohydrate binding), GO:0030259 (lipid glycosylation)
Cp4.1LG04g00720.1	Unknown protein
Cp4.1LG04g00740.1	AT5G27290.1 ***- unknown protein; LOCATED IN: chloroplast; EXPRESSED IN: 22 plant structures; EXPRESSED DURING: 13 growth stages; BEST Arabidopsis thaliana protein match is: unknown protein . LENGTH=341
Cp4.1LG04g00790.1	sp|Q54W07|BUD32_DICDI ***- EKC/KEOPS complex subunit bud32 IPR011009 (Protein kinase-like domain), IPR022495 (Serine/threonine-protein kinase Bud32) GO:0004672 (protein kinase activity), GO:0004674 (protein serine/threonine kinase activity), GO:0005524 (ATP binding), GO:0006468 (protein phosphorylation), GO:0016772 (transferase activity, transferring phosphorus-containing groups)
Cp4.1LG04g00820.1	emb|CEQ38268.1| ***- specific tissue protein 1 [Medicago truncatula] IPR024489 (Organ specific protein), IPR026906 (Leucine rich repeat 5)
Cp4.1LG04g00830.1	Unknown proteinIPR024489 (Organ specific protein)
Cp4.1LG04g01000.1	Unknown protein
Cp4.1LG04g01020.1	AT2G21350.1 *-** RNA-binding CRS1 / YhbY (CRM) domain protein LENGTH=222 IPR001890 (RNA-binding, CRM domain) GO:0003723 (RNA binding)
Cp4.1LG04g01080.1	ref|XP_002512970.1| ***- conserved hypothetical protein [Ricinus communis] gb|EEF49473.1| conserved hypothetical protein [Ricinus communis]
Cp4.1LG04g01230.1	sp|Q9SI62|POED2_ARATH **** Polyprenol reductase 2 IPR001104 (3-oxo-5-alpha-steroid 4-dehydrogenase, C-terminal) GO:0005737 (cytoplasm), GO:0006629 (lipid metabolic process), GO:0016021 (integral component of membrane), GO:0016627 (oxidoreductase activity, acting on the CH-CH group of donors)
Cp4.1LG04g01240.1	sp|Q6DG36|ZNT5_DANRE *-** Zinc transporter 5 IPR002524 (Cation efflux protein), IPR027469 (Cation efflux protein transmembrane domain) GO:0006812 (cation transport), GO:0008324 (cation transmembrane transporter activity), GO:0016021 (integral component of membrane), GO:0055085 (transmembrane transport)
Cp4.1LG04g01250.1	AT5G40020.1 ***- Pathogenesis-related thaumatin superfamily protein LENGTH=256 IPR001938 (Thaumatin)
Cp4.1LG04g01420.1	sp|O26680|DHQS_METTH **** 3-dehydroquinate synthase IPR002812 (3-dehydroquinate synthase), IPR012864 (Cysteine oxygenase/2-aminoethanethiol dioxygenase), IPR014710 (RmlC-like jelly roll fold) GO:0003856 (3-dehydroquinate synthase activity), GO:0009073 (aromatic amino acid family biosynthetic process), GO:0016491 (oxidoreductase activity), GO:0047800 (cysteamine dioxygenase activity), GO:0055114 (…
Cp4.1LG04g01450.1	AT3G28720.1 ***- unknown protein; FUNCTIONS IN: molecular_function unknown; INVOLVED IN: biological_process unknown; LOCATED IN: cellular_component unknown; EXPRESSED IN: 25 plant structures; EXPRESSED DURING: 13 growth stages; BEST Arabidopsis thaliana protein match is: unknown protein . LENGTH=687
Cp4.1LG04g01460.1	sp|Q9LHA4|VA0D2_ARATH **** V-type proton ATPase subunit d2 IPR002843 (ATPase, V0 complex, c/d subunit) GO:0015078 (hydrogen ion transmembrane transporter activity), GO:0015991 (ATP hydrolysis coupled proton transport), GO:0033179 (proton-transporting V-type ATPase, V0 domain)
Cp4.1LG04g01480.1	ref|XP_010112089.1| ***- TAF5-like RNA polymerase II p300/CBP-associated factor-associated factor 65 kDa subunit 5L [Morus notabilis] gb|EXC32622.1| TAF5-like RNA polymerase II p300/CBP-associated factor-associated factor 65 kDa subunit 5L [Morus notabilis] IPR001810 (F-box domain), IPR015943 (WD40/YVTN repeat-like-containing domain), IPR020472 (G-protein beta WD-40 repeat) GO:0005515 (protein bi…
Cp4.1LG04g01500.1	AT5G15240.1 ***- Transmembrane amino acid transporter family protein LENGTH=423 IPR013057 (Amino acid transporter, transmembrane domain)
Cp4.1LG04g01620.1	sp|Q9FV46|ZDS_TARER **** Zeta-carotene desaturase, chloroplastic/chromoplastic IPR014103 (Zeta-carotene desaturase) GO:0016117 (carotenoid biosynthetic process), GO:0016491 (oxidoreductase activity), GO:0016719 (carotene 7,8-desaturase activity), GO:0055114 (oxidation-reduction process)
Cp4.1LG04g01630.1	AT1G72420.1 ***- NADH:ubiquinone oxidoreductase intermediate-associated protein 30 LENGTH=228 IPR008979 (Galactose-binding domain-like), IPR013857 (NADH:ubiquinone oxidoreductase intermediate-associated protein 30)
Cp4.1LG04g01740.1	AT1G54520.1 *-*- unknown protein; FUNCTIONS IN: molecular_function unknown; INVOLVED IN: biological_process unknown; LOCATED IN: chloroplast; EXPRESSED IN: 24 plant structures; EXPRESSED DURING: 15 growth stages; IPR010903 (Protein of unknown function DUF1517)
Cp4.1LG04g01800.1	sp|Q54YG5|TPPC5_DICDI ***- Trafficking protein particle complex subunit 5 IPR007194 (Transport protein particle (TRAPP) component), IPR024096 (NO signalling/Golgi transport ligand-binding domain)
Cp4.1LG04g01820.1	AT5G27970.2 ***- ARM repeat superfamily protein LENGTH=1658 IPR016024 (Armadillo-type fold), IPR026829 (Monensin-resistant homologue 2) GO:0005488 (binding), GO:0015031 (protein transport)
Cp4.1LG04g01840.1	sp|Q9XH46|TATA_PEA **** Sec-independent protein translocase protein TATA, chloroplastic IPR003369 (Sec-independent protein translocase protein TatA/B/E), IPR003998 (Twin-arginine translocation protein TatB-like) GO:0005886 (plasma membrane), GO:0008565 (protein transporter activity), GO:0009306 (protein secretion), GO:0015031 (protein transport), GO:0016020 (membrane), GO:0016021 (integral compon…
Cp4.1LG04g01850.1	gb|KHG00858.1| ***- Protein translocase subunit SecA [Gossypium arboreum] IPR004027 (SEC-C motif)
Cp4.1LG04g01890.1	sp|Q9SR19|RAF2_ARATH ***- Rubisco accumulation factor 2, chloroplastic
Cp4.1LG04g01970.1	AT3G04820.1 **** Pseudouridine synthase family protein LENGTH=715 IPR001656 (Pseudouridine synthase, TruD), IPR020103 (Pseudouridine synthase, catalytic domain) GO:0001522 (pseudouridine synthesis), GO:0003723 (RNA binding), GO:0009451 (RNA modification), GO:0009982 (pseudouridine synthase activity)
Cp4.1LG04g02050.1	sp|Q9M8X2|U1148_ARATH ***- U11/U12 small nuclear ribonucleoprotein 48 kDa protein
Cp4.1LG04g02060.1	AT3G04260.1 ***- plastid transcriptionally active 3 LENGTH=910 IPR002885 (Pentatricopeptide repeat), IPR003034 (SAP domain)
Cp4.1LG04g02090.1	AT3G04490.1 ***- unknown protein; BEST Arabidopsis thaliana protein match is: unknown protein . LENGTH=1118 IPR016024 (Armadillo-type fold) GO:0005488 (binding)
Cp4.1LG04g02310.1	sp|Q8WUA2|PPIL4_HUMAN *-** Peptidyl-prolyl cis-trans isomerase-like 4 IPR001878 (Zinc finger, CCHC-type), IPR002130 (Cyclophilin-type peptidyl-prolyl cis-trans isomerase domain), IPR012677 (Nucleotide-binding alpha-beta plait domain), IPR024936 (Cyclophilin-type peptidyl-prolyl cis-trans isomerase), IPR029000 (Cyclophilin-like domain) GO:0000166 (nucleotide binding), GO:0000413 (protein peptidyl-…
Cp4.1LG04g02460.1	sp|O80856|ARC1A_ARATH **** Actin-related protein 2/3 complex subunit 1A IPR017383 (Actin-related protein 2/3 complex subunit 1) GO:0005515 (protein binding), GO:0005885 (Arp2/3 protein complex), GO:0015629 (actin cytoskeleton), GO:0030833 (regulation of actin filament polymerization), GO:0034314 (Arp2/3 complex-mediated actin nucleation)
Cp4.1LG04g02490.1	sp|Q9FI80|PP425_ARATH *-*- Pentatricopeptide repeat-containing protein IPR002885 (Pentatricopeptide repeat)
Cp4.1LG04g02510.1	AT2G42770.1 **** Peroxisomal membrane 22 kDa (Mpv17/PMP22) family protein LENGTH=232 IPR007248 (Mpv17/PMP22) GO:0016021 (integral component of membrane)
Cp4.1LG04g02620.1	ref|XP_007027966.1| ***- ARM repeat superfamily protein, putative isoform 4 [Theobroma cacao] gb|EOY08468.1| ARM repeat superfamily protein, putative isoform 4 [Theobroma cacao] IPR016024 (Armadillo-type fold), IPR024679 (Pre-rRNA-processing protein IPI1/Testis-expressed sequence 10 protein) GO:0005488 (binding)
Cp4.1LG04g02680.1	Unknown proteinIPR013083 (Zinc finger, RING/FYVE/PHD-type) GO:0005515 (protein binding), GO:0008270 (zinc ion binding)
Cp4.1LG04g02800.1	sp|P41695|BUB1_YEAST *-** Checkpoint serine/threonine-protein kinase BUB1 IPR011009 (Protein kinase-like domain), IPR015661 (Mitotic spindle checkpoint protein Bub1/Mad3) GO:0004672 (protein kinase activity), GO:0005524 (ATP binding), GO:0006468 (protein phosphorylation), GO:0016772 (transferase activity, transferring phosphorus-containing groups)
Cp4.1LG04g02840.1	AT1G73066.1 *-*- Leucine-rich repeat family protein LENGTH=598 IPR001611 (Leucine-rich repeat), IPR003591 (Leucine-rich repeat, typical subtype) GO:0005515 (protein binding)
Cp4.1LG04g03010.1	sp|Q0WW40|FBK5_ARATH *-*- F-box/kelch-repeat protein IPR015915 (Kelch-type beta propeller) GO:0005515 (protein binding)
Cp4.1LG04g03350.1	sp|Q9LR69|PPR8_ARATH ***- Pentatricopeptide repeat-containing protein IPR002885 (Pentatricopeptide repeat), IPR011990 (Tetratricopeptide-like helical domain) GO:0005515 (protein binding)
Cp4.1LG04g03420.1	AT1G05205.1 ***- unknown protein; Has 44 Blast hits to 44 proteins in 16 species: Archae - 0; Bacteria - 0; Metazoa - 0; Fungi - 0; Plants - 44; Viruses - 0; Other Eukaryotes - 0 (source: NCBI BLink). LENGTH=91
Cp4.1LG04g03510.1	AT2G32290.1 **** beta-amylase 6 LENGTH=577 IPR001554 (Glycoside hydrolase, family 14), IPR017853 (Glycoside hydrolase superfamily) GO:0000272 (polysaccharide catabolic process), GO:0005975 (carbohydrate metabolic process), GO:0016161 (beta-amylase activity)
Cp4.1LG04g03580.1	AT2G32415.1 ***- Polynucleotidyl transferase, ribonuclease H fold protein with HRDC domain LENGTH=891 IPR012337 (Ribonuclease H-like domain) GO:0000166 (nucleotide binding), GO:0003676 (nucleic acid binding), GO:0003824 (catalytic activity), GO:0005622 (intracellular), GO:0006139 (nucleobase-containing compound metabolic process), GO:0008408 (3'-5' exonuclease activity), GO:0044237 (cellular meta…
Cp4.1LG04g03590.1	sp|Q9FJY7|PP449_ARATH *-*- Pentatricopeptide repeat-containing protein IPR002885 (Pentatricopeptide repeat)
Cp4.1LG04g03640.1	AT2G20300.1 *-** Protein kinase superfamily protein LENGTH=744 IPR011009 (Protein kinase-like domain), IPR013320 (Concanavalin A-like lectin/glucanase domain), IPR018392 (LysM domain) GO:0004672 (protein kinase activity), GO:0005524 (ATP binding), GO:0006468 (protein phosphorylation), GO:0016772 (transferase activity, transferring phosphorus-containing groups)
Cp4.1LG04g03740.1	AT2G32650.1 ***- RmlC-like cupins superfamily protein LENGTH=139 IPR014710 (RmlC-like jelly roll fold)
Cp4.1LG04g03750.1	AT5G44150.1 *-*- unknown protein; FUNCTIONS IN: molecular_function unknown; INVOLVED IN: biological_process unknown; LOCATED IN: chloroplast; EXPRESSED IN: 18 plant structures; EXPRESSED DURING: 13 growth stages; Has 35333 Blast hits to 34131 proteins in 2444 species: Archae - 798; Bacteria - 22429; Metazoa - 974; Fungi - 991; Plants - 531; Viruses - 0; Other Eukaryotes - 9610 (source: NCBI BLink…
Cp4.1LG04g03850.1	sp|Q6PAC3|DCA13_MOUSE ***- DDB1- and CUL4-associated factor 13 IPR007287 (Sof1-like protein), IPR015943 (WD40/YVTN repeat-like-containing domain), IPR020472 (G-protein beta WD-40 repeat) GO:0005515 (protein binding)
Cp4.1LG04g03970.1	AT2G38470.1 *-** WRKY DNA-binding protein 33 LENGTH=519 IPR003657 (DNA-binding WRKY) GO:0003700 (sequence-specific DNA binding transcription factor activity), GO:0006355 (regulation of transcription, DNA-templated), GO:0043565 (sequence-specific DNA binding)
Cp4.1LG04g04030.1	AT3G07790.1 ***- DGCR14-related LENGTH=508 IPR019148 (Nuclear protein DGCR14)
Cp4.1LG04g04100.1	sp|Q9SS81|PP221_ARATH ***- Pentatricopeptide repeat-containing protein IPR002885 (Pentatricopeptide repeat), IPR011990 (Tetratricopeptide-like helical domain) GO:0005515 (protein binding)
Cp4.1LG04g04140.1	AT2G05250.1 ***- DNAJ heat shock N-terminal domain-containing protein LENGTH=706 IPR001623 (DnaJ domain), IPR024593 (Domain of unknown function DUF3444)
Cp4.1LG04g04160.1	Unknown proteinIPR008480 (Protein of unknown function DUF761, plant)
Cp4.1LG04g04310.1	sp|Q9SVP7|PP307_ARATH ***- Pentatricopeptide repeat-containing protein IPR002885 (Pentatricopeptide repeat)
Cp4.1LG04g04340.1	ref|XP_002514417.1| ***- conserved hypothetical protein [Ricinus communis] gb|EEF48013.1| conserved hypothetical protein [Ricinus communis]
Cp4.1LG04g04350.1	AT5G40520.2 *-*- unknown protein; FUNCTIONS IN: molecular_function unknown; INVOLVED IN: biological_process unknown; LOCATED IN: cellular_component unknown; EXPRESSED IN: 23 plant structures; EXPRESSED DURING: 11 growth stages; Has 3696 Blast hits to 2485 proteins in 391 species: Archae - 10; Bacteria - 571; Metazoa - 1013; Fungi - 530; Plants - 217; Viruses - 74; Other Eukaryotes - 1281 (source:…
Cp4.1LG04g04430.1	AT5G50260.1 **** Cysteine proteinases superfamily protein LENGTH=361 IPR013128 (Peptidase C1A), IPR025660 (Cysteine peptidase, histidine active site), IPR025661 (Cysteine peptidase, asparagine active site) GO:0006508 (proteolysis), GO:0008234 (cysteine-type peptidase activity)
Cp4.1LG04g04510.1	AT5G43822.1 ***- Pentatricopeptide repeat (PPR) superfamily protein LENGTH=195 IPR029159 (Casein Kinase 2 substrate)
Cp4.1LG04g04560.1	sp|O23006|LYM2_ARATH ***- LysM domain-containing GPI-anchored protein 2 IPR018392 (LysM domain)
Cp4.1LG04g04590.1	sp|Q7DNC3|MPCP1_ARATH ***- Mitochondrial phosphate carrier protein 1, mitochondrial IPR018108 (Mitochondrial substrate/solute carrier), IPR023395 (Mitochondrial carrier domain)
Cp4.1LG04g04620.1	AT1G29500.1 ***- SAUR-like auxin-responsive protein family LENGTH=135 IPR003676 (Small auxin-up RNA)
Cp4.1LG04g04630.1	AT4G36810.1 ***- geranylgeranyl pyrophosphate synthase 1 LENGTH=371 IPR017446 (Polyprenyl synthetase-related) GO:0008299 (isoprenoid biosynthetic process)
Cp4.1LG04g04640.1	sp|Q9ZWC6|ATB_ARATH ***- F-box protein At-B IPR001810 (F-box domain), IPR006553 (Leucine-rich repeat, cysteine-containing subtype) GO:0005515 (protein binding)
Cp4.1LG04g04750.1	sp|Q9FKS4|ATR_ARATH **** Serine/threonine-protein kinase ATR IPR003152 (PIK-related kinase, FATC), IPR011009 (Protein kinase-like domain), IPR011990 (Tetratricopeptide-like helical domain), IPR014009 (PIK-related kinase), IPR016024 (Armadillo-type fold) GO:0004674 (protein serine/threonine kinase activity), GO:0005488 (binding), GO:0005515 (protein binding), GO:0016772 (transferase activity, tran…
Cp4.1LG04g04800.1	AT4G38500.1 ***- Protein of unknown function (DUF616) LENGTH=499 IPR006852 (Protein of unknown function DUF616)
Cp4.1LG04g04820.1	sp|Q9SY02|PP301_ARATH *-*- Pentatricopeptide repeat-containing protein IPR002885 (Pentatricopeptide repeat), IPR011990 (Tetratricopeptide-like helical domain) GO:0005515 (protein binding)
Cp4.1LG04g04830.1	sp|Q54CU7|TPC2L_DICDI ***- Trafficking protein particle complex subunit 2-like protein IPR006722 (Trafficking protein particle complex subunit 2) GO:0005622 (intracellular), GO:0006810 (transport), GO:0006888 (ER to Golgi vesicle-mediated transport)
Cp4.1LG04g04860.1	Unknown proteinIPR001901 (Protein translocase complex, SecE/Sec61-gamma subunit) GO:0006605 (protein targeting), GO:0006886 (intracellular protein transport), GO:0016020 (membrane)
Cp4.1LG04g05160.1	AT3G28150.1 ***- TRICHOME BIREFRINGENCE-LIKE 22 LENGTH=414 IPR025846 (PMR5 N-terminal domain), IPR026057 (PC-Esterase)
Cp4.1LG04g05270.1	AT5G40230.1 **** nodulin MtN21 /EamA-like transporter family protein LENGTH=370 IPR000620 (EamA domain), IPR030184 (WAT1-related protein) GO:0016020 (membrane), GO:0016021 (integral component of membrane), GO:0022857 (transmembrane transporter activity)
Cp4.1LG04g05280.1	sp|Q9ATY5|UVH3_ARATH *-** DNA repair protein UVH3 IPR006084 (XPG/Rad2 endonuclease), IPR029060 (PIN domain-like) GO:0003677 (DNA binding), GO:0003697 (single-stranded DNA binding), GO:0003824 (catalytic activity), GO:0004518 (nuclease activity), GO:0004519 (endonuclease activity), GO:0005634 (nucleus), GO:0006281 (DNA repair), GO:0006289 (nucleotide-excision repair), GO:0016788 (hydrolase activit…
Cp4.1LG04g05300.1	AT3G55250.1 ***- unknown protein; FUNCTIONS IN: molecular_function unknown; INVOLVED IN: biological_process unknown; LOCATED IN: mitochondrion, chloroplast, nucleus; EXPRESSED IN: 23 plant structures; EXPRESSED DURING: 13 growth stages; Has 46 Blast hits to 46 proteins in 17 species: Archae - 0; Bacteria - 0; Metazoa - 0; Fungi - 0; Plants - 46; Viruses - 0; Other Eukaryotes - 0 (source: NCBI BLi…
Cp4.1LG04g05310.1	sp|Q9SSA5|CYP38_ARATH **** Peptidyl-prolyl cis-trans isomerase CYP38, chloroplastic IPR002130 (Cyclophilin-type peptidyl-prolyl cis-trans isomerase domain), IPR023222 (PsbQ-like domain), IPR024936 (Cyclophilin-type peptidyl-prolyl cis-trans isomerase), IPR029000 (Cyclophilin-like domain) GO:0000413 (protein peptidyl-prolyl isomerization), GO:0003755 (peptidyl-prolyl cis-trans isomerase activity),…
Cp4.1LG04g05360.1	sp|F4J117|LSF1_ARATH **** Phosphoglucan phosphatase LSF1, chloroplastic IPR001478 (PDZ domain), IPR014756 (Immunoglobulin E-set), IPR029021 (Protein-tyrosine phosphatase-like), IPR030066 (Putative phosphatase LSF1, chloroplastic) GO:0005515 (protein binding), GO:0005983 (starch catabolic process), GO:0006470 (protein dephosphorylation), GO:0008138 (protein tyrosine/serine/threonine phosphatase ac…
Cp4.1LG04g05370.1	sp|B0G107|SAMH1_DICDI ***- Deoxynucleoside triphosphate triphosphohydrolase SAMHD1 homolog IPR003607 (HD/PDEase domain)
Cp4.1LG04g05510.1	AT3G27670.1 ***- ARM repeat superfamily protein LENGTH=1841 IPR022542 (Domain of unknown function DUF3730)
Cp4.1LG04g05520.1	AT5G40470.1 *-*- RNI-like superfamily protein LENGTH=496 IPR001810 (F-box domain), IPR006553 (Leucine-rich repeat, cysteine-containing subtype) GO:0005515 (protein binding)
Cp4.1LG04g05530.1	sp|Q9ZPW2|APC10_ARATH **** Anaphase-promoting complex subunit 10 IPR016901 (Anaphase-promoting complex, subunit 10) GO:0005680 (anaphase-promoting complex), GO:0030071 (regulation of mitotic metaphase/anaphase transition), GO:0031145 (anaphase-promoting complex-dependent proteasomal ubiquitin-dependent protein catabolic process)
Cp4.1LG04g05570.1	AT4G35850.1 ***- Pentatricopeptide repeat (PPR) superfamily protein LENGTH=444 IPR002885 (Pentatricopeptide repeat)
Cp4.1LG04g05680.1	ref|XP_003622312.1| ***- Transcription factor GTE6 [Medicago truncatula] gb|KEH22091.1| hypothetical protein [Medicago truncatula]
Cp4.1LG04g05730.1	AT3G01740.1 ***- Mitochondrial ribosomal protein L37 LENGTH=126 IPR013870 (Ribosomal protein L37, mitochondrial)
Cp4.1LG04g05860.1	sp|Q8K339|KIN17_MOUSE ***- DNA/RNA-binding protein KIN17 IPR019447 (DNA/RNA-binding protein Kin17, conserved domain)
Cp4.1LG04g05880.1	AT5G14150.1 ***- Protein of unknown function, DUF642 LENGTH=383 IPR006946 (Protein of unknown function DUF642), IPR008979 (Galactose-binding domain-like)
Cp4.1LG04g05920.1	AT3G27050.1 ***- unknown protein; Has 43 Blast hits to 43 proteins in 17 species: Archae - 0; Bacteria - 0; Metazoa - 0; Fungi - 0; Plants - 40; Viruses - 0; Other Eukaryotes - 3 (source: NCBI BLink). LENGTH=182
Cp4.1LG04g05930.1	AT5G06930.1 ***- LOCATED IN: chloroplast; EXPRESSED IN: 15 plant structures; EXPRESSED DURING: 7 growth stages; BEST Arabidopsis thaliana protein match is: nucleolar protein gar2-related . LENGTH=723 IPR019448 (EEIG1/EHBP1 N-terminal domain)
Cp4.1LG04g06370.1	sp|Q32NQ8|RNF10_XENLA ***- RING finger protein 10 IPR013083 (Zinc finger, RING/FYVE/PHD-type) GO:0005515 (protein binding), GO:0008270 (zinc ion binding)
Cp4.1LG04g06440.1	sp|O13370|DED1_SCHPO **** ATP-dependent RNA helicase ded1 IPR001650 (Helicase, C-terminal), IPR007529 (Zinc finger, HIT-type), IPR014001 (Helicase superfamily 1/2, ATP-binding domain), IPR014014 (RNA helicase, DEAD-box type, Q motif), IPR027417 (P-loop containing nucleoside triphosphate hydrolase) GO:0003676 (nucleic acid binding), GO:0005524 (ATP binding)
Cp4.1LG04g06590.1	AT3G49410.1 ***- Transcription factor IIIC, subunit 5 LENGTH=574 IPR019136 (Transcription factor IIIC, subunit 5)
Cp4.1LG04g06620.1	AT1G15190.1 *-*- Fasciclin-like arabinogalactan family protein LENGTH=248 IPR000782 (FAS1 domain)
Cp4.1LG04g06680.1	AT3G26070.1 ***- Plastid-lipid associated protein PAP / fibrillin family protein LENGTH=242 IPR006843 (Plastid lipid-associated protein/fibrillin conserved domain), IPR019825 (Legume lectin, beta chain, Mn/Ca-binding site)
Cp4.1LG04g06740.1	gb|KHG04044.1| ***- Ribonuclease 3 [Gossypium arboreum] IPR021825 (Protein of unknown function DUF3411, plant)
Cp4.1LG04g06750.1	sp|Q9CAF5|AB6I_ARATH ***- ABC transporter I family member 6, chloroplastic IPR010230 (FeS cluster assembly SUF system, ATPase SufC), IPR027417 (P-loop containing nucleoside triphosphate hydrolase) GO:0005524 (ATP binding), GO:0006810 (transport), GO:0016887 (ATPase activity)
Cp4.1LG04g06760.1	AT1G61000.1 ***- FUNCTIONS IN: molecular_function unknown; INVOLVED IN: mitosis; LOCATED IN: plasma membrane; EXPRESSED IN: cultured cell; IPR005549 (Kinetochore protein Nuf2) GO:0000775 (chromosome, centromeric region), GO:0007067 (mitotic nuclear division)
Cp4.1LG04g06780.1	AT1G71190.1 ***- senescence associated gene 18 LENGTH=281 IPR008901 (Ceramidase) GO:0006672 (ceramide metabolic process), GO:0016021 (integral component of membrane), GO:0016811 (hydrolase activity, acting on carbon-nitrogen (but not peptide) bonds, in linear amides)
Cp4.1LG04g06810.1	gb|KHG18257.1| ***- gcvT [Gossypium arboreum] IPR006222 (Glycine cleavage T-protein-like, N-terminal), IPR017703 (YgfZ/GcvT conserved site), IPR027266 (GTP-binding protein TrmE/Glycine cleavage system T protein, domain 1) GO:0005515 (protein binding)
Cp4.1LG04g06860.1	sp|F4I171|MD15A_ARATH *-** Mediator of RNA polymerase II transcription subunit 15a IPR003101 (Coactivator CBP, KIX domain) GO:0003712 (transcription cofactor activity), GO:0006355 (regulation of transcription, DNA-templated)
Cp4.1LG04g06880.1	ref|XP_002528601.1| **** GTP binding protein, putative [Ricinus communis] gb|EEF33759.1| GTP binding protein, putative [Ricinus communis] IPR001401 (Dynamin, GTPase domain), IPR022812 (Dynamin superfamily), IPR027417 (P-loop containing nucleoside triphosphate hydrolase) GO:0003924 (GTPase activity), GO:0005525 (GTP binding)
Cp4.1LG04g06910.1	sp|Q54PW5|DPH1_DICDI ***- Diphthamide biosynthesis protein 1 IPR016435 (Diphthamide synthesis DPH1/DPH2)
Cp4.1LG04g06950.1	sp|O54453|PHPDC_SALTY ***- PHP domain-containing protein TrpH IPR016195 (Polymerase/histidinol phosphatase-like) GO:0003677 (DNA binding), GO:0003824 (catalytic activity), GO:0003887 (DNA-directed DNA polymerase activity), GO:0006260 (DNA replication)
Cp4.1LG04g06980.1	sp|Q15024|EXOS7_HUMAN ***- Exosome complex component RRP42 IPR015847 (Exoribonuclease, phosphorolytic domain 2), IPR020568 (Ribosomal protein S5 domain 2-type fold), IPR027408 (PNPase/RNase PH domain)
Cp4.1LG04g07040.1	AT5G09390.1 ***- CD2-binding protein-related LENGTH=351
Cp4.1LG04g07060.1	sp|Q0WUA3|MENA_ARATH ***- 1,4-dihydroxy-2-naphthoate polyprenyltransferase, chloroplastic IPR000537 (UbiA prenyltransferase family) GO:0004659 (prenyltransferase activity), GO:0016021 (integral component of membrane)
Cp4.1LG04g07370.1	AT1G49975.1 **** INVOLVED IN: photosynthesis; LOCATED IN: photosystem I, chloroplast, thylakoid membrane; EXPRESSED IN: 20 plant structures; EXPRESSED DURING: 13 growth stages; IPR008796 (Photosystem I PsaN, reaction centre subunit N) GO:0005516 (calmodulin binding), GO:0009522 (photosystem I), GO:0015979 (photosynthesis), GO:0042651 (thylakoid membrane)
Cp4.1LG04g07390.1	AT5G64510.1 ***- unknown protein; FUNCTIONS IN: molecular_function unknown; INVOLVED IN: biological_process unknown; LOCATED IN: endomembrane system; EXPRESSED IN: 17 plant structures; EXPRESSED DURING: 10 growth stages; Has 35333 Blast hits to 34131 proteins in 2444 species: Archae - 798; Bacteria - 22429; Metazoa - 974; Fungi - 991; Plants - 531; Viruses - 0; Other Eukaryotes - 9610 (source: NC…
Cp4.1LG04g07410.1	sp|Q9LJN2|MRS23_ARATH **** Magnesium transporter MRS2-3 IPR002523 (Mg2+ transporter protein, CorA-like/Zinc transport protein ZntB), IPR026573 (Magnesium transporter MRS2/LPE10) GO:0015095 (magnesium ion transmembrane transporter activity), GO:0015693 (magnesium ion transport), GO:0016020 (membrane), GO:0030001 (metal ion transport), GO:0046873 (metal ion transmembrane transporter activity), GO:0…
Cp4.1LG04g07570.1	sp|A1BI15|CLPP_CHLPD *-*- ATP-dependent Clp protease proteolytic subunit IPR023562 (Clp protease proteolytic subunit /Translocation-enhancing protein TepA), IPR029045 (ClpP/crotonase-like domain) GO:0004252 (serine-type endopeptidase activity), GO:0006508 (proteolysis)
Cp4.1LG04g07640.1	AT1G49850.1 ***- RING/U-box superfamily protein LENGTH=250 IPR013083 (Zinc finger, RING/FYVE/PHD-type) GO:0005515 (protein binding), GO:0008270 (zinc ion binding)
Cp4.1LG04g07700.1	AT2G14910.1 ***- unknown protein; LOCATED IN: chloroplast; EXPRESSED IN: 24 plant structures; EXPRESSED DURING: 15 growth stages; BEST Arabidopsis thaliana protein match is: unknown protein . LENGTH=386 IPR008479 (Protein of unknown function DUF760)
Cp4.1LG04g07770.1	AT4G34270.1 ***- TIP41-like family protein LENGTH=290 IPR007303 (TIP41-like protein)
Cp4.1LG04g07780.1	AT4G35220.1 ***- Cyclase family protein LENGTH=272 IPR007325 (Kynurenine formamidase) GO:0004061 (arylformamidase activity), GO:0019441 (tryptophan catabolic process to kynurenine)
Cp4.1LG04g07860.1	sp|Q2NFZ6|RPOD_METST **** DNA-directed RNA polymerase subunit D IPR009025 (DNA-directed RNA polymerase, RBP11-like dimerisation domain) GO:0003677 (DNA binding), GO:0003899 (DNA-directed RNA polymerase activity), GO:0006351 (transcription, DNA-templated), GO:0046983 (protein dimerization activity)
Cp4.1LG04g07990.1	AT2G15570.2 ***- Thioredoxin superfamily protein LENGTH=174 IPR005746 (Thioredoxin), IPR012336 (Thioredoxin-like fold) GO:0006662 (glycerol ether metabolic process), GO:0015035 (protein disulfide oxidoreductase activity), GO:0045454 (cell redox homeostasis)
Cp4.1LG04g08010.1	sp|Q9LDD8|MCCB_ARATH ***- Methylcrotonoyl-CoA carboxylase beta chain, mitochondrial IPR029045 (ClpP/crotonase-like domain) GO:0016874 (ligase activity)
Cp4.1LG04g08050.1	AT4G34020.1 ***- Class I glutamine amidotransferase-like superfamily protein LENGTH=472 IPR006287 (DJ-1), IPR029062 (Class I glutamine amidotransferase-like)
Cp4.1LG04g08290.1	AT3G18870.1 **** Mitochondrial transcription termination factor family protein LENGTH=274 IPR003690 (Mitochodrial transcription termination factor) GO:0003690 (double-stranded DNA binding), GO:0005739 (mitochondrion), GO:0006355 (regulation of transcription, DNA-templated)
Cp4.1LG04g08330.1	sp|Q5GHF7|IPT_HUMLU ***- Adenylate isopentenyltransferase IPR018022 (tRNA dimethylallyltransferase), IPR027417 (P-loop containing nucleoside triphosphate hydrolase) GO:0008033 (tRNA processing)
Cp4.1LG04g08360.1	AT1G49380.1 ***- cytochrome c biogenesis protein family LENGTH=547 IPR007816 (ResB-like domain)
Cp4.1LG04g08370.1	sp|P54319|PLAP_RAT ***- Phospholipase A-2-activating protein IPR013535 (PUL), IPR015155 (PLAA family ubiquitin binding, PFU), IPR015943 (WD40/YVTN repeat-like-containing domain), IPR020472 (G-protein beta WD-40 repeat) GO:0005515 (protein binding)
Cp4.1LG04g08380.1	AT1G49470.1 ***- Family of unknown function (DUF716) LENGTH=302 IPR006904 (Protein of unknown function DUF716 (TMEM45))
Cp4.1LG04g08530.1	AT3G05670.1 *-*- RING/U-box protein LENGTH=883 IPR013083 (Zinc finger, RING/FYVE/PHD-type) GO:0005515 (protein binding), GO:0008270 (zinc ion binding)
Cp4.1LG04g08760.1	AT2G24000.1 **** serine carboxypeptidase-like 22 LENGTH=464 IPR001563 (Peptidase S10, serine carboxypeptidase), IPR029058 (Alpha/Beta hydrolase fold) GO:0004185 (serine-type carboxypeptidase activity), GO:0006508 (proteolysis)
Cp4.1LG04g08850.1	gb|KEH41583.1| **** uroporphyrinogen III synthase [Medicago truncatula] IPR003754 (Tetrapyrrole biosynthesis, uroporphyrinogen III synthase) GO:0004852 (uroporphyrinogen-III synthase activity), GO:0033014 (tetrapyrrole biosynthetic process)
Cp4.1LG04g08880.1	AT1G09157.1 ***- Protein of unknown function (DUF679) LENGTH=243 IPR007770 (Protein of unknown function DUF679)
Cp4.1LG04g08980.1	ref|XP_007013704.1| ***- Zinc finger protein, putative isoform 1 [Theobroma cacao] gb|EOY31323.1| Zinc finger protein, putative isoform 1 [Theobroma cacao] IPR000467 (G-patch domain), IPR001374 (Single-stranded nucleic acid binding R3H) GO:0003676 (nucleic acid binding)
Cp4.1LG04g09120.1	sp|Q5ZHV2|NAA35_CHICK ***- N-alpha-acetyltransferase 35, NatC auxiliary subunit IPR007244 (NatC N(alpha)-terminal acetyltransferase, Mak10 subunit)
Cp4.1LG04g09370.1	AT1G70330.1 **** equilibrative nucleotide transporter 1 LENGTH=450 IPR002259 (Equilibrative nucleoside transporter) GO:0005337 (nucleoside transmembrane transporter activity), GO:0006810 (transport), GO:0016021 (integral component of membrane)
Cp4.1LG04g09440.1	AT1G11020.1 **** RING/FYVE/PHD zinc finger superfamily protein LENGTH=321 IPR011016 (Zinc finger, RING-CH-type), IPR013083 (Zinc finger, RING/FYVE/PHD-type) GO:0008270 (zinc ion binding)
Cp4.1LG04g09700.1	Unknown protein
Cp4.1LG04g09710.1	sp|P93005|PP181_ARATH ***- Pentatricopeptide repeat-containing protein IPR002885 (Pentatricopeptide repeat)
Cp4.1LG04g09770.1	sp|Q9ZUW3|PP172_ARATH ***- Pentatricopeptide repeat-containing protein IPR002885 (Pentatricopeptide repeat), IPR011990 (Tetratricopeptide-like helical domain) GO:0005515 (protein binding)
Cp4.1LG04g09780.1	AT2G26900.1 ***- Sodium Bile acid symporter family LENGTH=409 IPR002657 (Bile acid:sodium symporter/arsenical resistance protein Acr3) GO:0016020 (membrane)
Cp4.1LG04g09830.1	AT4G13370.1 ***- Plant protein of unknown function (DUF936) LENGTH=673 IPR010341 (Protein of unknown function DUF936, plant)
Cp4.1LG04g09850.1	Unknown proteinIPR003311 (AUX/IAA protein) GO:0005634 (nucleus), GO:0006355 (regulation of transcription, DNA-templated), GO:0046983 (protein dimerization activity)
Cp4.1LG04g10000.1	AT5G19540.1 ***- unknown protein; FUNCTIONS IN: molecular_function unknown; INVOLVED IN: biological_process unknown; LOCATED IN: chloroplast; EXPRESSED IN: 22 plant structures; EXPRESSED DURING: 13 growth stages; Has 1807 Blast hits to 1807 proteins in 277 species: Archae - 0; Bacteria - 0; Metazoa - 736; Fungi - 347; Plants - 385; Viruses - 0; Other Eukaryotes - 339 (source: NCBI BLink). LENGTH=…
Cp4.1LG04g10160.1	AT4G28890.1 ***- RING/U-box superfamily protein LENGTH=432 IPR013083 (Zinc finger, RING/FYVE/PHD-type) GO:0005515 (protein binding), GO:0008270 (zinc ion binding)
Cp4.1LG04g10310.1	AT2G19930.1 **** RNA-dependent RNA polymerase family protein LENGTH=977 IPR007855 (RNA-dependent RNA polymerase, eukaryotic-type) GO:0003968 (RNA-directed RNA polymerase activity)
Cp4.1LG04g10390.1	Unknown protein
Cp4.1LG04g10460.1	Unknown protein
Cp4.1LG04g10480.1	sp|Q99570|PI3R4_HUMAN *-** Phosphoinositide 3-kinase regulatory subunit 4 IPR011009 (Protein kinase-like domain), IPR015943 (WD40/YVTN repeat-like-containing domain), IPR016024 (Armadillo-type fold) GO:0004672 (protein kinase activity), GO:0005488 (binding), GO:0005515 (protein binding), GO:0005524 (ATP binding), GO:0006468 (protein phosphorylation), GO:0016772 (transferase activity, transferring…
Cp4.1LG04g10580.1	gb|EMS51521.1| *-*- Transcription factor RAX3 [Triticum urartu] IPR009057 (Homeodomain-like) GO:0003677 (DNA binding), GO:0003682 (chromatin binding)
Cp4.1LG04g10600.1	Unknown proteinIPR007915 (Uncharacterised protein family UPF0197)
Cp4.1LG04g10720.1	sp|Q9I8G9|RBBP7_CHICK **** Histone-binding protein RBBP7 IPR015943 (WD40/YVTN repeat-like-containing domain), IPR022052 (Histone-binding protein RBBP4, N-terminal) GO:0005515 (protein binding)
Cp4.1LG04g10890.1	AT5G20630.1 ***- germin 3 LENGTH=211 IPR001929 (Germin) GO:0030145 (manganese ion binding), GO:0045735 (nutrient reservoir activity)
Cp4.1LG04g11000.1	AT2G06025.1 ***- Acyl-CoA N-acyltransferases (NAT) superfamily protein LENGTH=288 IPR016181 (Acyl-CoA N-acyltransferase) GO:0008080 (N-acetyltransferase activity)
Cp4.1LG04g11080.1	sp|Q3UDE2|TTL12_MOUSE ***- Tubulin--tyrosine ligase-like protein 12 IPR004344 (Tubulin-tyrosine ligase/Tubulin polyglutamylase) GO:0006464 (cellular protein modification process)
Cp4.1LG04g11230.1	sp|P13869|CB12_PETHY ***- Chlorophyll a-b binding protein, chloroplastic IPR022796 (Chlorophyll A-B binding protein), IPR023329 (Chlorophyll a/b binding protein domain) GO:0009765 (photosynthesis, light harvesting), GO:0016020 (membrane)
Cp4.1LG04g11250.1	ref|XP_007012603.1| ***- RmlC-like jelly roll fold [Theobroma cacao] gb|EOY30222.1| RmlC-like jelly roll fold [Theobroma cacao] IPR009327 (Protein of unknown function DUF985)
Cp4.1LG04g11420.1	AT4G08850.1 ***- Leucine-rich repeat receptor-like protein kinase family protein LENGTH=1045 IPR001611 (Leucine-rich repeat), IPR003591 (Leucine-rich repeat, typical subtype), IPR013210 (Leucine-rich repeat-containing N-terminal, type 2), IPR025875 (Leucine rich repeat 4) GO:0005515 (protein binding)
Cp4.1LG04g11470.1	Unknown protein
Cp4.1LG04g11550.1	Unknown protein
Cp4.1LG04g11890.1	sp|P87172|GPI3_SCHPO ***- Phosphatidylinositol N-acetylglucosaminyltransferase gpi3 subunit IPR001296 (Glycosyl transferase, family 1), IPR013234 (PIGA, GPI anchor biosynthesis) GO:0006506 (GPI anchor biosynthetic process), GO:0009058 (biosynthetic process)
Cp4.1LG04g11930.1	AT3G20770.1 *-*- Ethylene insensitive 3 family protein LENGTH=628
Cp4.1LG04g11940.1	sp|Q9C688|RAVL3_ARATH *-** AP2/ERF and B3 domain-containing transcription factor IPR015300 (DNA-binding pseudobarrel domain), IPR016040 (NAD(P)-binding domain), IPR016177 (DNA-binding domain) GO:0003677 (DNA binding), GO:0003700 (sequence-specific DNA binding transcription factor activity), GO:0006355 (regulation of transcription, DNA-templated)
Cp4.1LG04g11990.1	ref|XP_007014939.1| ***- Transducin/WD40 repeat-like superfamily protein isoform 1 [Theobroma cacao] gb|EOY32558.1| Transducin/WD40 repeat-like superfamily protein isoform 1 [Theobroma cacao] IPR015943 (WD40/YVTN repeat-like-containing domain) GO:0005515 (protein binding)
Cp4.1LG04g12010.1	sp|Q9LN01|PPR21_ARATH ***- Pentatricopeptide repeat-containing protein IPR002885 (Pentatricopeptide repeat), IPR011990 (Tetratricopeptide-like helical domain) GO:0005515 (protein binding)
Cp4.1LG04g12020.1	sp|Q91X20|ASH2L_MOUSE *-*- Set1/Ash2 histone methyltransferase complex subunit ASH2 IPR001870 (B30.2/SPRY domain), IPR013320 (Concanavalin A-like lectin/glucanase domain) GO:0005515 (protein binding)
Cp4.1LG04g12170.1	AT5G12460.1 *-*- Protein of unknown function (DUF604) LENGTH=441 IPR006740 (Protein of unknown function DUF604)
Cp4.1LG04g12180.1	AT5G12400.1 **** DNA binding;zinc ion binding;DNA binding LENGTH=1602 IPR013083 (Zinc finger, RING/FYVE/PHD-type), IPR018501 (DDT domain superfamily) GO:0005515 (protein binding), GO:0008270 (zinc ion binding)
Cp4.1LG04g12210.1	AT4G31530.2 ***- NAD(P)-binding Rossmann-fold superfamily protein LENGTH=338 IPR016040 (NAD(P)-binding domain)
Cp4.1LG04g12220.1	AT5G12410.1 *-*- THUMP domain-containing protein LENGTH=376 IPR004114 (THUMP) GO:0003723 (RNA binding)
Cp4.1LG04g12280.1	Unknown protein
Cp4.1LG04g12310.1	AT1G62350.1 ***- Pentatricopeptide repeat (PPR) superfamily protein LENGTH=196 IPR002885 (Pentatricopeptide repeat)
Cp4.1LG04g12330.1	AT5G12300.1 *-** Calcium-dependent lipid-binding (CaLB domain) family protein LENGTH=374 IPR000008 (C2 domain) GO:0005515 (protein binding)
Cp4.1LG04g12340.1	sp|Q9SH60|PP103_ARATH ***- Pentatricopeptide repeat-containing protein IPR002885 (Pentatricopeptide repeat), IPR011990 (Tetratricopeptide-like helical domain) GO:0005515 (protein binding)
Cp4.1LG04g12430.1	sp|Q7TPD0|INT3_MOUSE *-*- Integrator complex subunit 3 IPR019333 (Integrator complex subunit 3)
Cp4.1LG04g12440.1	AT5G12380.1 ***- annexin 8 LENGTH=316 IPR001464 (Annexin) GO:0005509 (calcium ion binding), GO:0005544 (calcium-dependent phospholipid binding)
Cp4.1LG04g12610.1	AT4G30845.1 *-*- unknown protein; FUNCTIONS IN: molecular_function unknown; INVOLVED IN: biological_process unknown; LOCATED IN: chloroplast; Has 16 Blast hits to 16 proteins in 8 species: Archae - 0; Bacteria - 0; Metazoa - 0; Fungi - 0; Plants - 16; Viruses - 0; Other Eukaryotes - 0 (source: NCBI BLink). LENGTH=114
Cp4.1LG04g12620.1	AT4G30820.1 ***- cyclin-dependent kinase-activating kinase assembly factor-related / CDK-activating kinase assembly factor-related LENGTH=178 IPR004575 (Cdk-activating kinase assembly factor MAT1/Tfb3) GO:0005634 (nucleus), GO:0007049 (cell cycle)
Cp4.1LG04g12690.1	Unknown protein
Cp4.1LG04g12800.1	sp|B0F481|BIODA_ARATH ***- Bifunctional dethiobiotin synthetase/7,8-diamino-pelargonic acid aminotransferase, mitochondrial IPR005814 (Aminotransferase class-III), IPR015424 (Pyridoxal phosphate-dependent transferase), IPR027417 (P-loop containing nucleoside triphosphate hydrolase) GO:0003824 (catalytic activity), GO:0008483 (transaminase activity), GO:0030170 (pyridoxal phosphate binding)
Cp4.1LG04g12930.1	sp|P0A4H0|SECY_SYNE7 ***- Protein translocase subunit SecY IPR002208 (SecY/SEC61-alpha family), IPR023201 (SecY subunit domain), IPR030659 (SecY conserved site) GO:0015031 (protein transport), GO:0016020 (membrane)
Cp4.1LG04g12940.1	AT4G25840.1 ***- glycerol-3-phosphatase 1 LENGTH=298 IPR006439 (HAD hydrolase, subfamily IA), IPR023214 (HAD-like domain) GO:0008152 (metabolic process), GO:0016787 (hydrolase activity)
Cp4.1LG04g13020.1	AT5G57550.1 *-** xyloglucan endotransglucosylase/hydrolase 25 LENGTH=284 IPR010713 (Xyloglucan endo-transglycosylase, C-terminal), IPR013320 (Concanavalin A-like lectin/glucanase domain) GO:0004553 (hydrolase activity, hydrolyzing O-glycosyl compounds), GO:0005618 (cell wall), GO:0005975 (carbohydrate metabolic process), GO:0006073 (cellular glucan metabolic process), GO:0016762 (xyloglucan:xylog…
Cp4.1LG04g13060.1	ref|XP_007014197.1| **** Galact [Theobroma cacao] IPR002659 (Glycosyl transferase, family 31) GO:0006486 (protein glycosylation), GO:0008378 (galactosyltransferase activity), GO:0016020 (membrane)
Cp4.1LG04g13210.1	sp|B6JX19|UTP25_SCHJY ***- U3 small nucleolar RNA-associated protein 25 IPR010678 (Digestive organ expansion factor, predicted), IPR027417 (P-loop containing nucleoside triphosphate hydrolase) GO:0005634 (nucleus)
Cp4.1LG04g13370.1	gb|KHN33654.1| ***- PHD and RING finger domain-containing protein 1 [Glycine soja] IPR011124 (Zinc finger, CW-type), IPR013083 (Zinc finger, RING/FYVE/PHD-type) GO:0005515 (protein binding), GO:0008270 (zinc ion binding)
Cp4.1LG04g13460.1	sp|Q54BW6|TTC27_DICDI ***- Tetratricopeptide repeat protein 27 homolog IPR011990 (Tetratricopeptide-like helical domain) GO:0005515 (protein binding)
Cp4.1LG04g13470.1	sp|Q9LZU4|CRK4_ARATH *-** Cysteine-rich receptor-like protein kinase 4 IPR011009 (Protein kinase-like domain), IPR013320 (Concanavalin A-like lectin/glucanase domain) GO:0004672 (protein kinase activity), GO:0005524 (ATP binding), GO:0006468 (protein phosphorylation), GO:0016772 (transferase activity, transferring phosphorus-containing groups)
Cp4.1LG04g13510.1	AT2G06925.1 **** Phospholipase A2 family protein LENGTH=148 IPR001211 (Phospholipase A2), IPR016090 (Phospholipase A2 domain) GO:0004623 (phospholipase A2 activity), GO:0005509 (calcium ion binding), GO:0006644 (phospholipid metabolic process), GO:0016042 (lipid catabolic process)
Cp4.1LG04g13540.1	AT3G43590.1 **** zinc knuckle (CCHC-type) family protein LENGTH=551 IPR001878 (Zinc finger, CCHC-type) GO:0003676 (nucleic acid binding), GO:0008270 (zinc ion binding)
Cp4.1LG04g13550.1	sp|Q03091|BSN1_BACAM ***- Extracellular ribonuclease IPR007346 (Endonuclease I) GO:0004518 (nuclease activity)
Cp4.1LG04g13560.1	sp|Q0VL18|PSTB_ALCBS **** Phosphate import ATP-binding protein PstB IPR003439 (ABC transporter-like), IPR027417 (P-loop containing nucleoside triphosphate hydrolase) GO:0005524 (ATP binding), GO:0016887 (ATPase activity)
Cp4.1LG04g13570.1	AT5G05810.1 ***- RING/U-box superfamily protein LENGTH=353 IPR013083 (Zinc finger, RING/FYVE/PHD-type) GO:0005515 (protein binding), GO:0008270 (zinc ion binding)
Cp4.1LG04g13580.1	sp|Q58DW6|RAB25_BOVIN ***- Ras-related protein Rab-25 IPR001806 (Small GTPase superfamily), IPR002041 (Ran GTPase), IPR027417 (P-loop containing nucleoside triphosphate hydrolase) GO:0003924 (GTPase activity), GO:0005525 (GTP binding), GO:0005622 (intracellular), GO:0006886 (intracellular protein transport), GO:0006913 (nucleocytoplasmic transport), GO:0007165 (signal transduction), GO:0007264 (s…
Cp4.1LG04g13630.1	AT3G44020.1 *-*- thylakoid lumenal P17.1 protein LENGTH=159
Cp4.1LG04g13720.1	ref|XP_007036870.1| *-*- MAR-binding filament-like protein 1-1 isoform 1 [Theobroma cacao] gb|EOY21371.1| MAR-binding filament-like protein 1-1 isoform 1 [Theobroma cacao] IPR021562 (Protein of unknown function DUF3007)
Cp4.1LG04g13750.1	AT1G48540.1 *-*- Outer arm dynein light chain 1 protein LENGTH=1063 IPR001611 (Leucine-rich repeat) GO:0005515 (protein binding)
Cp4.1LG04g13810.1	sp|Q11T61|AAEP_CYTH3 ***- D-Ala-D/L-Ala epimerase IPR001354 (Mandelate racemase/muconate lactonizing enzyme/methylaspartate ammonia-lyase), IPR016140 (Bifunctional inhibitor/plant lipid transfer protein/seed storage helical domain), IPR029017 (Enolase N-terminal domain-like), IPR029065 (Enolase C-terminal domain-like) GO:0003824 (catalytic activity), GO:0008152 (metabolic process)
Cp4.1LG04g13840.1	AT1G18060.1 ***- unknown protein; INVOLVED IN: biological_process unknown; LOCATED IN: chloroplast; EXPRESSED IN: 22 plant structures; EXPRESSED DURING: 13 growth stages; Has 74 Blast hits to 74 proteins in 29 species: Archae - 0; Bacteria - 19; Metazoa - 0; Fungi - 0; Plants - 49; Viruses - 0; Other Eukaryotes - 6 (source: NCBI BLink). LENGTH=226
Cp4.1LG04g13850.1	sp|Q8S9K7|PEX32_ARATH **** Peroxisome biogenesis protein 3-2 IPR006966 (Peroxin-3) GO:0005779 (integral component of peroxisomal membrane), GO:0007031 (peroxisome organization)
Cp4.1LG04g13900.1	AT3G18200.1 **** nodulin MtN21 /EamA-like transporter family protein LENGTH=360 IPR000620 (EamA domain), IPR030184 (WAT1-related protein) GO:0016020 (membrane), GO:0016021 (integral component of membrane), GO:0022857 (transmembrane transporter activity)
Cp4.1LG04g13920.1	AT1G18030.1 ***- Protein phosphatase 2C family protein LENGTH=351 IPR001932 (PPM-type phosphatase domain), IPR015655 (Protein phosphatase 2C) GO:0003824 (catalytic activity)
Cp4.1LG04g13970.1	AT1G48840.1 ***- Plant protein of unknown function (DUF639) LENGTH=691 IPR006927 (Protein of unknown function DUF639)
Cp4.1LG04g13980.1	AT4G18905.2 ***- Transducin/WD40 repeat-like superfamily protein LENGTH=504 IPR015943 (WD40/YVTN repeat-like-containing domain), IPR020472 (G-protein beta WD-40 repeat) GO:0005515 (protein binding)
Cp4.1LG04g14170.1	sp|Q8GWW7|AGUA_ARATH **** Agmatine deiminase IPR007466 (Peptidyl-arginine deiminase, Porphyromonas-type) GO:0004668 (protein-arginine deiminase activity), GO:0009446 (putrescine biosynthetic process), GO:0047632 (agmatine deiminase activity)
Cp4.1LG04g14270.1	ref|XP_002511999.1| **** RNA binding protein, putative [Ricinus communis] gb|EEF50668.1| RNA binding protein, putative [Ricinus communis] IPR000061 (SWAP/Surp), IPR011666 (Domain of unknown function DUF1604) GO:0003723 (RNA binding), GO:0006396 (RNA processing)
Cp4.1LG04g14380.1	AT1G73990.1 **** signal peptide peptidase LENGTH=677 IPR004634 (Peptidase S49, protease IV), IPR029045 (ClpP/crotonase-like domain) GO:0006465 (signal peptide processing), GO:0006508 (proteolysis), GO:0008233 (peptidase activity), GO:0016021 (integral component of membrane)
Cp4.1LG04g14390.1	AT5G08110.1 **** nucleic acid binding;ATP-dependent helicases;ATP binding;helicases;ATP-dependent helicases LENGTH=1141 IPR001650 (Helicase, C-terminal), IPR014001 (Helicase superfamily 1/2, ATP-binding domain), IPR018973 (DEAD/DEAH-box helicase, putative), IPR027417 (P-loop containing nucleoside triphosphate hydrolase), IPR029071 (Ubiquitin-related domain) GO:0003676 (nucleic acid binding), GO:0…
Cp4.1LG04g14400.1	Unknown protein
Cp4.1LG04g14440.1	gb|KHG15468.1| **** WD repeat and HMG-box DNA-binding 1 [Gossypium arboreum] IPR015943 (WD40/YVTN repeat-like-containing domain), IPR022100 (Protein of unknown function DUF3639) GO:0005515 (protein binding)
Cp4.1LG04g14510.1	gb|KHN22339.1| ***- Zinc finger CCCH domain-containing protein 55 [Glycine soja] IPR000061 (SWAP/Surp), IPR000571 (Zinc finger, CCCH-type) GO:0003723 (RNA binding), GO:0006396 (RNA processing), GO:0046872 (metal ion binding)
Cp4.1LG04g14640.1	AT1G18640.2 **** 3-phosphoserine phosphatase LENGTH=295 IPR006383 (HAD-superfamily hydrolase, subfamily IB, PSPase-like), IPR023190 (Phosphoserine phosphatase, domain 2), IPR023214 (HAD-like domain) GO:0004647 (phosphoserine phosphatase activity), GO:0006564 (L-serine biosynthetic process), GO:0008152 (metabolic process), GO:0016791 (phosphatase activity)
Cp4.1LG04g14650.1	sp|P0C8A0|PP275_ARATH ***- Pentatricopeptide repeat-containing protein IPR002885 (Pentatricopeptide repeat)
Cp4.1LG04g14660.1	AT1G18680.1 **** HNH endonuclease domain-containing protein LENGTH=186 IPR002711 (HNH endonuclease) GO:0003676 (nucleic acid binding), GO:0004519 (endonuclease activity)
Cp4.1LG04g14710.1	gb|KHG13086.1| ***- S phase cyclin A-associated in the endoplasmic reticulum [Gossypium arboreum]
Cp4.1LG04g14880.1	AT3G47490.1 **** HNH endonuclease LENGTH=234 IPR002711 (HNH endonuclease) GO:0003676 (nucleic acid binding), GO:0004519 (endonuclease activity)
Cp4.1LG04g14950.1	AT1G18700.4 ***- DNAJ heat shock N-terminal domain-containing protein LENGTH=715 IPR001623 (DnaJ domain)
Cp4.1LG04g15070.1	AT1G18870.1 **** isochorismate synthase 2 LENGTH=562 IPR004561 (Isochorismate synthase) GO:0008909 (isochorismate synthase activity), GO:0009058 (biosynthetic process)
Cp4.1LG04g15280.1	AT3G47850.1 ***- unknown protein; FUNCTIONS IN: molecular_function unknown; INVOLVED IN: biological_process unknown; LOCATED IN: chloroplast; EXPRESSED IN: 23 plant structures; EXPRESSED DURING: 12 growth stages; Has 57 Blast hits to 57 proteins in 32 species: Archae - 0; Bacteria - 5; Metazoa - 12; Fungi - 4; Plants - 29; Viruses - 0; Other Eukaryotes - 7 (source: NCBI BLink). LENGTH=352
Cp4.1LG04g15290.1	AT2G34355.1 ***- Major facilitator superfamily protein LENGTH=523 IPR010658 (Nodulin-like), IPR020846 (Major facilitator superfamily domain)
Cp4.1LG04g15390.1	sp|Q3E870|SDH7B_ARATH ***- Succinate dehydrogenase subunit 7B, mitochondrial
Cp4.1LG04g15420.1	sp|Q9FXT6|PEX14_ARATH *-** Peroxisomal membrane protein PEX14 IPR006785 (Peroxisome membrane anchor protein Pex14p, N-terminal), IPR025655 (Peroxisomal membrane protein 14) GO:0005515 (protein binding), GO:0005778 (peroxisomal membrane), GO:0016560 (protein import into peroxisome matrix, docking)
Cp4.1LG04g15440.1	sp|Q7TQK4|EXOS3_MOUSE **** Exosome complex component RRP40 IPR004088 (K Homology domain, type 1), IPR012340 (Nucleic acid-binding, OB-fold), IPR026699 (Exosome complex RNA-binding protein 1/RRP40/RRP4) GO:0000178 (exosome (RNase complex)), GO:0003723 (RNA binding)
Cp4.1LG04g15500.1	AT5G50100.1 ***- Putative thiol-disulphide oxidoreductase DCC LENGTH=214 IPR007263 (Protein of unknown function DUF393), IPR012336 (Thioredoxin-like fold)
Cp4.1LG04g15660.1	AT5G63010.1 ***- Transducin/WD40 repeat-like superfamily protein LENGTH=343 IPR015943 (WD40/YVTN repeat-like-containing domain) GO:0005515 (protein binding)
Cp4.1LG04g15780.1	sp|P0C8A0|PP275_ARATH *-*- Pentatricopeptide repeat-containing protein IPR002885 (Pentatricopeptide repeat)
Cp4.1LG04g15890.1	AT1G14920.1 ***- GRAS family transcription factor family protein LENGTH=533 IPR005202 (Transcription factor GRAS), IPR029063 (S-adenosyl-L-methionine-dependent methyltransferase), IPR030027 (Scarecrow-like protein 28)
Cp4.1LG04g15930.1	AT4G24760.1 *-*- alpha/beta-Hydrolases superfamily protein LENGTH=365 IPR013923 (Autophagy-related protein 16), IPR015943 (WD40/YVTN repeat-like-containing domain), IPR020472 (G-protein beta WD-40 repeat), IPR029058 (Alpha/Beta hydrolase fold) GO:0005515 (protein binding)
Cp4.1LG04g15940.1	sp|Q7X7L3|ELP3_ORYSJ *-*- Elongator complex protein 3 IPR007197 (Radical SAM), IPR016181 (Acyl-CoA N-acyltransferase) GO:0003824 (catalytic activity), GO:0008080 (N-acetyltransferase activity), GO:0051536 (iron-sulfur cluster binding)
Cp4.1LG04g15980.1	AT3G48420.1 **** Haloacid dehalogenase-like hydrolase (HAD) superfamily protein LENGTH=319 IPR006439 (HAD hydrolase, subfamily IA), IPR023214 (HAD-like domain) GO:0008152 (metabolic process), GO:0016787 (hydrolase activity)
Cp4.1LG04g16000.1	sp|Q921I2|KLDC4_MOUSE ***- Kelch domain-containing protein 4 IPR015915 (Kelch-type beta propeller), IPR025183 (Domain of unknown function DUF4110) GO:0005515 (protein binding)
Cp4.1LG04g16260.1	AT5G50780.1 *-*- Histidine kinase-, DNA gyrase B-, and HSP90-like ATPase family protein LENGTH=819 IPR003594 (Histidine kinase-like ATPase, C-terminal domain)
Cp4.1LG04g16430.1	Unknown proteinIPR004217 (Tim10/DDP family zinc finger)
Cp4.1LG05g00400.1	AT1G32160.1 ***- Protein of unknown function (DUF760) LENGTH=406 IPR008479 (Protein of unknown function DUF760)
Cp4.1LG05g00410.1	AT5G45590.1 ***- Ribosomal protein L35 LENGTH=173 IPR021137 (Ribosomal protein L35) GO:0003735 (structural constituent of ribosome), GO:0005622 (intracellular), GO:0005840 (ribosome), GO:0006412 (translation)
Cp4.1LG05g00490.1	AT3G07190.1 **** B-cell receptor-associated protein 31-like LENGTH=220 IPR008417 (B-cell receptor-associated protein 29/31) GO:0005783 (endoplasmic reticulum), GO:0006886 (intracellular protein transport), GO:0016021 (integral component of membrane)
Cp4.1LG05g00610.1	sp|Q9FNL2|PP418_ARATH ***- Pentatricopeptide repeat-containing protein IPR002885 (Pentatricopeptide repeat)
Cp4.1LG05g00640.1	AT1G80245.1 ***- Spc97 / Spc98 family of spindle pole body (SBP) component LENGTH=127
Cp4.1LG05g00700.1	AT3G24820.1 *-*- BSD domain-containing protein LENGTH=186 IPR005607 (BSD)
Cp4.1LG05g00840.1	Unknown protein
Cp4.1LG05g00850.1	AT4G28820.1 ***- HIT-type Zinc finger family protein LENGTH=173 IPR007529 (Zinc finger, HIT-type)
Cp4.1LG05g00900.1	Unknown proteinIPR000218 (Ribosomal protein L14b/L23e), IPR001810 (F-box domain), IPR017451 (F-box associated interaction domain), IPR023571 (Ribosomal protein L14 domain) GO:0003735 (structural constituent of ribosome), GO:0005515 (protein binding), GO:0005840 (ribosome), GO:0006412 (translation)
Cp4.1LG05g00940.1	sp|Q6NM73|CRR3_ARATH ***- Cysteine-rich repeat secretory protein 3 IPR002902 (Gnk2-homologous domain)
Cp4.1LG05g00960.1	ref|XP_002526531.1| **** nucleotide binding protein, putative [Ricinus communis] gb|EEF35809.1| nucleotide binding protein, putative [Ricinus communis] IPR015943 (WD40/YVTN repeat-like-containing domain), IPR020472 (G-protein beta WD-40 repeat) GO:0005515 (protein binding)
Cp4.1LG05g01010.1	ref|XP_007050159.1| ***- Indole-3-acetic acid inducible 11, putative isoform 2 [Theobroma cacao] gb|EOX94316.1| Indole-3-acetic acid inducible 11, putative isoform 2 [Theobroma cacao] IPR003311 (AUX/IAA protein) GO:0005634 (nucleus), GO:0006355 (regulation of transcription, DNA-templated), GO:0046983 (protein dimerization activity)
Cp4.1LG05g01040.1	Unknown protein
Cp4.1LG05g01060.1	AT4G08850.1 *-*- Leucine-rich repeat receptor-like protein kinase family protein LENGTH=1045 IPR001611 (Leucine-rich repeat), IPR003591 (Leucine-rich repeat, typical subtype) GO:0005515 (protein binding)
Cp4.1LG05g01300.1	sp|Q0V7S6|FK125_ARATH ***- F-box/kelch-repeat protein OR23 IPR001810 (F-box domain), IPR015915 (Kelch-type beta propeller) GO:0005515 (protein binding)
Cp4.1LG05g01430.1	ref|XP_007030504.1| *-*- Intracellular protein transport protein USO1, putative [Theobroma cacao] gb|EOY11006.1| Intracellular protein transport protein USO1, putative [Theobroma cacao] IPR007656 (Zein-binding domain)
Cp4.1LG05g01500.1	sp|Q93ZT5|EDL3_ARATH ***- EID1-like F-box protein 3
Cp4.1LG05g01560.1	AT3G54700.1 *-** phosphate transporter 1;7 LENGTH=535 IPR001932 (PPM-type phosphatase domain), IPR005828 (General substrate transporter), IPR011009 (Protein kinase-like domain), IPR015655 (Protein phosphatase 2C), IPR020846 (Major facilitator superfamily domain) GO:0003824 (catalytic activity), GO:0004672 (protein kinase activity), GO:0005524 (ATP binding), GO:0006468 (protein phosphorylation), G…
Cp4.1LG05g01600.1	sp|P23525|IN37_SPIOL **** 2-methyl-6-phytyl-1,4-hydroquinone methyltransferase, chloroplastic IPR029063 (S-adenosyl-L-methionine-dependent methyltransferase) GO:0008152 (metabolic process), GO:0008168 (methyltransferase activity)
Cp4.1LG05g01650.1	AT3G63390.1 ***- unknown protein; Has 30201 Blast hits to 17322 proteins in 780 species: Archae - 12; Bacteria - 1396; Metazoa - 17338; Fungi - 3422; Plants - 5037; Viruses - 0; Other Eukaryotes - 2996 (source: NCBI BLink). LENGTH=175
Cp4.1LG05g01720.1	sp|Q39089|PAC_ARATH ***- Protein PALE CRESS, chloroplastic
Cp4.1LG05g01900.1	sp|Q5AYW6|DXO_EMENI ***- Decapping nuclease rai1 IPR013961 (RAI1-like)
Cp4.1LG05g01910.1	sp|B3H672|PP317_ARATH ***- Pentatricopeptide repeat-containing protein IPR002885 (Pentatricopeptide repeat)
Cp4.1LG05g02030.1	gb|KHG18591.1| **** Inner nuclear membrane Man1 [Gossypium arboreum] IPR018996 (Inner nuclear membrane protein MAN1) GO:0005639 (integral component of nuclear inner membrane)
Cp4.1LG05g02100.1	Unknown proteinIPR008502 (Prolamin-like domain)
Cp4.1LG05g02300.1	AT5G45530.1 *-*- Protein of unknown function (DUF594) LENGTH=798 IPR007658 (Protein of unknown function DUF594)
Cp4.1LG05g02330.1	gb|KHG27113.1| ***- Low-density lipoprotein receptor-related 11 [Gossypium arboreum] IPR008581 (Protein of unknown function DUF863, plant)
Cp4.1LG05g02400.1	AT1G62520.1 ***- unknown protein; BEST Arabidopsis thaliana protein match is: unknown protein . LENGTH=280 IPR012317 (Poly(ADP-ribose) polymerase, catalytic domain) GO:0003950 (NAD+ ADP-ribosyltransferase activity)
Cp4.1LG05g02410.1	sp|B1ZUE6|TAL_OPITP ***- Transaldolase IPR001585 (Transaldolase), IPR013785 (Aldolase-type TIM barrel) GO:0003824 (catalytic activity), GO:0005975 (carbohydrate metabolic process)
Cp4.1LG05g02670.1	sp|P27465|PISD_CRIGR **** Phosphatidylserine decarboxylase proenzyme IPR003817 (Phosphatidylserine decarboxylase-related) GO:0004609 (phosphatidylserine decarboxylase activity), GO:0008654 (phospholipid biosynthetic process)
Cp4.1LG05g02720.1	AT1G62780.1 ***- unknown protein; FUNCTIONS IN: molecular_function unknown; INVOLVED IN: biological_process unknown; LOCATED IN: chloroplast, chloroplast stroma; EXPRESSED IN: 22 plant structures; EXPRESSED DURING: 14 growth stages; Has 94 Blast hits to 94 proteins in 35 species: Archae - 6; Bacteria - 10; Metazoa - 21; Fungi - 2; Plants - 48; Viruses - 0; Other Eukaryotes - 7 (source: NCBI BLink…
Cp4.1LG05g02950.1	Unknown protein
Cp4.1LG05g03170.1	Unknown protein
Cp4.1LG05g03200.1	ref|XP_010112626.1| ***- PIN2/TERF1-interacting telomerase inhibitor 1 [Morus notabilis] gb|EXC34351.1| PIN2/TERF1-interacting telomerase inhibitor 1 [Morus notabilis] IPR000467 (G-patch domain) GO:0003676 (nucleic acid binding)
Cp4.1LG05g03220.1	AT2G46150.1 *-*- Late embryogenesis abundant (LEA) hydroxyproline-rich glycoprotein family LENGTH=221 IPR004864 (Late embryogenesis abundant protein, LEA-14)
Cp4.1LG05g03250.1	ref|XP_007040233.1| ***- Mitochondrial substrate carrier family protein, putative isoform 3 [Theobroma cacao] gb|EOY24734.1| Mitochondrial substrate carrier family protein, putative isoform 3 [Theobroma cacao] IPR018108 (Mitochondrial substrate/solute carrier), IPR023395 (Mitochondrial carrier domain)
Cp4.1LG05g03320.1	sp|Q9FN67|Y5133_ARATH ***- BTB/POZ domain-containing protein IPR011333 (BTB/POZ fold), IPR015943 (WD40/YVTN repeat-like-containing domain) GO:0005515 (protein binding), GO:0051260 (protein homooligomerization)
Cp4.1LG05g03350.1	sp|A8MH31|MURE_ALKOO **** UDP-N-acetylmuramoyl-L-alanyl-D-glutamate--2,6-diaminopimelate ligase IPR005761 (UDP-N-acetylmuramoylalanyl-D-glutamate-2,6-diaminopimelate ligase) GO:0005524 (ATP binding), GO:0005737 (cytoplasm), GO:0008360 (regulation of cell shape), GO:0009058 (biosynthetic process), GO:0016874 (ligase activity), GO:0016881 (acid-amino acid ligase activity), GO:0051301 (cell division)
Cp4.1LG05g03600.1	ref|XP_002509794.1| *-** DNA binding protein, putative [Ricinus communis] gb|EEF51181.1| DNA binding protein, putative [Ricinus communis] IPR017956 (AT hook, DNA-binding motif) GO:0003677 (DNA binding)
Cp4.1LG05g03690.1	sp|A7VLV1|SGRW_PEA ***- Protein STAY-GREEN, chloroplastic IPR024438 (Staygreen protein)
Cp4.1LG05g03980.1	AT2G27470.1 *-*- nuclear factor Y, subunit B11 LENGTH=275 IPR009072 (Histone-fold) GO:0005622 (intracellular), GO:0043565 (sequence-specific DNA binding), GO:0046982 (protein heterodimerization activity)
Cp4.1LG05g04120.1	sp|Q9SWB4|PARP3_SOYBN ***- Poly [ADP-ribose] polymerase 3 IPR001357 (BRCT domain), IPR004102 (Poly(ADP-ribose) polymerase, regulatory domain), IPR008893 (WGR domain), IPR012317 (Poly(ADP-ribose) polymerase, catalytic domain), IPR012982 (PADR1) GO:0003950 (NAD+ ADP-ribosyltransferase activity), GO:0005634 (nucleus), GO:0006471 (protein ADP-ribosylation)
Cp4.1LG05g04200.1	AT1G08220.1 ***- FUNCTIONS IN: molecular_function unknown; INVOLVED IN: mitochondrial proton-transporting ATP synthase complex assembly; LOCATED IN: mitochondrial inner membrane; EXPRESSED IN: 18 plant structures; EXPRESSED DURING: 7 growth stages; IPR007849 (ATPase assembly factor ATP10)
Cp4.1LG05g04230.1	AT5G22640.1 ***- MORN (Membrane Occupation and Recognition Nexus) repeat-containing protein LENGTH=871 IPR003409 (MORN motif)
Cp4.1LG05g04390.1	AT1G08260.1 **** DNA polymerase epsilon catalytic subunit LENGTH=2161 IPR006172 (DNA-directed DNA polymerase, family B), IPR013697 (DNA polymerase epsilon, catalytic subunit A, C-terminal) GO:0000166 (nucleotide binding), GO:0003676 (nucleic acid binding), GO:0003677 (DNA binding), GO:0003887 (DNA-directed DNA polymerase activity), GO:0005634 (nucleus), GO:0006260 (DNA replication), GO:0006281 (D…
Cp4.1LG05g04550.1	AT5G12290.1 ***- dgd1 suppressor 1 LENGTH=602 IPR013946 (Nuclear control of ATP synthase 2)
Cp4.1LG05g04570.1	AT5G12260.1 ***- BEST Arabidopsis thaliana protein match is: glyc s in 277 species: Archae - 0; Bacteria - 0; Metazoa - 736; Fungi - 347; Plants - 385; Viruses - 0; Other Eukaryotes - 339 (source: NCBI BLink). LENGTH=624 IPR029044 (Nucleotide-diphospho-sugar transferases)
Cp4.1LG05g04590.1	sp|Q9C587|RFC1_ARATH **** Replication factor C subunit 1 IPR012178 (Replication factor C subunit 1), IPR027417 (P-loop containing nucleoside triphosphate hydrolase) GO:0003677 (DNA binding), GO:0003689 (DNA clamp loader activity), GO:0005524 (ATP binding), GO:0005663 (DNA replication factor C complex), GO:0006260 (DNA replication), GO:0006281 (DNA repair)
Cp4.1LG05g04650.1	sp|O22827|MOC2B_ARATH **** Molybdopterin synthase catalytic subunit IPR003448 (Molybdopterin biosynthesis MoaE) GO:0005829 (cytosol), GO:0006777 (Mo-molybdopterin cofactor biosynthetic process), GO:0019008 (molybdopterin synthase complex), GO:0030366 (molybdopterin synthase activity)
Cp4.1LG05g04710.1	sp|Q9FMP3|DPYS_ARATH ***- Dihydropyrimidinase IPR011778 (Hydantoinase/dihydropyrimidinase) GO:0005737 (cytoplasm), GO:0016810 (hydrolase activity, acting on carbon-nitrogen (but not peptide) bonds)
Cp4.1LG05g04800.1	AT5G19370.1 ***- rhodanese-like domain-containing protein / PPIC-type PPIASE domain-containing protein LENGTH=299 IPR000297 (Peptidyl-prolyl cis-trans isomerase, PpiC-type), IPR001763 (Rhodanese-like domain) GO:0016853 (isomerase activity)
Cp4.1LG05g04810.1	Unknown proteinIPR029164 (Phosphatidylinositol N-acetylglucosaminyltransferase subunit Y)
Cp4.1LG05g04980.1	AT5G12950.1 ***- Putative glycosyl hydrolase of unknown function (DUF1680) LENGTH=861 IPR012878 (Protein of unknown function DUF1680) GO:0003824 (catalytic activity)
Cp4.1LG05g05020.1	AT5G19620.1 **** outer envelope protein of 80 kDa LENGTH=732 IPR000184 (Bacterial surface antigen (D15)), IPR013087 (Zinc finger C2H2-type/integrase DNA-binding domain) GO:0003676 (nucleic acid binding), GO:0019867 (outer membrane), GO:0046872 (metal ion binding)
Cp4.1LG05g05110.1	Unknown proteinIPR006706 (Extensin domain) GO:0005199 (structural constituent of cell wall), GO:0009664 (plant-type cell wall organization)
Cp4.1LG05g05120.1	AT5G12900.1 ***- unknown protein; FUNCTIONS IN: molecular_function unknown; INVOLVED IN: biological_process unknown; LOCATED IN: chloroplast; EXPRESSED IN: 21 plant structures; EXPRESSED DURING: 13 growth stages; BEST Arabidopsis thaliana protein match is: unknown protein . LENGTH=562
Cp4.1LG05g05140.1	sp|Q9YE64|TOP6B_AERPE **** Type 2 DNA topoisomerase 6 subunit B IPR005734 (DNA topoisomerase VI, subunit B) GO:0003676 (nucleic acid binding), GO:0003677 (DNA binding), GO:0003918 (DNA topoisomerase type II (ATP-hydrolyzing) activity), GO:0005524 (ATP binding), GO:0006265 (DNA topological change)
Cp4.1LG05g05230.1	Unknown protein
Cp4.1LG05g05250.1	AT2G34860.1 ***- DnaJ/Hsp40 cysteine-rich domain superfamily protein LENGTH=186 IPR001305 (Heat shock protein DnaJ, cysteine-rich domain) GO:0031072 (heat shock protein binding), GO:0051082 (unfolded protein binding)
Cp4.1LG05g05370.1	sp|Q9ZVE0|ORN_ARATH ***- Oligoribonuclease IPR012337 (Ribonuclease H-like domain) GO:0003676 (nucleic acid binding), GO:0004527 (exonuclease activity)
Cp4.1LG05g05400.1	ref|XP_007015567.1| **** Spc97 / Spc98 family of spindle pole body component, putative isoform 1 [Theobroma cacao] gb|EOY33186.1| Spc97 / Spc98 family of spindle pole body component, putative isoform 1 [Theobroma cacao] IPR007259 (Gamma-tubulin complex component protein) GO:0000226 (microtubule cytoskeleton organization), GO:0000922 (spindle pole), GO:0005815 (microtubule organizing center)
Cp4.1LG05g05410.1	sp|Q8W207|CSN2_ARATH ***- COP9 signalosome complex subunit 2 IPR000717 (Proteasome component (PCI) domain), IPR011990 (Tetratricopeptide-like helical domain), IPR013143 (PCI/PINT associated module) GO:0005515 (protein binding)
Cp4.1LG05g05440.1	AT5G21140.1 ***- embryo defective 1379 LENGTH=312 IPR011513 (Non-structural maintenance of chromosomes element 1), IPR013083 (Zinc finger, RING/FYVE/PHD-type), IPR014857 (Zinc finger, RING-like) GO:0006281 (DNA repair), GO:0030915 (Smc5-Smc6 complex)
Cp4.1LG05g05530.1	ref|XP_003601330.1| ***- Zeaxanthin epoxidase [Medicago truncatula] gb|AES71581.1| smad/FHA domain protein [Medicago truncatula] gb|AFK48852.1| unknown [Medicago truncatula] gb|KEH35121.1| smad/FHA domain protein [Medicago truncatula] IPR008984 (SMAD/FHA domain) GO:0005515 (protein binding)
Cp4.1LG05g05570.1	sp|A2WNF5|GLU2B_ORYSI ***- Glucosidase 2 subunit beta IPR002172 (Low-density lipoprotein (LDL) receptor class A repeat), IPR009011 (Mannose-6-phosphate receptor binding domain), IPR028146 (Glucosidase II beta subunit, N-terminal) GO:0005515 (protein binding)
Cp4.1LG05g05620.1	AT4G04780.1 ***- mediator 21 LENGTH=139 IPR021384 (Mediator complex, subunit Med21)
Cp4.1LG05g05630.1	AT5G19850.1 ***- alpha/beta-Hydrolases superfamily protein LENGTH=359 IPR029058 (Alpha/Beta hydrolase fold)
Cp4.1LG05g05640.1	AT1G55480.1 ***- protein containing PDZ domain, a K-box domain, and a TPR region LENGTH=335 IPR001478 (PDZ domain), IPR011990 (Tetratricopeptide-like helical domain) GO:0005515 (protein binding)
Cp4.1LG05g05660.1	Unknown protein
Cp4.1LG05g05670.1	AT3G63000.1 ***- NPL4-like protein 1 LENGTH=413 IPR007717 (Nuclear pore localisation protein NPL4), IPR024682 (Nuclear pore localisation protein Npl4, ubiquitin-like domain), IPR029071 (Ubiquitin-related domain)
Cp4.1LG05g05690.1	sp|F4JUU5|S2P_ARATH **** Membrane-bound transcription factor site-2 protease homolog IPR001193 (Membrane-bound transcription factor site-2 protease) GO:0004222 (metalloendopeptidase activity), GO:0006508 (proteolysis), GO:0016020 (membrane)
Cp4.1LG05g05710.1	Unknown protein
Cp4.1LG05g05780.1	AT1G55535.1 ***- unknown protein; FUNCTIONS IN: molecular_function unknown; INVOLVED IN: biological_process unknown; LOCATED IN: cellular_component unknown; EXPRESSED IN: cultured cell; BEST Arabidopsis thaliana protein match is: unknown protein . LENGTH=260
Cp4.1LG05g05800.1	Unknown protein
Cp4.1LG05g05840.1	AT4G27750.1 **** binding LENGTH=305 IPR012535 (Cell division protein Cdc14), IPR016024 (Armadillo-type fold) GO:0005488 (binding)
Cp4.1LG05g05980.1	Unknown proteinIPR012875 (Protein of unknown function DUF1674)
Cp4.1LG05g06120.1	ref|XP_007038886.1| ***- Timeless family protein, putative isoform 1 [Theobroma cacao] gb|EOY23387.1| Timeless family protein, putative isoform 1 [Theobroma cacao] IPR006906 (Timeless protein), IPR007725 (Timeless C-terminal)
Cp4.1LG05g06160.1	AT5G53330.1 ***- Ubiquitin-associated/translation elongation factor EF1B protein LENGTH=221 IPR009060 (UBA-like), IPR015940 (Ubiquitin-associated/translation elongation factor EF1B, N-terminal, eukaryote) GO:0005515 (protein binding)
Cp4.1LG05g06170.1	AT5G24130.1 ***- unknown protein; FUNCTIONS IN: molecular_function unknown; INVOLVED IN: biological_process unknown; LOCATED IN: mitochondrion; EXPRESSED IN: petal, leaf whorl, flower; EXPRESSED DURING: 4 anthesis, petal differentiation and expansion stage; Has 1807 Blast hits to 1807 proteins in 277 species: Archae - 0; Bacteria - 0; Metazoa - 736; Fungi - 347; Plants - 385; Viruses - 0; Other E…
Cp4.1LG05g06480.1	Unknown proteinIPR009057 (Homeodomain-like) GO:0003677 (DNA binding), GO:0003682 (chromatin binding)
Cp4.1LG05g06510.1	ref|XP_007038794.1| ***- RNA recognition motif and CCHC-type zinc finger domains containing protein [Theobroma cacao] gb|EOY23295.1| RNA recognition motif and CCHC-type zinc finger domains containing protein [Theobroma cacao] IPR012677 (Nucleotide-binding alpha-beta plait domain) GO:0000166 (nucleotide binding), GO:0003676 (nucleic acid binding)
Cp4.1LG05g06620.1	ref|XP_007038394.1| ***- RPM1 interacting protein 2 isoform 4 [Theobroma cacao] gb|EOY22895.1| RPM1 interacting protein 2 isoform 4 [Theobroma cacao] IPR013083 (Zinc finger, RING/FYVE/PHD-type) GO:0005515 (protein binding), GO:0008270 (zinc ion binding)
Cp4.1LG05g06800.1	ref|XP_007029791.1| *-*- BolA-like family protein [Theobroma cacao] gb|EOY10293.1| BolA-like family protein [Theobroma cacao] IPR002634 (BolA protein)
Cp4.1LG05g06850.1	gb|KHG17768.1| **** DNA polymerase delta subunit 4 [Gossypium arboreum] IPR007218 (DNA polymerase delta, subunit 4) GO:0005634 (nucleus), GO:0006260 (DNA replication)
Cp4.1LG05g06900.1	AT3G03100.1 **** NADH:ubiquinone oxidoreductase, 17.2kDa subunit LENGTH=159 IPR007763 (NADH dehydrogenase [ubiquinone] 1 alpha subcomplex subunit 12) GO:0008137 (NADH dehydrogenase (ubiquinone) activity), GO:0009055 (electron carrier activity), GO:0016020 (membrane)
Cp4.1LG05g06950.1	Unknown proteinIPR009057 (Homeodomain-like) GO:0003677 (DNA binding)
Cp4.1LG05g07030.1	sp|Q7NZU6|MSBA_CHRVO **** Lipid A export ATP-binding/permease protein MsbA IPR003439 (ABC transporter-like), IPR011527 (ABC transporter type 1, transmembrane domain), IPR027417 (P-loop containing nucleoside triphosphate hydrolase) GO:0005524 (ATP binding), GO:0006810 (transport), GO:0016021 (integral component of membrane), GO:0016887 (ATPase activity), GO:0042626 (ATPase activity, coupled to tra…
Cp4.1LG05g07040.1	AT5G51830.1 *-*- pfkB-like carbohydrate kinase family protein LENGTH=343 IPR029056 (Ribokinase-like) GO:0016773 (phosphotransferase activity, alcohol group as acceptor)
Cp4.1LG05g07070.1	Unknown protein
Cp4.1LG05g07110.1	AT5G62290.1 **** nucleotide-sensitive chloride conductance regulator (ICln) family protein LENGTH=229 IPR003521 (ICln) GO:0000387 (spliceosomal snRNP assembly), GO:0005829 (cytosol), GO:0005886 (plasma membrane), GO:0006821 (chloride transport), GO:0006884 (cell volume homeostasis), GO:0034709 (methylosome), GO:0034715 (pICln-Sm protein complex)
Cp4.1LG05g07140.1	ref|XP_007031335.1| ***- P-loop containing nucle isoform 2 [Theobroma cacao] IPR000623 (Shikimate kinase/Threonine synthase-like 1), IPR006001 (Carbohydrate kinase, thermoresistant glucokinase), IPR027417 (P-loop containing nucleoside triphosphate hydrolase) GO:0005975 (carbohydrate metabolic process), GO:0016301 (kinase activity)
Cp4.1LG05g07220.1	AT2G44870.1 ***- unknown protein; FUNCTIONS IN: molecular_function unknown; INVOLVED IN: biological_process unknown; LOCATED IN: chloroplast; EXPRESSED IN: 22 plant structures; EXPRESSED DURING: 15 growth stages; Has 39 Blast hits to 39 proteins in 18 species: Archae - 0; Bacteria - 2; Metazoa - 0; Fungi - 0; Plants - 37; Viruses - 0; Other Eukaryotes - 0 (source: NCBI BLink). LENGTH=248
Cp4.1LG05g07240.1	sp|Q9LYZ9|PP362_ARATH ***- Pentatricopeptide repeat-containing protein IPR002885 (Pentatricopeptide repeat), IPR011990 (Tetratricopeptide-like helical domain) GO:0005515 (protein binding)
Cp4.1LG05g07250.1	AT5G16690.1 **** origin recognition complex subunit 3 LENGTH=734 IPR020795 (Origin recognition complex, subunit 3) GO:0003677 (DNA binding), GO:0005664 (nuclear origin of replication recognition complex), GO:0006260 (DNA replication)
Cp4.1LG05g07280.1	sp|P64318|PCRA_STAAM **** ATP-dependent DNA helicase PcrA IPR000212 (DNA helicase, UvrD/REP type), IPR027417 (P-loop containing nucleoside triphosphate hydrolase) GO:0003677 (DNA binding), GO:0004003 (ATP-dependent DNA helicase activity), GO:0005524 (ATP binding), GO:0016787 (hydrolase activity)
Cp4.1LG05g07310.1	gb|KEH41342.1| **** pterin-4-alpha-carbinolamine dehydratase [Medicago truncatula] IPR001533 (Transcriptional coactivator/pterin dehydratase) GO:0006729 (tetrahydrobiopterin biosynthetic process), GO:0008124 (4-alpha-hydroxytetrahydrobiopterin dehydratase activity)
Cp4.1LG05g07380.1	AT4G39730.1 ***- Lipase/lipooxygenase, PLAT/LH2 family protein LENGTH=181 IPR008976 (Lipase/lipooxygenase, PLAT/LH2) GO:0005515 (protein binding)
Cp4.1LG05g07450.1	sp|Q6USK2|CERK_ARATH **** Ceramide kinase IPR001206 (Diacylglycerol kinase, catalytic domain), IPR016064 (NAD kinase/diacylglycerol kinase-like domain) GO:0016301 (kinase activity)
Cp4.1LG05g07470.1	AT5G61490.1 ***- Uncharacterised conserved protein (UCP012943) LENGTH=260
Cp4.1LG05g07540.1	sp|P42327|ADH2_GEOSE ***- Alcohol dehydrogenase IPR002085 (Alcohol dehydrogenase superfamily, zinc-type), IPR016040 (NAD(P)-binding domain), IPR020843 (Polyketide synthase, enoylreductase domain), IPR029752 (D-isomer specific 2-hydroxyacid dehydrogenase, NAD-binding domain conserved site 1) GO:0008270 (zinc ion binding), GO:0016491 (oxidoreductase activity), GO:0055114 (oxidation-reduction proces…
Cp4.1LG05g07610.1	sp|Q6AI08|HEAT6_HUMAN *-*- HEAT repeat-containing protein 6 IPR016024 (Armadillo-type fold), IPR025283 (Domain of unknown function DUF4042) GO:0005488 (binding)
Cp4.1LG05g07670.1	sp|Q9JK81|MYG1_MOUSE ***- UPF0160 protein MYG1, mitochondrial IPR003226 (Metal-dependent protein hydrolase)
Cp4.1LG05g07680.1	AT5G41960.1 ***- unknown protein; FUNCTIONS IN: molecular_function unknown; INVOLVED IN: biological_process unknown; LOCATED IN: chloroplast; EXPRESSED IN: 22 plant structures; EXPRESSED DURING: 13 growth stages; Has 1807 Blast hits to 1807 proteins in 277 species: Archae - 0; Bacteria - 0; Metazoa - 736; Fungi - 347; Plants - 385; Viruses - 0; Other Eukaryotes - 339 (source: NCBI BLink). LENGTH=…
Cp4.1LG05g07790.1	AT5G24230.1 ***- Lipase class 3-related protein LENGTH=369 IPR029058 (Alpha/Beta hydrolase fold) GO:0006629 (lipid metabolic process)
Cp4.1LG05g07810.1	AT4G17760.1 **** damaged DNA binding;exodeoxyribonuclease IIIs LENGTH=300 IPR003021 (Rad1/Rec1/Rad17) GO:0005634 (nucleus), GO:0006281 (DNA repair)
Cp4.1LG05g07850.1	AT1G64500.1 *-*- Glutaredoxin family protein LENGTH=368 IPR008979 (Galactose-binding domain-like), IPR012336 (Thioredoxin-like fold), IPR012919 (SUN domain), IPR013083 (Zinc finger, RING/FYVE/PHD-type) GO:0005515 (protein binding), GO:0008270 (zinc ion binding), GO:0009055 (electron carrier activity), GO:0015035 (protein disulfide oxidoreductase activity), GO:0045454 (cell redox homeostasis), GO:…
Cp4.1LG05g07960.1	AT4G23860.1 ***- PHD finger protein-related LENGTH=452 IPR003126 (Zinc finger, N-recognin), IPR013083 (Zinc finger, RING/FYVE/PHD-type) GO:0005515 (protein binding), GO:0008270 (zinc ion binding)
Cp4.1LG05g08030.1	AT3G57120.1 **** Protein kinase superfamily protein LENGTH=456 IPR011009 (Protein kinase-like domain) GO:0004672 (protein kinase activity), GO:0005524 (ATP binding), GO:0006468 (protein phosphorylation), GO:0016772 (transferase activity, transferring phosphorus-containing groups)
Cp4.1LG05g08040.1	AT4G24040.1 **** trehalase 1 LENGTH=626 IPR001661 (Glycoside hydrolase, family 37) GO:0003824 (catalytic activity), GO:0004555 (alpha,alpha-trehalase activity), GO:0005991 (trehalose metabolic process)
Cp4.1LG05g08090.1	AT1G03030.1 ***- P-loop containing nucleoside triphosphate hydrolases superfamily protein LENGTH=301 IPR006083 (Phosphoribulokinase/uridine kinase), IPR027417 (P-loop containing nucleoside triphosphate hydrolase) GO:0005524 (ATP binding), GO:0008152 (metabolic process), GO:0016301 (kinase activity)
Cp4.1LG05g08320.1	sp|P45857|ACDB_BACSU **** Acyl-CoA dehydrogenase IPR009075 (Acyl-CoA dehydrogenase/oxidase C-terminal), IPR009100 (Acyl-CoA dehydrogenase/oxidase, N-terminal and middle domain), IPR013786 (Acyl-CoA dehydrogenase/oxidase, N-terminal) GO:0003995 (acyl-CoA dehydrogenase activity), GO:0008152 (metabolic process), GO:0016627 (oxidoreductase activity, acting on the CH-CH group of donors), GO:0050660 (f…
Cp4.1LG05g08340.1	AT3G04350.1 ***- Plant protein of unknown function (DUF946) LENGTH=567 IPR009291 (Vacuolar protein sorting-associated protein 62)
Cp4.1LG05g08360.1	sp|A0LN68|FTSH_SYNFM *-** ATP-dependent zinc metalloprotease FtsH IPR003959 (ATPase, AAA-type, core), IPR027417 (P-loop containing nucleoside triphosphate hydrolase) GO:0005524 (ATP binding)
Cp4.1LG05g08420.1	AT3G04560.1 ***- unknown protein; FUNCTIONS IN: molecular_function unknown; INVOLVED IN: biological_process unknown; EXPRESSED IN: 22 plant structures; EXPRESSED DURING: 16 growth stages; Has 227 Blast hits to 225 proteins in 83 species: Archae - 0; Bacteria - 17; Metazoa - 98; Fungi - 29; Plants - 51; Viruses - 1; Other Eukaryotes - 31 (source: NCBI BLink). LENGTH=417
Cp4.1LG05g08480.1	sp|P49018|GPI8_YEAST **** GPI-anchor transamidase IPR001096 (Peptidase C13, legumain) GO:0003923 (GPI-anchor transamidase activity), GO:0006508 (proteolysis), GO:0008233 (peptidase activity), GO:0016255 (attachment of GPI anchor to protein), GO:0042765 (GPI-anchor transamidase complex)
Cp4.1LG05g08510.1	sp|Q9SX45|PPR75_ARATH *-*- Pentatricopeptide repeat-containing protein IPR002885 (Pentatricopeptide repeat)
Cp4.1LG05g08610.1	sp|Q10N04|PDI51_ORYSJ ***- Protein disulfide isomerase-like 5-1 IPR012336 (Thioredoxin-like fold) GO:0045454 (cell redox homeostasis)
Cp4.1LG05g08650.1	AT4G26370.1 ***- antitermination NusB domain-containing protein LENGTH=301 IPR011605 (NusB antitermination factor) GO:0003723 (RNA binding), GO:0006353 (DNA-templated transcription, termination), GO:0006355 (regulation of transcription, DNA-templated)
Cp4.1LG05g08730.1	AT4G34980.1 **** subtilisin-like serine protease 2 LENGTH=764 IPR015500 (Peptidase S8, subtilisin-related), IPR023828 (Peptidase S8, subtilisin, Ser-active site) GO:0004252 (serine-type endopeptidase activity), GO:0006508 (proteolysis)
Cp4.1LG05g08820.1	ref|XP_002532821.1| ***- conserved hypothetical protein [Ricinus communis] gb|EEF29578.1| conserved hypothetical protein [Ricinus communis] IPR010417 (Embryo-specific 3) GO:0005515 (protein binding)
Cp4.1LG05g09040.1	sp|Q9LQQ2|RA51D_ARATH **** DNA repair protein RAD51 homolog 4 IPR013632 (DNA recombination and repair protein Rad51, C-terminal), IPR027417 (P-loop containing nucleoside triphosphate hydrolase) GO:0003677 (DNA binding), GO:0005524 (ATP binding), GO:0006281 (DNA repair), GO:0008094 (DNA-dependent ATPase activity)
Cp4.1LG05g09110.1	ref|XP_007016443.1| **** Ankyrin repeat family protein with DHHC zinc finger domain, putative isoform 1 [Theobroma cacao] gb|EOY34062.1| Ankyrin repeat family protein with DHHC zinc finger domain, putative isoform 1 [Theobroma cacao] IPR001594 (Zinc finger, DHHC-type, palmitoyltransferase) GO:0008270 (zinc ion binding)
Cp4.1LG05g09240.1	AT3G46780.1 ***- plastid transcriptionally active 16 LENGTH=510 IPR016040 (NAD(P)-binding domain)
Cp4.1LG05g09280.1	AT5G59610.1 ***- Chaperone DnaJ-domain superfamily protein LENGTH=268 IPR001623 (DnaJ domain)
Cp4.1LG05g09300.1	Unknown proteinIPR012552 (DVL)
Cp4.1LG05g09310.1	Unknown protein
Cp4.1LG05g09320.1	AT5G59210.1 ***- myosin heavy chain-related LENGTH=434
Cp4.1LG05g09500.1	AT5G54630.1 *-*- zinc finger protein-related LENGTH=472 IPR007087 (Zinc finger, C2H2), IPR012317 (Poly(ADP-ribose) polymerase, catalytic domain) GO:0003950 (NAD+ ADP-ribosyltransferase activity), GO:0046872 (metal ion binding)
Cp4.1LG05g09510.1	sp|C4XGC2|NQOR_DESMR ***- NAD(P)H dehydrogenase (quinone) IPR010089 (Flavoprotein WrbA), IPR029039 (Flavoprotein-like) GO:0010181 (FMN binding), GO:0016491 (oxidoreductase activity), GO:0045892 (negative regulation of transcription, DNA-templated)
Cp4.1LG05g09540.1	AT5G05710.1 ***- Pleckstrin homology (PH) domain superfamily protein LENGTH=144 IPR011993 (Pleckstrin homology-like domain)
Cp4.1LG05g09730.1	sp|Q6L8F9|ZIP6_ORYSJ **** Zinc transporter 6 IPR003689 (Zinc/iron permease) GO:0005385 (zinc ion transmembrane transporter activity), GO:0016020 (membrane), GO:0016021 (integral component of membrane), GO:0030001 (metal ion transport), GO:0046873 (metal ion transmembrane transporter activity), GO:0055085 (transmembrane transport), GO:0071577 (zinc II ion transmembrane transport)
Cp4.1LG05g09960.1	sp|Q9SAJ5|PP133_ARATH ***- Pentatricopeptide repeat-containing protein IPR002885 (Pentatricopeptide repeat), IPR011990 (Tetratricopeptide-like helical domain) GO:0005515 (protein binding)
Cp4.1LG05g10030.1	AT2G30395.1 ***- ovate family protein 17 LENGTH=195
Cp4.1LG05g10070.1	Unknown proteinIPR013830 (SGNH hydrolase-type esterase domain)
Cp4.1LG05g10080.1	sp|B8HUU1|NDHN_CYAP4 **** NAD(P)H-quinone oxidoreductase subunit N IPR020874 (NAD(P)H-quinone oxidoreductase, subunit N) GO:0016020 (membrane), GO:0016655 (oxidoreductase activity, acting on NAD(P)H, quinone or similar compound as acceptor), GO:0055114 (oxidation-reduction process)
Cp4.1LG05g10130.1	sp|F4I111|MCU6_ARATH ***- Calcium uniporter protein 6, mitochondrial IPR006769 (Coiled-coil domain containing protein 109, C-terminal)
Cp4.1LG05g10200.1	AT1G30870.1 *-** Peroxidase superfamily protein LENGTH=349 IPR010255 (Haem peroxidase) GO:0004601 (peroxidase activity), GO:0006979 (response to oxidative stress), GO:0020037 (heme binding), GO:0055114 (oxidation-reduction process)
Cp4.1LG05g10280.1	AT1G79390.1 ***- unknown protein; Has 30201 Blast hits to 17322 proteins in 780 species: Archae - 12; Bacteria - 1396; Metazoa - 17338; Fungi - 3422; Plants - 5037; Viruses - 0; Other Eukaryotes - 2996 (source: NCBI BLink). LENGTH=126
Cp4.1LG05g10330.1	AT1G79350.1 **** RING/FYVE/PHD zinc finger superfamily protein LENGTH=1295 IPR013083 (Zinc finger, RING/FYVE/PHD-type), IPR026741 (Protein strawberry notch), IPR026937 (Strawberry notch, helicase C domain), IPR027417 (P-loop containing nucleoside triphosphate hydrolase) GO:0005515 (protein binding), GO:0006355 (regulation of transcription, DNA-templated), GO:0008270 (zinc ion binding)
Cp4.1LG05g10340.1	sp|Q8XA87|DEAD_ECO57 **** ATP-dependent RNA helicase DeaD IPR001650 (Helicase, C-terminal), IPR014001 (Helicase superfamily 1/2, ATP-binding domain), IPR014014 (RNA helicase, DEAD-box type, Q motif), IPR027417 (P-loop containing nucleoside triphosphate hydrolase) GO:0003676 (nucleic acid binding), GO:0005524 (ATP binding)
Cp4.1LG05g10360.1	sp|P9WQN2|FTSH_MYCTO *-** ATP-dependent zinc metalloprotease FtsH IPR000642 (Peptidase M41), IPR003959 (ATPase, AAA-type, core), IPR027417 (P-loop containing nucleoside triphosphate hydrolase) GO:0004222 (metalloendopeptidase activity), GO:0005524 (ATP binding), GO:0006508 (proteolysis)
Cp4.1LG05g10420.1	Unknown protein
Cp4.1LG05g10460.1	sp|Q4UZX0|NPD_XANC8 *-** NAD-dependent protein deacetylase IPR002683 (Photosystem II PsbP, oxygen evolving complex), IPR003000 (Sirtuin family), IPR026591 (Sirtuin family, catalytic core small domain), IPR029035 (DHS-like NAD/FAD-binding domain) GO:0005509 (calcium ion binding), GO:0009523 (photosystem II), GO:0009654 (photosystem II oxygen evolving complex), GO:0015979 (photosynthesis), GO:00198…
Cp4.1LG05g10490.1	AT5G64010.1 ***- unknown protein; FUNCTIONS IN: molecular_function unknown; INVOLVED IN: biological_process unknown; LOCATED IN: cellular_component unknown; EXPRESSED IN: 23 plant structures; EXPRESSED DURING: 13 growth stages; Has 34 Blast hits to 34 proteins in 12 species: Archae - 0; Bacteria - 0; Metazoa - 0; Fungi - 0; Plants - 34; Viruses - 0; Other Eukaryotes - 0 (source: NCBI BLink). LENG…
Cp4.1LG05g10590.1	Unknown protein
Cp4.1LG05g10610.1	AT5G55690.1 ***- MADS-box transcription factor family protein LENGTH=277 IPR002100 (Transcription factor, MADS-box) GO:0003677 (DNA binding), GO:0046983 (protein dimerization activity)
Cp4.1LG05g10630.1	AT1G19025.1 ***- DNA repair metallo-beta-lactamase family protein LENGTH=549 IPR001279 (Beta-lactamase-like), IPR011084 (DNA repair metallo-beta-lactamase)
Cp4.1LG05g10660.1	AT4G33440.1 *-*- Pectin lyase-like superfamily protein LENGTH=475 IPR000743 (Glycoside hydrolase, family 28), IPR011050 (Pectin lyase fold/virulence factor) GO:0004650 (polygalacturonase activity), GO:0005975 (carbohydrate metabolic process)
Cp4.1LG05g10670.1	ref|XP_002517235.1| ***- conserved hypothetical protein [Ricinus communis] gb|EEF45135.1| conserved hypothetical protein [Ricinus communis] IPR006502 (Protein of unknown function DUF506, plant)
Cp4.1LG05g10770.1	AT2G19080.1 ***- metaxin-related LENGTH=315 IPR010987 (Glutathione S-transferase, C-terminal-like)
Cp4.1LG05g10780.1	sp|Q9SXD8|PPR90_ARATH ***- Pentatricopeptide repeat-containing protein IPR002885 (Pentatricopeptide repeat), IPR011990 (Tetratricopeptide-like helical domain) GO:0005515 (protein binding)
Cp4.1LG05g10840.1	AT2G21860.1 ***- violaxanthin de-epoxidase-related LENGTH=522
Cp4.1LG05g11030.1	AT2G18465.1 ***- Chaperone DnaJ-domain superfamily protein LENGTH=268 IPR001623 (DnaJ domain)
Cp4.1LG05g11070.1	Unknown protein
Cp4.1LG05g11090.1	sp|Q9XGM1|VATD_ARATH **** V-type proton ATPase subunit D IPR002699 (ATPase, V1 complex, subunit D) GO:0042626 (ATPase activity, coupled to transmembrane movement of substances)
Cp4.1LG05g11120.1	sp|Q67YT8|RUS4_ARATH ***- Protein root UVB sensitive 4 IPR006968 (Root UVB sensitive family)
Cp4.1LG05g11160.1	AT4G37090.1 ***- unknown protein; FUNCTIONS IN: molecular_function unknown; INVOLVED IN: biological_process unknown; LOCATED IN: cellular_component unknown; EXPRESSED IN: 23 plant structures; EXPRESSED DURING: 13 growth stages; Has 30201 Blast hits to 17322 proteins in 780 species: Archae - 12; Bacteria - 1396; Metazoa - 17338; Fungi - 3422; Plants - 5037; Viruses - 0; Other Eukaryotes - 2996 (so…
Cp4.1LG05g11170.1	AT1G33970.1 ***- P-loop containing nucleoside triphosphate hydrolases superfamily protein LENGTH=342 IPR027417 (P-loop containing nucleoside triphosphate hydrolase) GO:0005525 (GTP binding)
Cp4.1LG05g11190.1	AT3G50520.1 ***- Phosphoglycerate mutase family protein LENGTH=230 IPR001345 (Phosphoglycerate/bisphosphoglycerate mutase, active site), IPR029033 (Histidine phosphatase superfamily) GO:0003824 (catalytic activity), GO:0008152 (metabolic process)
Cp4.1LG05g11330.1	AT3G49890.1 ***- unknown protein; Has 27 Blast hits to 27 proteins in 13 species: Archae - 0; Bacteria - 0; Metazoa - 3; Fungi - 0; Plants - 21; Viruses - 0; Other Eukaryotes - 3 (source: NCBI BLink). LENGTH=220
Cp4.1LG05g11360.1	sp|O81360|ABA2_PRUAR **** Zeaxanthin epoxidase, chloroplastic IPR008984 (SMAD/FHA domain), IPR017079 (Zeaxanthin epoxidase) GO:0005515 (protein binding), GO:0008152 (metabolic process), GO:0009507 (chloroplast), GO:0009540 (zeaxanthin epoxidase [overall] activity), GO:0009688 (abscisic acid biosynthetic process), GO:0016020 (membrane), GO:0016491 (oxidoreductase activity), GO:0055114 (oxidation-r…
Cp4.1LG05g11380.1	AT4G37050.1 ***- PATATIN-like protein 4 LENGTH=428 IPR016035 (Acyl transferase/acyl hydrolase/lysophospholipase) GO:0008152 (metabolic process)
Cp4.1LG05g11530.1	Unknown protein
Cp4.1LG05g11550.1	AT4G34090.3 ***- unknown protein; FUNCTIONS IN: molecular_function unknown; INVOLVED IN: biological_process unknown; EXPRESSED IN: 22 plant structures; EXPRESSED DURING: 13 growth stages; BEST Arabidopsis thaliana protein match is: unknown protein . LENGTH=390
Cp4.1LG05g11610.1	AT5G67370.1 ***- Protein of unknown function (DUF1230) LENGTH=327 IPR009631 (Uncharacterised protein family Ycf36)
Cp4.1LG05g11620.1	AT5G67130.1 ***- PLC-like phosphodiesterases superfamily protein LENGTH=426 IPR017946 (PLC-like phosphodiesterase, TIM beta/alpha-barrel domain) GO:0006629 (lipid metabolic process), GO:0008081 (phosphoric diester hydrolase activity)
Cp4.1LG05g11880.1	sp|Q9FIX3|PP407_ARATH ***- Pentatricopeptide repeat-containing protein IPR002885 (Pentatricopeptide repeat)
Cp4.1LG05g11950.1	ref|XP_007022650.1| ***- ARM repeat superfamily protein, putative isoform 4 [Theobroma cacao] gb|EOY14175.1| ARM repeat superfamily protein, putative isoform 4 [Theobroma cacao] IPR016024 (Armadillo-type fold), IPR019156 (Ataxin-10 domain) GO:0005488 (binding)
Cp4.1LG05g12050.1	gb|AAS80151.1| ***- ACT11D09.5 [Cucumis melo] IPR028265 (M-phase-specific PLK1-interacting protein-like)
Cp4.1LG05g12070.1	sp|Q84Y01|ITPK1_MAIZE *-** Inositol-tetrakisphosphate 1-kinase 1 IPR001272 (Phosphoenolpyruvate carboxykinase, ATP-utilising), IPR008656 (Inositol-tetrakisphosphate 1-kinase) GO:0000287 (magnesium ion binding), GO:0004611 (phosphoenolpyruvate carboxykinase activity), GO:0004612 (phosphoenolpyruvate carboxykinase (ATP) activity), GO:0005524 (ATP binding), GO:0005622 (intracellular), GO:0006094 (gl…
Cp4.1LG05g12220.1	AT2G23530.1 *-*- Zinc-finger domain of monoamine-oxidase A repressor R1 LENGTH=552 IPR018866 (Zinc-finger domain of monoamine-oxidase A repressor R1)
Cp4.1LG05g12240.1	sp|B1JE24|ARGC_PSEPW **** N-acetyl-gamma-glutamyl-phosphate reductase IPR000706 (N-acetyl-gamma-glutamyl-phosphate reductase, type 1), IPR012280 (Semialdehyde dehydrogenase, dimerisation domain), IPR016040 (NAD(P)-binding domain) GO:0003942 (N-acetyl-gamma-glutamyl-phosphate reductase activity), GO:0005737 (cytoplasm), GO:0006526 (arginine biosynthetic process), GO:0008652 (cellular amino acid bi…
Cp4.1LG05g12250.1	Unknown protein
Cp4.1LG05g12270.1	sp|B9M6F1|RL17_GEODF ***- 50S ribosomal protein L17 IPR000456 (Ribosomal protein L17) GO:0003735 (structural constituent of ribosome), GO:0005622 (intracellular), GO:0005840 (ribosome), GO:0006412 (translation)
Cp4.1LG05g12410.1	sp|Q3ATL3|CLPP_CHLCH ***- ATP-dependent Clp protease proteolytic subunit IPR023562 (Clp protease proteolytic subunit /Translocation-enhancing protein TepA), IPR029045 (ClpP/crotonase-like domain) GO:0004252 (serine-type endopeptidase activity), GO:0006508 (proteolysis)
Cp4.1LG05g12460.1	AT1G11760.1 ***- MED32; Has 41 Blast hits to 40 proteins in 14 species: Archae - 0; Bacteria - 0; Metazoa - 0; Fungi - 0; Plants - 41; Viruses - 0; Other Eukaryotes - 0 (source: NCBI BLink). LENGTH=151
Cp4.1LG05g12580.1	gb|KHN20062.1| ***- SNF1-related protein kinase regulatory subunit gamma-1 [Glycine soja] IPR000644 (CBS domain)
Cp4.1LG05g12920.1	AT4G34660.1 ***- SH3 domain-containing protein LENGTH=368 IPR001452 (SH3 domain), IPR027267 (Arfaptin homology (AH) domain/BAR domain) GO:0005515 (protein binding)
Cp4.1LG05g13060.1	sp|P33083|AX6B_SOYBN ***- Auxin-induced protein 6B IPR003676 (Small auxin-up RNA)
Cp4.1LG05g13100.1	gb|KHN05465.1| ***- Nucleoporin NUP188 like [Glycine soja]
Cp4.1LG05g13140.1	ref|XP_007041935.1| ***- Urb2/Npa2, putative isoform 2 [Theobroma cacao] gb|EOX97766.1| Urb2/Npa2, putative isoform 2 [Theobroma cacao] IPR018849 (Nucleolar 27S pre-rRNA processing, Urb2/Npa2, C-terminal)
Cp4.1LG05g13300.1	Unknown proteinIPR013083 (Zinc finger, RING/FYVE/PHD-type) GO:0005515 (protein binding), GO:0008270 (zinc ion binding)
Cp4.1LG05g13340.1	sp|Q99JW2|ACY1_MOUSE **** Aminoacylase-1 IPR002933 (Peptidase M20) GO:0004046 (aminoacylase activity), GO:0005737 (cytoplasm), GO:0006508 (proteolysis), GO:0006520 (cellular amino acid metabolic process), GO:0008152 (metabolic process), GO:0008237 (metallopeptidase activity), GO:0016787 (hydrolase activity)
Cp4.1LG05g13430.1	gb|KHG10927.1| ***- Ser/Thr-rich T10 in DGCR region [Gossypium arboreum] IPR008551 (Protein of unknown function DUF833)
Cp4.1LG05g13440.1	AT4G35335.1 **** Nucleotide-sugar transporter family protein LENGTH=352 IPR004689 (UDP-galactose transporter), IPR007271 (Nucleotide-sugar transporter) GO:0000139 (Golgi membrane), GO:0005338 (nucleotide-sugar transmembrane transporter activity), GO:0005351 (sugar:proton symporter activity), GO:0008643 (carbohydrate transport), GO:0015780 (nucleotide-sugar transport), GO:0016021 (integral compone…
Cp4.1LG05g13630.1	AT2G16920.1 ***- ubiquitin-conjugating enzyme 23 LENGTH=1102 IPR016135 (Ubiquitin-conjugating enzyme/RWD-like)
Cp4.1LG05g13800.1	sp|Q9TW32|PPIB_DICDI **** Peptidyl-prolyl cis-trans isomerase B IPR002130 (Cyclophilin-type peptidyl-prolyl cis-trans isomerase domain), IPR024936 (Cyclophilin-type peptidyl-prolyl cis-trans isomerase), IPR029000 (Cyclophilin-like domain) GO:0000413 (protein peptidyl-prolyl isomerization), GO:0003755 (peptidyl-prolyl cis-trans isomerase activity), GO:0006457 (protein folding)
Cp4.1LG05g13830.1	sp|Q9D8X5|CNOT8_MOUSE *-*- CCR4-NOT transcription complex subunit 8 IPR006941 (Ribonuclease CAF1), IPR012337 (Ribonuclease H-like domain) GO:0003676 (nucleic acid binding), GO:0005634 (nucleus)
Cp4.1LG05g13850.1	AT5G48180.1 ***- nitrile specifier protein 5 LENGTH=326 IPR015915 (Kelch-type beta propeller) GO:0005515 (protein binding)
Cp4.1LG05g13860.1	AT2G05170.1 ***- vacuolar protein sorting 11 LENGTH=932 IPR011990 (Tetratricopeptide-like helical domain), IPR013083 (Zinc finger, RING/FYVE/PHD-type), IPR015943 (WD40/YVTN repeat-like-containing domain), IPR016528 (Vacuolar protein sorting-associated protein 11), IPR024763 (Vacuolar protein sorting protein 11, C-terminal) GO:0005515 (protein binding), GO:0006886 (intracellular protein transport)…
Cp4.1LG05g13890.1	sp|O65399|E131_ARATH *-*- Glucan endo-1,3-beta-glucosidase 1 IPR012946 (X8 domain)
Cp4.1LG05g13970.1	Unknown protein
Cp4.1LG05g13990.1	AT2G05310.1 ***- unknown protein; FUNCTIONS IN: molecular_function unknown; INVOLVED IN: biological_process unknown; LOCATED IN: chloroplast; BEST Arabidopsis thaliana protein match is: unknown protein . LENGTH=125
Cp4.1LG05g14020.1	Unknown protein
Cp4.1LG05g14080.1	AT1G06280.1 *-*- LOB domain-containing protein 2 LENGTH=206 IPR004883 (Lateral organ boundaries, LOB)
Cp4.1LG05g14100.1	AT5G44170.1 ***- S-adenosyl-L-methionine-dependent methyltransferases superfamily protein LENGTH=234 IPR019410 (Nicotinamide N-methyltransferase-like), IPR029063 (S-adenosyl-L-methionine-dependent methyltransferase)
Cp4.1LG05g14130.1	AT1G04960.2 ***- Protein of unknown function (DUF1664) LENGTH=334 IPR004907 (ATPase, V1 complex, subunit C), IPR012458 (Protein of unknown function DUF1664) GO:0015078 (hydrogen ion transmembrane transporter activity), GO:0015991 (ATP hydrolysis coupled proton transport), GO:0033180 (proton-transporting V-type ATPase, V1 domain)
Cp4.1LG05g14140.1	sp|O74936|ACOX3_YARLI **** Acyl-coenzyme A oxidase 3 IPR009075 (Acyl-CoA dehydrogenase/oxidase C-terminal), IPR012258 (Acyl-CoA oxidase) GO:0003995 (acyl-CoA dehydrogenase activity), GO:0003997 (acyl-CoA oxidase activity), GO:0005777 (peroxisome), GO:0006631 (fatty acid metabolic process), GO:0006635 (fatty acid beta-oxidation), GO:0008152 (metabolic process), GO:0016627 (oxidoreductase activity,…
Cp4.1LG05g14190.1	sp|Q99LJ2|ABTB1_MOUSE ***- Ankyrin repeat and BTB/POZ domain-containing protein 1 IPR011333 (BTB/POZ fold), IPR020683 (Ankyrin repeat-containing domain) GO:0005515 (protein binding)
Cp4.1LG05g14220.1	AT2G04790.2 *-*- unknown protein; Has 35333 Blast hits to 34131 proteins in 2444 species: Archae - 798; Bacteria - 22429; Metazoa - 974; Fungi - 991; Plants - 531; Viruses - 0; Other Eukaryotes - 9610 (source: NCBI BLink). LENGTH=164
Cp4.1LG05g14250.1	sp|Q564K3|CND2_ARATH **** Condensin complex subunit 2 IPR022816 (Condensin complex subunit 2/barren) GO:0000796 (condensin complex), GO:0007076 (mitotic chromosome condensation)
Cp4.1LG05g14320.1	sp|Q9LNC0|PPR16_ARATH ***- Pentatricopeptide repeat-containing protein IPR002885 (Pentatricopeptide repeat)
Cp4.1LG05g14460.1	sp|P87027|SPG1_SCHPO **** Septum-promoting GTP-binding protein 1 IPR001806 (Small GTPase superfamily), IPR027417 (P-loop containing nucleoside triphosphate hydrolase) GO:0005525 (GTP binding), GO:0007264 (small GTPase mediated signal transduction), GO:0015031 (protein transport)
Cp4.1LG05g14470.1	AT1G05270.1 ***- TraB family protein LENGTH=371 IPR002816 (Pheromone shutdown, TraB)
Cp4.1LG05g14650.1	AT4G03220.1 ***- Protein with RNI-like/FBD-like domains LENGTH=498 IPR001810 (F-box domain) GO:0005515 (protein binding)
Cp4.1LG05g14770.1	gb|KHN41149.1| *-*- H/ACA ribonucleoprotein complex non-core subunit NAF1 [Glycine soja] IPR007504 (H/ACA ribonucleoprotein complex, subunit Gar1/Naf1), IPR009000 (Translation protein, beta-barrel domain) GO:0001522 (pseudouridine synthesis), GO:0042254 (ribosome biogenesis)
Cp4.1LG05g14820.1	sp|Q9ZR07|FRDA_ARATH *-*- Frataxin, mitochondrial IPR002908 (Frataxin/CyaY) GO:0004322 (ferroxidase activity), GO:0005739 (mitochondrion), GO:0008199 (ferric iron binding), GO:0016226 (iron-sulfur cluster assembly), GO:0055114 (oxidation-reduction process)
Cp4.1LG05g14890.1	AT1G03687.1 ***- DTW domain-containing protein LENGTH=381 IPR005636 (DTW)
Cp4.1LG05g14900.1	sp|Q8BYH8|CHD9_MOUSE *-** Chromodomain-helicase-DNA-binding protein 9 IPR000330 (SNF2-related), IPR001650 (Helicase, C-terminal), IPR027417 (P-loop containing nucleoside triphosphate hydrolase) GO:0003677 (DNA binding), GO:0005524 (ATP binding)
Cp4.1LG05g14930.1	AT2G14830.1 *-*- Regulator of Vps4 activity in the MVB pathway protein LENGTH=454 IPR005061 (Domain of unknown function DUF292, eukaryotic)
Cp4.1LG05g14940.1	Unknown protein
Cp4.1LG05g14960.1	sp|Q91YR7|PRP6_MOUSE **** Pre-mRNA-processing factor 6 IPR010491 (PRP1 splicing factor, N-terminal), IPR011990 (Tetratricopeptide-like helical domain), IPR027108 (Pre-mRNA-processing factor 6/Prp1/STA1), IPR029071 (Ubiquitin-related domain) GO:0000398 (mRNA splicing, via spliceosome), GO:0005515 (protein binding), GO:0005622 (intracellular), GO:0005634 (nucleus), GO:0006396 (RNA processing)
Cp4.1LG05g14990.1	AT4G28365.1 *-*- early nodulin-like protein 3 LENGTH=199 IPR008972 (Cupredoxin)
Cp4.1LG05g15030.1	AT2G20740.1 ***- Tetraspanin family protein LENGTH=221 IPR016181 (Acyl-CoA N-acyltransferase), IPR018499 (Tetraspanin/Peripherin) GO:0008080 (N-acetyltransferase activity), GO:0016021 (integral component of membrane)
Cp4.1LG05g15140.1	AT2G31040.1 ***- ATP synthase protein I -related LENGTH=350
Cp4.1LG05g15210.1	AT3G15030.1 *-*- TCP family transcription factor 4 LENGTH=420 IPR005333 (Transcription factor, TCP)
Cp4.1LG05g15340.1	sp|Q0WN01|PP286_ARATH ***- Pentatricopeptide repeat-containing protein IPR002885 (Pentatricopeptide repeat)
Cp4.1LG05g15350.1	AT3G58800.1 ***- unknown protein; Has 75 Blast hits to 75 proteins in 23 species: Archae - 0; Bacteria - 0; Metazoa - 0; Fungi - 0; Plants - 53; Viruses - 17; Other Eukaryotes - 5 (source: NCBI BLink). LENGTH=344 IPR029058 (Alpha/Beta hydrolase fold)
Cp4.1LG05g15400.1	sp|Q86JM3|RPC6_DICDI **** DNA-directed RNA polymerase III subunit rpc6 IPR016049 (RNA polymerase Rpc34-like) GO:0003677 (DNA binding), GO:0003899 (DNA-directed RNA polymerase activity), GO:0006351 (transcription, DNA-templated)
Cp4.1LG05g15440.1	sp|A6WXQ0|UBIG_OCHA4 **** Ubiquinone biosynthesis O-methyltransferase IPR010233 (Ubiquinone biosynthesis O-methyltransferase), IPR029063 (S-adenosyl-L-methionine-dependent methyltransferase) GO:0006744 (ubiquinone biosynthetic process), GO:0008425 (2-polyprenyl-6-methoxy-1,4-benzoquinone methyltransferase activity)
Cp4.1LG05g15550.1	sp|Q9UP83|COG5_HUMAN **** Conserved oligomeric Golgi complex subunit 5 IPR019465 (Conserved oligomeric Golgi complex subunit 5) GO:0006891 (intra-Golgi vesicle-mediated transport), GO:0017119 (Golgi transport complex)
Cp4.1LG05g15560.1	AT5G48640.1 **** Cyclin family protein LENGTH=253 IPR015429 (Cyclin C/H/T/L) GO:0000079 (regulation of cyclin-dependent protein serine/threonine kinase activity), GO:0006355 (regulation of transcription, DNA-templated), GO:0019901 (protein kinase binding)
Cp4.1LG05g15590.1	sp|Q8LGM7|MOCOS_SOLLC **** Molybdenum cofactor sulfurase IPR005302 (Molybdenum cofactor sulfurase, C-terminal), IPR005303 (MOSC, N-terminal beta barrel), IPR015424 (Pyridoxal phosphate-dependent transferase), IPR028886 (Molybdenum cofactor sulfurase) GO:0003824 (catalytic activity), GO:0006777 (Mo-molybdopterin cofactor biosynthetic process), GO:0008152 (metabolic process), GO:0008265 (Mo-molybdo…
Cp4.1LG05g15680.1	sp|Q568H3|MD2L2_DANRE ***- Mitotic spindle assembly checkpoint protein MAD2B IPR003511 (DNA-binding HORMA)
Cp4.1LG05g15730.1	ref|XP_007033837.1| ***- SNARE-like superfamily protein isoform 1 [Theobroma cacao] gb|EOY04763.1| SNARE-like superfamily protein isoform 1 [Theobroma cacao] IPR006722 (Trafficking protein particle complex subunit 2) GO:0005622 (intracellular), GO:0006810 (transport), GO:0006888 (ER to Golgi vesicle-mediated transport)
Cp4.1LG06g00030.1	AT1G76430.1 **** phosphate transporter 1;9 LENGTH=532 IPR005828 (General substrate transporter), IPR020846 (Major facilitator superfamily domain) GO:0005215 (transporter activity), GO:0016021 (integral component of membrane), GO:0022857 (transmembrane transporter activity), GO:0055085 (transmembrane transport)
Cp4.1LG06g00050.1	AT1G76520.1 ***- Auxin efflux carrier family protein LENGTH=390 IPR004776 (Auxin efflux carrier) GO:0016021 (integral component of membrane), GO:0055085 (transmembrane transport)
Cp4.1LG06g00150.1	sp|Q9SI78|PPR93_ARATH *-*- Pentatricopeptide repeat-containing protein IPR002885 (Pentatricopeptide repeat), IPR011990 (Tetratricopeptide-like helical domain) GO:0005515 (protein binding)
Cp4.1LG06g00200.1	AT2G30600.5 ***- BTB/POZ domain-containing protein LENGTH=855 IPR008979 (Galactose-binding domain-like), IPR011333 (BTB/POZ fold), IPR011705 (BTB/Kelch-associated), IPR022041 (Farnesoic acid O-methyl transferase) GO:0005515 (protein binding)
Cp4.1LG06g00270.1	sp|Q9SGQ6|PP126_ARATH ***- Pentatricopeptide repeat-containing protein IPR002885 (Pentatricopeptide repeat)
Cp4.1LG06g00280.1	Unknown protein
Cp4.1LG06g00290.1	Unknown protein
Cp4.1LG06g00360.1	AT1G76100.1 ***- plastocyanin 1 LENGTH=171 IPR001235 (Blue (type 1) copper protein, plastocyanin-type), IPR028871 (Blue (type 1) copper protein, binding site) GO:0005507 (copper ion binding), GO:0009055 (electron carrier activity)
Cp4.1LG06g00370.1	AT1G76065.1 ***- LYR family of Fe/S cluster biogenesis protein LENGTH=80 IPR008011 (Complex 1 LYR protein)
Cp4.1LG06g00390.1	AT1G20160.1 **** Subtilisin-like serine endopeptidase family protein LENGTH=769 IPR009020 (Proteinase inhibitor, propeptide), IPR015500 (Peptidase S8, subtilisin-related), IPR023828 (Peptidase S8, subtilisin, Ser-active site) GO:0004252 (serine-type endopeptidase activity), GO:0006508 (proteolysis)
Cp4.1LG06g00410.1	sp|Q6CC39|PUS1_YARLI **** tRNA pseudouridine synthase 1 IPR001406 (Pseudouridine synthase I, TruA), IPR020103 (Pseudouridine synthase, catalytic domain) GO:0001522 (pseudouridine synthesis), GO:0003723 (RNA binding), GO:0009451 (RNA modification), GO:0009982 (pseudouridine synthase activity)
Cp4.1LG06g00450.1	AT1G75980.1 ***- Single hybrid motif superfamily protein LENGTH=225 IPR011053 (Single hybrid motif)
Cp4.1LG06g00490.1	ref|XP_007017890.1| ***- DC1 domain-containing protein isoform 1 [Theobroma cacao] gb|EOY15115.1| DC1 domain-containing protein isoform 1 [Theobroma cacao] IPR012336 (Thioredoxin-like fold)
Cp4.1LG06g00630.1	AT1G75690.1 ***- DnaJ/Hsp40 cysteine-rich domain superfamily protein LENGTH=154 IPR001305 (Heat shock protein DnaJ, cysteine-rich domain) GO:0031072 (heat shock protein binding), GO:0051082 (unfolded protein binding)
Cp4.1LG06g00680.1	ref|XP_002510547.1| ***- conserved hypothetical protein [Ricinus communis] gb|EEF52734.1| conserved hypothetical protein [Ricinus communis] IPR006839 (Ribosome-associated, YjgA), IPR023153 (PSPTO4464-like domain)
Cp4.1LG06g00930.1	sp|B2KAW2|OBG_ELUMP *-*- GTPase Obg IPR006073 (GTP binding domain), IPR006594 (LIS1 homology motif), IPR006595 (CTLH, C-terminal LisH motif), IPR013144 (CRA domain), IPR024964 (CTLH/CRA C-terminal to LisH motif domain), IPR027417 (P-loop containing nucleoside triphosphate hydrolase) GO:0005515 (protein binding), GO:0005525 (GTP binding)
Cp4.1LG06g01160.1	AT2G19660.1 ***- Cysteine/Histidine-rich C1 domain family protein LENGTH=662 IPR001229 (Jacalin-like lectin domain), IPR002219 (Protein kinase C-like, phorbol ester/diacylglycerol-binding domain), IPR004146 (DC1), IPR011424 (C1-like), IPR013083 (Zinc finger, RING/FYVE/PHD-type) GO:0005515 (protein binding), GO:0008270 (zinc ion binding), GO:0035556 (intracellular signal transduction), GO:0047134 …
Cp4.1LG06g01230.1	AT1G45150.1 ***- unknown protein; Has 219 Blast hits to 202 proteins in 78 species: Archae - 0; Bacteria - 166; Metazoa - 0; Fungi - 0; Plants - 36; Viruses - 0; Other Eukaryotes - 17 (source: NCBI BLink). LENGTH=643 IPR013781 (Glycoside hydrolase, catalytic domain), IPR025150 (Domain of unknown function DUF4091) GO:0005975 (carbohydrate metabolic process)
Cp4.1LG06g01250.1	ref|XP_007017447.1| ***- Calmodulin-like 41, putative [Theobroma cacao] gb|EOY14672.1| Calmodulin-like 41, putative [Theobroma cacao] IPR011992 (EF-hand domain pair) GO:0005509 (calcium ion binding)
Cp4.1LG06g01270.1	AT1G48460.1 ***- unknown protein; FUNCTIONS IN: molecular_function unknown; INVOLVED IN: biological_process unknown; LOCATED IN: chloroplast envelope; EXPRESSED IN: 21 plant structures; EXPRESSED DURING: 13 growth stages; BEST Arabidopsis thaliana protein match is: unknown protein . LENGTH=340
Cp4.1LG06g01290.1	AT1G47510.1 **** inositol polyphosphate 5-phosphatase 11 LENGTH=334 IPR005135 (Endonuclease/exonuclease/phosphatase) GO:0046856 (phosphatidylinositol dephosphorylation)
Cp4.1LG06g01320.1	ref|XP_007017360.1| **** Telomere maintenance component 1, putative isoform 1 [Theobroma cacao] gb|EOY14585.1| Telomere maintenance component 1, putative isoform 1 [Theobroma cacao] IPR028262 (CST complex subunit CTC1, plant) GO:0000723 (telomere maintenance)
Cp4.1LG06g01330.1	sp|Q28FY5|TM147_XENTR ***- Transmembrane protein 147 IPR019164 (Protein of unknown function DUF2053, membrane)
Cp4.1LG06g01340.1	AT1G80260.1 **** Spc97 / Spc98 family of spindle pole body (SBP) component LENGTH=995 IPR007259 (Gamma-tubulin complex component protein) GO:0000226 (microtubule cytoskeleton organization), GO:0000922 (spindle pole), GO:0005815 (microtubule organizing center)
Cp4.1LG06g01430.1	AT1G66540.1 *-*- Cytochrome P450 superfamily protein LENGTH=386 IPR001128 (Cytochrome P450) GO:0005506 (iron ion binding), GO:0016705 (oxidoreductase activity, acting on paired donors, with incorporation or reduction of molecular oxygen), GO:0020037 (heme binding), GO:0055114 (oxidation-reduction process)
Cp4.1LG06g01500.1	AT5G44250.1 ***- Protein of unknown function DUF829, transmembrane 53 LENGTH=403 IPR008547 (Protein of unknown function DUF829, TMEM53)
Cp4.1LG06g01560.1	sp|O48782|HMOX1_ARATH *-** Heme oxygenase 1, chloroplastic IPR016024 (Armadillo-type fold), IPR016053 (Haem oxygenase-like), IPR016084 (Haem oxygenase-like, multi-helical) GO:0004392 (heme oxygenase (decyclizing) activity), GO:0005488 (binding), GO:0006788 (heme oxidation), GO:0055114 (oxidation-reduction process)
Cp4.1LG06g01670.1	sp|P85107|TGS1_RAT *-*- Trimethylguanosine synthase IPR001202 (WW domain), IPR019012 (RNA cap guanine-N2 methyltransferase), IPR029063 (S-adenosyl-L-methionine-dependent methyltransferase) GO:0001510 (RNA methylation), GO:0005515 (protein binding), GO:0008168 (methyltransferase activity), GO:0009452 (7-methylguanosine RNA capping)
Cp4.1LG06g02070.1	sp|Q9FZI8|LCAT1_ARATH **** Lecithin-cholesterol acyltransferase-like 1 IPR003386 (Lecithin:cholesterol/phospholipid:diacylglycerol acyltransferase), IPR029058 (Alpha/Beta hydrolase fold) GO:0006629 (lipid metabolic process), GO:0008374 (O-acyltransferase activity)
Cp4.1LG06g02110.1	AT1G10720.1 ***- BSD domain-containing protein LENGTH=429 IPR005607 (BSD)
Cp4.1LG06g02150.1	AT3G12210.2 ***- DNA binding LENGTH=209
Cp4.1LG06g02190.1	sp|Q58DD9|GPN2_PIG ***- GPN-loop GTPase 2 IPR004130 (GPN-loop GTPase), IPR027417 (P-loop containing nucleoside triphosphate hydrolase)
Cp4.1LG06g02260.1	Unknown protein
Cp4.1LG06g02310.1	AT5G11890.1 ***- FUNCTIONS IN: molecular_function unknown; LOCATED IN: plasma membrane; EXPRESSED IN: 12 plant structures; EXPRESSED DURING: 6 growth stages; BEST Arabidopsis thaliana protein match is: Late embryogenesis abundant (LEA) hydroxyproline-rich glycoprotein family . LENGTH=287 IPR004864 (Late embryogenesis abundant protein, LEA-14)
Cp4.1LG06g02330.1	sp|O49686|PYR1_ARATH ***- Abscisic acid receptor PYR1 IPR019587 (Polyketide cyclase/dehydrase), IPR023393 (START-like domain)
Cp4.1LG06g02490.1	dbj|BAK61856.1| *-** serine/threonine-protein kinase [Citrus unshiu] IPR011009 (Protein kinase-like domain) GO:0004672 (protein kinase activity), GO:0005524 (ATP binding), GO:0006468 (protein phosphorylation), GO:0016772 (transferase activity, transferring phosphorus-containing groups)
Cp4.1LG06g02640.1	AT5G21970.1 ***- Ubiquitin carboxyl-terminal hydrolase family protein LENGTH=449 IPR021099 (Plant organelle RNA recognition domain)
Cp4.1LG06g02660.1	Unknown protein
Cp4.1LG06g02730.1	AT2G24970.1 ***- unknown protein; Has 33 Blast hits to 33 proteins in 17 species: Archae - 0; Bacteria - 0; Metazoa - 1; Fungi - 0; Plants - 28; Viruses - 0; Other Eukaryotes - 4 (source: NCBI BLink). LENGTH=152
Cp4.1LG06g02790.1	AT2G24820.1 ***- translocon at the inner envelope membrane of chloroplasts 55-II LENGTH=539 IPR013626 (Pheophorbide a oxygenase), IPR017941 (Rieske [2Fe-2S] iron-sulphur domain) GO:0010277 (chlorophyllide a oxygenase [overall] activity), GO:0016491 (oxidoreductase activity), GO:0051537 (2 iron, 2 sulfur cluster binding), GO:0055114 (oxidation-reduction process)
Cp4.1LG06g02820.1	AT5G10770.1 ***- Eukaryotic aspartyl protease family protein LENGTH=474 IPR001461 (Aspartic peptidase), IPR021109 (Aspartic peptidase domain) GO:0004190 (aspartic-type endopeptidase activity), GO:0006508 (proteolysis)
Cp4.1LG06g02870.1	sp|Q9ZVX5|PP156_ARATH ***- Pentatricopeptide repeat-containing protein IPR002885 (Pentatricopeptide repeat), IPR011990 (Tetratricopeptide-like helical domain) GO:0005515 (protein binding)
Cp4.1LG06g02940.1	sp|Q54K50|PLDY_DICDI ***- Phospholipase D Y IPR001736 (Phospholipase D/Transphosphatidylase), IPR025202 (Phospholipase D-like domain) GO:0003824 (catalytic activity)
Cp4.1LG06g03360.1	sp|Q9FY48|KEG_ARATH *-*- E3 ubiquitin-protein ligase KEG IPR011009 (Protein kinase-like domain) GO:0004672 (protein kinase activity), GO:0005524 (ATP binding), GO:0006468 (protein phosphorylation), GO:0016772 (transferase activity, transferring phosphorus-containing groups)
Cp4.1LG06g03420.1	sp|Q3E958|SHN3_ARATH **** Ethylene-responsive transcription factor SHINE 3 IPR016177 (DNA-binding domain), IPR017392 (AP2/ERF transcription factor ERF/PTI6) GO:0003677 (DNA binding), GO:0003700 (sequence-specific DNA binding transcription factor activity), GO:0006355 (regulation of transcription, DNA-templated)
Cp4.1LG06g03490.1	AT5G11270.1 *-*- overexpressor of cationic peroxidase 3 LENGTH=354 IPR009057 (Homeodomain-like) GO:0003677 (DNA binding)
Cp4.1LG06g03690.1	ref|XP_007012022.1| ***- Zinc finger FYVE domain-containing protein 26 isoform 3 [Theobroma cacao] gb|EOY29641.1| Zinc finger FYVE domain-containing protein 26 isoform 3 [Theobroma cacao]
Cp4.1LG06g03760.1	AT2G25870.1 **** haloacid dehalogenase-like hydrolase family protein LENGTH=584 IPR002036 (Endoribonuclease YbeY), IPR006379 (HAD-superfamily hydrolase, subfamily IIB), IPR023091 (Metalloprotease catalytic domain, predicted), IPR023214 (HAD-like domain) GO:0003824 (catalytic activity), GO:0004222 (metalloendopeptidase activity), GO:0006364 (rRNA processing), GO:0008152 (metabolic process), GO:001…
Cp4.1LG06g03890.1	Unknown protein
Cp4.1LG06g03900.1	AT1G51580.1 **** RNA-binding KH domain-containing protein LENGTH=621 IPR004087 (K Homology domain) GO:0003676 (nucleic acid binding), GO:0003723 (RNA binding)
Cp4.1LG06g04230.1	sp|Q3E9F0|PP392_ARATH ***- Pentatricopeptide repeat-containing protein IPR002885 (Pentatricopeptide repeat), IPR011990 (Tetratricopeptide-like helical domain) GO:0005515 (protein binding)
Cp4.1LG06g04280.1	sp|A9AW42|TGT_HERA2 **** Queuine tRNA-ribosyltransferase IPR002616 (tRNA-guanine(15) transglycosylase-like) GO:0006400 (tRNA modification), GO:0008033 (tRNA processing), GO:0008479 (queuine tRNA-ribosyltransferase activity), GO:0008616 (queuosine biosynthetic process)
Cp4.1LG06g04330.1	AT4G08940.1 ***- Ubiquitin carboxyl-terminal hydrolase family protein LENGTH=395 IPR021099 (Plant organelle RNA recognition domain)
Cp4.1LG06g04410.1	sp|Q9WVL6|EXTL3_MOUSE *-*- Exostosin-like 3 IPR029044 (Nucleotide-diphospho-sugar transferases) GO:0006024 (glycosaminoglycan biosynthetic process), GO:0015012 (heparan sulfate proteoglycan biosynthetic process), GO:0016021 (integral component of membrane)
Cp4.1LG06g04490.1	AT5G25610.1 ***- BURP domain-containing protein LENGTH=392 IPR004873 (BURP domain)
Cp4.1LG06g04550.1	Unknown proteinIPR002885 (Pentatricopeptide repeat)
Cp4.1LG06g04570.1	sp|A8AI19|MTOX_CITK8 **** N-methyl-L-tryptophan oxidase IPR006281 (Sarcosine oxidase, monomeric) GO:0008115 (sarcosine oxidase activity), GO:0016491 (oxidoreductase activity), GO:0046653 (tetrahydrofolate metabolic process), GO:0055114 (oxidation-reduction process)
Cp4.1LG06g04670.1	ref|XP_007011552.1| **** DNA photolyase, putative isoform 1 [Theobroma cacao] ref|XP_007011554.1| DNA photolyase, putative isoform 1 [Theobroma cacao] gb|EOY29171.1| DNA photolyase, putative isoform 1 [Theobroma cacao] gb|EOY29173.1| DNA photolyase, putative isoform 1 [Theobroma cacao] IPR002081 (Cryptochrome/DNA photolyase, class 1) GO:0003913 (DNA photolyase activity), GO:0006281 (DNA repair)
Cp4.1LG06g04820.1	sp|Q00251|EF1A_AURPU ***- Elongation factor 1-alpha IPR001876 (Zinc finger, RanBP2-type), IPR009000 (Translation protein, beta-barrel domain), IPR009001 (Translation elongation factor EF1A/initiation factor IF2gamma, C-terminal), IPR027417 (P-loop containing nucleoside triphosphate hydrolase) GO:0003924 (GTPase activity), GO:0005525 (GTP binding), GO:0008270 (zinc ion binding)
Cp4.1LG06g04930.1	AT1G27600.1 *-*- Nucleotide-diphospho-sugar transferases superfamily protein LENGTH=394 IPR005027 (Glycosyl transferase, family 43), IPR029044 (Nucleotide-diphospho-sugar transferases) GO:0015018 (galactosylgalactosylxylosylprotein 3-beta-glucuronosyltransferase activity), GO:0016020 (membrane)
Cp4.1LG06g05210.1	AT1G53460.1 ***- BEST Arabidopsis thaliana protein match is: Ran BP2/NZF zinc finger-like superfamily protein . LENGTH=314
Cp4.1LG06g05260.1	sp|B9FJG3|RSLE1_ORYSJ *-*- Zinc finger BED domain-containing protein RICESLEEPER 1 IPR003656 (Zinc finger, BED-type), IPR012337 (Ribonuclease H-like domain) GO:0003676 (nucleic acid binding), GO:0003677 (DNA binding)
Cp4.1LG06g05280.1	Unknown protein
Cp4.1LG06g05330.1	sp|Q8DJK9|MSRB_THEEB *-** Peptide methionine sulfoxide reductase MsrB IPR005123 (Oxoglutarate/iron-dependent dioxygenase), IPR011057 (Mss4-like), IPR026992 (Non-haem dioxygenase N-terminal domain), IPR027443 (Isopenicillin N synthase-like) GO:0016491 (oxidoreductase activity), GO:0016706 (oxidoreductase activity, acting on paired donors, with incorporation or reduction of molecular oxygen, 2-oxog…
Cp4.1LG06g05360.1	AT1G78530.1 *-** Protein kinase superfamily protein LENGTH=355 IPR011009 (Protein kinase-like domain) GO:0004672 (protein kinase activity), GO:0005524 (ATP binding), GO:0006468 (protein phosphorylation), GO:0016772 (transferase activity, transferring phosphorus-containing groups)
Cp4.1LG06g05380.1	ref|XP_007022085.1| **** Chalcone-flavanone isomerase family protein isoform 1 [Theobroma cacao] gb|EOY13610.1| Chalcone-flavanone isomerase family protein isoform 1 [Theobroma cacao] IPR016087 (Chalcone isomerase) GO:0009813 (flavonoid biosynthetic process), GO:0016872 (intramolecular lyase activity), GO:0045430 (chalcone isomerase activity)
Cp4.1LG06g05410.1	AT1G61870.1 ***- pentatricopeptide repeat 336 LENGTH=408 IPR002885 (Pentatricopeptide repeat), IPR011990 (Tetratricopeptide-like helical domain) GO:0005515 (protein binding)
Cp4.1LG06g05470.1	AT3G22250.1 ***- UDP-Glycosyltransferase superfamily protein LENGTH=461 IPR002213 (UDP-glucuronosyl/UDP-glucosyltransferase) GO:0008152 (metabolic process), GO:0016758 (transferase activity, transferring hexosyl groups)
Cp4.1LG06g05490.1	AT1G64810.2 ***- Arabidopsis thaliana protein of unknown function (DUF794) LENGTH=460 IPR023342 (APO domain) GO:0003723 (RNA binding)
Cp4.1LG06g05530.1	Unknown protein
Cp4.1LG06g05570.1	sp|Q5BJZ6|CI041_RAT *-*- UPF0586 protein C9orf41 homolog IPR012901 (N2227-like), IPR029063 (S-adenosyl-L-methionine-dependent methyltransferase)
Cp4.1LG06g05640.1	sp|Q0WQF4|VP53A_ARATH ***- Vacuolar protein sorting-associated protein 53 A IPR007234 (Vps53-like, N-terminal)
Cp4.1LG06g05770.1	AT5G50890.1 ***- alpha/beta-Hydrolases superfamily protein LENGTH=408 IPR029058 (Alpha/Beta hydrolase fold)
Cp4.1LG06g05820.1	AT1G04390.1 *-*- BTB/POZ domain-containing protein LENGTH=849 IPR011333 (BTB/POZ fold), IPR016024 (Armadillo-type fold) GO:0005488 (binding), GO:0005515 (protein binding)
Cp4.1LG06g05920.1	AT1G31410.1 **** putrescine-binding periplasmic protein-related LENGTH=524 IPR001188 (Bacterial periplasmic spermidine/putrescine-binding protein) GO:0015846 (polyamine transport), GO:0019808 (polyamine binding), GO:0042597 (periplasmic space)
Cp4.1LG06g05930.1	sp|Q7NJS7|PRMC_GLOVI **** Release factor glutamine methyltransferase IPR004556 (Modification methylase HemK), IPR029063 (S-adenosyl-L-methionine-dependent methyltransferase) GO:0003676 (nucleic acid binding), GO:0006479 (protein methylation), GO:0008168 (methyltransferase activity), GO:0008276 (protein methyltransferase activity), GO:0032259 (methylation)
Cp4.1LG06g05940.1	sp|A8MS41|CCR4D_ARATH ***- Carbon catabolite repressor protein 4 homolog 4 IPR005135 (Endonuclease/exonuclease/phosphatase)
Cp4.1LG06g05950.1	sp|Q3EDF8|PPR28_ARATH *-*- Pentatricopeptide repeat-containing protein IPR002885 (Pentatricopeptide repeat), IPR011990 (Tetratricopeptide-like helical domain) GO:0005515 (protein binding)
Cp4.1LG06g05980.1	sp|Q07G10|ALKB8_XENTR *-*- Alkylated DNA repair protein alkB homolog 8 IPR005123 (Oxoglutarate/iron-dependent dioxygenase), IPR012677 (Nucleotide-binding alpha-beta plait domain), IPR027450 (Alpha-ketoglutarate-dependent dioxygenase AlkB-like) GO:0000166 (nucleotide binding), GO:0003676 (nucleic acid binding), GO:0016491 (oxidoreductase activity), GO:0016706 (oxidoreductase activity, acting on pa…
Cp4.1LG06g06010.1	AT4G19185.1 **** nodulin MtN21 /EamA-like transporter family protein LENGTH=398 IPR000620 (EamA domain), IPR030184 (WAT1-related protein) GO:0016020 (membrane), GO:0016021 (integral component of membrane), GO:0022857 (transmembrane transporter activity)
Cp4.1LG06g06090.1	AT1G21600.1 ***- plastid transcriptionally active 6 LENGTH=328
Cp4.1LG06g06140.1	AT1G77500.1 ***- Protein of unknown function (DUF630 and DUF632) LENGTH=879 IPR006867 (Domain of unknown function DUF632), IPR006868 (Domain of unknown function DUF630)
Cp4.1LG06g06210.1	AT1G21760.1 *-*- F-box protein 7 LENGTH=328
Cp4.1LG06g06270.1	AT1G21930.1 ***- unknown protein; BEST Arabidopsis thaliana protein match is: unknown protein . LENGTH=98
Cp4.1LG06g06290.1	AT1G48200.1 ***- unknown protein; FUNCTIONS IN: molecular_function unknown; INVOLVED IN: biological_process unknown; LOCATED IN: endomembrane system; EXPRESSED IN: 22 plant structures; EXPRESSED DURING: 13 growth stages; Has 30 Blast hits to 30 proteins in 12 species: Archae - 0; Bacteria - 0; Metazoa - 0; Fungi - 0; Plants - 30; Viruses - 0; Other Eukaryotes - 0 (source: NCBI BLink). LENGTH=118
Cp4.1LG06g06340.1	Unknown proteinIPR016181 (Acyl-CoA N-acyltransferase)
Cp4.1LG06g06390.1	Unknown proteinIPR012340 (Nucleic acid-binding, OB-fold)
Cp4.1LG06g06450.1	AT3G14900.1 ***- unknown protein; FUNCTIONS IN: molecular_function unknown; INVOLVED IN: embryo development; LOCATED IN: chloroplast; EXPRESSED IN: 19 plant structures; EXPRESSED DURING: 13 growth stages; Has 17135 Blast hits to 10204 proteins in 644 species: Archae - 47; Bacteria - 1684; Metazoa - 5536; Fungi - 2506; Plants - 1043; Viruses - 361; Other Eukaryotes - 5958 (source: NCBI BLink). LEN…
Cp4.1LG06g06470.1	Unknown protein
Cp4.1LG06g06550.1	AT1G78830.1 ***- Curculin-like (mannose-binding) lectin family protein LENGTH=455 IPR001480 (Bulb-type lectin domain)
Cp4.1LG06g06650.1	sp|Q91560|REXO4_XENLA *-** RNA exonuclease 4 IPR012337 (Ribonuclease H-like domain) GO:0003676 (nucleic acid binding), GO:0004527 (exonuclease activity)
Cp4.1LG06g06670.1	AT3G15140.1 ***- Polynucleotidyl transferase, ribonuclease H-like superfamily protein LENGTH=337 IPR012337 (Ribonuclease H-like domain) GO:0003676 (nucleic acid binding)
Cp4.1LG06g06750.1	AT4G27520.1 *-*- early nodulin-like protein 2 LENGTH=349 IPR008972 (Cupredoxin) GO:0009055 (electron carrier activity)
Cp4.1LG06g06830.1	AT5G53920.1 **** ribosomal protein L11 methyltransferase-related LENGTH=371 IPR004498 (Ribosomal protein L11 methyltransferase), IPR029063 (S-adenosyl-L-methionine-dependent methyltransferase) GO:0006479 (protein methylation), GO:0008276 (protein methyltransferase activity)
Cp4.1LG06g06850.1	AT5G53860.4 ***- embryo defective 2737 LENGTH=459 IPR001305 (Heat shock protein DnaJ, cysteine-rich domain) GO:0031072 (heat shock protein binding), GO:0051082 (unfolded protein binding)
Cp4.1LG06g06930.1	sp|P53632|PAP2_YEAST *-*- Poly(A) RNA polymerase protein 2 IPR002058 (PAP/25A-associated), IPR002934 (Nucleotidyl transferase domain) GO:0016779 (nucleotidyltransferase activity)
Cp4.1LG06g06960.1	AT1G28240.1 ***- Protein of unknown function (DUF616) LENGTH=581 IPR006852 (Protein of unknown function DUF616)
Cp4.1LG06g07060.1	Unknown protein
Cp4.1LG06g07120.1	Unknown protein
Cp4.1LG06g07160.1	sp|Q9XGM2|MRE11_ARATH **** Double-strand break repair protein MRE11 IPR003701 (DNA repair protein Mre11), IPR029052 (Metallo-dependent phosphatase-like) GO:0004519 (endonuclease activity), GO:0004527 (exonuclease activity), GO:0005634 (nucleus), GO:0006259 (DNA metabolic process), GO:0006302 (double-strand break repair), GO:0016787 (hydrolase activity), GO:0030145 (manganese ion binding)
Cp4.1LG06g07200.1	sp|P82787|DEF19_ARATH ***- Defensin-like protein 19 IPR008176 (Gamma thionin) GO:0006952 (defense response)
Cp4.1LG06g07270.1	sp|F6H2F8|TRM51_VITVI **** tRNA (guanine(37)-N1)-methyltransferase 1 IPR025792 (tRNA (guanine(37)-N(1))-methyltransferase, eukaryotic), IPR029063 (S-adenosyl-L-methionine-dependent methyltransferase) GO:0009019 (tRNA (guanine-N1-)-methyltransferase activity), GO:0030488 (tRNA methylation)
Cp4.1LG06g07300.1	sp|Q9LKA5|MORF8_ARATH *-*- Multiple organellar RNA editing factor 8, chloroplastic/mitochondrial
Cp4.1LG06g07420.1	sp|Q1DP69|DBP2_COCIM *-** ATP-dependent RNA helicase DBP2 IPR001650 (Helicase, C-terminal), IPR002347 (Glucose/ribitol dehydrogenase), IPR014001 (Helicase superfamily 1/2, ATP-binding domain), IPR014014 (RNA helicase, DEAD-box type, Q motif), IPR027417 (P-loop containing nucleoside triphosphate hydrolase) GO:0003676 (nucleic acid binding), GO:0005524 (ATP binding), GO:0008152 (metabolic process),…
Cp4.1LG06g07470.1	AT1G72030.1 ***- Acyl-CoA N-acyltransferases (NAT) superfamily protein LENGTH=256 IPR016181 (Acyl-CoA N-acyltransferase) GO:0008080 (N-acetyltransferase activity)
Cp4.1LG06g07540.1	AT3G24080.1 ***- KRR1 family protein LENGTH=638 IPR018034 (KRR1 interacting protein 1), IPR024626 (Kri1-like, C-terminal)
Cp4.1LG06g07600.1	AT1G43770.2 *-*- RING/FYVE/PHD zinc finger superfamily protein LENGTH=431 IPR013083 (Zinc finger, RING/FYVE/PHD-type)
Cp4.1LG06g07620.1	AT1G21310.1 ***- extensin 3 LENGTH=431 IPR006706 (Extensin domain) GO:0005199 (structural constituent of cell wall), GO:0009664 (plant-type cell wall organization)
Cp4.1LG06g07670.1	sp|O49292|PPD4_ARATH ***- PsbP domain-containing protein 4, chloroplastic IPR002683 (Photosystem II PsbP, oxygen evolving complex) GO:0005509 (calcium ion binding), GO:0009523 (photosystem II), GO:0009654 (photosystem II oxygen evolving complex), GO:0015979 (photosynthesis), GO:0019898 (extrinsic component of membrane)
Cp4.1LG06g07780.1	sp|Q5RK30|SBDS_RAT **** Ribosome maturation protein SBDS IPR002140 (Ribosome maturation protein SBDS), IPR003604 (Zinc finger, U1-type) GO:0003676 (nucleic acid binding), GO:0008270 (zinc ion binding), GO:0042254 (ribosome biogenesis)
Cp4.1LG06g07820.1	sp|Q39117|TGT2_ARATH *-*- Trihelix transcription factor GT-2 IPR009057 (Homeodomain-like) GO:0003677 (DNA binding), GO:0003682 (chromatin binding)
Cp4.1LG06g07850.1	sp|Q1LZA0|PIGB_BOVIN ***- GPI mannosyltransferase 3 IPR005599 (GPI mannosyltransferase) GO:0016757 (transferase activity, transferring glycosyl groups)
Cp4.1LG06g07990.1	sp|Q9ZWC6|ATB_ARATH *-*- F-box protein At-B IPR001810 (F-box domain), IPR006553 (Leucine-rich repeat, cysteine-containing subtype) GO:0005515 (protein binding)
Cp4.1LG06g08030.1	sp|Q501H5|SFH13_ARATH ***- Phosphatidylinositol/phosphatidylcholine transfer protein SFH13 IPR001251 (CRAL-TRIO domain), IPR011074 (CRAL/TRIO, N-terminal domain)
Cp4.1LG06g08080.1	Unknown proteinIPR019446 (Domain of unknown function DUF2431)
Cp4.1LG06g08160.1	AT3G13226.1 *-*- regulatory protein RecX family protein LENGTH=382 IPR003783 (Regulatory protein RecX), IPR011991 (Winged helix-turn-helix DNA-binding domain) GO:0006282 (regulation of DNA repair)
Cp4.1LG06g08220.1	Unknown protein
Cp4.1LG06g08290.1	sp|Q944B0|FK161_ARATH ***- Peptidyl-prolyl cis-trans isomerase FKBP16-1, chloroplastic
Cp4.1LG06g08300.1	sp|B5YJW3|NPD_THEYD **** NAD-dependent protein deacetylase IPR003000 (Sirtuin family), IPR029035 (DHS-like NAD/FAD-binding domain) GO:0070403 (NAD+ binding)
Cp4.1LG06g08320.1	sp|Q9LVQ5|PP432_ARATH ***- Pentatricopeptide repeat-containing protein IPR002885 (Pentatricopeptide repeat), IPR011990 (Tetratricopeptide-like helical domain) GO:0005515 (protein binding)
Cp4.1LG06g08400.1	sp|P87131|CYSK2_SCHPO **** Cysteine synthase 2 IPR001926 (Tryptophan synthase beta subunit-like PLP-dependent enzyme) GO:0006535 (cysteine biosynthetic process from serine)
Cp4.1LG06g08450.1	sp|Q94EG9|ZIP11_ARATH **** Zinc transporter 11 IPR003689 (Zinc/iron permease) GO:0016020 (membrane), GO:0030001 (metal ion transport), GO:0046873 (metal ion transmembrane transporter activity), GO:0055085 (transmembrane transport)
Cp4.1LG06g08460.1	AT5G55580.1 **** Mitochondrial transcription termination factor family protein LENGTH=496 IPR003690 (Mitochodrial transcription termination factor) GO:0003690 (double-stranded DNA binding), GO:0005739 (mitochondrion), GO:0006355 (regulation of transcription, DNA-templated)
Cp4.1LG06g08500.1	AT3G20170.1 ***- ARM repeat superfamily protein LENGTH=475 IPR016024 (Armadillo-type fold) GO:0005488 (binding), GO:0005515 (protein binding)
Cp4.1LG06g08580.1	AT3G29090.1 **** pectin methylesterase 31 LENGTH=317 IPR011050 (Pectin lyase fold/virulence factor) GO:0005618 (cell wall), GO:0030599 (pectinesterase activity), GO:0042545 (cell wall modification)
Cp4.1LG06g08610.1	Unknown proteinIPR008389 (ATPase, V0 complex, subunit e1/e2) GO:0015078 (hydrogen ion transmembrane transporter activity), GO:0015991 (ATP hydrolysis coupled proton transport), GO:0033179 (proton-transporting V-type ATPase, V0 domain)
Cp4.1LG06g08630.1	AT1G50575.1 ***- Putative lysine decarboxylase family protein LENGTH=306 IPR005269 (Cytokinin riboside 5'-monophosphate phosphoribohydrolase LOG)
Cp4.1LG06g08750.1	sp|Q0I8Y2|GLGB_SYNS3 *-** 1,4-alpha-glucan branching enzyme GlgB IPR013780 (Glycosyl hydrolase, family 13, all-beta), IPR015902 (Glycoside hydrolase, family 13) GO:0003824 (catalytic activity), GO:0003844 (1,4-alpha-glucan branching enzyme activity), GO:0004553 (hydrolase activity, hydrolyzing O-glycosyl compounds), GO:0005975 (carbohydrate metabolic process), GO:0005978 (glycogen biosynthetic pr…
Cp4.1LG06g08810.1	AT3G20490.1 ***- unknown protein; Has 754 Blast hits to 165 proteins in 64 species: Archae - 0; Bacteria - 48; Metazoa - 26; Fungi - 25; Plants - 36; Viruses - 0; Other Eukaryotes - 619 (source: NCBI BLink). LENGTH=458
Cp4.1LG06g08890.1	Unknown protein
Cp4.1LG06g08910.1	AT5G54880.1 ***- DTW domain-containing protein LENGTH=394 IPR005636 (DTW)
Cp4.1LG06g08930.1	ref|XP_007020898.1| **** RNA-binding CRS1 / YhbY domain-containing protein isoform 1 [Theobroma cacao] gb|EOY12423.1| RNA-binding CRS1 / YhbY domain-containing protein isoform 1 [Theobroma cacao] IPR001890 (RNA-binding, CRM domain) GO:0003723 (RNA binding)
Cp4.1LG06g08970.1	gb|ABC86707.1| ***- non-race specific disease resistance protein 1-like protein b [Coffea arabica]
Cp4.1LG06g09000.1	ref|XP_007020949.1| ***- SMAD/FHA domain-containing protein isoform 3 [Theobroma cacao] gb|EOY12474.1| SMAD/FHA domain-containing protein isoform 3 [Theobroma cacao] IPR008984 (SMAD/FHA domain) GO:0005515 (protein binding)
Cp4.1LG06g09010.1	sp|Q8UUP2|EEDA_XENLA ***- Polycomb protein eed-A IPR015943 (WD40/YVTN repeat-like-containing domain), IPR020472 (G-protein beta WD-40 repeat) GO:0005515 (protein binding)
Cp4.1LG06g09020.1	sp|Q803I2|ERGI3_DANRE *-*- Endoplasmic reticulum-Golgi intermediate compartment protein 3 IPR012336 (Thioredoxin-like fold), IPR012936 (Endoplasmic reticulum vesicle transporter, C-terminal) GO:0045454 (cell redox homeostasis)
Cp4.1LG06g09090.1	sp|Q9HZP7|ETFA_PSEAE **** Electron transfer flavoprotein subunit alpha IPR001308 (Electron transfer flavoprotein, alpha subunit), IPR029035 (DHS-like NAD/FAD-binding domain) GO:0009055 (electron carrier activity), GO:0050660 (flavin adenine dinucleotide binding)
Cp4.1LG06g09180.1	sp|Q9LXF4|PP384_ARATH ***- Pentatricopeptide repeat-containing protein IPR002885 (Pentatricopeptide repeat), IPR011990 (Tetratricopeptide-like helical domain) GO:0005515 (protein binding)
Cp4.1LG06g09200.1	sp|Q16827|PTPRO_HUMAN *-** Receptor-type tyrosine-protein phosphatase O IPR029021 (Protein-tyrosine phosphatase-like) GO:0004725 (protein tyrosine phosphatase activity), GO:0006470 (protein dephosphorylation), GO:0016311 (dephosphorylation), GO:0016791 (phosphatase activity)
Cp4.1LG06g09250.1	AT1G34270.1 ***- Exostosin family protein LENGTH=477 IPR004263 (Exostosin-like)
Cp4.1LG06g09410.1	gb|AAU04762.1| *-*- MRGH21 [Cucumis melo]
Cp4.1LG06g09500.1	AT4G11650.1 *-*- osmotin 34 LENGTH=244 IPR001938 (Thaumatin)
Cp4.1LG06g09570.1	AT1G43580.1 ***- Sphingomyelin synthetase family protein LENGTH=421 IPR025749 (Sphingomyelin synthase-like domain)
Cp4.1LG06g09710.1	sp|O64587|ACD11_ARATH ***- Accelerated cell death 11 IPR014830 (Glycolipid transfer protein domain) GO:0005737 (cytoplasm), GO:0017089 (glycolipid transporter activity), GO:0046836 (glycolipid transport), GO:0051861 (glycolipid binding)
Cp4.1LG06g09780.1	AT4G10300.1 ***- RmlC-like cupins superfamily protein LENGTH=134 IPR014710 (RmlC-like jelly roll fold)
Cp4.1LG06g09790.1	sp|Q9C501|PPR70_ARATH ***- Pentatricopeptide repeat-containing protein IPR002885 (Pentatricopeptide repeat), IPR011990 (Tetratricopeptide-like helical domain) GO:0005515 (protein binding)
Cp4.1LG06g09800.1	sp|B6K8A0|RRP36_SCHJY ***- rRNA biogenesis protein rrp36 IPR009292 (Protein of unknown function DUF947)
Cp4.1LG06g09870.1	sp|Q9C9I6|PP116_ARATH ***- Pentatricopeptide repeat-containing protein IPR002885 (Pentatricopeptide repeat), IPR011990 (Tetratricopeptide-like helical domain) GO:0005515 (protein binding)
Cp4.1LG06g09900.1	Unknown protein
Cp4.1LG06g09950.1	AT1G71500.1 ***- Rieske (2Fe-2S) domain-containing protein LENGTH=287 IPR017941 (Rieske [2Fe-2S] iron-sulphur domain), IPR023329 (Chlorophyll a/b binding protein domain) GO:0016491 (oxidoreductase activity), GO:0051537 (2 iron, 2 sulfur cluster binding), GO:0055114 (oxidation-reduction process)
Cp4.1LG06g10010.1	sp|Q9T0G0|HSD5_ARATH ***- 11-beta-hydroxysteroid dehydrogenase-like 5 IPR002198 (Short-chain dehydrogenase/reductase SDR) GO:0008152 (metabolic process), GO:0016491 (oxidoreductase activity)
Cp4.1LG06g10020.1	AT5G22460.1 *-*- alpha/beta-Hydrolases superfamily protein LENGTH=340 IPR029058 (Alpha/Beta hydrolase fold)
Cp4.1LG06g10030.1	AT1G33810.1 ***- unknown protein; FUNCTIONS IN: molecular_function unknown; INVOLVED IN: biological_process unknown; LOCATED IN: chloroplast thylakoid membrane, chloroplast, chloroplast envelope; EXPRESSED IN: 22 plant structures; EXPRESSED DURING: 13 growth stages; Has 39 Blast hits to 39 proteins in 18 species: Archae - 0; Bacteria - 0; Metazoa - 0; Fungi - 0; Plants - 39; Viruses - 0; Other Eu…
Cp4.1LG06g10060.1	AT1G17030.1 ***- unknown protein; FUNCTIONS IN: molecular_function unknown; INVOLVED IN: biological_process unknown; LOCATED IN: endomembrane system; BEST Arabidopsis thaliana protein match is: unknown protein . LENGTH=502
Cp4.1LG06g10070.1	sp|A2YQK9|MAD26_ORYSI **** MADS-box transcription factor 26 IPR002100 (Transcription factor, MADS-box), IPR002487 (Transcription factor, K-box) GO:0003677 (DNA binding), GO:0003700 (sequence-specific DNA binding transcription factor activity), GO:0005634 (nucleus), GO:0006355 (regulation of transcription, DNA-templated), GO:0046983 (protein dimerization activity)
Cp4.1LG06g10080.1	sp|A3KP37|NDUF5_DANRE ***- NADH dehydrogenase [ubiquinone] 1 alpha subcomplex assembly factor 5 IPR029063 (S-adenosyl-L-methionine-dependent methyltransferase) GO:0008152 (metabolic process), GO:0008168 (methyltransferase activity)
Cp4.1LG06g10120.1	AT1G35460.1 ***- basic helix-loop-helix (bHLH) DNA-binding superfamily protein LENGTH=259 IPR011598 (Myc-type, basic helix-loop-helix (bHLH) domain) GO:0046983 (protein dimerization activity)
Cp4.1LG06g10190.1	AT1G35340.1 ***- ATP-dependent protease La (LON) domain protein LENGTH=316 IPR015947 (PUA-like domain)
Cp4.1LG06g10210.1	gb|KHG08466.1| ***- Mitochondrial inner membrane organizing system 1 [Gossypium arboreum] IPR007512 (Protein of unknown function DUF543)
Cp4.1LG06g10240.1	sp|Q9UUB6|UBLH2_SCHPO **** Ubiquitin carboxyl-terminal hydrolase 2 IPR001578 (Peptidase C12, ubiquitin carboxyl-terminal hydrolase), IPR017390 (Ubiquitinyl hydrolase, UCH37 type) GO:0004843 (ubiquitin-specific protease activity), GO:0005622 (intracellular), GO:0006511 (ubiquitin-dependent protein catabolic process), GO:0008242 (omega peptidase activity)
Cp4.1LG06g10270.1	ref|XP_007020130.1| ***- Alpha/beta-Hydrolases superfamily protein isoform 1 [Theobroma cacao] gb|EOY17355.1| Alpha/beta-Hydrolases superfamily protein isoform 1 [Theobroma cacao] IPR029058 (Alpha/Beta hydrolase fold) GO:0016787 (hydrolase activity)
Cp4.1LG07g00010.1	AT3G10860.1 **** Cytochrome b-c1 complex, subunit 8 protein LENGTH=72 IPR004205 (Cytochrome b-c1 complex subunit 8) GO:0005743 (mitochondrial inner membrane), GO:0008121 (ubiquinol-cytochrome-c reductase activity), GO:0022900 (electron transport chain), GO:0070469 (respiratory chain)
Cp4.1LG07g00050.1	AT1G23550.1 ***- similar to RCD one 2 LENGTH=323 IPR012317 (Poly(ADP-ribose) polymerase, catalytic domain), IPR022003 (RST domain of plant C-terminal) GO:0003950 (NAD+ ADP-ribosyltransferase activity)
Cp4.1LG07g00140.1	AT1G23320.1 ***- tryptophan aminotransferase related 1 LENGTH=388 IPR015424 (Pyridoxal phosphate-dependent transferase) GO:0003824 (catalytic activity), GO:0016846 (carbon-sulfur lyase activity), GO:0030170 (pyridoxal phosphate binding)
Cp4.1LG07g00330.1	ref|XP_007044749.1| ***- Poor ous synapsis 1, putative isoform 2 [Theobroma cacao] gb|EOY00581.1| Poor ous synapsis 1, putative isoform 2 [Theobroma cacao]
Cp4.1LG07g00350.1	AT3G26400.1 ***- eukaryotic translation initiation factor 4B1 LENGTH=532 IPR010433 (Plant specific eukaryotic initiation factor 4B)
Cp4.1LG07g00360.1	ref|XP_002514948.1| *-*- conserved hypothetical protein [Ricinus communis] gb|EEF47502.1| conserved hypothetical protein [Ricinus communis]
Cp4.1LG07g00380.1	ref|XP_007044057.1| ***- Minichrom isoform 1 [Theobroma cacao] IPR004881 (Ribosome biogenesis GTPase RsgA, putative), IPR012340 (Nucleic acid-binding, OB-fold), IPR027417 (P-loop containing nucleoside triphosphate hydrolase) GO:0003924 (GTPase activity), GO:0005525 (GTP binding)
Cp4.1LG07g00470.1	AT1G67660.1 ***- Restriction endonuclease, type II-like superfamily protein LENGTH=355 IPR011335 (Restriction endonuclease type II-like) GO:0003677 (DNA binding), GO:0004518 (nuclease activity)
Cp4.1LG07g00670.1	sp|Q6NQ54|SUS1_ARATH *-** Transcription and mRNA export factor SUS1 IPR018783 (Transcription factor, enhancer of yellow 2) GO:0000124 (SAGA complex), GO:0003713 (transcription coactivator activity), GO:0005643 (nuclear pore), GO:0006406 (mRNA export from nucleus), GO:0045893 (positive regulation of transcription, DNA-templated)
Cp4.1LG07g00680.1	ref|XP_007033690.1| ***- Haloacid dehalogenase-like hydrolase superfamily protein isoform 2 [Theobroma cacao] gb|EOY04616.1| Haloacid dehalogenase-like hydrolase superfamily protein isoform 2 [Theobroma cacao] IPR006357 (HAD-superfamily hydrolase, subfamily IIA), IPR023214 (HAD-like domain)
Cp4.1LG07g00740.1	AT3G59780.1 ***- Rhodanese/Cell cycle control phosphatase superfamily protein LENGTH=686 IPR001763 (Rhodanese-like domain)
Cp4.1LG07g00820.1	AT1G69070.1 *-*- FUNCTIONS IN: molecular_function unknown; INVOLVED IN: biological_process unknown; LOCATED IN: cellular_component unknown; EXPRESSED IN: 23 plant structures; EXPRESSED DURING: 13 growth stages; IPR007276 (Nucleolar protein 14) GO:0032040 (small-subunit processome)
Cp4.1LG07g00860.1	sp|Q9ZPR4|MRS25_ARATH **** Magnesium transporter MRS2-5 IPR002523 (Mg2+ transporter protein, CorA-like/Zinc transport protein ZntB), IPR026573 (Magnesium transporter MRS2/LPE10) GO:0015095 (magnesium ion transmembrane transporter activity), GO:0015693 (magnesium ion transport), GO:0016020 (membrane), GO:0030001 (metal ion transport), GO:0046873 (metal ion transmembrane transporter activity), GO:0…
Cp4.1LG07g00950.1	sp|P0C8A0|PP275_ARATH ***- Pentatricopeptide repeat-containing protein IPR002885 (Pentatricopeptide repeat), IPR011990 (Tetratricopeptide-like helical domain) GO:0005515 (protein binding)
Cp4.1LG07g00960.1	AT1G08315.1 ***- ARM repeat superfamily protein LENGTH=325 IPR016024 (Armadillo-type fold) GO:0005488 (binding), GO:0005515 (protein binding)
Cp4.1LG07g00970.1	sp|Q9M7X9|CITRX_ARATH ***- Thioredoxin-like protein CITRX, chloroplastic IPR005746 (Thioredoxin), IPR012336 (Thioredoxin-like fold) GO:0006662 (glycerol ether metabolic process), GO:0015035 (protein disulfide oxidoreductase activity), GO:0045454 (cell redox homeostasis)
Cp4.1LG07g01030.1	AT2G03780.1 ***- Translin family protein LENGTH=287 IPR002848 (Translin) GO:0043565 (sequence-specific DNA binding)
Cp4.1LG07g01210.1	sp|Q9LZM3|PPCS2_ARATH ***- Phosphopantothenate--cysteine ligase 2 IPR007085 (DNA/pantothenate metabolism flavoprotein, C-terminal)
Cp4.1LG07g01290.1	AT1G34630.1 ***- BEST Arabidopsis thaliana protein match is: Mitochondrial import inner membrane translocase subunit Tim17/Tim22/Tim23 family protein . LENGTH=481
Cp4.1LG07g01320.1	gb|KHG11612.1| ***- Melanoma-associated antigen G1 [Gossypium arboreum] IPR002190 (MAGE homology domain)
Cp4.1LG07g01330.1	Unknown protein
Cp4.1LG07g01360.1	AT5G64260.1 ***- EXORDIUM like 2 LENGTH=305 IPR006766 (Phosphate-induced protein 1)
Cp4.1LG07g01630.1	ref|XP_010107703.1| ***- Chaperone protein DnaJ [Morus notabilis] gb|EXC16676.1| Chaperone protein DnaJ [Morus notabilis] IPR001623 (DnaJ domain)
Cp4.1LG07g01660.1	sp|Q0WNP3|PP319_ARATH *-*- Pentatricopeptide repeat-containing protein IPR002885 (Pentatricopeptide repeat)
Cp4.1LG07g01690.1	sp|Q8RWN0|ULP1C_ARATH *-*- Ubiquitin-like-specific protease 1C IPR003653 (Peptidase C48, SUMO/Sentrin/Ubl1) GO:0006508 (proteolysis), GO:0008234 (cysteine-type peptidase activity)
Cp4.1LG07g01710.1	AT5G65520.1 ***- Tetratricopeptide repeat (TPR)-like superfamily protein LENGTH=206 IPR011990 (Tetratricopeptide-like helical domain) GO:0005515 (protein binding)
Cp4.1LG07g01980.1	AT5G10700.1 ***- Peptidyl-tRNA hydrolase II (PTH2) family protein LENGTH=200 IPR023476 (Peptidyl-tRNA hydrolase II domain)
Cp4.1LG07g02050.1	AT4G31600.1 ***- UDP-N-acetylglucosamine (UAA) transporter family LENGTH=323 IPR004853 (Triose-phosphate transporter domain), IPR013657 (UAA transporter) GO:0055085 (transmembrane transport)
Cp4.1LG07g02120.1	sp|Q9Y2P8|RCL1_HUMAN **** RNA 3'-terminal phosphate cyclase-like protein IPR000228 (RNA 3'-terminal phosphate cyclase) GO:0003824 (catalytic activity), GO:0005730 (nucleolus), GO:0006396 (RNA processing), GO:0042254 (ribosome biogenesis)
Cp4.1LG07g02150.1	gb|AGD98702.1| ***- bZIP transcription factor family protein 4 [Camellia sinensis] IPR020983 (Basic leucine-zipper, C-terminal)
Cp4.1LG07g02280.1	sp|Q94FY7|TOCC_ARATH **** Tocopherol cyclase, chloroplastic IPR025893 (Tocopherol cyclase) GO:0009976 (tocopherol cyclase activity)
Cp4.1LG07g02350.1	sp|Q9NQT4|EXOS5_HUMAN ***- Exosome complex component RRP46 IPR015847 (Exoribonuclease, phosphorolytic domain 2), IPR020568 (Ribosomal protein S5 domain 2-type fold), IPR027408 (PNPase/RNase PH domain)
Cp4.1LG07g02360.1	sp|Q5ZL00|EMC1_CHICK **** ER membrane protein complex subunit 1 IPR011047 (Quinonprotein alcohol dehydrogenase-like superfamily), IPR011678 (Domain of unknown function DUF1620), IPR026895 (ER membrane protein complex subunit 1) GO:0072546 (ER membrane protein complex)
Cp4.1LG07g02480.1	sp|Q8RXH2|NUP85_ARATH ***- Nuclear pore complex protein NUP85 IPR011502 (Nucleoporin Nup85-like)
Cp4.1LG07g02490.1	AT5G11580.1 ***- Regulator of chromosome condensation (RCC1) family protein LENGTH=553 IPR009091 (Regulator of chromosome condensation 1/beta-lactamase-inhibitor protein II)
Cp4.1LG07g02630.1	ref|XP_002514011.1| ***- conserved hypothetical protein [Ricinus communis] gb|EEF48594.1| conserved hypothetical protein [Ricinus communis]
Cp4.1LG07g02750.1	AT5G11330.1 **** FAD/NAD(P)-binding oxidoreductase family protein LENGTH=408 IPR002938 (Monooxygenase, FAD-binding) GO:0008152 (metabolic process), GO:0016491 (oxidoreductase activity)
Cp4.1LG07g02860.1	AT5G25360.1 ***- unknown protein; BEST Arabidopsis thaliana protein match is: unknown protein . LENGTH=169 IPR025124 (Domain of unknown function DUF4050)
Cp4.1LG07g02910.1	AT3G45200.1 ***- unknown protein; BEST Arabidopsis thaliana protein match is: unknown protein . LENGTH=300
Cp4.1LG07g03070.1	AT4G32320.1 **** ascorbate peroxidase 6 LENGTH=329 IPR010255 (Haem peroxidase) GO:0004601 (peroxidase activity), GO:0006979 (response to oxidative stress), GO:0020037 (heme binding), GO:0055114 (oxidation-reduction process)
Cp4.1LG07g03290.1	AT1G76080.1 ***- chloroplastic drought-induced stress protein of 32 kD LENGTH=302 IPR005746 (Thioredoxin), IPR012336 (Thioredoxin-like fold) GO:0006662 (glycerol ether metabolic process), GO:0015035 (protein disulfide oxidoreductase activity), GO:0045454 (cell redox homeostasis)
Cp4.1LG07g03320.1	sp|O64862|CTU1_ARATH **** Cytoplasmic tRNA 2-thiolation protein 1 IPR000541 (Cytoplasmic tRNA 2-thiolation protein 1), IPR012089 (2-thiocytidine tRNA biosynthesis protein, TtcA) GO:0000049 (tRNA binding), GO:0002098 (tRNA wobble uridine modification), GO:0008033 (tRNA processing), GO:0034227 (tRNA thio-modification)
Cp4.1LG07g03350.1	AT5G24970.2 **** Protein kinase superfamily protein LENGTH=761 IPR011009 (Protein kinase-like domain) GO:0004672 (protein kinase activity), GO:0005524 (ATP binding), GO:0006468 (protein phosphorylation), GO:0016772 (transferase activity, transferring phosphorus-containing groups)
Cp4.1LG07g03440.1	sp|P93005|PP181_ARATH *-*- Pentatricopeptide repeat-containing protein IPR002885 (Pentatricopeptide repeat)
Cp4.1LG07g03470.1	sp|Q6DYE5|U496K_ARATH ***- UPF0496 protein IPR007749 (Protein of unknown function DUF677)
Cp4.1LG07g03480.1	ref|XP_007017837.1| **** ATP binding microtubule motor family protein, putative isoform 2 [Theobroma cacao] gb|EOY15062.1| ATP binding microtubule motor family protein, putative isoform 2 [Theobroma cacao] IPR001752 (Kinesin motor domain), IPR027417 (P-loop containing nucleoside triphosphate hydrolase), IPR027640 (Kinesin-like protein) GO:0003777 (microtubule motor activity), GO:0005524 (ATP bind…
Cp4.1LG07g03530.1	AT1G20225.1 ***- Thioredoxin superfamily protein LENGTH=233 IPR012336 (Thioredoxin-like fold)
Cp4.1LG07g03550.1	sp|Q9SDX3|UGPA_MUSAC **** UTP--glucose-1-phosphate uridylyltransferase IPR001865 (Ribosomal protein S2), IPR002618 (UTP--glucose-1-phosphate uridylyltransferase family), IPR023591 (Ribosomal protein S2, flavodoxin-like domain), IPR029044 (Nucleotide-diphospho-sugar transferases) GO:0003735 (structural constituent of ribosome), GO:0003983 (UTP:glucose-1-phosphate uridylyltransferase activity), GO:…
Cp4.1LG07g03650.1	sp|Q54UB1|TRM6_DICDI **** tRNA (adenine(58)-N(1))-methyltransferase non-catalytic subunit trm6 IPR017423 (tRNA (adenine(58)-N(1))-methyltransferase non-catalytic subunit TRM6) GO:0030488 (tRNA methylation), GO:0031515 (tRNA (m1A) methyltransferase complex)
Cp4.1LG07g03800.1	sp|Q5RBI4|ABHD5_PONAB ***- 1-acylglycerol-3-phosphate O-acyltransferase ABHD5 IPR029058 (Alpha/Beta hydrolase fold)
Cp4.1LG07g03970.1	AT1G27660.1 *-*- basic helix-loop-helix (bHLH) DNA-binding superfamily protein LENGTH=453 IPR011598 (Myc-type, basic helix-loop-helix (bHLH) domain) GO:0046983 (protein dimerization activity)
Cp4.1LG07g04010.1	sp|P74038|RSMI_SYNY3 **** Ribosomal RNA small subunit methyltransferase I IPR000878 (Tetrapyrrole methylase) GO:0008152 (metabolic process), GO:0008168 (methyltransferase activity)
Cp4.1LG07g04140.1	AT1G75260.1 *-*- oxidoreductases, acting on NADH or NADPH LENGTH=513
Cp4.1LG07g04150.1	AT4G36380.1 ***- Cytochrome P450 superfamily protein LENGTH=524 IPR001128 (Cytochrome P450) GO:0004497 (monooxygenase activity), GO:0005506 (iron ion binding), GO:0016705 (oxidoreductase activity, acting on paired donors, with incorporation or reduction of molecular oxygen), GO:0020037 (heme binding), GO:0055114 (oxidation-reduction process)
Cp4.1LG07g04370.1	sp|Q8LFA9|METL2_ARATH **** Methyltransferase-like protein 2 IPR007757 (MT-A70-like) GO:0006139 (nucleobase-containing compound metabolic process), GO:0008168 (methyltransferase activity)
Cp4.1LG07g04440.1	AT5G38560.1 *-** Protein kinase superfamily protein LENGTH=681 IPR011009 (Protein kinase-like domain), IPR013320 (Concanavalin A-like lectin/glucanase domain) GO:0004672 (protein kinase activity), GO:0005524 (ATP binding), GO:0006468 (protein phosphorylation), GO:0016772 (transferase activity, transferring phosphorus-containing groups)
Cp4.1LG07g04470.1	AT4G11800.1 ***- Calcineurin-like metallo-phosphoesterase superfamily protein LENGTH=1013 IPR029052 (Metallo-dependent phosphatase-like) GO:0016787 (hydrolase activity)
Cp4.1LG07g04580.1	AT1G47720.1 **** Primosome PriB/single-strand DNA-binding LENGTH=261 IPR000424 (Primosome PriB/single-strand DNA-binding) GO:0003697 (single-stranded DNA binding)
Cp4.1LG07g04620.1	AT5G06430.1 ***- Thioredoxin superfamily protein LENGTH=194 IPR005746 (Thioredoxin), IPR012336 (Thioredoxin-like fold) GO:0006662 (glycerol ether metabolic process), GO:0015035 (protein disulfide oxidoreductase activity), GO:0045454 (cell redox homeostasis)
Cp4.1LG07g04640.1	gb|KHG14955.1| ***- Mediator of RNA polymerase II transcription subunit 18 [Gossypium arboreum]
Cp4.1LG07g04660.1	ref|XP_002510323.1| ***- conserved hypothetical protein [Ricinus communis] gb|EEF52510.1| conserved hypothetical protein [Ricinus communis] IPR005134 (Uncharacterised protein family UPF0114)
Cp4.1LG07g04750.1	AT5G66310.1 *-** ATP binding microtubule motor family protein LENGTH=1063 IPR001752 (Kinesin motor domain), IPR027417 (P-loop containing nucleoside triphosphate hydrolase), IPR027640 (Kinesin-like protein) GO:0003777 (microtubule motor activity), GO:0005524 (ATP binding), GO:0005871 (kinesin complex), GO:0007018 (microtubule-based movement), GO:0008017 (microtubule binding)
Cp4.1LG07g04820.1	sp|Q5BIM8|ERCC8_BOVIN ***- DNA excision repair protein ERCC-8 IPR015943 (WD40/YVTN repeat-like-containing domain), IPR020472 (G-protein beta WD-40 repeat) GO:0005515 (protein binding)
Cp4.1LG07g05010.1	AT5G43140.1 **** Peroxisomal membrane 22 kDa (Mpv17/PMP22) family protein LENGTH=254 IPR007248 (Mpv17/PMP22) GO:0016021 (integral component of membrane)
Cp4.1LG07g05040.1	sp|P0CQ69|RMT2_CRYNB ***- Protein arginine N-methyltransferase 2 IPR020683 (Ankyrin repeat-containing domain), IPR026480 (Arginine N-methyltransferase 2-like domain), IPR029063 (S-adenosyl-L-methionine-dependent methyltransferase) GO:0005515 (protein binding)
Cp4.1LG07g05390.1	AT1G78895.1 ***- Reticulon family protein LENGTH=164 IPR003388 (Reticulon)
Cp4.1LG07g05540.1	AT1G09980.1 ***- Putative serine esterase family protein LENGTH=802 IPR007751 (Domain of unknown function DUF676, lipase-like), IPR022122 (Protein FAM135), IPR029058 (Alpha/Beta hydrolase fold)
Cp4.1LG07g05560.1	AT1G10460.1 ***- germin-like protein 7 LENGTH=217 IPR001929 (Germin) GO:0030145 (manganese ion binding), GO:0045735 (nutrient reservoir activity)
Cp4.1LG07g05570.1	AT5G20220.1 **** zinc knuckle (CCHC-type) family protein LENGTH=393 IPR001878 (Zinc finger, CCHC-type) GO:0003676 (nucleic acid binding), GO:0008270 (zinc ion binding)
Cp4.1LG07g05610.1	AT1G27020.1 ***- unknown protein; BEST Arabidopsis thaliana protein match is: unknown protein . LENGTH=308 IPR009770 (Domain of unknown function DUF1338)
Cp4.1LG07g05770.1	ref|XP_010094586.1| **** Carboxypeptidase A6 [Morus notabilis] gb|EXB56340.1| Carboxypeptidase A6 [Morus notabilis] IPR000834 (Peptidase M14, carboxypeptidase A) GO:0004181 (metallocarboxypeptidase activity), GO:0006508 (proteolysis), GO:0008270 (zinc ion binding)
Cp4.1LG07g05810.1	sp|Q5XET4|PP142_ARATH ***- Pentatricopeptide repeat-containing protein IPR002885 (Pentatricopeptide repeat), IPR011990 (Tetratricopeptide-like helical domain) GO:0005515 (protein binding)
Cp4.1LG07g05940.1	AT1G20460.1 ***- unknown protein; BEST Arabidopsis thaliana protein match is: unknown protein . LENGTH=106
Cp4.1LG07g06110.1	AT5G27380.1 **** glutathione synthetase 2 LENGTH=539 IPR005615 (Glutathione synthase, eukaryotic), IPR013816 (ATP-grasp fold, subdomain 2), IPR016185 (Pre-ATP-grasp domain) GO:0004363 (glutathione synthase activity), GO:0005524 (ATP binding), GO:0006750 (glutathione biosynthetic process), GO:0016874 (ligase activity)
Cp4.1LG07g06250.1	sp|Q3B8G0|CA123_XENLA ***- UPF0587 protein C1orf123 homolog IPR008584 (Protein of unknown function DUF866, eukaryotic)
Cp4.1LG07g06290.1	AT5G24270.1 **** Calcium-binding EF-hand family protein LENGTH=222 IPR011992 (EF-hand domain pair) GO:0005509 (calcium ion binding)
Cp4.1LG07g06550.1	AT2G27590.1 ***- S-adenosyl-L-methionine-dependent methyltransferases superfamily protein LENGTH=372 IPR029063 (S-adenosyl-L-methionine-dependent methyltransferase)
Cp4.1LG07g06580.1	AT3G44820.1 ***- Phototropic-responsive NPH3 family protein LENGTH=651 IPR011333 (BTB/POZ fold), IPR027356 (NPH3 domain) GO:0005515 (protein binding)
Cp4.1LG07g06610.1	Unknown protein
Cp4.1LG07g06950.1	AT4G30810.1 **** serine carboxypeptidase-like 29 LENGTH=479 IPR001563 (Peptidase S10, serine carboxypeptidase), IPR029058 (Alpha/Beta hydrolase fold) GO:0004185 (serine-type carboxypeptidase activity), GO:0006508 (proteolysis)
Cp4.1LG07g06960.1	sp|Q24JJ9|NUP43_ARATH ***- Nuclear pore complex protein NUP43 IPR015943 (WD40/YVTN repeat-like-containing domain) GO:0005515 (protein binding)
Cp4.1LG07g06970.1	Unknown protein
Cp4.1LG07g07030.1	AT4G30720.1 **** FAD/NAD(P)-binding oxidoreductase family protein LENGTH=707 IPR001327 (Pyridine nucleotide-disulphide oxidoreductase, NAD-binding domain), IPR023753 (Pyridine nucleotide-disulphide oxidoreductase, FAD/NAD(P)-binding domain) GO:0016491 (oxidoreductase activity), GO:0050660 (flavin adenine dinucleotide binding), GO:0055114 (oxidation-reduction process)
Cp4.1LG07g07040.1	AT5G57860.1 ***- Ubiquitin-like superfamily protein LENGTH=95 IPR029071 (Ubiquitin-related domain) GO:0005515 (protein binding)
Cp4.1LG07g07060.1	AT5G57880.1 ***- multipolar spindle 1 LENGTH=385
Cp4.1LG07g07180.1	AT1G57540.1 ***- unknown protein; Has 29 Blast hits to 29 proteins in 11 species: Archae - 0; Bacteria - 0; Metazoa - 0; Fungi - 0; Plants - 29; Viruses - 0; Other Eukaryotes - 0 (source: NCBI BLink). LENGTH=103
Cp4.1LG07g07250.1	AT4G00290.1 ***- Mechanosensitive ion channel protein LENGTH=497 IPR006685 (Mechanosensitive ion channel MscS), IPR010920 (Like-Sm (LSM) domain) GO:0016020 (membrane), GO:0055085 (transmembrane transport)
Cp4.1LG07g07270.1	AT2G18850.1 ***- SET domain-containing protein LENGTH=543 IPR001214 (SET domain), IPR015353 (Rubisco LSMT, substrate-binding domain) GO:0005515 (protein binding)
Cp4.1LG07g07290.1	sp|Q9FKM5|XRCC3_ARATH **** DNA repair protein XRCC3 homolog IPR004504 (DNA repair protein RadA), IPR016467 (DNA recombination and repair protein, RecA-like), IPR027417 (P-loop containing nucleoside triphosphate hydrolase) GO:0003677 (DNA binding), GO:0003684 (damaged DNA binding), GO:0005524 (ATP binding), GO:0006281 (DNA repair), GO:0008094 (DNA-dependent ATPase activity)
Cp4.1LG07g07300.1	gb|KHG17866.1| ***- Early light-induced, chloroplastic [Gossypium arboreum] IPR023329 (Chlorophyll a/b binding protein domain)
Cp4.1LG07g07370.1	AT5G57420.1 *-*- indole-3-acetic acid inducible 33 LENGTH=171 IPR003311 (AUX/IAA protein) GO:0005634 (nucleus), GO:0006355 (regulation of transcription, DNA-templated), GO:0046983 (protein dimerization activity)
Cp4.1LG07g07400.1	AT5G57345.1 ***- unknown protein; Has 30201 Blast hits to 17322 proteins in 780 species: Archae - 12; Bacteria - 1396; Metazoa - 17338; Fungi - 3422; Plants - 5037; Viruses - 0; Other Eukaryotes - 2996 (source: NCBI BLink). LENGTH=188 IPR010903 (Protein of unknown function DUF1517)
Cp4.1LG07g07520.1	sp|Q9M907|PP217_ARATH ***- Pentatricopeptide repeat-containing protein IPR002885 (Pentatricopeptide repeat), IPR011990 (Tetratricopeptide-like helical domain) GO:0005515 (protein binding)
Cp4.1LG07g07690.1	sp|B0CG09|PCXA_ACAM1 *-*- Proton extrusion protein PcxA IPR004282 (Chloroplast envelope membrane protein, CemA) GO:0016021 (integral component of membrane)
Cp4.1LG07g07710.1	sp|Q9M2A1|PP263_ARATH ***- Pentatricopeptide repeat-containing protein
Cp4.1LG07g07760.1	sp|Q6NZ09|ADRM1_DANRE *-*- Proteasomal ubiquitin receptor ADRM1 IPR006773 (26S proteasome complex ubiquitin receptor, subunit Rpn13) GO:0005634 (nucleus), GO:0005737 (cytoplasm)
Cp4.1LG07g07880.1	sp|Q5XVF0|MEE12_ARATH ***- TATA box-binding protein-associated factor RNA polymerase I subunit B
Cp4.1LG07g07910.1	ref|XP_007029474.1| **** Single-stranded nucleic acid binding R3H protein, putative isoform 2 [Theobroma cacao] gb|EOY09976.1| Single-stranded nucleic acid binding R3H protein, putative isoform 2 [Theobroma cacao] IPR001374 (Single-stranded nucleic acid binding R3H), IPR024771 (SUZ domain) GO:0003676 (nucleic acid binding)
Cp4.1LG07g07920.1	AT1G79790.1 **** Haloacid dehalogenase-like hydrolase (HAD) superfamily protein LENGTH=245 IPR006439 (HAD hydrolase, subfamily IA), IPR023214 (HAD-like domain) GO:0008152 (metabolic process), GO:0016787 (hydrolase activity)
Cp4.1LG07g07950.1	sp|Q9USQ7|DPH6_SCHPO ***- Diphthine--ammonia ligase IPR002761 (DUF71 domain), IPR006175 (YjgF/YER057c/UK114 family), IPR013813 (Endoribonuclease L-PSP/chorismate mutase-like), IPR030662 (Diphthine--ammonia ligase/Uncharacterised protein MJ0570)
Cp4.1LG07g08010.1	ref|XP_007030403.1| ***- Prenylyltransferase superfamily protein, putative isoform 1 [Theobroma cacao] gb|EOY10905.1| Prenylyltransferase superfamily protein, putative isoform 1 [Theobroma cacao] IPR002088 (Protein prenyltransferase, alpha subunit) GO:0008318 (protein prenyltransferase activity), GO:0018342 (protein prenylation)
Cp4.1LG07g08070.1	AT5G28910.2 ***- unknown protein; FUNCTIONS IN: molecular_function unknown; INVOLVED IN: biological_process unknown; BEST Arabidopsis thaliana protein match is: unknown protein . LENGTH=535
Cp4.1LG07g08120.1	gb|KHN22062.1| ***- INO80 complex subunit C [Glycine soja] IPR013272 (YL1 nuclear, C-terminal)
Cp4.1LG07g08130.1	sp|O65921|GDL35_ARATH ***- GDSL esterase/lipase IPR013830 (SGNH hydrolase-type esterase domain) GO:0016788 (hydrolase activity, acting on ester bonds)
Cp4.1LG07g08170.1	sp|A4PBL4|RAD54_ORYSJ *-** DNA repair and recombination protein RAD54 IPR000330 (SNF2-related), IPR001650 (Helicase, C-terminal), IPR027417 (P-loop containing nucleoside triphosphate hydrolase) GO:0003677 (DNA binding), GO:0005524 (ATP binding)
Cp4.1LG07g08200.1	sp|Q9SM43|VDE_SPIOL **** Violaxanthin de-epoxidase, chloroplastic IPR011038 (Calycin-like) GO:0009507 (chloroplast), GO:0046422 (violaxanthin de-epoxidase activity), GO:0055114 (oxidation-reduction process)
Cp4.1LG07g08210.1	AT3G54310.1 ***- unknown protein; BEST Arabidopsis thaliana protein match is: unknown protein . LENGTH=358
Cp4.1LG07g08240.1	sp|Q92616|GCN1L_HUMAN *-*- Translational activator GCN1 IPR016024 (Armadillo-type fold), IPR024395 (CLASP N-terminal domain), IPR026827 (Proteasome component ECM29/Translational activator GCN1) GO:0005488 (binding)
Cp4.1LG07g08390.1	AT5G57655.2 *-** xylose isomerase family protein LENGTH=477 IPR001998 (Xylose isomerase) GO:0005975 (carbohydrate metabolic process), GO:0009045 (xylose isomerase activity)
Cp4.1LG07g08430.1	sp|B9IM09|CSPLG_POPTR ***- CASP-like protein 2C1 IPR006459 (Casparian strip membrane protein), IPR006702 (Domain of unknown function DUF588)
Cp4.1LG07g08490.1	gb|KHG26706.1| ***- Protein EFR3 B [Gossypium arboreum] IPR016024 (Armadillo-type fold) GO:0005488 (binding)
Cp4.1LG07g08510.1	ref|XP_007031159.1| ***- Tetratricopeptide repeat (TPR)-like superfamily protein, putative isoform 2 [Theobroma cacao] gb|EOY11661.1| Tetratricopeptide repeat (TPR)-like superfamily protein, putative isoform 2 [Theobroma cacao] IPR011990 (Tetratricopeptide-like helical domain), IPR025986 (RNA-polymerase II-associated protein 3-like, C-terminal domain) GO:0005515 (protein binding)
Cp4.1LG07g08580.1	sp|P0C8A0|PP275_ARATH ***- Pentatricopeptide repeat-containing protein IPR002885 (Pentatricopeptide repeat), IPR011990 (Tetratricopeptide-like helical domain) GO:0005515 (protein binding)
Cp4.1LG07g08590.1	sp|Q7XA65|PUS1_ARATH **** RNA pseudouridine synthase 1 IPR020103 (Pseudouridine synthase, catalytic domain) GO:0001522 (pseudouridine synthesis), GO:0003723 (RNA binding), GO:0009451 (RNA modification), GO:0009982 (pseudouridine synthase activity)
Cp4.1LG07g08610.1	AT2G17820.1 **** histidine kinase 1 LENGTH=1207 IPR003594 (Histidine kinase-like ATPase, C-terminal domain), IPR004358 (Signal transduction histidine kinase-related protein, C-terminal), IPR005467 (Signal transduction histidine kinase, core), IPR009082 (Signal transduction histidine kinase, homodimeric domain), IPR011006 (CheY-like superfamily) GO:0000155 (phosphorelay sensor kinase activity), GO…
Cp4.1LG07g08650.1	AT4G02990.1 **** Mitochondrial transcription termination factor family protein LENGTH=541 IPR003690 (Mitochodrial transcription termination factor) GO:0003690 (double-stranded DNA binding), GO:0005739 (mitochondrion), GO:0006355 (regulation of transcription, DNA-templated)
Cp4.1LG07g08670.1	AT1G56420.1 ***- unknown protein; BEST Arabidopsis thaliana protein match is: unknown protein . LENGTH=183
Cp4.1LG07g08710.1	sp|Q96NC0|ZMAT2_HUMAN **** Zinc finger matrin-type protein 2 IPR003604 (Zinc finger, U1-type) GO:0003676 (nucleic acid binding), GO:0008270 (zinc ion binding)
Cp4.1LG07g08730.1	sp|O04504|PPR27_ARATH ***- Pentatricopeptide repeat-containing protein IPR002885 (Pentatricopeptide repeat), IPR011990 (Tetratricopeptide-like helical domain) GO:0005515 (protein binding)
Cp4.1LG07g08800.1	Unknown protein
Cp4.1LG07g08820.1	AT2G24300.2 *-*- Calmodulin-binding protein LENGTH=599 IPR012416 (CALMODULIN-BINDING PROTEIN60)
Cp4.1LG07g08870.1	AT1G56260.1 ***- unknown protein; Has 32 Blast hits to 32 proteins in 16 species: Archae - 0; Bacteria - 0; Metazoa - 2; Fungi - 0; Plants - 28; Viruses - 0; Other Eukaryotes - 2 (source: NCBI BLink). LENGTH=127 IPR029146 (CST complex subunit Ten1, animal and plant type) GO:0003697 (single-stranded DNA binding), GO:0070188 (Stn1-Ten1 complex)
Cp4.1LG07g08890.1	AT4G00990.1 ***- Transcription factor jumonji (jmjC) domain-containing protein LENGTH=840 IPR001841 (Zinc finger, RING-type), IPR003347 (JmjC domain), IPR018866 (Zinc-finger domain of monoamine-oxidase A repressor R1) GO:0005515 (protein binding), GO:0008270 (zinc ion binding)
Cp4.1LG07g08900.1	sp|Q9FT72|RQL3_ARATH *-** ATP-dependent DNA helicase Q-like 3 IPR004589 (DNA helicase, ATP-dependent, RecQ type), IPR011991 (Winged helix-turn-helix DNA-binding domain), IPR027417 (P-loop containing nucleoside triphosphate hydrolase) GO:0003676 (nucleic acid binding), GO:0005524 (ATP binding), GO:0006310 (DNA recombination), GO:0008026 (ATP-dependent helicase activity)
Cp4.1LG07g08940.1	ref|NP_001154592.1| **** phot [Arabidopsis thaliana] IPR002683 (Photosystem II PsbP, oxygen evolving complex) GO:0005509 (calcium ion binding), GO:0009523 (photosystem II), GO:0009654 (photosystem II oxygen evolving complex), GO:0015979 (photosynthesis), GO:0019898 (extrinsic component of membrane)
Cp4.1LG07g08980.1	AT3G05480.3 **** cell cycle checkpoint control protein family LENGTH=456 IPR007268 (Rad9/Ddc1) GO:0000075 (cell cycle checkpoint), GO:0000077 (DNA damage checkpoint), GO:0006281 (DNA repair), GO:0030896 (checkpoint clamp complex)
Cp4.1LG07g09110.1	AT1G55000.1 **** peptidoglycan-binding LysM domain-containing protein LENGTH=221 IPR001810 (F-box domain), IPR018392 (LysM domain) GO:0005515 (protein binding)
Cp4.1LG07g09180.1	AT3G05380.2 *-** DIRP ;Myb-like DNA-binding domain LENGTH=1052 IPR009057 (Homeodomain-like), IPR010561 (Protein LIN-9/Protein ALWAYS EARLY) GO:0003677 (DNA binding), GO:0003682 (chromatin binding), GO:0006351 (transcription, DNA-templated), GO:0007049 (cell cycle), GO:0017053 (transcriptional repressor complex)
Cp4.1LG07g09340.1	AT3G05040.1 ***- ARM repeat superfamily protein LENGTH=1202 IPR016024 (Armadillo-type fold) GO:0005488 (binding)
Cp4.1LG07g09440.1	AT4G08630.1 *-*- unknown protein; BEST Arabidopsis thaliana protein match is: unknown protein . LENGTH=845
Cp4.1LG07g09700.1	AT2G14045.1 *-*- unknown protein; Has 257 Blast hits to 257 proteins in 101 species: Archae - 0; Bacteria - 0; Metazoa - 130; Fungi - 0; Plants - 47; Viruses - 0; Other Eukaryotes - 80 (source: NCBI BLink). LENGTH=122 IPR026060 (Associate of Myc 1) GO:0003713 (transcription coactivator activity), GO:0006355 (regulation of transcription, DNA-templated)
Cp4.1LG07g09970.1	AT4G13400.1 **** 2-oxoglutarate (2OG) and Fe(II)-dependent oxygenase superfamily protein LENGTH=357 IPR005123 (Oxoglutarate/iron-dependent dioxygenase), IPR026992 (Non-haem dioxygenase N-terminal domain), IPR027443 (Isopenicillin N synthase-like) GO:0016491 (oxidoreductase activity), GO:0016706 (oxidoreductase activity, acting on paired donors, with incorporation or reduction of molecular oxygen,…
Cp4.1LG07g10270.1	gb|KEH27199.1| **** cytochrome b5-like heme/steroid-binding domain protein [Medicago truncatula] IPR001199 (Cytochrome b5-like heme/steroid binding domain) GO:0020037 (heme binding)
Cp4.1LG07g10370.1	AT4G29310.1 ***- Protein of unknown function (DUF1005) LENGTH=424 IPR010410 (Protein of unknown function DUF1005)
Cp4.1LG07g10440.1	sp|Q9FJT8|HATB_ARATH **** Histone acetyltransferase type B catalytic subunit IPR017380 (Histone acetyltransferase type B, catalytic subunit) GO:0004402 (histone acetyltransferase activity), GO:0005634 (nucleus), GO:0006348 (chromatin silencing at telomere), GO:0006355 (regulation of transcription, DNA-templated), GO:0016568 (chromatin modification), GO:0016573 (histone acetylation), GO:0016747 (t…
Cp4.1LG07g10540.1	sp|Q76NT0|MRM1_DICDI *-** rRNA methyltransferase 1, mitochondrial IPR004441 (RNA methyltransferase TrmH family), IPR029028 (Alpha/beta knot methyltransferases), IPR029064 (50S ribosomal protein L30e-like) GO:0003723 (RNA binding), GO:0006396 (RNA processing), GO:0008168 (methyltransferase activity), GO:0008173 (RNA methyltransferase activity)
Cp4.1LG07g10560.1	sp|Q9LTS7|C3H65_ARATH *-*- Zinc finger CCCH domain-containing protein 65 IPR000571 (Zinc finger, CCCH-type) GO:0046872 (metal ion binding)
Cp4.1LG07g10610.1	AT2G19385.1 **** zinc ion binding LENGTH=275 IPR003604 (Zinc finger, U1-type), IPR014898 (Zinc finger, C2H2, LYAR-type) GO:0003676 (nucleic acid binding), GO:0008270 (zinc ion binding)
Cp4.1LG07g10640.1	Unknown protein
Cp4.1LG07g10650.1	sp|Q9ZUN4|ACCO1_ARATH ***- 1-aminocyclopropane-1-carboxylate oxidase 1 IPR005123 (Oxoglutarate/iron-dependent dioxygenase), IPR026992 (Non-haem dioxygenase N-terminal domain), IPR027443 (Isopenicillin N synthase-like) GO:0016491 (oxidoreductase activity), GO:0016706 (oxidoreductase activity, acting on paired donors, with incorporation or reduction of molecular oxygen, 2-oxoglutarate as one donor,…
Cp4.1LG07g10780.1	sp|Q9NVA4|T184C_HUMAN ***- Transmembrane protein 184C IPR005178 (Organic solute transporter subunit alpha/Transmembrane protein 184)
Cp4.1LG07g10970.1	AT5G35170.1 **** adenylate kinase family protein LENGTH=588 IPR000850 (Adenylate kinase/UMP-CMP kinase), IPR018962 (Domain of unknown function DUF1995), IPR027417 (P-loop containing nucleoside triphosphate hydrolase) GO:0004017 (adenylate kinase activity), GO:0005524 (ATP binding), GO:0006139 (nucleobase-containing compound metabolic process), GO:0016776 (phosphotransferase activity, phosphate gr…
Cp4.1LG07g11030.1	Unknown protein
Cp4.1LG07g11050.1	AT2G41040.1 ***- S-adenosyl-L-methionine-dependent methyltransferases superfamily protein LENGTH=352 IPR029063 (S-adenosyl-L-methionine-dependent methyltransferase) GO:0008152 (metabolic process), GO:0008168 (methyltransferase activity)
Cp4.1LG07g11100.1	sp|O80786|MCM5_ARATH **** DNA replication licensing factor MCM5 IPR001208 (Mini-chromosome maintenance, DNA-dependent ATPase), IPR027417 (P-loop containing nucleoside triphosphate hydrolase), IPR027925 (MCM N-terminal domain) GO:0003677 (DNA binding), GO:0003678 (DNA helicase activity), GO:0003682 (chromatin binding), GO:0003688 (DNA replication origin binding), GO:0005524 (ATP binding), GO:00056…
Cp4.1LG07g11110.1	AT2G12550.1 ***- ubiquitin-associated (UBA)/TS-N domain-containing protein LENGTH=562 IPR009060 (UBA-like), IPR029071 (Ubiquitin-related domain) GO:0005515 (protein binding)
Cp4.1LG07g11120.1	ref|XP_007011985.1| ***- Calcineurin-like metallo-ph isoform 1 [Theobroma cacao] IPR029052 (Metallo-dependent phosphatase-like)
Cp4.1LG07g11190.1	sp|Q5RBP6|CH3L1_PONAB **** Chitinase-3-like protein 1 IPR011009 (Protein kinase-like domain), IPR013320 (Concanavalin A-like lectin/glucanase domain), IPR017853 (Glycoside hydrolase superfamily), IPR029070 (Chitinase insertion domain) GO:0004553 (hydrolase activity, hydrolyzing O-glycosyl compounds), GO:0004568 (chitinase activity), GO:0004672 (protein kinase activity), GO:0005524 (ATP binding), …
Cp4.1LG07g11200.1	sp|Q9SIY3|TTM3_ARATH ***- Triphosphate tunel metalloenzyme 3 IPR023577 (CYTH-like domain)
Cp4.1LG07g11290.1	AT3G53270.1 ***- Small nuclear RNA activating complex (SNAPc), subunit SNAP43 protein LENGTH=280 IPR019188 (Small nuclear RNA activating complex (SNAPc), subunit SNAP43)
Cp4.1LG07g11390.1	ref|XP_007013360.1| ***- Plastid transcriptionally active 5 isoform 1 [Theobroma cacao] ref|XP_007013361.1| Plastid transcriptionally active 5 isoform 1 [Theobroma cacao] gb|EOY30979.1| Plastid transcriptionally active 5 isoform 1 [Theobroma cacao] gb|EOY30980.1| Plastid transcriptionally active 5 isoform 1 [Theobroma cacao] IPR001305 (Heat shock protein DnaJ, cysteine-rich domain) GO:0031072 (he…
Cp4.1LG07g11440.1	ref|XP_002524491.1| ***- conserved hypothetical protein [Ricinus communis] gb|EEF37931.1| conserved hypothetical protein [Ricinus communis] IPR021467 (Protein of unknown function DUF3119)
Cp4.1LG07g11560.1	sp|F4KBW6|NU205_ARATH **** Nuclear pore complex protein NUP205 IPR021827 (Nucleoporin Nup186/Nup192/Nup205) GO:0005643 (nuclear pore)
Cp4.1LG08g00020.1	AT3G56740.1 ***- Ubiquitin-associated (UBA) protein LENGTH=293 IPR007599 (Derlin), IPR009060 (UBA-like), IPR022764 (Peptidase S54, rhomboid domain) GO:0004252 (serine-type endopeptidase activity), GO:0005515 (protein binding), GO:0016021 (integral component of membrane)
Cp4.1LG08g00070.1	AT5G12380.1 ***- annexin 8 LENGTH=316 IPR018502 (Annexin repeat) GO:0005509 (calcium ion binding), GO:0005544 (calcium-dependent phospholipid binding)
Cp4.1LG08g00080.1	sp|Q9M8S6|SKOR_ARATH **** Potassium channel SKOR IPR003938 (Potassium channel, voltage-dependent, EAG/ELK/ERG), IPR020683 (Ankyrin repeat-containing domain) GO:0005216 (ion channel activity), GO:0005249 (voltage-gated potassium channel activity), GO:0005515 (protein binding), GO:0006811 (ion transport), GO:0006813 (potassium ion transport), GO:0016020 (membrane), GO:0055085 (transmembrane transpo…
Cp4.1LG08g00090.1	Unknown proteinIPR005540 (KNOX1) GO:0003677 (DNA binding), GO:0005634 (nucleus)
Cp4.1LG08g00220.1	AT1G02120.1 ***- GRAM domain family protein LENGTH=598
Cp4.1LG08g00240.1	AT2G46760.1 **** D-arabinono-1,4-lactone oxidase family protein LENGTH=603 IPR007173 (D-arabinono-1,4-lactone oxidase), IPR010030 (L-gulonolactone oxidase, plant), IPR016166 (FAD-binding, type 2) GO:0003824 (catalytic activity), GO:0003885 (D-arabinono-1,4-lactone oxidase activity), GO:0008762 (UDP-N-acetylmuramate dehydrogenase activity), GO:0016020 (membrane), GO:0016491 (oxidoreductase activit…
Cp4.1LG08g00250.1	AT2G32300.1 *-*- uclacyanin 1 LENGTH=261 IPR008972 (Cupredoxin) GO:0009055 (electron carrier activity)
Cp4.1LG08g00340.1	AT2G17180.1 *-*- C2H2-like zinc finger protein LENGTH=270 IPR015880 (Zinc finger, C2H2-like) GO:0046872 (metal ion binding)
Cp4.1LG08g00380.1	Unknown protein
Cp4.1LG08g00400.1	Unknown protein
Cp4.1LG08g00410.1	sp|Q9FJL0|SMC4_ARATH ***- Structural maintenance of chromosomes protein 4 IPR003395 (RecF/RecN/SMC, N-terminal), IPR010935 (SMCs flexible hinge), IPR024704 (Structural maintenance of chromosomes protein), IPR027417 (P-loop containing nucleoside triphosphate hydrolase) GO:0005515 (protein binding), GO:0005524 (ATP binding), GO:0005694 (chromosome), GO:0051276 (chromosome organization)
Cp4.1LG08g00470.1	AT3G60450.1 ***- Phosphoglycerate mutase family protein LENGTH=274 IPR029033 (Histidine phosphatase superfamily)
Cp4.1LG08g00490.1	ref|XP_007042175.1| ***- RRNA processing protein-related isoform 1 [Theobroma cacao] gb|EOX98006.1| RRNA processing protein-related isoform 1 [Theobroma cacao] IPR012617 (Apoptosis-antagonizing transcription factor, C-terminal), IPR025160 (AATF leucine zipper-containing domain) GO:0005634 (nucleus)
Cp4.1LG08g00720.1	AT2G46495.1 ***- RING/U-box superfamily protein LENGTH=372 IPR013083 (Zinc finger, RING/FYVE/PHD-type), IPR025287 (Wall-associated receptor kinase galacturonan-binding domain) GO:0005515 (protein binding), GO:0008270 (zinc ion binding), GO:0030247 (polysaccharide binding)
Cp4.1LG08g00730.1	sp|Q5TKD8|TRL2_ORYSJ ***- Thioredoxin-like 2, chloroplastic IPR005746 (Thioredoxin), IPR012336 (Thioredoxin-like fold) GO:0006662 (glycerol ether metabolic process), GO:0015035 (protein disulfide oxidoreductase activity), GO:0045454 (cell redox homeostasis)
Cp4.1LG08g00750.1	AT1G01220.1 ***- L-fucokinase/GDP-L-fucose pyrophosphorylase LENGTH=1055 IPR006206 (Mevalonate/galactokinase), IPR011004 (Trimeric LpxA-like), IPR012887 (L-fucokinase), IPR029044 (Nucleotide-diphospho-sugar transferases) GO:0005524 (ATP binding), GO:0005737 (cytoplasm), GO:0008152 (metabolic process), GO:0016301 (kinase activity), GO:0016772 (transferase activity, transferring phosphorus-containi…
Cp4.1LG08g00760.1	sp|Q6PNC0|DMXL1_MOUSE *-*- DmX-like protein 1 IPR015943 (WD40/YVTN repeat-like-containing domain), IPR022033 (RAVE complex protein Rav1 C-terminal) GO:0005515 (protein binding)
Cp4.1LG08g00770.1	ref|XP_007051542.1| ***- Embryo defective 1703, putative isoform 2 [Theobroma cacao] gb|EOX95699.1| Embryo defective 1703, putative isoform 2 [Theobroma cacao]
Cp4.1LG08g01090.1	Unknown proteinIPR016135 (Ubiquitin-conjugating enzyme/RWD-like)
Cp4.1LG08g01160.1	Unknown protein
Cp4.1LG08g01190.1	Unknown protein
Cp4.1LG08g01290.1	AT3G61490.1 *-*- Pectin lyase-like superfamily protein LENGTH=476 IPR011050 (Pectin lyase fold/virulence factor)
Cp4.1LG08g01360.1	AT2G46000.1 ***- FUNCTIONS IN: molecular_function unknown; INVOLVED IN: biological_process unknown; LOCATED IN: endomembrane system; EXPRESSED IN: 24 plant structures; EXPRESSED DURING: 15 growth stages;
Cp4.1LG08g01460.1	gb|KEH18909.1| ***- propionyl-CoA carboxylase, putative [Medicago truncatula] IPR010839 (Protein of unknown function DUF1446)
Cp4.1LG08g01640.1	sp|Q6DW73|DGDG2_LOTJA ***- Digalactosyldiacylglycerol synthase 2, chloroplastic
Cp4.1LG08g01650.1	AT4G00590.1 ***- N-terminal nucleophile aminohydrolases (Ntn hydrolases) superfamily protein LENGTH=408 IPR000246 (Peptidase T2, asparaginase 2), IPR029055 (Nucleophile aminohydrolases, N-terminal) GO:0016787 (hydrolase activity)
Cp4.1LG08g01710.1	Unknown protein
Cp4.1LG08g01740.1	sp|Q9H8Y5|ANKZ1_HUMAN *-*- Ankyrin repeat and zinc finger domain-containing protein 1 IPR007087 (Zinc finger, C2H2), IPR020683 (Ankyrin repeat-containing domain) GO:0005515 (protein binding), GO:0046872 (metal ion binding)
Cp4.1LG08g01810.1	AT5G21222.1 *-** protein kinase family protein LENGTH=831 IPR011009 (Protein kinase-like domain), IPR030616 (Aurora kinase) GO:0000226 (microtubule cytoskeleton organization), GO:0000278 (mitotic cell cycle), GO:0004672 (protein kinase activity), GO:0005524 (ATP binding), GO:0006468 (protein phosphorylation), GO:0007049 (cell cycle), GO:0007059 (chromosome segregation), GO:0016772 (transferase ac…
Cp4.1LG08g01830.1	ref|XP_002322249.2| *-*- myb family transcription factor family protein [Populus trichocarpa] gb|EEF06376.2| myb family transcription factor family protein [Populus trichocarpa] IPR009057 (Homeodomain-like) GO:0003677 (DNA binding), GO:0003682 (chromatin binding)
Cp4.1LG08g01850.1	AT2G45320.1 ***- unknown protein; FUNCTIONS IN: molecular_function unknown; INVOLVED IN: biological_process unknown; LOCATED IN: mitochondrion; EXPRESSED IN: 20 plant structures; EXPRESSED DURING: 10 growth stages; Has 45 Blast hits to 45 proteins in 16 species: Archae - 0; Bacteria - 8; Metazoa - 0; Fungi - 0; Plants - 37; Viruses - 0; Other Eukaryotes - 0 (source: NCBI BLink). LENGTH=392 IPR029…
Cp4.1LG08g01890.1	sp|O82531|PSB1_PETHY *-** Proteasome subunit beta type-1 IPR001353 (Proteasome, subunit alpha/beta), IPR002035 (von Willebrand factor, type A), IPR005161 (Ku70/Ku80, N-terminal alpha/beta), IPR014893 (Ku, C-terminal), IPR016194 (SPOC-like, C-terminal domain), IPR024193 (Ku80), IPR029055 (Nucleophile aminohydrolases, N-terminal) GO:0000723 (telomere maintenance), GO:0003677 (DNA binding), GO:00036…
Cp4.1LG08g01990.1	ref|XP_002511685.1| **** oxidoreductase, putative [Ricinus communis] gb|EEF50354.1| oxidoreductase, putative [Ricinus communis] IPR000415 (Nitroreductase-like) GO:0016491 (oxidoreductase activity)
Cp4.1LG08g02010.1	ref|XP_007029844.1| ***- Nuclear matrix protein 1 [Theobroma cacao] gb|EOY10346.1| Nuclear matrix protein 1 [Theobroma cacao] IPR010604 (Plant nuclear matrix 1)
Cp4.1LG08g02030.1	Unknown proteinIPR002885 (Pentatricopeptide repeat)
Cp4.1LG08g02050.1	AT3G60730.1 **** Plant invertase/pectin methylesterase inhibitor superfamily LENGTH=519 IPR006501 (Pectinesterase inhibitor domain), IPR011050 (Pectin lyase fold/virulence factor) GO:0004857 (enzyme inhibitor activity), GO:0005618 (cell wall), GO:0030599 (pectinesterase activity), GO:0042545 (cell wall modification)
Cp4.1LG08g02060.1	sp|Q7XLP4|Y4869_ORYSJ ***- B3 domain-containing protein IPR015300 (DNA-binding pseudobarrel domain) GO:0003677 (DNA binding)
Cp4.1LG08g02080.1	sp|P0CW91|RADA_AERPX **** DNA repair and recombination protein RadA IPR016467 (DNA recombination and repair protein, RecA-like), IPR027417 (P-loop containing nucleoside triphosphate hydrolase) GO:0000166 (nucleotide binding), GO:0003677 (DNA binding), GO:0005524 (ATP binding), GO:0006281 (DNA repair), GO:0008094 (DNA-dependent ATPase activity)
Cp4.1LG08g02150.1	sp|Q8LPS6|PPR3_ARATH ***- Pentatricopeptide repeat-containing protein IPR002885 (Pentatricopeptide repeat), IPR011990 (Tetratricopeptide-like helical domain) GO:0005515 (protein binding)
Cp4.1LG08g02210.1	sp|Q9LVM5|TTHL_ARATH ***- Uric acid degradation bifunctional protein TTL IPR000895 (Transthyretin/hydroxyisourate hydrolase), IPR018020 (Oxo-4-hydroxy-4-carboxy-5-ureidoimidazoline decarboxylase), IPR023416 (Transthyretin/hydroxyisourate hydrolase, superfamily), IPR023418 (Transthyretin, thyroxine binding site), IPR023419 (Transthyretin, conserved site) GO:0006144 (purine nucleobase metabolic pro…
Cp4.1LG08g02260.1	AT5G17570.1 ***- TatD related DNase LENGTH=325 IPR001130 (TatD family) GO:0016888 (endodeoxyribonuclease activity, producing 5'-phosphomonoesters)
Cp4.1LG08g02390.1	sp|Q66I84|DCC1_DANRE ***- Sister chromatid cohesion protein DCC1 IPR019128 (Sister chromatid cohesion protein Dcc1)
Cp4.1LG08g02470.1	AT2G44640.1 ***- FUNCTIONS IN: molecular_function unknown; INVOLVED IN: biological_process unknown; LOCATED IN: mitochondrion, chloroplast, plasma membrane, plastid, chloroplast envelope; EXPRESSED IN: 23 plant structures; EXPRESSED DURING: 13 growth stages; IPR022244 (Protein of unknown function DUF3769)
Cp4.1LG08g02590.1	sp|Q9LU39|GLUBP_ARATH **** Glutamyl-tRNA reductase-binding protein, chloroplastic IPR012349 (FMN-binding split barrel), IPR019595 (Domain of unknown function DUF2470) GO:0010181 (FMN binding), GO:0016491 (oxidoreductase activity), GO:0055114 (oxidation-reduction process)
Cp4.1LG08g02600.1	gb|KHG03364.1| ***- Dynein alpha chain, flagellar outer arm [Gossypium arboreum] gb|KHG26358.1| Dynein alpha chain, flagellar outer arm [Gossypium arboreum] IPR000571 (Zinc finger, CCCH-type), IPR012677 (Nucleotide-binding alpha-beta plait domain), IPR013783 (Immunoglobulin-like fold), IPR014756 (Immunoglobulin E-set) GO:0000166 (nucleotide binding), GO:0003676 (nucleic acid binding), GO:0005515 …
Cp4.1LG08g02610.1	AT4G13870.2 *-** Werner syndrome-like exonuclease LENGTH=288 IPR012337 (Ribonuclease H-like domain) GO:0003676 (nucleic acid binding), GO:0006139 (nucleobase-containing compound metabolic process), GO:0008408 (3'-5' exonuclease activity)
Cp4.1LG08g02920.1	sp|Q6NU40|CTF18_XENLA ***- Chromosome transmission fidelity protein 18 homolog IPR027417 (P-loop containing nucleoside triphosphate hydrolase)
Cp4.1LG08g02960.1	AT1G04650.1 ***- unknown protein; Has 30201 Blast hits to 17322 proteins in 780 species: Archae - 12; Bacteria - 1396; Metazoa - 17338; Fungi - 3422; Plants - 5037; Viruses - 0; Other Eukaryotes - 2996 (source: NCBI BLink). LENGTH=997 IPR027902 (Protein of unknown function DUF4487)
Cp4.1LG08g02970.1	AT3G24030.1 **** hydroxyethylthiazole kinase family protein LENGTH=276 IPR000417 (Hydroxyethylthiazole kinase), IPR029056 (Ribokinase-like) GO:0004417 (hydroxyethylthiazole kinase activity), GO:0009228 (thiamine biosynthetic process)
Cp4.1LG08g03060.1	AT3G24040.1 **** Core-2/I-branching beta-1,6-N-acetylglucosaminyltransferase family protein LENGTH=417 IPR003406 (Glycosyl transferase, family 14) GO:0008375 (acetylglucosaminyltransferase activity), GO:0016020 (membrane)
Cp4.1LG08g03090.1	AT2G33205.1 ***- Serinc-domain containing serine and sphingolipid biosynthesis protein LENGTH=422 IPR005016 (Serine incorporator/TMS membrane protein) GO:0016020 (membrane)
Cp4.1LG08g03140.1	AT4G13330.1 ***- S-adenosyl-L-methionine-dependent methyltransferases superfamily protein LENGTH=428 IPR029063 (S-adenosyl-L-methionine-dependent methyltransferase)
Cp4.1LG08g03190.1	Unknown protein
Cp4.1LG08g03480.1	AT4G14410.1 ***- basic helix-loop-helix (bHLH) DNA-binding superfamily protein LENGTH=283 IPR011598 (Myc-type, basic helix-loop-helix (bHLH) domain) GO:0046983 (protein dimerization activity)
Cp4.1LG08g03500.1	AT1G06620.1 **** 2-oxoglutarate (2OG) and Fe(II)-dependent oxygenase superfamily protein LENGTH=365 IPR005123 (Oxoglutarate/iron-dependent dioxygenase), IPR026992 (Non-haem dioxygenase N-terminal domain), IPR027443 (Isopenicillin N synthase-like) GO:0016491 (oxidoreductase activity), GO:0016706 (oxidoreductase activity, acting on paired donors, with incorporation or reduction of molecular oxygen,…
Cp4.1LG08g03770.1	ref|XP_002517027.1| ***- conserved hypothetical protein [Ricinus communis] gb|EEF45190.1| conserved hypothetical protein [Ricinus communis]
Cp4.1LG08g03810.1	sp|Q9FG89|PNSB5_ARATH ***- Photosynthetic NDH subunit of subcomplex B 5, chloroplastic
Cp4.1LG08g04180.1	sp|O70591|PFD2_MOUSE *-** Prefoldin subunit 2 IPR005484 (Ribosomal protein L18/L5), IPR009053 (Prefoldin) GO:0003735 (structural constituent of ribosome), GO:0005622 (intracellular), GO:0005840 (ribosome), GO:0006412 (translation), GO:0006457 (protein folding), GO:0016272 (prefoldin complex), GO:0051082 (unfolded protein binding)
Cp4.1LG08g04190.1	sp|O23337|PP311_ARATH *-*- Pentatricopeptide repeat-containing protein IPR002885 (Pentatricopeptide repeat)
Cp4.1LG08g04340.1	sp|Q6LLL5|RHLB_PHOPR *-** ATP-dependent RNA helicase RhlB IPR001650 (Helicase, C-terminal), IPR002347 (Glucose/ribitol dehydrogenase), IPR014001 (Helicase superfamily 1/2, ATP-binding domain), IPR014014 (RNA helicase, DEAD-box type, Q motif), IPR027417 (P-loop containing nucleoside triphosphate hydrolase) GO:0003676 (nucleic acid binding), GO:0005524 (ATP binding), GO:0008152 (metabolic process),…
Cp4.1LG08g04360.1	AT4G15520.1 **** tRNA/rRNA methyltransferase (SpoU) family protein LENGTH=222 IPR029028 (Alpha/beta knot methyltransferases) GO:0003723 (RNA binding), GO:0006396 (RNA processing), GO:0008173 (RNA methyltransferase activity)
Cp4.1LG08g04430.1	AT3G23600.1 ***- alpha/beta-Hydrolases superfamily protein LENGTH=239 IPR029058 (Alpha/Beta hydrolase fold) GO:0016787 (hydrolase activity)
Cp4.1LG08g04700.1	sp|J9RYI6|DCVR_CUCSA *-*- Divinyl chlorophyllide a 8-vinyl-reductase, chloroplastic
Cp4.1LG08g04770.1	AT3G16510.1 *-** Calcium-dependent lipid-binding (CaLB domain) family protein LENGTH=360 IPR000008 (C2 domain) GO:0005515 (protein binding)
Cp4.1LG08g04830.1	sp|Q5E9G1|P2R3C_BOVIN ***- Serine/threonine-protein phosphatase 2A regulatory subunit B'' subunit gamma IPR011992 (EF-hand domain pair) GO:0005509 (calcium ion binding)
Cp4.1LG08g04920.1	ref|XP_007035596.1| ***- BTB/POZ domain-containing protein isoform 1 [Theobroma cacao] gb|EOY06522.1| BTB/POZ domain-containing protein isoform 1 [Theobroma cacao] IPR011333 (BTB/POZ fold), IPR023828 (Peptidase S8, subtilisin, Ser-active site) GO:0005515 (protein binding)
Cp4.1LG08g04930.1	sp|P65635|ODP2_STAAM ***- Dihydrolipoyllysine-residue acetyltransferase component of pyruvate dehydrogenase complex IPR015761 (Lipoamide Acyltransferase), IPR023213 (Chloramphenicol acetyltransferase-like domain) GO:0008152 (metabolic process), GO:0016746 (transferase activity, transferring acyl groups)
Cp4.1LG08g04960.1	ref|XP_002314376.2| ***- senescence-associated family protein [Populus trichocarpa] gb|EEF00547.2| senescence-associated family protein [Populus trichocarpa] IPR007650 (Zf-FLZ domain)
Cp4.1LG08g05010.1	sp|Q0WPZ6|PP158_ARATH ***- Pentatricopeptide repeat-containing protein IPR002885 (Pentatricopeptide repeat), IPR011990 (Tetratricopeptide-like helical domain) GO:0005515 (protein binding)
Cp4.1LG08g05120.1	Unknown protein
Cp4.1LG08g05180.1	AT3G17030.1 ***- Nucleic acid-binding proteins superfamily LENGTH=668 IPR012340 (Nucleic acid-binding, OB-fold)
Cp4.1LG08g05240.1	Unknown proteinIPR006121 (Heavy metal-associated domain, HMA) GO:0030001 (metal ion transport), GO:0046872 (metal ion binding)
Cp4.1LG08g05250.1	sp|Q9LSL9|PP445_ARATH *-*- Pentatricopeptide repeat-containing protein IPR002885 (Pentatricopeptide repeat), IPR011990 (Tetratricopeptide-like helical domain) GO:0005515 (protein binding)
Cp4.1LG08g05320.1	AT3G06440.1 **** Galactosyltransferase family protein LENGTH=619 IPR002659 (Glycosyl transferase, family 31), IPR008011 (Complex 1 LYR protein), IPR013320 (Concanavalin A-like lectin/glucanase domain) GO:0006486 (protein glycosylation), GO:0008378 (galactosyltransferase activity), GO:0016020 (membrane), GO:0030246 (carbohydrate binding)
Cp4.1LG08g05370.1	sp|Q9FNS4|MBB1_CHLRE ***- PsbB mRNA maturation factor Mbb1, chloroplastic IPR011990 (Tetratricopeptide-like helical domain) GO:0005515 (protein binding), GO:0005622 (intracellular), GO:0006396 (RNA processing)
Cp4.1LG08g05390.1	AT5G49540.1 ***- Rab5-interacting family protein LENGTH=114 IPR029008 (Rab5-interacting protein family) GO:0005783 (endoplasmic reticulum), GO:0016021 (integral component of membrane), GO:0072546 (ER membrane protein complex)
Cp4.1LG08g05400.1	AT2G45210.1 ***- SAUR-like auxin-responsive protein family LENGTH=162 IPR003676 (Small auxin-up RNA)
Cp4.1LG08g05450.1	sp|Q86WJ1|CHD1L_HUMAN *-** Chromodomain-helicase-DNA-binding protein 1-like IPR000330 (SNF2-related), IPR001650 (Helicase, C-terminal), IPR010003 (HARP domain), IPR027417 (P-loop containing nucleoside triphosphate hydrolase) GO:0003677 (DNA binding), GO:0005524 (ATP binding)
Cp4.1LG08g05470.1	sp|C1KZG4|RL18_LISMC *-*- 50S ribosomal protein L18 IPR005484 (Ribosomal protein L18/L5), IPR027417 (P-loop containing nucleoside triphosphate hydrolase) GO:0003735 (structural constituent of ribosome), GO:0005622 (intracellular), GO:0005840 (ribosome), GO:0006412 (translation)
Cp4.1LG08g05510.1	Unknown protein
Cp4.1LG08g05530.1	AT1G48280.1 *-*- hydroxyproline-rich glycoprotein family protein LENGTH=558
Cp4.1LG08g05600.1	sp|Q9EPH8|PABP1_RAT *-** Polyadenylate-binding protein 1 IPR012677 (Nucleotide-binding alpha-beta plait domain) GO:0000166 (nucleotide binding), GO:0003676 (nucleic acid binding)
Cp4.1LG08g05620.1	sp|Q8VY74|U1135_ARATH ***- U11/U12 small nuclear ribonucleoprotein 35 kDa protein IPR012677 (Nucleotide-binding alpha-beta plait domain) GO:0000166 (nucleotide binding), GO:0003676 (nucleic acid binding)
Cp4.1LG08g05740.1	sp|Q54MA9|KU70_DICDI *-** ATP-dependent DNA helicase ku70 IPR002035 (von Willebrand factor, type A), IPR003034 (SAP domain), IPR006165 (Ku70) GO:0000723 (telomere maintenance), GO:0003677 (DNA binding), GO:0003684 (damaged DNA binding), GO:0004003 (ATP-dependent DNA helicase activity), GO:0005634 (nucleus), GO:0006303 (double-strand break repair via nonhomologous end joining), GO:0042162 (telomer…
Cp4.1LG08g05750.1	AT5G12890.1 ***- UDP-Glycosyltransferase superfamily protein LENGTH=488 IPR002213 (UDP-glucuronosyl/UDP-glucosyltransferase) GO:0008152 (metabolic process), GO:0016758 (transferase activity, transferring hexosyl groups)
Cp4.1LG08g05770.1	AT1G17450.2 *-*- B-block binding subunit of TFIIIC LENGTH=1844 IPR007309 (B-block binding subunit of TFIIIC), IPR011991 (Winged helix-turn-helix DNA-binding domain)
Cp4.1LG08g05780.1	AT2G43420.1 **** 3-beta hydroxysteroid dehydrogenase/isomerase family protein LENGTH=561 IPR003388 (Reticulon), IPR016040 (NAD(P)-binding domain) GO:0003854 (3-beta-hydroxy-delta5-steroid dehydrogenase activity), GO:0006694 (steroid biosynthetic process), GO:0016616 (oxidoreductase activity, acting on the CH-OH group of donors, NAD or NADP as acceptor), GO:0055114 (oxidation-reduction process)
Cp4.1LG08g05830.1	AT2G43280.1 ***- Far-red impaired responsive (FAR1) family protein LENGTH=206 IPR004330 (FAR1 DNA binding domain)
Cp4.1LG08g05840.1	AT1G10830.1 ***- 15-cis-zeta-carotene isomerase LENGTH=367 IPR009915 (NnrU)
Cp4.1LG08g05910.1	Unknown proteinIPR009057 (Homeodomain-like) GO:0003677 (DNA binding), GO:0003682 (chromatin binding)
Cp4.1LG08g05940.1	sp|P36101|TCD2_YEAST ***- tRNA threonylcarbamoyladenosine dehydratase 2 IPR016040 (NAD(P)-binding domain) GO:0008641 (small protein activating enzyme activity)
Cp4.1LG08g06110.1	sp|A4QN59|DPH2_DANRE **** Diphthamide biosynthesis protein 2 IPR016435 (Diphthamide synthesis DPH1/DPH2) GO:0017183 (peptidyl-diphthamide biosynthetic process from peptidyl-histidine)
Cp4.1LG08g06210.1	AT2G30700.1 ***- unknown protein; BEST Arabidopsis thaliana protein match is: unknown protein . LENGTH=480
Cp4.1LG08g06220.1	AT2G43490.1 ***- Ypt/Rab-GAP domain of gyp1p superfamily protein LENGTH=745 IPR000195 (Rab-GTPase-TBC domain)
Cp4.1LG08g06330.1	sp|Q9LYR6|PTR49_ARATH ***- Protein NRT1/ PTR FAMILY 6.1 IPR000109 (Proton-dependent oligopeptide transporter family), IPR020846 (Major facilitator superfamily domain) GO:0005215 (transporter activity), GO:0006810 (transport), GO:0006857 (oligopeptide transport), GO:0016020 (membrane)
Cp4.1LG08g06370.1	AT1G71110.1 ***- unknown protein; FUNCTIONS IN: molecular_function unknown; INVOLVED IN: biological_process unknown; LOCATED IN: endomembrane system; BEST Arabidopsis thaliana protein match is: unknown protein . LENGTH=557
Cp4.1LG08g06410.1	gb|ABX46135.1| ***- blight-associated protein P12, partial [Citrus unshiu] IPR009009 (RlpA-like double-psi beta-barrel domain)
Cp4.1LG08g06500.1	AT4G38040.1 ***- Exostosin family protein LENGTH=425 IPR004263 (Exostosin-like)
Cp4.1LG08g06510.1	ref|XP_007030222.1| ***- RNA-binding family protein isoform 5 [Theobroma cacao] gb|EOY10724.1| RNA-binding family protein isoform 5 [Theobroma cacao]
Cp4.1LG08g06580.1	Unknown protein
Cp4.1LG08g06590.1	AT5G18140.1 ***- Chaperone DnaJ-domain superfamily protein LENGTH=333 IPR001623 (DnaJ domain)
Cp4.1LG08g06610.1	AT1G64770.3 ***- NDH-dependent cyclic electron flow 1 LENGTH=367 IPR011013 (Galactose mutarotase-like domain) GO:0003824 (catalytic activity), GO:0005975 (carbohydrate metabolic process), GO:0030246 (carbohydrate binding)
Cp4.1LG08g06700.1	AT4G01610.1 *-** Cysteine proteinases superfamily protein LENGTH=359 IPR012599 (Peptidase C1A, propeptide) GO:0004197 (cysteine-type endopeptidase activity), GO:0050790 (regulation of catalytic activity)
Cp4.1LG08g06710.1	AT2G23840.1 **** HNH endonuclease LENGTH=284 IPR003615 (HNH nuclease) GO:0003676 (nucleic acid binding), GO:0004519 (endonuclease activity)
Cp4.1LG08g06750.1	AT4G07950.1 **** DNA-directed RNA polymerase, subunit M, archaeal LENGTH=106 IPR001222 (Zinc finger, TFIIS-type), IPR001529 (DNA-directed RNA polymerase, M/15kDa subunit), IPR012164 (DNA-directed RNA polymerase, subunit C11/M/9), IPR029401 (Nudix hydrolase, N-terminal) GO:0003676 (nucleic acid binding), GO:0003677 (DNA binding), GO:0003899 (DNA-directed RNA polymerase activity), GO:0006351 (trans…
Cp4.1LG08g06870.1	AT3G57360.1 ***- unknown protein; BEST Arabidopsis thaliana protein match is: unknown protein . LENGTH=254 IPR024336 (tRNA-splicing endonuclease, subunit Sen54, N-terminal), IPR024337 (tRNA-splicing endonuclease, subunit Sen54)
[truncated: 2,162 more rows]
