# Supplementary material for: De novo assembly of the zucchini genome reveals a whole‐genome duplication associated with the origin of the Cucurbita genus
Source: Plant Biotechnol J. 2017 Dec 4;16(6):1161–71. doi: 10.1111/pbi.12860 (PMC5978595; doi:10.1111/pbi.12860)
Supplement: Supplementary file 16 — Table S8 List of genes that are duplicated in Cucurbita pepo. Predicted functions are also shown. [file PBI-16-1161-s011.xls]

## Sheet: Suppl Table 8 Duplicated genes
Cp4.1LG01g00010.1	AT4G11300.1 ***- Protein of unknown function (DUF793) LENGTH=371 IPR008511 (Protein BYPASS-related)
Cp4.1LG01g00020.1	AT4G11570.1 **** Haloacid dehalogenase-like hydrolase (HAD) superfamily protein LENGTH=373 IPR006439 (HAD hydrolase, subfamily IA), IPR023214 (HAD-like domain) GO:0008152 (metabolic process), GO:0016787 (hydrolase activity)
Cp4.1LG01g00030.1	AT5G52430.1 ***- hydroxyproline-rich glycoprotein family protein LENGTH=438
Cp4.1LG01g00040.1	Unknown protein
Cp4.1LG01g00050.1	sp|Q9ZRT5|GSTT1_ARATH ***- Glutathione S-transferase T1 IPR010987 (Glutathione S-transferase, C-terminal-like), IPR012336 (Thioredoxin-like fold) GO:0005515 (protein binding)
Cp4.1LG01g00070.1	AT2G20300.1 *-** Protein kinase superfamily protein LENGTH=744 IPR001611 (Leucine-rich repeat), IPR011009 (Protein kinase-like domain), IPR013210 (Leucine-rich repeat-containing N-terminal, type 2) GO:0004672 (protein kinase activity), GO:0005515 (protein binding), GO:0005524 (ATP binding), GO:0006468 (protein phosphorylation), GO:0016772 (transferase activity, transferring phosphorus-containing …
Cp4.1LG01g00080.1	AT1G63500.1 **** Protein kinase protein with tetratricopeptide repeat domain LENGTH=487 IPR011009 (Protein kinase-like domain), IPR011990 (Tetratricopeptide-like helical domain) GO:0004672 (protein kinase activity), GO:0005515 (protein binding), GO:0005524 (ATP binding), GO:0006468 (protein phosphorylation), GO:0016772 (transferase activity, transferring phosphorus-containing groups)
Cp4.1LG01g00090.1	sp|Q9LTF2|RS103_ARATH *-*- 40S ribosomal protein S10-3 IPR005326 (Plectin/S10, N-terminal)
Cp4.1LG01g00100.1	AT1G63300.1 *-*- Myosin heavy chain-related protein LENGTH=1029 IPR019448 (EEIG1/EHBP1 N-terminal domain)
Cp4.1LG01g00110.1	AT1G64060.1 **** respiratory burst oxidase protein F LENGTH=944 IPR011992 (EF-hand domain pair), IPR013121 (Ferric reductase, NAD binding), IPR013130 (Ferric reductase transmembrane component-like domain), IPR017938 (Riboflavin synthase-like beta-barrel) GO:0004601 (peroxidase activity), GO:0005509 (calcium ion binding), GO:0016491 (oxidoreductase activity), GO:0050664 (oxidoreductase activity, a…
Cp4.1LG01g00120.1	AT1G64050.1 ***- unknown protein; Has 524 Blast hits to 342 proteins in 101 species: Archae - 0; Bacteria - 106; Metazoa - 106; Fungi - 24; Plants - 25; Viruses - 0; Other Eukaryotes - 263 (source: NCBI BLink). LENGTH=668
Cp4.1LG01g00150.1	AT4G23690.1 ***- Disease resistance-responsive (dirigent-like protein) family protein LENGTH=187 IPR004265 (Plant disease resistance response protein)
Cp4.1LG01g00160.1	sp|A0MFL4|LOR17_ARATH ***- Protein LURP-one-related 17 IPR025659 (Tubby C-terminal-like domain)
Cp4.1LG01g00170.1	sp|Q9FFR9|CHX18_ARATH *-** Cation/H(+) antiporter 18 IPR006153 (Cation/H+ exchanger) GO:0006812 (cation transport), GO:0015299 (solute:proton antiporter activity), GO:0016021 (integral component of membrane), GO:0055085 (transmembrane transport)
Cp4.1LG01g00180.1	AT4G23650.1 **** calcium-dependent protein kinase 6 LENGTH=529 IPR011009 (Protein kinase-like domain), IPR011992 (EF-hand domain pair) GO:0004672 (protein kinase activity), GO:0005509 (calcium ion binding), GO:0005524 (ATP binding), GO:0006468 (protein phosphorylation), GO:0016772 (transferase activity, transferring phosphorus-containing groups)
Cp4.1LG01g00190.1	sp|A0PXM8|FTSH_CLONN *-** ATP-dependent zinc metalloprotease FtsH IPR003959 (ATPase, AAA-type, core), IPR027417 (P-loop containing nucleoside triphosphate hydrolase) GO:0005524 (ATP binding)
Cp4.1LG01g00210.1	AT4G08040.1 *-*- 1-aminocyclopropane-1-carboxylate synthase 11 LENGTH=460 IPR015424 (Pyridoxal phosphate-dependent transferase) GO:0003824 (catalytic activity), GO:0009058 (biosynthetic process), GO:0030170 (pyridoxal phosphate binding)
Cp4.1LG01g00220.1	AT1G64080.1 ***- unknown protein; FUNCTIONS IN: molecular_function unknown; INVOLVED IN: biological_process unknown; LOCATED IN: plasma membrane; BEST Arabidopsis thaliana protein match is: unknown protein . LENGTH=411
Cp4.1LG01g00230.1	sp|Q7UU80|ISPF_RHOBA **** 2-C-methyl-D-erythritol 2,4-cyclodiphosphate synthase IPR003526 (2-C-methyl-D-erythritol 2,4-cyclodiphosphate synthase) GO:0008685 (2-C-methyl-D-erythritol 2,4-cyclodiphosphate synthase activity), GO:0016114 (terpenoid biosynthetic process)
Cp4.1LG01g00240.1	sp|Q6D1B4|ISPF_PECAS **** 2-C-methyl-D-erythritol 2,4-cyclodiphosphate synthase IPR003526 (2-C-methyl-D-erythritol 2,4-cyclodiphosphate synthase) GO:0008685 (2-C-methyl-D-erythritol 2,4-cyclodiphosphate synthase activity), GO:0016114 (terpenoid biosynthetic process)
Cp4.1LG01g00250.1	AT4G01250.1 *-** WRKY family transcription factor LENGTH=298 IPR017412 (WRKY transcription factor, group IIe) GO:0003700 (sequence-specific DNA binding transcription factor activity), GO:0006355 (regulation of transcription, DNA-templated), GO:0043565 (sequence-specific DNA binding)
Cp4.1LG01g00270.1	Unknown protein
Cp4.1LG01g00290.1	AT5G41800.1 ***- Transmembrane amino acid transporter family protein LENGTH=452 IPR013057 (Amino acid transporter, transmembrane domain)
Cp4.1LG01g00300.1	ref|XP_002299490.2| *-*- COP1-interactive protein 1 [Populus trichocarpa] gb|EEE84295.2| COP1-interactive protein 1 [Populus trichocarpa]
Cp4.1LG01g00310.1	AT4G01090.1 *-*- Protein of unknown function (DUF3133) LENGTH=714 IPR021480 (Protein of unknown function DUF3133)
Cp4.1LG01g00320.1	sp|Q9T012|HMG13_ARATH *-*- High mobility group B protein 13 IPR009071 (High mobility group box domain)
Cp4.1LG01g00340.1	Unknown protein
Cp4.1LG01g00360.1	AT4G11070.1 **** WRKY family transcription factor LENGTH=313 IPR003657 (DNA-binding WRKY) GO:0003700 (sequence-specific DNA binding transcription factor activity), GO:0006355 (regulation of transcription, DNA-templated), GO:0043565 (sequence-specific DNA binding)
Cp4.1LG01g00380.1	AT1G64385.1 ***- unknown protein; FUNCTIONS IN: molecular_function unknown; INVOLVED IN: biological_process unknown; LOCATED IN: endomembrane system; Has 66 Blast hits to 66 proteins in 21 species: Archae - 0; Bacteria - 0; Metazoa - 6; Fungi - 4; Plants - 51; Viruses - 0; Other Eukaryotes - 5 (source: NCBI BLink). LENGTH=351
Cp4.1LG01g00400.1	sp|Q5NQ27|IF2_ZYMMO **** Translation initiation factor IF-2 IPR000178 (Translation initiation factor aIF-2, bacterial-like), IPR009000 (Translation protein, beta-barrel domain), IPR023115 (Translation initiation factor IF- 2, domain 3), IPR027417 (P-loop containing nucleoside triphosphate hydrolase) GO:0003743 (translation initiation factor activity), GO:0003924 (GTPase activity), GO:0005525 (GTP…
Cp4.1LG01g00410.1	sp|Q4PC17|MRD1_USTMA **** Multiple RNA-binding domain-containing protein 1 IPR012677 (Nucleotide-binding alpha-beta plait domain) GO:0000166 (nucleotide binding), GO:0003676 (nucleic acid binding)
Cp4.1LG01g00420.1	Unknown protein
Cp4.1LG01g00430.1	sp|Q94KU1|6PGD1_SPIOL **** 6-phosphogluconate dehydrogenase, decarboxylating 1 IPR006183 (6-phosphogluconate dehydrogenase), IPR008927 (6-phosphogluconate dehydrogenase C-terminal domain-like), IPR013328 (6-phosphogluconate dehydrogenase, domain 2), IPR016040 (NAD(P)-binding domain) GO:0004616 (phosphogluconate dehydrogenase (decarboxylating) activity), GO:0006098 (pentose-phosphate shunt), GO:00…
Cp4.1LG01g00450.1	AT4G23980.1 **** auxin response factor 9 LENGTH=638 IPR003311 (AUX/IAA protein), IPR010525 (Auxin response factor), IPR015300 (DNA-binding pseudobarrel domain) GO:0003677 (DNA binding), GO:0005634 (nucleus), GO:0006355 (regulation of transcription, DNA-templated), GO:0009725 (response to hormone), GO:0046983 (protein dimerization activity)
Cp4.1LG01g00460.1	sp|P16273|PRPX_HORVU ***- Pathogen-related protein
Cp4.1LG01g00470.1	AT5G42080.1 ***- dynamin-like protein LENGTH=610 IPR000375 (Dynamin central domain), IPR001401 (Dynamin, GTPase domain), IPR020850 (GTPase effector domain, GED), IPR022812 (Dynamin superfamily), IPR027417 (P-loop containing nucleoside triphosphate hydrolase) GO:0003924 (GTPase activity), GO:0005525 (GTP binding)
Cp4.1LG01g00480.1	AT4G11010.1 **** nucleoside diphosphate kinase 3 LENGTH=238 IPR001564 (Nucleoside diphosphate kinase) GO:0004550 (nucleoside diphosphate kinase activity), GO:0005524 (ATP binding), GO:0006165 (nucleoside diphosphate phosphorylation), GO:0006183 (GTP biosynthetic process), GO:0006228 (UTP biosynthetic process), GO:0006241 (CTP biosynthetic process)
Cp4.1LG01g00500.1	sp|Q9SN58|UGE5_ARATH **** UDP-glucose 4-epimerase 5 IPR001509 (NAD-dependent epimerase/dehydratase, N-terminal domain), IPR005886 (UDP-glucose 4-epimerase GalE), IPR025308 (UDP-glucose 4-epimerase C-terminal domain) GO:0003824 (catalytic activity), GO:0003978 (UDP-glucose 4-epimerase activity), GO:0006012 (galactose metabolic process), GO:0050662 (coenzyme binding)
Cp4.1LG01g00510.1	sp|Q93YV9|SKIP8_ARATH *-*- F-box protein SKIP8 IPR001810 (F-box domain) GO:0005515 (protein binding)
Cp4.1LG01g00530.1	Unknown protein
Cp4.1LG01g00560.1	AT5G42050.1 ***- DCD (Development and Cell Death) domain protein LENGTH=349 IPR013989 (Development/cell death domain)
Cp4.1LG01g00570.1	sp|Q42191|OXA1_ARATH *-** Mitochondrial inner membrane protein OXA1 IPR001708 (Membrane insertase OXA1/ALB3/YidC), IPR013083 (Zinc finger, RING/FYVE/PHD-type), IPR028055 (Membrane insertase YidC/Oxa1, C-terminal) GO:0005515 (protein binding), GO:0008270 (zinc ion binding), GO:0016021 (integral component of membrane), GO:0051205 (protein insertion into membrane)
Cp4.1LG01g00580.1	sp|Q9JID6|ACSL1_CAVPO ***- Long-chain-fatty-acid--CoA ligase 1 IPR000873 (AMP-dependent synthetase/ligase) GO:0003824 (catalytic activity), GO:0008152 (metabolic process)
Cp4.1LG01g00590.1	AT1G17050.1 ***- solanesyl diphosphate synthase 2 LENGTH=417 IPR017446 (Polyprenyl synthetase-related) GO:0008299 (isoprenoid biosynthetic process), GO:0015979 (photosynthesis), GO:0016765 (transferase activity, transferring alkyl or aryl (other than methyl) groups)
Cp4.1LG01g00610.1	AT1G53510.1 **** mitogen-activated protein kinase 18 LENGTH=615 IPR011009 (Protein kinase-like domain) GO:0004672 (protein kinase activity), GO:0004707 (MAP kinase activity), GO:0005524 (ATP binding), GO:0006468 (protein phosphorylation), GO:0016772 (transferase activity, transferring phosphorus-containing groups)
Cp4.1LG01g00620.1	AT1G78700.1 ***- BES1/BZR1 homolog 4 LENGTH=325 IPR008540 (BZR1, transcriptional repressor)
Cp4.1LG01g00630.1	AT1G53400.1 ***- Ubiquitin domain-containing protein LENGTH=114
Cp4.1LG01g00640.1	AT3G14860.2 ***- NHL domain-containing protein LENGTH=493 IPR011042 (Six-bladed beta-propeller, TolB-like) GO:0005515 (protein binding)
Cp4.1LG01g00650.1	ref|XP_002532119.1| ***- conserved hypothetical protein [Ricinus communis] gb|EEF30259.1| conserved hypothetical protein [Ricinus communis] IPR002794 (Protein of unknown function DUF92, TMEM19) GO:0016021 (integral component of membrane)
Cp4.1LG01g00660.1	Unknown protein
Cp4.1LG01g00680.1	ref|XP_007021984.1| ***- RING/U-box superfamily protein isoform 3 [Theobroma cacao] gb|EOY13509.1| RING/U-box superfamily protein isoform 3 [Theobroma cacao] IPR013083 (Zinc finger, RING/FYVE/PHD-type) GO:0005515 (protein binding), GO:0008270 (zinc ion binding)
Cp4.1LG01g00690.1	Unknown protein
Cp4.1LG01g00700.1	AT1G06040.1 *-** B-box zinc finger family protein LENGTH=248 IPR000315 (Zinc finger, B-box) GO:0005622 (intracellular), GO:0008270 (zinc ion binding)
Cp4.1LG01g00710.1	sp|E2RQ15|RAB25_CANFA ***- Ras-related protein Rab-25 IPR001806 (Small GTPase superfamily), IPR002041 (Ran GTPase), IPR027417 (P-loop containing nucleoside triphosphate hydrolase) GO:0003924 (GTPase activity), GO:0005525 (GTP binding), GO:0005622 (intracellular), GO:0006886 (intracellular protein transport), GO:0006913 (nucleocytoplasmic transport), GO:0007165 (signal transduction), GO:0007264 (s…
Cp4.1LG01g00720.1	sp|Q54XK2|SC61A_DICDI **** Protein transport protein Sec61 subunit alpha IPR002208 (SecY/SEC61-alpha family), IPR023201 (SecY subunit domain), IPR030659 (SecY conserved site) GO:0015031 (protein transport), GO:0016020 (membrane)
Cp4.1LG01g00730.1	sp|Q8VDR7|TGDS_MOUSE **** dTDP-D-glucose 4,6-dehydratase IPR001509 (NAD-dependent epimerase/dehydratase, N-terminal domain), IPR005888 (dTDP-glucose 4,6-dehydratase) GO:0003824 (catalytic activity), GO:0008460 (dTDP-glucose 4,6-dehydratase activity), GO:0009225 (nucleotide-sugar metabolic process), GO:0050662 (coenzyme binding)
Cp4.1LG01g00740.1	AT3G14870.1 ***- Plant protein of unknown function (DUF641) LENGTH=475 IPR006943 (Domain of unknown function DUF641, plant)
Cp4.1LG01g00750.1	AT4G08850.1 *-** Leucine-rich repeat receptor-like protein kinase family protein LENGTH=1045 IPR001611 (Leucine-rich repeat), IPR011009 (Protein kinase-like domain), IPR021720 (Malectin) GO:0004672 (protein kinase activity), GO:0005515 (protein binding), GO:0005524 (ATP binding), GO:0006468 (protein phosphorylation), GO:0016772 (transferase activity, transferring phosphorus-containing groups)
Cp4.1LG01g00760.1	sp|B3DNN5|CDC16_ARATH ***- Anaphase-promoting complex subunit 6 IPR011990 (Tetratricopeptide-like helical domain) GO:0005515 (protein binding)
Cp4.1LG01g00780.1	sp|P93847|RL10_SOLME ***- 60S ribosomal protein L10 IPR016180 (Ribosomal protein L10e/L16) GO:0003735 (structural constituent of ribosome), GO:0005622 (intracellular), GO:0005840 (ribosome), GO:0006412 (translation)
Cp4.1LG01g00800.1	AT3G14440.1 ***- nine-cis-epoxycarotenoid dioxygenase 3 LENGTH=599 IPR004294 (Carotenoid oxygenase)
Cp4.1LG01g00820.1	AT1G30040.1 ***- gibberellin 2-oxidase LENGTH=341 IPR002283 (Isopenicillin N synthase), IPR026992 (Non-haem dioxygenase N-terminal domain), IPR027443 (Isopenicillin N synthase-like) GO:0005506 (iron ion binding), GO:0016491 (oxidoreductase activity), GO:0016706 (oxidoreductase activity, acting on paired donors, with incorporation or reduction of molecular oxygen, 2-oxoglutarate as one donor, and …
Cp4.1LG01g00830.1	sp|Q9FPS2|UBP25_ARATH **** Ubiquitin carboxyl-terminal hydrolase 25 IPR028889 (Ubiquitin specific protease domain) GO:0006511 (ubiquitin-dependent protein catabolic process), GO:0036459 (ubiquitinyl hydrolase activity)
Cp4.1LG01g00840.1	AT1G10370.1 *-*- Glutathione S-transferase family protein LENGTH=227 IPR010987 (Glutathione S-transferase, C-terminal-like), IPR012336 (Thioredoxin-like fold) GO:0005515 (protein binding)
Cp4.1LG01g00850.1	Unknown proteinIPR008801 (Rapid ALkalinization Factor)
Cp4.1LG01g00860.1	AT1G67980.1 **** caffeoyl-CoA 3-O-methyltransferase LENGTH=232 IPR002935 (O-methyltransferase, family 3), IPR029063 (S-adenosyl-L-methionine-dependent methyltransferase) GO:0008171 (O-methyltransferase activity)
Cp4.1LG01g00870.1	AT1G78400.1 *-*- Pectin lyase-like superfamily protein LENGTH=404 IPR000743 (Glycoside hydrolase, family 28), IPR011050 (Pectin lyase fold/virulence factor) GO:0004650 (polygalacturonase activity), GO:0005975 (carbohydrate metabolic process)
Cp4.1LG01g00900.1	AT3G14370.1 **** Protein kinase superfamily protein LENGTH=480 IPR011009 (Protein kinase-like domain) GO:0004672 (protein kinase activity), GO:0005524 (ATP binding), GO:0006468 (protein phosphorylation), GO:0016772 (transferase activity, transferring phosphorus-containing groups)
Cp4.1LG01g00910.1	AT1G78420.1 ***- RING/U-box superfamily protein LENGTH=401 IPR013083 (Zinc finger, RING/FYVE/PHD-type) GO:0005515 (protein binding), GO:0008270 (zinc ion binding)
Cp4.1LG01g00920.1	AT1G56020.1 *-*- unknown protein; BEST Arabidopsis thaliana protein match is: unknown protein . LENGTH=398
Cp4.1LG01g00930.1	AT5G27000.1 *-** kinesin 4 LENGTH=987 IPR001752 (Kinesin motor domain), IPR021720 (Malectin), IPR027417 (P-loop containing nucleoside triphosphate hydrolase), IPR027640 (Kinesin-like protein) GO:0003777 (microtubule motor activity), GO:0005524 (ATP binding), GO:0005871 (kinesin complex), GO:0007018 (microtubule-based movement), GO:0008017 (microtubule binding)
Cp4.1LG01g00940.1	AT1G16680.1 ***- Chaperone DnaJ-domain superfamily protein LENGTH=554 IPR001623 (DnaJ domain), IPR004394 (Protein Iojap/ribosomal silencing factor RsfS), IPR025656 (Oligomerisation domain)
Cp4.1LG01g00950.1	sp|Q9LRR6|CID9_ARATH **** Polyadenylate-binding protein-interacting protein 9 IPR009818 (Ataxin-2, C-terminal), IPR012677 (Nucleotide-binding alpha-beta plait domain) GO:0000166 (nucleotide binding), GO:0003676 (nucleic acid binding)
Cp4.1LG01g00960.1	AT1G16670.1 *-** Protein kinase superfamily protein LENGTH=390 IPR011009 (Protein kinase-like domain), IPR013320 (Concanavalin A-like lectin/glucanase domain) GO:0004672 (protein kinase activity), GO:0005524 (ATP binding), GO:0006468 (protein phosphorylation), GO:0016772 (transferase activity, transferring phosphorus-containing groups)
Cp4.1LG01g00990.1	AT5G17230.3 ***- PHYTOENE SYNTHASE LENGTH=437 IPR002060 (Squalene/phytoene synthase) GO:0009058 (biosynthetic process), GO:0016740 (transferase activity), GO:0016765 (transferase activity, transferring alkyl or aryl (other than methyl) groups)
Cp4.1LG01g01000.1	sp|Q5I4F9|AQP4_NOTAL *-*- Aquaporin-4 IPR000425 (Major intrinsic protein), IPR023271 (Aquaporin-like) GO:0005215 (transporter activity), GO:0006810 (transport), GO:0016020 (membrane)
Cp4.1LG01g01010.1	AT3G10260.3 ***- Reticulon family protein LENGTH=267 IPR003388 (Reticulon)
Cp4.1LG01g01020.1	Unknown protein
Cp4.1LG01g01030.1	AT2G30880.1 ***- Pleckstrin homology (PH) domain-containing protein LENGTH=504 IPR011993 (Pleckstrin homology-like domain)
Cp4.1LG01g01050.1	AT3G22270.1 ***- Topoisomerase II-associated protein PAT1 LENGTH=782
Cp4.1LG01g01060.1	AT1G06660.1 ***- unknown protein; BEST Arabidopsis thaliana protein match is: unknown protein . LENGTH=481
Cp4.1LG01g01070.1	AT2G32240.1 ***- FUNCTIONS IN: molecular_function unknown; INVOLVED IN: response to cadmium ion; LOCATED IN: plasma membrane; EXPRESSED IN: 25 plant structures; EXPRESSED DURING: 13 growth stages;
Cp4.1LG01g01080.1	AT1G64280.1 ***- regulatory protein (NPR1) LENGTH=593 IPR011333 (BTB/POZ fold), IPR020683 (Ankyrin repeat-containing domain), IPR021094 (NPR1/NIM1-like, C-terminal) GO:0005515 (protein binding)
Cp4.1LG01g01090.1	sp|Q54PM7|NAGK_DICDI ***- N-acetyl-D-glucosamine kinase IPR002731 (ATPase, BadF/BadG/BcrA/BcrD type)
Cp4.1LG01g01100.1	AT3G26560.1 *-** ATP-dependent RNA helicase, putative LENGTH=1168 IPR001374 (Single-stranded nucleic acid binding R3H), IPR001482 (Type II secretion system protein E), IPR001650 (Helicase, C-terminal), IPR002683 (Photosystem II PsbP, oxygen evolving complex), IPR007502 (Helicase-associated domain), IPR011709 (Domain of unknown function DUF1605), IPR014001 (Helicase superfamily 1/2, ATP-binding do…
Cp4.1LG01g01120.1	AT3G63520.1 ***- carotenoid cleavage dioxygenase 1 LENGTH=538 IPR004294 (Carotenoid oxygenase)
Cp4.1LG01g01130.1	AT5G45320.1 ***- FUNCTIONS IN: molecular_function unknown; INVOLVED IN: biological_process unknown; LOCATED IN: endomembrane system; EXPRESSED IN: inflorescence meristem, root, flower; EXPRESSED DURING: petal differentiation and expansion stage;
Cp4.1LG01g01160.1	Unknown proteinIPR008889 (VQ)
Cp4.1LG01g01170.1	AT5G05690.1 ***- Cytochrome P450 superfamily protein LENGTH=472 IPR001128 (Cytochrome P450) GO:0005506 (iron ion binding), GO:0016705 (oxidoreductase activity, acting on paired donors, with incorporation or reduction of molecular oxygen), GO:0020037 (heme binding), GO:0055114 (oxidation-reduction process)
Cp4.1LG01g01180.1	AT3G22170.1 *-*- far-red elongated hypocotyls 3 LENGTH=839 IPR004330 (FAR1 DNA binding domain)
Cp4.1LG01g01210.1	sp|Q9C6W5|AB14G_ARATH ***- ABC transporter G family member 14 IPR003439 (ABC transporter-like), IPR013525 (ABC-2 type transporter), IPR027417 (P-loop containing nucleoside triphosphate hydrolase) GO:0005524 (ATP binding), GO:0016020 (membrane), GO:0016887 (ATPase activity)
Cp4.1LG01g01220.1	AT4G15080.1 **** DHHC-type zinc finger family protein LENGTH=718 IPR001594 (Zinc finger, DHHC-type, palmitoyltransferase) GO:0008270 (zinc ion binding)
Cp4.1LG01g01230.1	AT4G19180.1 ***- GDA1/CD39 nucleoside phosphatase family protein LENGTH=740 IPR000407 (Nucleoside phosphatase GDA1/CD39) GO:0016787 (hydrolase activity)
Cp4.1LG01g01240.1	sp|Q84P54|GATP1_SOLLC **** Gamma aminobutyrate transaminase 1, mitochondrial IPR005814 (Aminotransferase class-III), IPR015424 (Pyridoxal phosphate-dependent transferase) GO:0003824 (catalytic activity), GO:0008483 (transaminase activity), GO:0030170 (pyridoxal phosphate binding)
Cp4.1LG01g01260.1	ref|XP_007040872.1| ***- Embryo defective 3006, putative isoform 2 [Theobroma cacao] gb|EOY25373.1| Embryo defective 3006, putative isoform 2 [Theobroma cacao]
Cp4.1LG01g01270.1	AT1G31720.1 ***- Protein of unknown function (DUF1218) LENGTH=194 IPR009606 (Protein of unknown function DUF1218)
Cp4.1LG01g01280.1	AT5G61230.1 ***- Ankyrin repeat family protein LENGTH=174 IPR020683 (Ankyrin repeat-containing domain) GO:0005515 (protein binding)
Cp4.1LG01g01300.1	sp|Q9LVQ5|PP432_ARATH ***- Pentatricopeptide repeat-containing protein IPR002885 (Pentatricopeptide repeat), IPR011990 (Tetratricopeptide-like helical domain) GO:0005515 (protein binding)
Cp4.1LG01g01310.1	AT4G10840.1 ***- Tetratricopeptide repeat (TPR)-like superfamily protein LENGTH=609 IPR011990 (Tetratricopeptide-like helical domain) GO:0005515 (protein binding)
Cp4.1LG01g01320.1	AT3G02130.1 *-** receptor-like protein kinase 2 LENGTH=1151 IPR001611 (Leucine-rich repeat), IPR011009 (Protein kinase-like domain), IPR013210 (Leucine-rich repeat-containing N-terminal, type 2) GO:0004672 (protein kinase activity), GO:0005515 (protein binding), GO:0005524 (ATP binding), GO:0006468 (protein phosphorylation), GO:0016772 (transferase activity, transferring phosphorus-containing gro…
Cp4.1LG01g01340.1	AT1G64830.1 ***- Eukaryotic aspartyl protease family protein LENGTH=431 IPR001461 (Aspartic peptidase), IPR021109 (Aspartic peptidase domain) GO:0004190 (aspartic-type endopeptidase activity), GO:0006508 (proteolysis)
Cp4.1LG01g01350.1	Unknown proteinIPR021109 (Aspartic peptidase domain)
Cp4.1LG01g01360.1	sp|O80450|TGT3B_ARATH **** Trihelix transcription factor GT-3b IPR017877 (Myb-like domain), IPR027775 (C2H2- zinc finger protein family) GO:0003700 (sequence-specific DNA binding transcription factor activity), GO:0005634 (nucleus), GO:0006351 (transcription, DNA-templated), GO:0006355 (regulation of transcription, DNA-templated), GO:0043565 (sequence-specific DNA binding)
Cp4.1LG01g01380.1	AT1G64530.1 ***- Plant regulator RWP-RK family protein LENGTH=841 IPR000270 (PB1 domain), IPR003035 (RWP-RK domain) GO:0005515 (protein binding)
Cp4.1LG01g01400.1	AT5G45300.1 **** beta-amylase 2 LENGTH=689 IPR001554 (Glycoside hydrolase, family 14), IPR008540 (BZR1, transcriptional repressor), IPR017853 (Glycoside hydrolase superfamily) GO:0000272 (polysaccharide catabolic process), GO:0005975 (carbohydrate metabolic process), GO:0016161 (beta-amylase activity)
Cp4.1LG01g01410.1	sp|Q6DBP4|PAE8_ARATH ***- Pectin acetylesterase 8 IPR004963 (Pectinacetylesterase/NOTUM)
Cp4.1LG01g01440.1	AT2G28220.1 ***- Eukaryotic aspartyl protease family protein LENGTH=756 IPR001461 (Aspartic peptidase), IPR021109 (Aspartic peptidase domain) GO:0004190 (aspartic-type endopeptidase activity), GO:0006508 (proteolysis)
Cp4.1LG01g01450.1	sp|Q8LHP0|ELOF1_ORYSJ ***- Transcription elongation factor 1 homolog IPR007808 (Transcription elongation factor 1)
Cp4.1LG01g01460.1	sp|Q9LKA5|MORF8_ARATH *-*- Multiple organellar RNA editing factor 8, chloroplastic/mitochondrial
Cp4.1LG01g01490.1	ref|XP_002531359.1| ***- conserved hypothetical protein [Ricinus communis] gb|EEF31027.1| conserved hypothetical protein, partial [Ricinus communis]
Cp4.1LG01g01510.1	AT3G47520.1 **** malate dehydrogenase LENGTH=403 IPR001557 (L-lactate/malate dehydrogenase) GO:0003824 (catalytic activity), GO:0005975 (carbohydrate metabolic process), GO:0006108 (malate metabolic process), GO:0016491 (oxidoreductase activity), GO:0016615 (malate dehydrogenase activity), GO:0016616 (oxidoreductase activity, acting on the CH-OH group of donors, NAD or NADP as acceptor), GO:00197…
Cp4.1LG01g01520.1	AT3G15010.1 **** RNA-binding (RRM/RBD/RNP motifs) family protein LENGTH=404 IPR012677 (Nucleotide-binding alpha-beta plait domain) GO:0000166 (nucleotide binding), GO:0003676 (nucleic acid binding)
Cp4.1LG01g01530.1	AT3G15030.1 ***- TCP family transcription factor 4 LENGTH=420 IPR005333 (Transcription factor, TCP)
Cp4.1LG01g01550.1	sp|Q9LNC4|GTE4_ARATH ***- Transcription factor GTE4 IPR001487 (Bromodomain), IPR027353 (NET domain) GO:0005515 (protein binding)
Cp4.1LG01g01560.1	AT1G53320.1 ***- tubby like protein 7 LENGTH=379 IPR001810 (F-box domain), IPR025659 (Tubby C-terminal-like domain) GO:0005515 (protein binding)
Cp4.1LG01g01570.1	AT1G53190.1 ***- RING/U-box superfamily protein LENGTH=494 IPR013083 (Zinc finger, RING/FYVE/PHD-type) GO:0005515 (protein binding), GO:0008270 (zinc ion binding)
Cp4.1LG01g01580.1	AT1G78870.1 ***- ubiquitin-conjugating enzyme 35 LENGTH=154 IPR016135 (Ubiquitin-conjugating enzyme/RWD-like), IPR023313 (Ubiquitin-conjugating enzyme, active site)
Cp4.1LG01g01620.1	AT2G33585.1 ***- unknown protein; Has 31 Blast hits to 31 proteins in 12 species: Archae - 0; Bacteria - 0; Metazoa - 0; Fungi - 0; Plants - 31; Viruses - 0; Other Eukaryotes - 0 (source: NCBI BLink). LENGTH=193
Cp4.1LG01g01640.1	Unknown protein
Cp4.1LG01g01650.1	AT3G15095.1 *-*- unknown protein; FUNCTIONS IN: molecular_function unknown; INVOLVED IN: biological_process unknown; LOCATED IN: chloroplast; EXPRESSED IN: 22 plant structures; EXPRESSED DURING: 13 growth stages; Has 9762 Blast hits to 6439 proteins in 764 species: Archae - 77; Bacteria - 1339; Metazoa - 3211; Fungi - 718; Plants - 437; Viruses - 131; Other Eukaryotes - 3849 (source: NCBI BLink).…
Cp4.1LG01g01660.1	sp|Q8N8Q9|NIPA2_HUMAN **** Magnesium transporter NIPA2 IPR008521 (Magnesium transporter NIPA) GO:0015095 (magnesium ion transmembrane transporter activity), GO:0015693 (magnesium ion transport), GO:0016021 (integral component of membrane)
Cp4.1LG01g01670.1	AT3G15350.1 **** Core-2/I-branching beta-1,6-N-acetylglucosaminyltransferase family protein LENGTH=424 IPR003406 (Glycosyl transferase, family 14) GO:0008375 (acetylglucosaminyltransferase activity), GO:0016020 (membrane)
Cp4.1LG01g01680.1	ref|XP_007021572.1| ***- NAC domain protein, IPR003441 (NAC domain) GO:0003677 (DNA binding), GO:0006355 (regulation of transcription, DNA-templated)
Cp4.1LG01g01690.1	AT3G18380.2 **** sequence-specific DNA binding transcription factors;sequence-specific DNA binding LENGTH=349 IPR009057 (Homeodomain-like) GO:0003677 (DNA binding)
Cp4.1LG01g01700.1	sp|Q6Z4G8|COBL1_ORYSJ ***- COBRA-like protein 1 IPR006918 (COBRA, plant), IPR012291 (Cellulose-binding family II/chitobiase, carbohydrate-binding domain) GO:0004553 (hydrolase activity, hydrolyzing O-glycosyl compounds), GO:0010215 (cellulose microfibril organization), GO:0016049 (cell growth), GO:0030247 (polysaccharide binding), GO:0031225 (anchored component of membrane)
Cp4.1LG01g01710.1	Unknown protein
Cp4.1LG01g01730.1	sp|Q93ZD7|MRS24_ARATH **** Magnesium transporter MRS2-4 IPR002523 (Mg2+ transporter protein, CorA-like/Zinc transport protein ZntB), IPR026573 (Magnesium transporter MRS2/LPE10) GO:0015095 (magnesium ion transmembrane transporter activity), GO:0015693 (magnesium ion transport), GO:0016020 (membrane), GO:0030001 (metal ion transport), GO:0046873 (metal ion transmembrane transporter activity), GO:0…
Cp4.1LG01g01750.1	AT2G33170.1 ***- Leucine-rich repeat receptor-like protein kinase family protein LENGTH=1124 IPR001611 (Leucine-rich repeat), IPR003591 (Leucine-rich repeat, typical subtype), IPR013210 (Leucine-rich repeat-containing N-terminal, type 2), IPR025875 (Leucine rich repeat 4) GO:0005515 (protein binding)
Cp4.1LG01g01760.1	AT1G58110.1 **** Basic-leucine zipper (bZIP) transcription factor family protein LENGTH=374 IPR004827 (Basic-leucine zipper domain) GO:0003700 (sequence-specific DNA binding transcription factor activity), GO:0006355 (regulation of transcription, DNA-templated), GO:0043565 (sequence-specific DNA binding)
Cp4.1LG01g01780.1	AT5G10270.1 *-** cyclin-dependent kinase C;1 LENGTH=505 IPR011009 (Protein kinase-like domain) GO:0004672 (protein kinase activity), GO:0005524 (ATP binding), GO:0006468 (protein phosphorylation), GO:0016772 (transferase activity, transferring phosphorus-containing groups)
Cp4.1LG01g01810.1	AT4G34980.1 **** subtilisin-like serine protease 2 LENGTH=764 IPR015500 (Peptidase S8, subtilisin-related), IPR023828 (Peptidase S8, subtilisin, Ser-active site) GO:0004252 (serine-type endopeptidase activity), GO:0006508 (proteolysis)
Cp4.1LG01g01820.1	AT3G11450.1 **** DnaJ domain ;Myb-like DNA-binding domain LENGTH=647 IPR001623 (DnaJ domain), IPR009057 (Homeodomain-like) GO:0003677 (DNA binding), GO:0003682 (chromatin binding)
Cp4.1LG01g01830.1	sp|O23693|MLO4_ARATH *-*- MLO-like protein 4 IPR004326 (Mlo-related protein) GO:0006952 (defense response), GO:0016021 (integral component of membrane)
Cp4.1LG01g01840.1	sp|Q0WL80|UGGG_ARATH **** UDP-glucose:glycoprotein glucosyltransferase IPR002495 (Glycosyl transferase, family 8), IPR029044 (Nucleotide-diphospho-sugar transferases) GO:0003980 (UDP-glucose:glycoprotein glucosyltransferase activity), GO:0006486 (protein glycosylation), GO:0016757 (transferase activity, transferring glycosyl groups)
Cp4.1LG01g01850.1	AT1G22020.1 **** serine hydroxymethyltransferase 6 LENGTH=599 IPR001085 (Serine hydroxymethyltransferase), IPR015424 (Pyridoxal phosphate-dependent transferase), IPR019775 (WD40 repeat, conserved site) GO:0003824 (catalytic activity), GO:0004372 (glycine hydroxymethyltransferase activity), GO:0006544 (glycine metabolic process), GO:0006563 (L-serine metabolic process), GO:0030170 (pyridoxal phosp…
Cp4.1LG01g01860.1	ref|XP_002529532.1| ***- conserved hypothetical protein [Ricinus communis] gb|EEF32835.1| conserved hypothetical protein [Ricinus communis]
Cp4.1LG01g01870.1	AT1G10960.1 ***- ferredoxin 1 LENGTH=148 IPR010241 (Ferredoxin [2Fe-2S], plant), IPR012675 (Beta-grasp domain) GO:0009055 (electron carrier activity), GO:0022900 (electron transport chain), GO:0051536 (iron-sulfur cluster binding), GO:0051537 (2 iron, 2 sulfur cluster binding)
Cp4.1LG01g01880.1	sp|Q8BIV3|RNBP6_MOUSE *-** Ran-binding protein 6 IPR016024 (Armadillo-type fold) GO:0005488 (binding), GO:0005515 (protein binding), GO:0006886 (intracellular protein transport), GO:0008536 (Ran GTPase binding)
Cp4.1LG01g01890.1	AT3G22860.1 **** eukaryotic translation initiation factor 3 subunit C2 LENGTH=805 IPR000717 (Proteasome component (PCI) domain), IPR008905 (Eukaryotic translation initiation factor 3 subunit C, N-terminal domain), IPR027516 (Eukaryotic translation initiation factor 3 subunit C) GO:0003723 (RNA binding), GO:0003743 (translation initiation factor activity), GO:0005515 (protein binding), GO:0005852 …
Cp4.1LG01g01900.1	sp|Q38898|AKT2_ARATH **** Potassium channel AKT2/3 IPR005821 (Ion transport domain), IPR013099 (Two pore domain potassium channel domain), IPR014710 (RmlC-like jelly roll fold), IPR021789 (Potassium channel, plant-type) GO:0005216 (ion channel activity), GO:0006811 (ion transport), GO:0016020 (membrane), GO:0055085 (transmembrane transport)
Cp4.1LG01g01910.1	sp|Q940G0|TMN1_ARATH ***- Transmembrane 9 superfamily member 1 IPR004240 (Nonaspanin (TM9SF)) GO:0016021 (integral component of membrane)
Cp4.1LG01g01920.1	AT1G11050.1 **** Protein kinase superfamily protein LENGTH=625 IPR011009 (Protein kinase-like domain), IPR013320 (Concanavalin A-like lectin/glucanase domain) GO:0004672 (protein kinase activity), GO:0005524 (ATP binding), GO:0006468 (protein phosphorylation), GO:0016772 (transferase activity, transferring phosphorus-containing groups)
Cp4.1LG01g01930.1	ref|XP_003593019.1| ***- Membralin [Medicago truncatula] gb|AES63270.1| S3 self-incompatibility locus-linked pollen 3.15 protein [Medicago truncatula] IPR019144 (Membralin)
Cp4.1LG01g01940.1	gb|AAL04122.1|AF409134_1 *-*- lectin [Sambucus nigra] IPR000772 (Ricin B lectin domain)
Cp4.1LG01g01950.1	ref|XP_007047228.1| ***- AP2/B3-like transcriptional factor family protein isoform 2 [Theobroma cacao] gb|EOX91385.1| AP2/B3-like transcriptional factor family protein isoform 2 [Theobroma cacao] IPR015300 (DNA-binding pseudobarrel domain) GO:0003677 (DNA binding)
Cp4.1LG01g01960.1	AT1G33270.1 ***- Acyl transferase/acyl hydrolase/lysophospholipase superfamily protein LENGTH=369 IPR016035 (Acyl transferase/acyl hydrolase/lysophospholipase) GO:0006629 (lipid metabolic process), GO:0008152 (metabolic process)
Cp4.1LG01g01970.1	AT4G04450.1 *-** WRKY family transcription factor LENGTH=528 IPR003657 (DNA-binding WRKY) GO:0003700 (sequence-specific DNA binding transcription factor activity), GO:0006355 (regulation of transcription, DNA-templated), GO:0043565 (sequence-specific DNA binding)
Cp4.1LG01g01980.1	AT2G15695.1 ***- Protein of unknown function DUF829, transmembrane 53 LENGTH=420 IPR008547 (Protein of unknown function DUF829, TMEM53), IPR029058 (Alpha/Beta hydrolase fold)
Cp4.1LG01g01990.1	sp|P46293|RS16_GOSHI ***- 40S ribosomal protein S16 IPR000754 (Ribosomal protein S9), IPR020568 (Ribosomal protein S5 domain 2-type fold) GO:0003735 (structural constituent of ribosome), GO:0005840 (ribosome), GO:0006412 (translation)
Cp4.1LG01g02000.1	sp|Q75HX5|TLP8_ORYSJ ***- Tubby-like F-box protein 8 IPR001810 (F-box domain), IPR025659 (Tubby C-terminal-like domain) GO:0005515 (protein binding)
Cp4.1LG01g02010.1	sp|Q24JL3|STR2_ARATH **** Thiosulfate/3-mercaptopyruvate sulfurtransferase 2 IPR001763 (Rhodanese-like domain) GO:0004792 (thiosulfate sulfurtransferase activity)
Cp4.1LG01g02030.1	sp|Q90515|TMEDA_TAKRU ***- Transmembrane emp24 domain-containing protein 10 IPR015720 (TMP21-related) GO:0006810 (transport), GO:0016021 (integral component of membrane)
Cp4.1LG01g02040.1	AT3G56590.2 ***- hydroxyproline-rich glycoprotein family protein LENGTH=489
Cp4.1LG01g02050.1	AT1G71180.1 **** 6-phosphogluconate dehydrogenase family protein LENGTH=318 IPR008927 (6-phosphogluconate dehydrogenase C-terminal domain-like), IPR015815 (3-hydroxyisobutyrate dehydrogenase-related), IPR016040 (NAD(P)-binding domain) GO:0004616 (phosphogluconate dehydrogenase (decarboxylating) activity), GO:0016491 (oxidoreductase activity), GO:0051287 (NAD binding), GO:0055114 (oxidation-reduct…
Cp4.1LG01g02070.1	AT1G71180.1 **** 6-phosphogluconate dehydrogenase family protein LENGTH=318 IPR008927 (6-phosphogluconate dehydrogenase C-terminal domain-like), IPR013328 (6-phosphogluconate dehydrogenase, domain 2), IPR016040 (NAD(P)-binding domain) GO:0004616 (phosphogluconate dehydrogenase (decarboxylating) activity), GO:0016491 (oxidoreductase activity), GO:0051287 (NAD binding), GO:0055114 (oxidation-reduct…
Cp4.1LG01g02100.1	AT2G01080.1 ***- Late embryogenesis abundant (LEA) hydroxyproline-rich glycoprotein family LENGTH=231 IPR004864 (Late embryogenesis abundant protein, LEA-14)
Cp4.1LG01g02110.1	AT1G60870.1 ***- maternal effect embryo arrest 9 LENGTH=147
Cp4.1LG01g02120.1	AT1G15120.2 *-** Ubiquinol-cytochrome C reductase hinge protein LENGTH=166 IPR003422 (Cytochrome b-c1 complex, subunit 6), IPR023184 (Ubiquinol-cytochrome C reductase hinge domain) GO:0006122 (mitochondrial electron transport, ubiquinol to cytochrome c), GO:0008121 (ubiquinol-cytochrome-c reductase activity)
Cp4.1LG01g02170.1	sp|Q9LJK1|FUT11_ARATH *-*- Glycoprotein 3-alpha-L-fucosyltransferase A
Cp4.1LG01g02190.1	AT2G15560.1 ***- Putative endonuclease or glycosyl hydrolase LENGTH=489 IPR024768 (Meiosis arrest female protein 1), IPR025605 (OST-HTH/LOTUS domain), IPR029060 (PIN domain-like) GO:0005777 (peroxisome), GO:0010468 (regulation of gene expression)
Cp4.1LG01g02200.1	AT1G49740.1 ***- PLC-like phosphodiesterases superfamily protein LENGTH=359 IPR017946 (PLC-like phosphodiesterase, TIM beta/alpha-barrel domain) GO:0006629 (lipid metabolic process), GO:0008081 (phosphoric diester hydrolase activity)
Cp4.1LG01g02230.1	sp|Q9FXA4|PUB26_ARATH ***- U-box domain-containing protein 26 IPR013083 (Zinc finger, RING/FYVE/PHD-type), IPR016024 (Armadillo-type fold) GO:0004842 (ubiquitin-protein transferase activity), GO:0005488 (binding), GO:0016567 (protein ubiquitination)
Cp4.1LG01g02260.1	AT3G19240.1 ***- Vacuolar import/degradation, Vid27-related protein LENGTH=648 IPR013863 (Vacuolar import/degradation, Vid27-related), IPR015943 (WD40/YVTN repeat-like-containing domain) GO:0005515 (protein binding)
Cp4.1LG01g02270.1	sp|Q9Y2D4|EXC6B_HUMAN **** Exocyst complex component 6B IPR007225 (Exocyst complex subunit Sec15-like) GO:0000145 (exocyst), GO:0006904 (vesicle docking involved in exocytosis)
Cp4.1LG01g02300.1	AT5G37980.1 *-** Zinc-binding dehydrogenase family protein LENGTH=353 IPR002085 (Alcohol dehydrogenase superfamily, zinc-type), IPR002347 (Glucose/ribitol dehydrogenase), IPR020843 (Polyketide synthase, enoylreductase domain) GO:0008152 (metabolic process), GO:0008270 (zinc ion binding), GO:0016491 (oxidoreductase activity), GO:0055114 (oxidation-reduction process)
Cp4.1LG01g02310.1	AT3G19300.1 **** Protein kinase superfamily protein LENGTH=663 IPR011009 (Protein kinase-like domain), IPR013320 (Concanavalin A-like lectin/glucanase domain) GO:0004672 (protein kinase activity), GO:0005524 (ATP binding), GO:0006468 (protein phosphorylation), GO:0016772 (transferase activity, transferring phosphorus-containing groups)
Cp4.1LG01g02330.1	sp|O23193|CBSX1_ARATH ***- CBS domain-containing protein CBSX1, chloroplastic IPR000644 (CBS domain)
Cp4.1LG01g02340.1	AT4G37260.1 ***- myb domain protein 73 LENGTH=320 IPR009057 (Homeodomain-like) GO:0003677 (DNA binding), GO:0003682 (chromatin binding)
Cp4.1LG01g02350.1	AT2G14960.1 ***- Auxin-responsive GH3 family protein LENGTH=590 IPR004993 (GH3 family)
Cp4.1LG01g02360.1	sp|Q8L7W8|FUCO2_ARATH **** Alpha-L-fucosidase 2 IPR016518 (Alpha-L-fucosidase), IPR027414 (Glycosyl hydrolase family, N-terminal domain) GO:0003824 (catalytic activity), GO:0004560 (alpha-L-fucosidase activity)
Cp4.1LG01g02370.1	Unknown protein
Cp4.1LG01g02390.1	AT5G67260.1 ***- CYCLIN D3;2 LENGTH=367 IPR013763 (Cyclin-like) GO:0005634 (nucleus)
Cp4.1LG01g02420.1	sp|P46293|RS16_GOSHI ***- 40S ribosomal protein S16 IPR000754 (Ribosomal protein S9), IPR020568 (Ribosomal protein S5 domain 2-type fold) GO:0003735 (structural constituent of ribosome), GO:0005840 (ribosome), GO:0006412 (translation)
Cp4.1LG01g02430.1	sp|A7FPA2|GHRB_YERP3 **** Glyoxylate/hydroxypyruvate reductase B IPR006236 (D-3-phosphoglycerate dehydrogenase), IPR015878 (S-adenosyl-L-homocysteine hydrolase, NAD binding domain), IPR016040 (NAD(P)-binding domain), IPR029009 (Allosteric substrate binding domain), IPR029752 (D-isomer specific 2-hydroxyacid dehydrogenase, NAD-binding domain conserved site 1), IPR029753 (D-isomer specific 2-hydrox…
Cp4.1LG01g02440.1	AT5G67280.1 **** receptor-like kinase LENGTH=751 IPR001611 (Leucine-rich repeat), IPR011009 (Protein kinase-like domain), IPR013210 (Leucine-rich repeat-containing N-terminal, type 2) GO:0004672 (protein kinase activity), GO:0005515 (protein binding), GO:0005524 (ATP binding), GO:0006468 (protein phosphorylation), GO:0016772 (transferase activity, transferring phosphorus-containing groups)
Cp4.1LG01g02450.1	AT3G19320.1 ***- Leucine-rich repeat (LRR) family protein LENGTH=493
Cp4.1LG01g02470.1	sp|P42731|PABP2_ARATH **** Polyadenylate-binding protein 2 IPR006515 (Polyadenylate binding protein, human types 1, 2, 3, 4), IPR012677 (Nucleotide-binding alpha-beta plait domain) GO:0000166 (nucleotide binding), GO:0003676 (nucleic acid binding), GO:0003723 (RNA binding)
Cp4.1LG01g02480.1	gb|KEH44049.1| ***- homeobox KN domain protein [Medicago truncatula] IPR009057 (Homeodomain-like), IPR013083 (Zinc finger, RING/FYVE/PHD-type) GO:0003677 (DNA binding), GO:0005515 (protein binding), GO:0006355 (regulation of transcription, DNA-templated), GO:0008270 (zinc ion binding), GO:0043565 (sequence-specific DNA binding)
Cp4.1LG01g02490.1	AT4G34230.1 ***- cinnamyl alcohol dehydrogenase 5 LENGTH=357 IPR002085 (Alcohol dehydrogenase superfamily, zinc-type), IPR016040 (NAD(P)-binding domain), IPR020843 (Polyketide synthase, enoylreductase domain) GO:0008270 (zinc ion binding), GO:0016491 (oxidoreductase activity), GO:0055114 (oxidation-reduction process)
Cp4.1LG01g02510.1	AT3G19540.1 ***- Protein of unknown function (DUF620) LENGTH=485 IPR006873 (Protein of unknown function DUF620)
Cp4.1LG01g02520.1	AT1G49870.1 ***- unknown protein; LOCATED IN: chloroplast; EXPRESSED IN: 10 plant structures; EXPRESSED DURING: F mature embryo stage, petal differentiation and expansion stage, E expanded cotyledon stage, D bilateral stage; Has 6518 Blast hits to 5022 proteins in 522 species: Archae - 49; Bacteria - 635; Metazoa - 3264; Fungi - 379; Plants - 242; Viruses - 9; Other Eukaryotes - 1940 (source: NCB…
Cp4.1LG01g02530.1	AT2G14760.3 *-*- basic helix-loop-helix (bHLH) DNA-binding superfamily protein LENGTH=341 IPR011598 (Myc-type, basic helix-loop-helix (bHLH) domain) GO:0046983 (protein dimerization activity)
Cp4.1LG01g02540.1	AT2G23090.1 ***- Uncharacterised protein family SERF LENGTH=78 IPR007513 (Uncharacterised protein family SERF)
Cp4.1LG01g02570.1	sp|Q9SRW7|APK3_ARATH **** Adenylyl-sulfate kinase 3 IPR002891 (Adenylyl-sulfate kinase), IPR027417 (P-loop containing nucleoside triphosphate hydrolase) GO:0000103 (sulfate assimilation), GO:0004020 (adenylylsulfate kinase activity), GO:0005524 (ATP binding)
Cp4.1LG01g02580.1	AT4G33830.1 **** Glycosyl hydrolase family 10 protein LENGTH=576 IPR001000 (Glycoside hydrolase, family 10), IPR008979 (Galactose-binding domain-like), IPR017853 (Glycoside hydrolase superfamily) GO:0004553 (hydrolase activity, hydrolyzing O-glycosyl compounds), GO:0005975 (carbohydrate metabolic process), GO:0016798 (hydrolase activity, acting on glycosyl bonds)
Cp4.1LG01g02590.1	AT4G33820.1 **** Glycosyl hydrolase superfamily protein LENGTH=570 IPR001000 (Glycoside hydrolase, family 10), IPR008979 (Galactose-binding domain-like), IPR014766 (Carboxypeptidase, regulatory domain), IPR017853 (Glycoside hydrolase superfamily) GO:0004553 (hydrolase activity, hydrolyzing O-glycosyl compounds), GO:0005975 (carbohydrate metabolic process)
Cp4.1LG01g02600.1	AT4G33820.1 **** Glycosyl hydrolase superfamily protein LENGTH=570 IPR001000 (Glycoside hydrolase, family 10), IPR008979 (Galactose-binding domain-like), IPR017853 (Glycoside hydrolase superfamily) GO:0004553 (hydrolase activity, hydrolyzing O-glycosyl compounds), GO:0005975 (carbohydrate metabolic process), GO:0016798 (hydrolase activity, acting on glycosyl bonds)
Cp4.1LG01g02620.1	AT2G14820.1 ***- Phototropic-responsive NPH3 family protein LENGTH=634 IPR011333 (BTB/POZ fold), IPR027356 (NPH3 domain), IPR029960 (BTB/POZ domain-containing protein NPY2-5) GO:0009958 (positive gravitropism)
Cp4.1LG01g02640.1	sp|Q9C701|BUB32_ARATH ***- Mitotic checkpoint protein BUB3.2 IPR015943 (WD40/YVTN repeat-like-containing domain), IPR020472 (G-protein beta WD-40 repeat) GO:0005515 (protein binding)
Cp4.1LG01g02660.1	AT4G33890.1 ***- unknown protein; BEST Arabidopsis thaliana protein match is: unknown protein . LENGTH=342 IPR024738 (Transcriptional coactivator Hfi1/Transcriptional adapter 1) GO:0070461 (SAGA-type complex)
Cp4.1LG01g02670.1	AT2G14720.1 ***- vacuolar sorting receptor 4 LENGTH=628 IPR001881 (EGF-like calcium-binding domain), IPR003137 (Protease-associated domain, PA), IPR012336 (Thioredoxin-like fold) GO:0005509 (calcium ion binding)
Cp4.1LG01g02690.1	AT1G49950.3 **** telomere repeat binding factor 1 LENGTH=300 IPR009057 (Homeodomain-like), IPR011991 (Winged helix-turn-helix DNA-binding domain) GO:0000786 (nucleosome), GO:0003677 (DNA binding), GO:0003682 (chromatin binding), GO:0005634 (nucleus), GO:0006334 (nucleosome assembly)
Cp4.1LG01g02720.1	AT1G10020.1 ***- Protein of unknown function (DUF1005) LENGTH=461 IPR010410 (Protein of unknown function DUF1005)
Cp4.1LG01g02730.1	AT1G04820.1 ***- tubulin alpha-4 chain LENGTH=450 IPR000217 (Tubulin), IPR023123 (Tubulin, C-terminal) GO:0003924 (GTPase activity), GO:0005200 (structural constituent of cytoskeleton), GO:0005525 (GTP binding), GO:0005874 (microtubule), GO:0007017 (microtubule-based process), GO:0043234 (protein complex), GO:0051258 (protein polymerization)
Cp4.1LG01g02740.1	sp|B7HQG0|SYDND_BACC7 **** Aspartate--tRNA(Asp/Asn) ligase IPR018150 (Aminoacyl-tRNA synthetase, class II (D/K/N)-like) GO:0000166 (nucleotide binding), GO:0003676 (nucleic acid binding), GO:0004812 (aminoacyl-tRNA ligase activity), GO:0005524 (ATP binding), GO:0005737 (cytoplasm), GO:0006418 (tRNA aminoacylation for protein translation), GO:0016874 (ligase activity)
Cp4.1LG01g02750.1	AT1G60030.1 **** nucleobase-ascorbate transporter 7 LENGTH=538 IPR006043 (Xanthine/uracil/vitamin C permease) GO:0005215 (transporter activity), GO:0006810 (transport), GO:0016020 (membrane), GO:0055085 (transmembrane transport)
Cp4.1LG01g02770.1	ref|XP_002522145.1| ***- conserved hypothetical protein [Ricinus communis] gb|EEF40345.1| conserved hypothetical protein [Ricinus communis]
Cp4.1LG01g02780.1	AT1G70210.1 *-*- CYCLIN D1;1 LENGTH=339 IPR013763 (Cyclin-like) GO:0005634 (nucleus)
Cp4.1LG01g02790.1	ref|XP_002522091.1| *-*- conserved hypothetical protein [Ricinus communis] gb|EEF40291.1| conserved hypothetical protein [Ricinus communis]
Cp4.1LG01g02800.1	Unknown protein
Cp4.1LG01g02810.1	Unknown protein
Cp4.1LG01g02820.1	AT3G19670.1 ***- pre-mRNA-processing protein 40B LENGTH=992 IPR001202 (WW domain), IPR002713 (FF domain), IPR027237 (Pre-mRNA-processing protein PRP40) GO:0005515 (protein binding)
Cp4.1LG01g02840.1	AT3G22960.1 **** Pyruvate kinase family protein LENGTH=596 IPR001697 (Pyruvate kinase) GO:0000287 (magnesium ion binding), GO:0003824 (catalytic activity), GO:0004743 (pyruvate kinase activity), GO:0006096 (glycolytic process), GO:0030955 (potassium ion binding)
Cp4.1LG01g02850.1	AT4G33720.1 ***- CAP (Cysteine-rich secretory proteins, Antigen 5, and Pathogenesis-related 1 protein) superfamily protein LENGTH=163 IPR001283 (Cysteine-rich secretory protein, allergen V5/Tpx-1-related) GO:0005576 (extracellular region)
Cp4.1LG01g02860.1	AT5G64260.1 ***- EXORDIUM like 2 LENGTH=305 IPR006766 (Phosphate-induced protein 1)
Cp4.1LG01g02870.1	sp|Q9LNC4|GTE4_ARATH *-*- Transcription factor GTE4 IPR001487 (Bromodomain), IPR027353 (NET domain) GO:0005515 (protein binding)
Cp4.1LG01g02880.1	AT2G23970.1 ***- Class I glutamine amidotransferase-like superfamily protein LENGTH=251 IPR029062 (Class I glutamine amidotransferase-like)
Cp4.1LG01g02890.1	AT5G62930.1 **** SGNH hydrolase-type esterase superfamily protein LENGTH=242 IPR013830 (SGNH hydrolase-type esterase domain) GO:0016788 (hydrolase activity, acting on ester bonds)
Cp4.1LG01g02900.1	sp|Q6MDE0|DAPAT_PARUW **** LL-diaminopimelate aminotransferase IPR015424 (Pyridoxal phosphate-dependent transferase), IPR019942 (LL-diaminopimelate aminotransferase, plants and Chlamydia type) GO:0003824 (catalytic activity), GO:0009058 (biosynthetic process), GO:0009089 (lysine biosynthetic process via diaminopimelate), GO:0010285 (L,L-diaminopimelate aminotransferase activity), GO:0030170 (pyri…
Cp4.1LG01g02910.1	sp|Q5U752|MX_SOLSE **** Interferon-induced GTP-binding protein Mx IPR000375 (Dynamin central domain), IPR001401 (Dynamin, GTPase domain), IPR020850 (GTPase effector domain, GED), IPR022812 (Dynamin superfamily), IPR027417 (P-loop containing nucleoside triphosphate hydrolase) GO:0003924 (GTPase activity), GO:0005525 (GTP binding)
Cp4.1LG01g02920.1	AT5G64460.2 ***- Phosphoglycerate mutase family protein LENGTH=282 IPR029033 (Histidine phosphatase superfamily)
Cp4.1LG01g02940.1	sp|A0L4Z2|DNAK_MAGSM ***- Chaperone protein DnaK IPR013126 (Heat shock protein 70 family), IPR029047 (Heat shock protein 70kD, peptide-binding domain), IPR029048 (Heat shock protein 70kD, C-terminal domain) GO:0005524 (ATP binding), GO:0006457 (protein folding), GO:0051082 (unfolded protein binding)
Cp4.1LG01g02950.1	AT2G04305.1 **** Magnesium transporter CorA-like family protein LENGTH=434 IPR002523 (Mg2+ transporter protein, CorA-like/Zinc transport protein ZntB) GO:0016020 (membrane), GO:0030001 (metal ion transport), GO:0046873 (metal ion transmembrane transporter activity), GO:0055085 (transmembrane transport)
Cp4.1LG01g02960.1	AT2G14530.1 ***- TRICHOME BIREFRINGENCE-LIKE 13 LENGTH=412 IPR025846 (PMR5 N-terminal domain), IPR026057 (PC-Esterase)
Cp4.1LG01g02970.1	AT5G64500.1 ***- Major facilitator superfamily protein LENGTH=484 IPR011701 (Major facilitator superfamily), IPR020846 (Major facilitator superfamily domain) GO:0016021 (integral component of membrane), GO:0055085 (transmembrane transport)
Cp4.1LG01g02990.1	sp|Q6EP49|MAD27_ORYSJ **** MADS-box transcription factor 27 IPR002100 (Transcription factor, MADS-box), IPR002487 (Transcription factor, K-box) GO:0003677 (DNA binding), GO:0003700 (sequence-specific DNA binding transcription factor activity), GO:0005634 (nucleus), GO:0006355 (regulation of transcription, DNA-templated), GO:0046983 (protein dimerization activity)
Cp4.1LG01g03020.1	sp|O03376|AOX3_SOYBN **** Alternative oxidase 3, mitochondrial IPR002680 (Alternative oxidase) GO:0009916 (alternative oxidase activity), GO:0055114 (oxidation-reduction process)
Cp4.1LG01g03030.1	AT5G64330.1 ***- Phototropic-responsive NPH3 family protein LENGTH=746 IPR011333 (BTB/POZ fold), IPR027356 (NPH3 domain), IPR029959 (Root phototropism protein 3-like) GO:0005515 (protein binding), GO:0016567 (protein ubiquitination)
Cp4.1LG01g03040.1	sp|A7FCN2|KUP_YERP3 **** Low affinity potassium transport system protein kup IPR003855 (Potassium transporter) GO:0015079 (potassium ion transmembrane transporter activity), GO:0016020 (membrane), GO:0071805 (potassium ion transmembrane transport)
Cp4.1LG01g03060.1	ref|XP_007042977.1| *-*- Dentin sialoph -related, putative isoform 1 [Theobroma cacao]
Cp4.1LG01g03070.1	sp|Q9JZ77|RIBB_NEIMB *-** 3,4-dihydroxy-2-butanone 4-phosphate synthase IPR000422 (3,4-dihydroxy-2-butanone 4-phosphate synthase, RibB), IPR000926 (GTP cyclohydrolase II, RibA), IPR016299 (Riboflavin biosynthesis protein RibBA) GO:0003935 (GTP cyclohydrolase II activity), GO:0008686 (3,4-dihydroxy-2-butanone-4-phosphate synthase activity), GO:0009231 (riboflavin biosynthetic process)
Cp4.1LG01g03080.1	sp|B1MCA4|RIBBA_MYCA9 **** Riboflavin biosynthesis protein RibBA IPR000422 (3,4-dihydroxy-2-butanone 4-phosphate synthase, RibB), IPR000926 (GTP cyclohydrolase II, RibA), IPR017945 (DHBP synthase RibB-like alpha/beta domain) GO:0003935 (GTP cyclohydrolase II activity), GO:0008686 (3,4-dihydroxy-2-butanone-4-phosphate synthase activity), GO:0009231 (riboflavin biosynthetic process)
Cp4.1LG01g03100.1	AT5G64230.1 ***- unknown protein; FUNCTIONS IN: molecular_function unknown; INVOLVED IN: biological_process unknown; LOCATED IN: endomembrane system; EXPRESSED IN: 9 plant structures; EXPRESSED DURING: 4 anthesis, petal differentiation and expansion stage; BEST Arabidopsis thaliana protein match is: unknown protein . LENGTH=379
Cp4.1LG01g03110.1	AT1G34750.1 ***- Protein phosphatase 2C family protein LENGTH=282 IPR001932 (PPM-type phosphatase domain), IPR015655 (Protein phosphatase 2C) GO:0003824 (catalytic activity)
Cp4.1LG01g03120.1	sp|Q9FMF7|DIT21_ARATH **** Dicarboxylate transporter 2.1, chloroplastic IPR001898 (Sodium/sulphate symporter) GO:0005215 (transporter activity), GO:0006814 (sodium ion transport), GO:0016020 (membrane), GO:0055085 (transmembrane transport)
Cp4.1LG01g03130.1	sp|O57683|SF3B1_XENLA ***- Splicing factor 3B subunit 1 IPR015016 (Splicing factor 3B subunit 1), IPR016024 (Armadillo-type fold) GO:0005488 (binding)
Cp4.1LG01g03140.1	AT5G51120.2 **** polyadenylate-binding protein 1 LENGTH=265 IPR012677 (Nucleotide-binding alpha-beta plait domain) GO:0000166 (nucleotide binding), GO:0003676 (nucleic acid binding)
Cp4.1LG01g03150.1	sp|Q9FY69|BH143_ARATH ***- Transcription factor bHLH143
Cp4.1LG01g03160.1	AT3G03140.1 *-*- Tudor/PWWP/MBT superfamily protein LENGTH=769 IPR000313 (PWWP domain)
Cp4.1LG01g03170.1	AT3G03090.1 **** vacuolar glucose transporter 1 LENGTH=503 IPR005828 (General substrate transporter), IPR020846 (Major facilitator superfamily domain) GO:0005215 (transporter activity), GO:0016020 (membrane), GO:0016021 (integral component of membrane), GO:0022857 (transmembrane transporter activity), GO:0022891 (substrate-specific transmembrane transporter activity), GO:0055085 (transmembrane tr…
Cp4.1LG01g03180.1	sp|Q66KH2|ERGI3_XENLA ***- Endoplasmic reticulum-Golgi intermediate compartment protein 3 IPR012936 (Endoplasmic reticulum vesicle transporter, C-terminal)
Cp4.1LG01g03190.1	AT5G03415.1 **** Transcription factor DP LENGTH=385 IPR011991 (Winged helix-turn-helix DNA-binding domain), IPR015648 (Transcription factor DP) GO:0003700 (sequence-specific DNA binding transcription factor activity), GO:0005667 (transcription factor complex), GO:0006355 (regulation of transcription, DNA-templated), GO:0007049 (cell cycle)
Cp4.1LG01g03200.1	AT5G17020.1 ***- exportin 1A LENGTH=1075 IPR016024 (Armadillo-type fold) GO:0005488 (binding), GO:0006886 (intracellular protein transport), GO:0008536 (Ran GTPase binding)
Cp4.1LG01g03210.1	Unknown protein
Cp4.1LG01g03220.1	AT5G03415.1 *-** Transcription factor DP LENGTH=385 IPR015648 (Transcription factor DP) GO:0005667 (transcription factor complex), GO:0007049 (cell cycle)
Cp4.1LG01g03240.1	AT5G51100.1 **** Fe superoxide dismutase 2 LENGTH=305 IPR001189 (Manganese/iron superoxide dismutase) GO:0004784 (superoxide dismutase activity), GO:0006801 (superoxide metabolic process), GO:0046872 (metal ion binding), GO:0055114 (oxidation-reduction process)
Cp4.1LG01g03250.1	ref|XP_007036046.1| ***- Serine/threonine-protein ph phosphatase 4 regulatory subunit 2 [Theobroma cacao] IPR015267 (Protein phosphatase 4 core regulatory subunit R2)
Cp4.1LG01g03260.1	gb|KHG02244.1| ***- DNA-directed RNA polymerase subunit beta [Gossypium arboreum] IPR009606 (Protein of unknown function DUF1218)
Cp4.1LG01g03280.1	sp|Q6INC8|VGLU1_XENLA *-*- Vesicular glutamate transporter 1 IPR011701 (Major facilitator superfamily), IPR018619 (Hyccin), IPR020846 (Major facilitator superfamily domain) GO:0016021 (integral component of membrane), GO:0055085 (transmembrane transport)
Cp4.1LG01g03290.1	AT2G13800.1 *-** somatic embryogenesis receptor-like kinase 5 LENGTH=601 IPR011009 (Protein kinase-like domain), IPR013083 (Zinc finger, RING/FYVE/PHD-type), IPR013210 (Leucine-rich repeat-containing N-terminal, type 2), IPR013320 (Concanavalin A-like lectin/glucanase domain), IPR025875 (Leucine rich repeat 4) GO:0004672 (protein kinase activity), GO:0005515 (protein binding), GO:0005524 (ATP bin…
Cp4.1LG01g03310.1	sp|P41127|RL131_ARATH ***- 60S ribosomal protein L13-1 IPR001380 (Ribosomal protein L13e) GO:0003735 (structural constituent of ribosome), GO:0005622 (intracellular), GO:0005840 (ribosome), GO:0006412 (translation)
Cp4.1LG01g03320.1	AT5G33340.1 ***- Eukaryotic aspartyl protease family protein LENGTH=437 IPR001461 (Aspartic peptidase), IPR021109 (Aspartic peptidase domain) GO:0004190 (aspartic-type endopeptidase activity), GO:0006508 (proteolysis)
Cp4.1LG01g03330.1	Unknown proteinIPR001380 (Ribosomal protein L13e) GO:0003735 (structural constituent of ribosome), GO:0005622 (intracellular), GO:0005840 (ribosome), GO:0006412 (translation)
Cp4.1LG01g03340.1	AT5G33340.1 ***- Eukaryotic aspartyl protease family protein LENGTH=437 IPR001461 (Aspartic peptidase), IPR021109 (Aspartic peptidase domain) GO:0004190 (aspartic-type endopeptidase activity), GO:0006508 (proteolysis)
Cp4.1LG01g03380.1	AT5G07440.1 ***- glutamate dehydrogenase 2 LENGTH=411 IPR006095 (Glutamate/phenylalanine/leucine/valine dehydrogenase), IPR016040 (NAD(P)-binding domain) GO:0006520 (cellular amino acid metabolic process), GO:0016491 (oxidoreductase activity), GO:0016639 (oxidoreductase activity, acting on the CH-NH2 group of donors, NAD or NADP as acceptor), GO:0055114 (oxidation-reduction process)
Cp4.1LG01g03390.1	AT5G51120.2 **** polyadenylate-binding protein 1 LENGTH=265 IPR012677 (Nucleotide-binding alpha-beta plait domain) GO:0000166 (nucleotide binding), GO:0003676 (nucleic acid binding)
Cp4.1LG01g03400.1	sp|Q94AI4|METL1_ARATH *-** Methyltransferase-like protein 1 IPR002052 (DNA methylase, N-6 adenine-specific, conserved site), IPR007757 (MT-A70-like), IPR029063 (S-adenosyl-L-methionine-dependent methyltransferase) GO:0003676 (nucleic acid binding), GO:0006139 (nucleobase-containing compound metabolic process), GO:0008168 (methyltransferase activity), GO:0032259 (methylation)
Cp4.1LG01g03440.1	sp|Q5REC9|RAB8B_PONAB *-*- Ras-related protein Rab-8B IPR001806 (Small GTPase superfamily), IPR019339 (CBF1-interacting co-repressor CIR, N-terminal domain), IPR022209 (Pre-mRNA splicing factor), IPR027417 (P-loop containing nucleoside triphosphate hydrolase) GO:0005525 (GTP binding), GO:0005622 (intracellular), GO:0007165 (signal transduction), GO:0007264 (small GTPase mediated signal transducti…
Cp4.1LG01g03450.1	ref|XP_002511026.1| **** cyclin-dependent protein kinase, putative [Ricinus communis] gb|EEF51628.1| cyclin-dependent protein kinase, putative [Ricinus communis] IPR013763 (Cyclin-like), IPR013922 (Cyclin PHO80-like) GO:0000079 (regulation of cyclin-dependent protein serine/threonine kinase activity), GO:0019901 (protein kinase binding)
Cp4.1LG01g03470.1	AT5G61620.1 ***- myb-like transcription factor family protein LENGTH=317 IPR009057 (Homeodomain-like) GO:0003677 (DNA binding), GO:0003682 (chromatin binding)
Cp4.1LG01g03480.1	AT4G25140.1 *-*- oleosin 1 LENGTH=173 IPR000136 (Oleosin) GO:0012511 (monolayer-surrounded lipid storage body), GO:0016021 (integral component of membrane)
Cp4.1LG01g03490.1	AT5G51180.1 ***- alpha/beta-Hydrolases superfamily protein LENGTH=357 IPR007751 (Domain of unknown function DUF676, lipase-like), IPR029058 (Alpha/Beta hydrolase fold)
Cp4.1LG01g03500.1	sp|Q94AA4|PFKA3_ARATH **** ATP-dependent 6-phosphofructokinase 3 IPR000023 (Phosphofructokinase domain), IPR022953 (ATP-dependent 6-phosphofructokinase) GO:0003872 (6-phosphofructokinase activity), GO:0005524 (ATP binding), GO:0006002 (fructose 6-phosphate metabolic process), GO:0006096 (glycolytic process)
Cp4.1LG01g03510.1	sp|O26635|MSRA_METTH **** Peptide methionine sulfoxide reductase MsrA IPR002569 (Peptide methionine sulphoxide reductase MsrA), IPR028427 (Peptide methionine sulfoxide reductase) GO:0006979 (response to oxidative stress), GO:0008113 (peptide-methionine (S)-S-oxide reductase activity), GO:0016671 (oxidoreductase activity, acting on a sulfur group of donors, disulfide as acceptor), GO:0030091 (prot…
Cp4.1LG01g03540.1	sp|O23515|RL151_ARATH ***- 60S ribosomal protein L15-1 IPR000439 (Ribosomal protein L15e) GO:0003735 (structural constituent of ribosome), GO:0005622 (intracellular), GO:0005840 (ribosome), GO:0006412 (translation)
Cp4.1LG01g03550.1	AT4G26930.1 *-*- myb domain protein 97 LENGTH=389 IPR009057 (Homeodomain-like) GO:0003677 (DNA binding), GO:0003682 (chromatin binding)
Cp4.1LG01g03570.1	AT2G33170.1 **** Leucine-rich repeat receptor-like protein kinase family protein LENGTH=1124 IPR001611 (Leucine-rich repeat), IPR003591 (Leucine-rich repeat, typical subtype), IPR011009 (Protein kinase-like domain), IPR013210 (Leucine-rich repeat-containing N-terminal, type 2) GO:0004672 (protein kinase activity), GO:0005515 (protein binding), GO:0006468 (protein phosphorylation), GO:0016772 (tra…
Cp4.1LG01g03580.1	AT3G02130.1 *-** receptor-like protein kinase 2 LENGTH=1151 IPR011009 (Protein kinase-like domain) GO:0004672 (protein kinase activity), GO:0005524 (ATP binding), GO:0006468 (protein phosphorylation), GO:0016772 (transferase activity, transferring phosphorus-containing groups)
Cp4.1LG01g03600.1	sp|Q8VYT5|FB254_ARATH ***- F-box protein
Cp4.1LG01g03620.1	AT5G61530.1 ***- small G protein family protein / RhoGAP family protein LENGTH=376 IPR008936 (Rho GTPase activation protein) GO:0007165 (signal transduction)
Cp4.1LG01g03630.1	AT4G08850.1 **** Leucine-rich repeat receptor-like protein kinase family protein LENGTH=1045 IPR001611 (Leucine-rich repeat), IPR003591 (Leucine-rich repeat, typical subtype), IPR011009 (Protein kinase-like domain), IPR013210 (Leucine-rich repeat-containing N-terminal, type 2) GO:0004672 (protein kinase activity), GO:0005515 (protein binding), GO:0006468 (protein phosphorylation), GO:0016772 (tra…
Cp4.1LG01g03650.1	sp|Q8VYT5|FB254_ARATH ***- F-box protein IPR001810 (F-box domain) GO:0005515 (protein binding)
Cp4.1LG01g03670.1	AT1G02000.1 **** UDP-D-glucuronate 4-epimerase 2 LENGTH=434 IPR001509 (NAD-dependent epimerase/dehydratase, N-terminal domain), IPR008089 (Nucleotide sugar epimerase) GO:0003824 (catalytic activity), GO:0005975 (carbohydrate metabolic process), GO:0016857 (racemase and epimerase activity, acting on carbohydrates and derivatives), GO:0050662 (coenzyme binding)
Cp4.1LG01g03680.1	AT4G25250.1 **** Plant invertase/pectin methylesterase inhibitor superfamily protein LENGTH=199 IPR006501 (Pectinesterase inhibitor domain) GO:0004857 (enzyme inhibitor activity), GO:0030599 (pectinesterase activity)
Cp4.1LG01g03690.1	ref|XP_002510936.1| ***- conserved hypothetical protein [Ricinus communis] gb|EEF51538.1| conserved hypothetical protein [Ricinus communis] IPR009787 (Protein jagunal) GO:0005789 (endoplasmic reticulum membrane), GO:0007029 (endoplasmic reticulum organization)
Cp4.1LG01g03700.1	AT1G78090.1 **** trehalose-6-phosphate phosphatase LENGTH=374 IPR006379 (HAD-superfamily hydrolase, subfamily IIB), IPR023214 (HAD-like domain) GO:0003824 (catalytic activity), GO:0005992 (trehalose biosynthetic process), GO:0008152 (metabolic process)
Cp4.1LG01g03720.1	AT5G51550.1 ***- EXORDIUM like 3 LENGTH=337 IPR006766 (Phosphate-induced protein 1)
Cp4.1LG01g03730.1	sp|Q9STY6|RS202_ARATH **** 40S ribosomal protein S20-2 IPR001848 (Ribosomal protein S10), IPR027486 (Ribosomal protein S10 domain) GO:0003723 (RNA binding), GO:0003735 (structural constituent of ribosome), GO:0005622 (intracellular), GO:0005840 (ribosome), GO:0006412 (translation), GO:0015935 (small ribosomal subunit)
Cp4.1LG01g03740.1	AT5G62280.1 ***- Protein of unknown function (DUF1442) LENGTH=236 IPR009902 (Protein of unknown function DUF1442)
Cp4.1LG01g03760.1	AT1G10370.1 *-** Glutathione S-transferase family protein LENGTH=227 IPR002659 (Glycosyl transferase, family 31), IPR010987 (Glutathione S-transferase, C-terminal-like), IPR012336 (Thioredoxin-like fold), IPR013320 (Concanavalin A-like lectin/glucanase domain) GO:0005515 (protein binding), GO:0006486 (protein glycosylation), GO:0008378 (galactosyltransferase activity), GO:0016020 (membrane), GO:0…
Cp4.1LG01g03770.1	sp|A6L0Z9|KAD_BACV8 **** Adenylate kinase IPR000850 (Adenylate kinase/UMP-CMP kinase), IPR027417 (P-loop containing nucleoside triphosphate hydrolase) GO:0004127 (cytidylate kinase activity), GO:0005524 (ATP binding), GO:0006139 (nucleobase-containing compound metabolic process), GO:0006207 ('de novo' pyrimidine nucleobase biosynthetic process), GO:0006221 (pyrimidine nucleotide biosynthetic proc…
Cp4.1LG01g03780.1	sp|A2VDR8|COG7_BOVIN **** Conserved oligomeric Golgi complex subunit 7 IPR006461 (PLAC8 motif-containing protein), IPR008733 (Peroxisomal biogenesis factor 11), IPR019335 (Conserved oligomeric Golgi complex subunit 7) GO:0005779 (integral component of peroxisomal membrane), GO:0006886 (intracellular protein transport), GO:0016559 (peroxisome fission), GO:0017119 (Golgi transport complex)
Cp4.1LG01g03800.1	ref|XP_007038408.1| *-*- NAC domain protein, IPR003441 (NAC domain) GO:0003677 (DNA binding), GO:0006355 (regulation of transcription, DNA-templated)
Cp4.1LG01g03810.1	Unknown protein
Cp4.1LG01g03820.1	AT5G62350.1 **** Plant invertase/pectin methylesterase inhibitor superfamily protein LENGTH=202 IPR006501 (Pectinesterase inhibitor domain) GO:0004857 (enzyme inhibitor activity), GO:0030599 (pectinesterase activity)
Cp4.1LG01g03850.1	AT4G08850.1 ***- Leucine-rich repeat receptor-like protein kinase family protein LENGTH=1045 IPR001611 (Leucine-rich repeat), IPR003591 (Leucine-rich repeat, typical subtype), IPR013210 (Leucine-rich repeat-containing N-terminal, type 2) GO:0005515 (protein binding)
Cp4.1LG01g03860.1	ref|XP_007044464.1| **** Glucosyl transferase family 8 [Theobroma cacao] gb|EOY00296.1| Glucosyl transferase family 8 [Theobroma cacao] IPR002495 (Glycosyl transferase, family 8), IPR029044 (Nucleotide-diphospho-sugar transferases) GO:0016757 (transferase activity, transferring glycosyl groups)
Cp4.1LG01g03870.1	sp|P52902|ODPA_PEA ***- Pyruvate dehydrogenase E1 component subunit alpha, mitochondrial IPR001017 (Dehydrogenase, E1 component), IPR029061 (Thiamin diphosphate-binding fold) GO:0008152 (metabolic process), GO:0016624 (oxidoreductase activity, acting on the aldehyde or oxo group of donors, disulfide as acceptor)
Cp4.1LG01g03880.1	Unknown proteinIPR013087 (Zinc finger C2H2-type/integrase DNA-binding domain) GO:0003676 (nucleic acid binding), GO:0046872 (metal ion binding)
Cp4.1LG01g03890.1	AT5G54870.1 ***- unknown protein; FUNCTIONS IN: molecular_function unknown; INVOLVED IN: biological_process unknown; LOCATED IN: vacuole; EXPRESSED IN: 24 plant structures; EXPRESSED DURING: 15 growth stages; BEST Arabidopsis thaliana protein match is: unknown protein . LENGTH=531
Cp4.1LG01g03900.1	sp|O04539|SNL4_ARATH ***- Paired amphipathic helix protein Sin3-like 4 IPR003822 (Paired amphipathic helix), IPR013194 (Histone deacetylase interacting) GO:0006355 (regulation of transcription, DNA-templated)
Cp4.1LG01g03920.1	Unknown protein
Cp4.1LG01g03930.1	AT2G38110.1 ***- glycerol-3-phosphate acyltransferase 6 LENGTH=501 IPR002123 (Phospholipid/glycerol acyltransferase), IPR023214 (HAD-like domain) GO:0008152 (metabolic process), GO:0016746 (transferase activity, transferring acyl groups)
Cp4.1LG01g03940.1	sp|Q9XIE6|ALA3_ARATH **** Phospholipid-transporting ATPase 3 IPR001757 (P-type ATPase), IPR023214 (HAD-like domain) GO:0000166 (nucleotide binding), GO:0000287 (magnesium ion binding), GO:0004012 (phospholipid-translocating ATPase activity), GO:0005524 (ATP binding), GO:0015914 (phospholipid transport), GO:0016021 (integral component of membrane), GO:0046872 (metal ion binding)
Cp4.1LG01g03950.1	sp|B7GIC0|DAPEL_ANOFW ***- N-acetyldiaminopimelate deacetylase IPR002933 (Peptidase M20) GO:0008152 (metabolic process), GO:0016787 (hydrolase activity)
Cp4.1LG01g03960.1	Unknown protein
Cp4.1LG01g03970.1	AT1G24160.1 *-*- unknown protein; BEST Arabidopsis thaliana protein match is: unknown protein . LENGTH=540
Cp4.1LG01g03990.1	AT1G70140.1 *-*- formin 8 LENGTH=760 IPR015425 (Formin, FH2 domain)
Cp4.1LG01g04000.1	sp|O82798|ARR4_ARATH ***- Two-component response regulator ARR4 IPR011006 (CheY-like superfamily) GO:0000160 (phosphorelay signal transduction system)
Cp4.1LG01g04010.1	AT1G59650.1 ***- Protein of unknown function (DUF1336) LENGTH=492 IPR009769 (Domain of unknown function DUF1336)
Cp4.1LG01g04020.1	AT1G69980.1 ***- unknown protein; LOCATED IN: endomembrane system; EXPRESSED IN: 24 plant structures; EXPRESSED DURING: 15 growth stages; Has 30 Blast hits to 30 proteins in 12 species: Archae - 0; Bacteria - 0; Metazoa - 0; Fungi - 0; Plants - 30; Viruses - 0; Other Eukaryotes - 0 (source: NCBI BLink). LENGTH=205
Cp4.1LG01g04030.1	sp|Q94K98|Y1720_ARATH *-*- UPF0392 protein IPR008166 (Domain of unknown function DUF23), IPR029044 (Nucleotide-diphospho-sugar transferases)
Cp4.1LG01g04050.1	Unknown proteinIPR011598 (Myc-type, basic helix-loop-helix (bHLH) domain) GO:0046983 (protein dimerization activity)
Cp4.1LG01g04060.1	AT1G60060.1 ***- Serine/threonine-protein kinase WNK (With No Lysine)-related LENGTH=386 IPR025610 (Transcription factor MYC/MYB N-terminal)
Cp4.1LG01g04070.1	AT1G70210.1 ***- CYCLIN D1;1 LENGTH=339 IPR013763 (Cyclin-like) GO:0005634 (nucleus)
Cp4.1LG01g04080.1	AT5G23240.1 ***- DNAJ heat shock N-terminal domain-containing protein LENGTH=465 IPR001623 (DnaJ domain)
Cp4.1LG01g04110.1	Unknown protein
Cp4.1LG01g04120.1	AT1G60140.1 **** trehalose phosphate synthase LENGTH=861 IPR001830 (Glycosyl transferase, family 20), IPR006379 (HAD-superfamily hydrolase, subfamily IIB), IPR023214 (HAD-like domain) GO:0003824 (catalytic activity), GO:0005992 (trehalose biosynthetic process), GO:0008152 (metabolic process)
Cp4.1LG01g04130.1	sp|A7FCN2|KUP_YERP3 **** Low affinity potassium transport system protein kup IPR003855 (Potassium transporter) GO:0015079 (potassium ion transmembrane transporter activity), GO:0016020 (membrane), GO:0071805 (potassium ion transmembrane transport)
Cp4.1LG01g04140.1	AT5G50090.1 ***- unknown protein; FUNCTIONS IN: molecular_function unknown; INVOLVED IN: N-terminal protein myristoylation; LOCATED IN: cellular_component unknown; BEST Arabidopsis thaliana protein match is: unknown protein . LENGTH=159 IPR025322 (Protein of unknown function DUF4228, plant)
Cp4.1LG01g04150.1	sp|Q9ZUI6|AP1G2_ARATH **** AP-1 complex subunit gamma-2 IPR013041 (Coatomer/clathrin adaptor appendage, Ig-like subdomain), IPR016024 (Armadillo-type fold), IPR017107 (Adaptor protein complex AP-1, gamma subunit) GO:0005488 (binding), GO:0005794 (Golgi apparatus), GO:0006886 (intracellular protein transport), GO:0008565 (protein transporter activity), GO:0015031 (protein transport), GO:0016192 (v…
Cp4.1LG01g04160.1	AT1G60030.1 **** nucleobase-ascorbate transporter 7 LENGTH=538 IPR006043 (Xanthine/uracil/vitamin C permease) GO:0005215 (transporter activity), GO:0006810 (transport), GO:0016020 (membrane), GO:0055085 (transmembrane transport)
Cp4.1LG01g04170.1	AT1G70260.1 **** nodulin MtN21 /EamA-like transporter family protein LENGTH=375 IPR030184 (WAT1-related protein) GO:0016021 (integral component of membrane), GO:0022857 (transmembrane transporter activity)
Cp4.1LG01g04180.1	AT1G24050.1 ***- RNA-processing, Lsm domain LENGTH=188 IPR019181 (Anticodon-binding domain)
Cp4.1LG01g04190.1	sp|Q9FI80|PP425_ARATH ***- Pentatricopeptide repeat-containing protein IPR002885 (Pentatricopeptide repeat), IPR011990 (Tetratricopeptide-like helical domain) GO:0005515 (protein binding)
Cp4.1LG01g04200.1	sp|Q10M00|C3H22_ORYSJ ***- Zinc finger CCCH domain-containing protein 22 IPR000571 (Zinc finger, CCCH-type), IPR012677 (Nucleotide-binding alpha-beta plait domain) GO:0000166 (nucleotide binding), GO:0003676 (nucleic acid binding), GO:0046872 (metal ion binding)
Cp4.1LG01g04210.1	sp|Q9FPS3|UBP24_ARATH **** Ubiquitin carboxyl-terminal hydrolase 24 IPR028889 (Ubiquitin specific protease domain) GO:0006511 (ubiquitin-dependent protein catabolic process), GO:0036459 (ubiquitinyl hydrolase activity)
Cp4.1LG01g04230.1	sp|Q76LC6|RBM24_DANRE *-** RNA-binding protein 24 IPR012677 (Nucleotide-binding alpha-beta plait domain) GO:0000166 (nucleotide binding), GO:0003676 (nucleic acid binding)
Cp4.1LG01g04240.1	sp|Q9LFC5|PP360_ARATH ***- Pentatricopeptide repeat-containing protein IPR002885 (Pentatricopeptide repeat), IPR011990 (Tetratricopeptide-like helical domain) GO:0005515 (protein binding)
Cp4.1LG01g04250.1	sp|Q9LVG2|TOE2_ARATH *-** AP2-like ethylene-responsive transcription factor TOE2 IPR016177 (DNA-binding domain) GO:0003677 (DNA binding), GO:0003700 (sequence-specific DNA binding transcription factor activity), GO:0006355 (regulation of transcription, DNA-templated)
Cp4.1LG01g04260.1	sp|Q8VYK4|NFYB8_ARATH **** Nuclear transcription factor Y subunit B-8 IPR009072 (Histone-fold) GO:0005622 (intracellular), GO:0005634 (nucleus), GO:0006355 (regulation of transcription, DNA-templated), GO:0043565 (sequence-specific DNA binding), GO:0046982 (protein heterodimerization activity)
Cp4.1LG01g04270.1	AT1G07900.1 ***- LOB domain-containing protein 1 LENGTH=190 IPR004883 (Lateral organ boundaries, LOB)
Cp4.1LG01g04280.1	sp|Q9LY71|CKX6_ARATH **** Cytokinin dehydrogenase 6 IPR016164 (FAD-linked oxidase-like, C-terminal), IPR016166 (FAD-binding, type 2), IPR016170 (Vanillyl-alcohol oxidase/Cytokinin dehydrogenase C-terminal domain) GO:0003824 (catalytic activity), GO:0008762 (UDP-N-acetylmuramate dehydrogenase activity), GO:0009690 (cytokinin metabolic process), GO:0016491 (oxidoreductase activity), GO:0016614 (oxi…
Cp4.1LG01g04300.1	AT5G13610.1 ***- Protein of unknown function (DUF155) LENGTH=402 IPR003734 (Protein of unknown function DUF155)
Cp4.1LG01g04320.1	sp|Q9LT17|BBR_ARATH ***- E3 ubiquitin ligase BIG BROTHER-related IPR013083 (Zinc finger, RING/FYVE/PHD-type) GO:0005515 (protein binding), GO:0008270 (zinc ion binding)
Cp4.1LG01g04340.1	ref|XP_007009722.1| ***- Tudor/PWWP/MBT superfamily protein isoform 5 [Theobroma cacao] gb|EOY18532.1| Tudor/PWWP/MBT superfamily protein isoform 5 [Theobroma cacao] IPR000313 (PWWP domain)
Cp4.1LG01g04360.1	AT2G38905.1 ***- Low temperature and salt responsive protein family LENGTH=54 IPR000612 (Proteolipid membrane potential modulator) GO:0016021 (integral component of membrane)
Cp4.1LG01g04380.1	ref|XP_002526794.1| ***- conserved hypothetical protein [Ricinus communis] gb|EEF35600.1| conserved hypothetical protein [Ricinus communis]
Cp4.1LG01g04390.1	sp|Q9M2W3|PGPS2_ARATH **** CDP-diacylglycerol--glycerol-3-phosphate 3-phosphatidyltransferase 2 IPR000462 (CDP-alcohol phosphatidyltransferase) GO:0008444 (CDP-diacylglycerol-glycerol-3-phosphate 3-phosphatidyltransferase activity), GO:0008654 (phospholipid biosynthetic process), GO:0016020 (membrane), GO:0016021 (integral component of membrane), GO:0016780 (phosphotransferase activity, for other…
Cp4.1LG01g04400.1	AT2G39340.1 ***- SAC3/GANP/Nin1/mts3/eIF-3 p25 family LENGTH=1006 IPR005062 (SAC3/GANP/Nin1/mts3/eIF-3 p25)
Cp4.1LG01g04410.1	AT5G35170.1 *-** adenylate kinase family protein LENGTH=588 IPR000850 (Adenylate kinase/UMP-CMP kinase), IPR027417 (P-loop containing nucleoside triphosphate hydrolase) GO:0004017 (adenylate kinase activity), GO:0005524 (ATP binding), GO:0006139 (nucleobase-containing compound metabolic process), GO:0016776 (phosphotransferase activity, phosphate group as acceptor), GO:0019205 (nucleobase-contain…
Cp4.1LG01g04420.1	AT5G13560.1 ***- unknown protein; BEST Arabidopsis thaliana protein match is: unknown protein . LENGTH=679
Cp4.1LG01g04430.1	sp|Q5ZJ85|PRPF3_CHICK ***- U4/U6 small nuclear ribonucleoprotein Prp3 IPR010541 (Domain of unknown function DUF1115), IPR013881 (Pre-mRNA-splicing factor 3), IPR027104 (U4/U6 small nuclear ribonucleoprotein Prp3) GO:0000398 (mRNA splicing, via spliceosome), GO:0046540 (U4/U6 x U5 tri-snRNP complex)
Cp4.1LG01g04440.1	AT3G55060.1 ***- unknown protein; BEST Arabidopsis thaliana protein match is: unknown protein . LENGTH=896
Cp4.1LG01g04450.1	sp|Q0JHZ2|C3H11_ORYSJ ***- Zinc finger CCCH domain-containing protein 11 IPR000571 (Zinc finger, CCCH-type) GO:0046872 (metal ion binding)
Cp4.1LG01g04460.1	sp|Q9FYB7|RSZ32_ARATH *-*- Serine/arginine-rich splicing factor RS2Z32 IPR012677 (Nucleotide-binding alpha-beta plait domain) GO:0000166 (nucleotide binding), GO:0003676 (nucleic acid binding)
Cp4.1LG01g04470.1	sp|Q9Z1A9|TBCD8_MOUSE *-*- TBC1 domain family member 8 IPR000195 (Rab-GTPase-TBC domain)
Cp4.1LG01g04490.1	AT5G02800.1 *-*- Protein kinase superfamily protein LENGTH=378 IPR011009 (Protein kinase-like domain) GO:0016772 (transferase activity, transferring phosphorus-containing groups)
Cp4.1LG01g04510.1	AT3G12620.1 **** Protein phosphatase 2C family protein LENGTH=385 IPR001932 (PPM-type phosphatase domain), IPR015655 (Protein phosphatase 2C) GO:0003824 (catalytic activity), GO:0004722 (protein serine/threonine phosphatase activity), GO:0006470 (protein dephosphorylation)
Cp4.1LG01g04520.1	AT5G59700.1 ***- Protein kinase superfamily protein LENGTH=829 IPR024788 (Malectin-like carbohydrate-binding domain)
Cp4.1LG01g04530.1	AT3G55270.1 *-** mitogen-activated protein kinase phosphatase 1 LENGTH=784 IPR007122 (Villin/Gelsolin), IPR024950 (Dual specificity phosphatase), IPR029006 (ADF-H/Gelsolin-like domain), IPR029021 (Protein-tyrosine phosphatase-like) GO:0003779 (actin binding), GO:0004725 (protein tyrosine phosphatase activity), GO:0006470 (protein dephosphorylation), GO:0008138 (protein tyrosine/serine/threonine p…
Cp4.1LG01g04540.1	ref|XP_007009443.1| ***- RNA binding protein, putative [Theobroma cacao] gb|EOY18253.1| RNA binding protein, putative [Theobroma cacao] IPR027806 (Harbinger transposase-derived nuclease domain)
Cp4.1LG01g04550.1	ref|XP_006378735.1| *-*- RNA recognition motif-containing family protein [Populus trichocarpa] gb|ERP56532.1| RNA recognition motif-containing family protein [Populus trichocarpa] IPR001878 (Zinc finger, CCHC-type), IPR012677 (Nucleotide-binding alpha-beta plait domain) GO:0000166 (nucleotide binding), GO:0003676 (nucleic acid binding), GO:0008270 (zinc ion binding)
Cp4.1LG01g04560.1	AT2G39430.1 ***- Disease resistance-responsive (dirigent-like protein) family protein LENGTH=322 IPR004265 (Plant disease resistance response protein)
Cp4.1LG01g04570.1	sp|Q9AT35|RL23A_DAUCA ***- 60S ribosomal protein L23a IPR005633 (Ribosomal protein L23/L25, N-terminal), IPR013025 (Ribosomal protein L25/L23) GO:0000166 (nucleotide binding), GO:0003735 (structural constituent of ribosome), GO:0005622 (intracellular), GO:0005840 (ribosome), GO:0006412 (translation)
Cp4.1LG01g04580.1	AT2G39380.1 **** exocyst subunit exo70 family protein H2 LENGTH=637 IPR004140 (Exocyst complex protein Exo70), IPR016159 (Cullin repeat-like-containing domain) GO:0000145 (exocyst), GO:0006887 (exocytosis)
Cp4.1LG01g04590.1	AT3G46110.1 ***- Domain of unknown function (DUF966) LENGTH=343 IPR010369 (Protein of unknown function DUF966)
Cp4.1LG01g04600.1	AT2G39420.1 ***- alpha/beta-Hydrolases superfamily protein LENGTH=317 IPR022742 (Putative lysophospholipase), IPR029058 (Alpha/Beta hydrolase fold)
Cp4.1LG01g04610.1	AT3G55260.1 **** beta-hexosaminidase 1 LENGTH=541 IPR017853 (Glycoside hydrolase superfamily), IPR025705 (Beta-hexosaminidase), IPR029018 (Chitobiase/beta-hexosaminidase domain 2-like) GO:0004553 (hydrolase activity, hydrolyzing O-glycosyl compounds), GO:0004563 (beta-N-acetylhexosaminidase activity), GO:0005975 (carbohydrate metabolic process)
Cp4.1LG01g04630.1	AT5G04530.1 ***- 3-ketoacyl-CoA synthase 19 LENGTH=464 IPR012392 (Very-long-chain 3-ketoacyl-CoA synthase), IPR016039 (Thiolase-like) GO:0003824 (catalytic activity), GO:0006633 (fatty acid biosynthetic process), GO:0008152 (metabolic process), GO:0008610 (lipid biosynthetic process), GO:0016020 (membrane), GO:0016747 (transferase activity, transferring acyl groups other than amino-acyl groups)
Cp4.1LG01g04640.1	AT1G75270.1 *-*- dehydroascorbate reductase 2 LENGTH=213 IPR010987 (Glutathione S-transferase, C-terminal-like), IPR012336 (Thioredoxin-like fold) GO:0005515 (protein binding)
Cp4.1LG01g04650.1	sp|A0JN52|SF3B3_BOVIN ***- Splicing factor 3B subunit 3 IPR004871 (Cleavage/polyadenylation specificity factor, A subunit, C-terminal), IPR015943 (WD40/YVTN repeat-like-containing domain) GO:0003676 (nucleic acid binding), GO:0005515 (protein binding), GO:0005634 (nucleus)
Cp4.1LG01g04660.1	AT2G39490.1 ***- F-box family protein LENGTH=387 IPR001810 (F-box domain) GO:0005515 (protein binding)
Cp4.1LG01g04670.1	sp|Q9M5L0|RL35_EUPES ***- 60S ribosomal protein L35 IPR001854 (Ribosomal protein L29) GO:0003735 (structural constituent of ribosome), GO:0005622 (intracellular), GO:0005840 (ribosome), GO:0006412 (translation)
Cp4.1LG01g04680.1	AT5G04530.1 ***- 3-ketoacyl-CoA synthase 19 LENGTH=464 IPR012392 (Very-long-chain 3-ketoacyl-CoA synthase), IPR016039 (Thiolase-like) GO:0003824 (catalytic activity), GO:0006633 (fatty acid biosynthetic process), GO:0008152 (metabolic process), GO:0008610 (lipid biosynthetic process), GO:0016020 (membrane), GO:0016747 (transferase activity, transferring acyl groups other than amino-acyl groups)
Cp4.1LG01g04690.1	ref|XP_002528469.1| **** nucleic acid binding protein, putative [Ricinus communis] gb|EEF33952.1| nucleic acid binding protein, putative [Ricinus communis] IPR015880 (Zinc finger, C2H2-like) GO:0046872 (metal ion binding)
Cp4.1LG01g04700.1	AT3G55240.1 ***- Plant protein 1589 of unknown function LENGTH=95 IPR006476 (Conserved hypothetical protein CHP01589, plant)
Cp4.1LG01g04710.1	sp|Q5NA18|MTP5_ORYSJ ***- Metal tolerance protein 5 IPR002524 (Cation efflux protein), IPR027469 (Cation efflux protein transmembrane domain), IPR027470 (Cation efflux protein cytoplasmic domain) GO:0006812 (cation transport), GO:0008324 (cation transmembrane transporter activity), GO:0016021 (integral component of membrane), GO:0055085 (transmembrane transport)
Cp4.1LG01g04720.1	sp|B9SR15|CSPL4_RICCO ***- CASP-like protein 4C1 IPR006459 (Casparian strip membrane protein), IPR006702 (Domain of unknown function DUF588)
Cp4.1LG01g04730.1	AT3G55420.1 ***- unknown protein; Has 21 Blast hits to 21 proteins in 8 species: Archae - 0; Bacteria - 0; Metazoa - 0; Fungi - 0; Plants - 21; Viruses - 0; Other Eukaryotes - 0 (source: NCBI BLink). LENGTH=216
Cp4.1LG01g04740.1	sp|Q52NJ2|RAB1A_PIG ***- Ras-related protein Rab-1A IPR001806 (Small GTPase superfamily), IPR002041 (Ran GTPase), IPR024156 (Small GTPase superfamily, ARF type), IPR027417 (P-loop containing nucleoside triphosphate hydrolase) GO:0003924 (GTPase activity), GO:0005525 (GTP binding), GO:0005622 (intracellular), GO:0006886 (intracellular protein transport), GO:0006913 (nucleocytoplasmic transport), G…
Cp4.1LG01g04750.1	sp|Q13367|AP3B2_HUMAN *-** AP-3 complex subunit beta-2 IPR002553 (Clathrin/coatomer adaptor, adaptin-like, N-terminal), IPR016024 (Armadillo-type fold), IPR026739 (AP complex subunit beta), IPR029390 (AP-3 complex subunit beta, C-terminal domain) GO:0005488 (binding), GO:0006886 (intracellular protein transport), GO:0016192 (vesicle-mediated transport), GO:0030117 (membrane coat), GO:0030123 (AP-…
Cp4.1LG01g04760.1	AT3G12590.1 ***- unknown protein; INVOLVED IN: biological_process unknown; LOCATED IN: chloroplast; Has 50 Blast hits to 41 proteins in 15 species: Archae - 0; Bacteria - 0; Metazoa - 2; Fungi - 0; Plants - 43; Viruses - 0; Other Eukaryotes - 5 (source: NCBI BLink). LENGTH=1184
Cp4.1LG01g04770.1	sp|Q6D2F1|ARNA_PECAS ***- Bifunctional polymyxin resistance protein ArnA IPR001509 (NAD-dependent epimerase/dehydratase, N-terminal domain), IPR016040 (NAD(P)-binding domain) GO:0003824 (catalytic activity), GO:0050662 (coenzyme binding)
Cp4.1LG01g04780.1	AT5G13660.2 ***- unknown protein; FUNCTIONS IN: molecular_function unknown; INVOLVED IN: biological_process unknown; LOCATED IN: cellular_component unknown; BEST Arabidopsis thaliana protein match is: unknown protein . LENGTH=537 IPR011049 (Serralysin-like metalloprotease, C-terminal)
Cp4.1LG01g04800.1	AT3G55410.1 **** 2-oxoglutarate dehydrogenase, E1 component LENGTH=1017 IPR011603 (2-oxoglutarate dehydrogenase E1 component), IPR029061 (Thiamin diphosphate-binding fold) GO:0004591 (oxoglutarate dehydrogenase (succinyl-transferring) activity), GO:0006099 (tricarboxylic acid cycle), GO:0008152 (metabolic process), GO:0016624 (oxidoreductase activity, acting on the aldehyde or oxo group of donors…
Cp4.1LG01g04810.1	AT1G51700.1 *-*- DOF zinc finger protein 1 LENGTH=194 IPR003851 (Zinc finger, Dof-type) GO:0003677 (DNA binding), GO:0006355 (regulation of transcription, DNA-templated)
Cp4.1LG01g04820.1	AT3G48670.1 ***- XH/XS domain-containing protein LENGTH=647 IPR005379 (Uncharacterised domain XH), IPR005380 (XS domain), IPR005381 (Zinc finger-XS domain) GO:0031047 (gene silencing by RNA)
Cp4.1LG01g04830.1	AT3G12110.1 ***- actin-11 LENGTH=377 IPR004000 (Actin family)
Cp4.1LG01g04840.1	AT3G55460.1 *-*- SC35-like splicing factor 30 LENGTH=262 IPR012677 (Nucleotide-binding alpha-beta plait domain) GO:0000166 (nucleotide binding), GO:0003676 (nucleic acid binding)
Cp4.1LG01g04860.1	AT2G39510.1 *-** nodulin MtN21 /EamA-like transporter family protein LENGTH=374 IPR000620 (EamA domain), IPR030184 (WAT1-related protein) GO:0016020 (membrane), GO:0016021 (integral component of membrane), GO:0022857 (transmembrane transporter activity)
Cp4.1LG01g04870.1	AT2G28950.1 ***- expansin A6 LENGTH=257 IPR007118 (Expansin/Lol pI) GO:0005576 (extracellular region), GO:0009664 (plant-type cell wall organization)
Cp4.1LG01g04890.1	Unknown proteinIPR013087 (Zinc finger C2H2-type/integrase DNA-binding domain) GO:0003676 (nucleic acid binding), GO:0046872 (metal ion binding)
Cp4.1LG01g04900.1	AT2G29200.1 ***- pumilio 1 LENGTH=968 IPR012940 (Nucleic acid binding NABP), IPR016024 (Armadillo-type fold) GO:0003723 (RNA binding), GO:0005488 (binding)
Cp4.1LG01g04910.1	AT5G06080.1 ***- LOB domain-containing protein 33 LENGTH=177 IPR004883 (Lateral organ boundaries, LOB)
Cp4.1LG01g04920.1	AT2G39830.1 ***- DA1-related protein 2 LENGTH=528 IPR001781 (Zinc finger, LIM-type), IPR022087 (Protein DA1-like) GO:0008270 (zinc ion binding)
Cp4.1LG01g04950.1	sp|Q9C7B1|TRP3_ARATH **** Telomere repeat-binding protein 3 IPR009057 (Homeodomain-like), IPR029071 (Ubiquitin-related domain) GO:0003677 (DNA binding), GO:0003682 (chromatin binding)
Cp4.1LG01g04970.1	sp|A9JRC7|PP4CB_DANRE ***- Serine/threonine-protein phosphatase 4 catalytic subunit B IPR029052 (Metallo-dependent phosphatase-like) GO:0016787 (hydrolase activity)
Cp4.1LG01g04980.1	AT1G26670.1 **** Vesicle transport v-SNARE family protein LENGTH=222 IPR007705 (Vesicle transport v-SNARE, N-terminal), IPR010989 (t-SNARE), IPR027027 (GOSR2/Membrin/Bos1) GO:0005484 (SNAP receptor activity), GO:0005794 (Golgi apparatus), GO:0006810 (transport), GO:0006886 (intracellular protein transport), GO:0016020 (membrane), GO:0016192 (vesicle-mediated transport)
Cp4.1LG01g04990.1	sp|Q7X999|RCA2_LARTR ***- Ribulose bisphosphate carboxylase/oxygenase activase 2, chloroplastic IPR003959 (ATPase, AAA-type, core), IPR027417 (P-loop containing nucleoside triphosphate hydrolase) GO:0005524 (ATP binding)
Cp4.1LG01g05000.1	AT3G12380.2 ***- actin-related protein 5 LENGTH=730 IPR004000 (Actin family) GO:0006281 (DNA repair), GO:0006355 (regulation of transcription, DNA-templated), GO:0031011 (Ino80 complex)
Cp4.1LG01g05010.1	AT3G55580.1 ***- Regulator of chromosome condensation (RCC1) family protein LENGTH=488 IPR009091 (Regulator of chromosome condensation 1/beta-lactamase-inhibitor protein II)
Cp4.1LG01g05020.1	AT1G01960.1 *-** SEC7-like guanine nucleotide exchange family protein LENGTH=1750 IPR000904 (Sec7 domain), IPR016024 (Armadillo-type fold), IPR023394 (Sec7 domain, alpha orthogonal bundle) GO:0005086 (ARF guanyl-nucleotide exchange factor activity), GO:0005488 (binding), GO:0032012 (regulation of ARF protein signal transduction)
Cp4.1LG01g05030.1	AT3G19950.1 ***- RING/U-box superfamily protein LENGTH=328 IPR010543 (Domain of unknown function DUF1117), IPR013083 (Zinc finger, RING/FYVE/PHD-type) GO:0005515 (protein binding), GO:0008270 (zinc ion binding)
Cp4.1LG01g05040.1	AT4G14465.1 ***- AT-hook motif nuclear-localized protein 20 LENGTH=281 IPR014476 (AT-hook motif nuclear-localised protein)
Cp4.1LG01g05070.1	AT2G38090.1 ***- Duplicated homeodomain-like superfamily protein LENGTH=298 IPR009057 (Homeodomain-like) GO:0003677 (DNA binding), GO:0003682 (chromatin binding)
Cp4.1LG01g05080.1	AT3G11320.1 ***- Nucleotide-sugar transporter family protein LENGTH=308 IPR004853 (Triose-phosphate transporter domain)
Cp4.1LG01g05100.1	sp|Q9FFK1|SYP31_ARATH ***- Syntaxin-31 IPR010989 (t-SNARE) GO:0005484 (SNAP receptor activity), GO:0005515 (protein binding), GO:0006886 (intracellular protein transport), GO:0016020 (membrane), GO:0016192 (vesicle-mediated transport)
Cp4.1LG01g05110.1	sp|Q9FEL7|LAX2_MEDTR ***- Auxin transporter-like protein 2 IPR013057 (Amino acid transporter, transmembrane domain)
Cp4.1LG01g05120.1	Unknown protein
Cp4.1LG01g05130.1	ref|XP_002524255.1| ***- conserved hypothetical protein [Ricinus communis] gb|EEF38179.1| conserved hypothetical protein [Ricinus communis]
Cp4.1LG01g05140.1	sp|A5G439|F16PA_GEOUR **** Fructose-1,6-bisphosphatase class 1 IPR000146 (Fructose-1,6-bisphosphatase class 1/Sedoheputulose-1,7-bisphosphatase) GO:0005975 (carbohydrate metabolic process), GO:0042132 (fructose 1,6-bisphosphate 1-phosphatase activity), GO:0042578 (phosphoric ester hydrolase activity)
Cp4.1LG01g05150.1	sp|Q9C912|R35A3_ARATH ***- 60S ribosomal protein L35a-3 IPR001780 (Ribosomal protein L35A), IPR009000 (Translation protein, beta-barrel domain) GO:0003735 (structural constituent of ribosome), GO:0005622 (intracellular), GO:0005840 (ribosome), GO:0006412 (translation)
Cp4.1LG01g05160.1	AT1G22380.1 *-** UDP-glucosyl transferase 85A3 LENGTH=488 IPR002213 (UDP-glucuronosyl/UDP-glucosyltransferase) GO:0008152 (metabolic process), GO:0016758 (transferase activity, transferring hexosyl groups)
Cp4.1LG01g05170.1	AT5G59100.1 **** Subtilisin-like serine endopeptidase family protein LENGTH=741 IPR015500 (Peptidase S8, subtilisin-related), IPR023828 (Peptidase S8, subtilisin, Ser-active site) GO:0004252 (serine-type endopeptidase activity), GO:0006508 (proteolysis)
Cp4.1LG01g05180.1	AT5G58830.1 **** Subtilisin-like serine endopeptidase family protein LENGTH=701 IPR015500 (Peptidase S8, subtilisin-related), IPR023828 (Peptidase S8, subtilisin, Ser-active site) GO:0004252 (serine-type endopeptidase activity), GO:0006508 (proteolysis)
Cp4.1LG01g05190.1	sp|O04197|COI1_ARATH ***- Coronatine-insensitive protein 1 IPR001810 (F-box domain) GO:0005515 (protein binding)
Cp4.1LG01g05210.1	AT3G51030.1 ***- thioredoxin H-type 1 LENGTH=114 IPR005746 (Thioredoxin), IPR012336 (Thioredoxin-like fold) GO:0006662 (glycerol ether metabolic process), GO:0015035 (protein disulfide oxidoreductase activity), GO:0045454 (cell redox homeostasis)
Cp4.1LG01g05220.1	sp|P44797|PUR8_HAEIN **** Adenylosuccinate lyase IPR000362 (Fumarate lyase family), IPR008948 (L-Aspartase-like), IPR024083 (Fumarase/histidase, N-terminal) GO:0003824 (catalytic activity), GO:0004018 (N6-(1,2-dicarboxyethyl)AMP AMP-lyase (fumarate-forming) activity), GO:0006188 (IMP biosynthetic process), GO:0009152 (purine ribonucleotide biosynthetic process)
Cp4.1LG01g05230.1	AT2G29570.1 *-*- proliferating cell nuclear antigen 2 LENGTH=264 IPR000730 (Proliferating cell nuclear antigen, PCNA), IPR001781 (Zinc finger, LIM-type) GO:0003677 (DNA binding), GO:0006275 (regulation of DNA replication), GO:0008270 (zinc ion binding), GO:0030337 (DNA polymerase processivity factor activity)
Cp4.1LG01g05240.1	AT2G37180.1 ***- Aquaporin-like superfamily protein LENGTH=285 IPR000425 (Major intrinsic protein), IPR023271 (Aquaporin-like) GO:0005215 (transporter activity), GO:0006810 (transport), GO:0016020 (membrane)
Cp4.1LG01g05250.1	sp|P50346|RLA0_SOYBN ***- 60S acidic ribosomal protein P0
Cp4.1LG01g05270.1	sp|Q9H2D1|MFTC_HUMAN ***- Mitochondrial folate transporter/carrier IPR018108 (Mitochondrial substrate/solute carrier), IPR023395 (Mitochondrial carrier domain)
Cp4.1LG01g05280.1	AT2G39960.1 **** Microsomal signal peptidase 25 kDa subunit (SPC25) LENGTH=192 IPR009582 (Signal peptidase complex subunit 2) GO:0005787 (signal peptidase complex), GO:0006465 (signal peptide processing), GO:0008233 (peptidase activity), GO:0016021 (integral component of membrane)
Cp4.1LG01g05300.1	sp|Q254S9|TRPF_CHLFF **** N-(5'-phosphoribosyl)anthranilate isomerase IPR013785 (Aldolase-type TIM barrel) GO:0003824 (catalytic activity), GO:0004640 (phosphoribosylanthranilate isomerase activity), GO:0006568 (tryptophan metabolic process), GO:0008152 (metabolic process)
Cp4.1LG01g05310.1	sp|Q9FFF5|ALFL1_ARATH ***- PHD finger protein ALFIN-LIKE 1 IPR013083 (Zinc finger, RING/FYVE/PHD-type), IPR021998 (Alfin) GO:0005515 (protein binding), GO:0006355 (regulation of transcription, DNA-templated), GO:0008270 (zinc ion binding), GO:0042393 (histone binding)
Cp4.1LG01g05320.1	AT2G30020.1 **** Protein phosphatase 2C family protein LENGTH=396 IPR001932 (PPM-type phosphatase domain), IPR015655 (Protein phosphatase 2C) GO:0003824 (catalytic activity), GO:0004722 (protein serine/threonine phosphatase activity), GO:0006470 (protein dephosphorylation)
Cp4.1LG01g05330.1	sp|Q02158|PLC_DICDI **** 1-phosphatidylinositol 4,5-bisphosphate phosphodiesterase IPR001192 (Phosphoinositide phospholipase C family), IPR011992 (EF-hand domain pair) GO:0004435 (phosphatidylinositol phospholipase C activity), GO:0005515 (protein binding), GO:0006629 (lipid metabolic process), GO:0007165 (signal transduction), GO:0008081 (phosphoric diester hydrolase activity), GO:0035556 (intra…
Cp4.1LG01g05340.1	AT5G05690.1 ***- Cytochrome P450 superfamily protein LENGTH=472 IPR001128 (Cytochrome P450) GO:0005506 (iron ion binding), GO:0016705 (oxidoreductase activity, acting on paired donors, with incorporation or reduction of molecular oxygen), GO:0020037 (heme binding), GO:0055114 (oxidation-reduction process)
Cp4.1LG01g05350.1	sp|Q9XEE6|C3H29_ARATH ***- Zinc finger CCCH domain-containing protein 29 IPR000571 (Zinc finger, CCCH-type), IPR020683 (Ankyrin repeat-containing domain) GO:0005515 (protein binding), GO:0046872 (metal ion binding)
Cp4.1LG01g05360.1	sp|O80443|GDL46_ARATH ***- GDSL esterase/lipase IPR013830 (SGNH hydrolase-type esterase domain) GO:0016788 (hydrolase activity, acting on ester bonds)
Cp4.1LG01g05370.1	AT5G05600.1 **** 2-oxoglutarate (2OG) and Fe(II)-dependent oxygenase superfamily protein LENGTH=371 IPR005123 (Oxoglutarate/iron-dependent dioxygenase), IPR026992 (Non-haem dioxygenase N-terminal domain), IPR027443 (Isopenicillin N synthase-like) GO:0016491 (oxidoreductase activity), GO:0016706 (oxidoreductase activity, acting on paired donors, with incorporation or reduction of molecular oxygen,…
Cp4.1LG01g05380.1	AT5G05580.1 ***- fatty acid desaturase 8 LENGTH=435 IPR005804 (Fatty acid desaturase, type 1), IPR021863 (Protein of unknown function DUF3474) GO:0006629 (lipid metabolic process), GO:0016717 (oxidoreductase activity, acting on paired donors, with oxidation of a pair of donors resulting in the reduction of molecular oxygen to two molecules of water), GO:0055114 (oxidation-reduction process)
Cp4.1LG01g05390.1	AT5G05680.1 ***- nuclear pore complex protein-related LENGTH=810 IPR017986 (WD40-repeat-containing domain), IPR019321 (Nucleoporin Nup88) GO:0005515 (protein binding)
Cp4.1LG01g05410.1	AT3G55960.1 ***- Haloacid dehalogenase-like hydrolase (HAD) superfamily protein LENGTH=305 IPR004274 (NLI interacting factor), IPR023214 (HAD-like domain) GO:0005515 (protein binding), GO:0016791 (phosphatase activity)
Cp4.1LG01g05420.1	AT2G23290.1 *-*- myb domain protein 70 LENGTH=309 IPR009057 (Homeodomain-like) GO:0003677 (DNA binding), GO:0003682 (chromatin binding)
Cp4.1LG01g05430.1	gb|AES99595.2| *-*- Serine/Threonine-kinase CCR3-like protein, putative [Medicago truncatula] IPR009091 (Regulator of chromosome condensation 1/beta-lactamase-inhibitor protein II)
Cp4.1LG01g05440.1	AT2G40230.1 **** HXXXD-type acyl-transferase family protein LENGTH=433 IPR003480 (Transferase), IPR023213 (Chloramphenicol acetyltransferase-like domain) GO:0016747 (transferase activity, transferring acyl groups other than amino-acyl groups)
Cp4.1LG01g05450.1	AT2G40230.1 **** HXXXD-type acyl-transferase family protein LENGTH=433 IPR003480 (Transferase), IPR023213 (Chloramphenicol acetyltransferase-like domain) GO:0016747 (transferase activity, transferring acyl groups other than amino-acyl groups)
Cp4.1LG01g05460.1	AT2G40320.1 ***- TRICHOME BIREFRINGENCE-LIKE 33 LENGTH=425 IPR025846 (PMR5 N-terminal domain), IPR026057 (PC-Esterase)
Cp4.1LG01g05470.1	sp|Q8LBW3|LBD12_ARATH *-*- LOB domain-containing protein 12 IPR004883 (Lateral organ boundaries, LOB)
Cp4.1LG01g05480.1	sp|P46300|RS4_SOLTU ***- 40S ribosomal protein S4 IPR000876 (Ribosomal protein S4e) GO:0003723 (RNA binding), GO:0003735 (structural constituent of ribosome), GO:0005622 (intracellular), GO:0005840 (ribosome), GO:0006412 (translation)
Cp4.1LG01g05490.1	sp|Q54JC8|PUR4_DICDI **** Phosphoribosylformylglycinamidine synthase IPR010073 (Phosphoribosylformylglycinamidine synthase), IPR016188 (PurM, N-terminal-like), IPR029062 (Class I glutamine amidotransferase-like) GO:0003824 (catalytic activity), GO:0004642 (phosphoribosylformylglycinamidine synthase activity), GO:0006189 ('de novo' IMP biosynthetic process)
Cp4.1LG01g05500.1	sp|O49686|PYR1_ARATH ***- Abscisic acid receptor PYR1 IPR019587 (Polyketide cyclase/dehydrase), IPR023393 (START-like domain)
Cp4.1LG01g05510.1	AT2G40290.1 **** Eukaryotic translation initiation factor 2 subunit 1 LENGTH=344 IPR011488 (Translation initiation factor 2, alpha subunit), IPR012340 (Nucleic acid-binding, OB-fold), IPR024054 (Translation initiation factor 2, alpha subunit, middle domain), IPR024055 (Translation initiation factor 2, alpha subunit, C-terminal) GO:0003676 (nucleic acid binding), GO:0003723 (RNA binding), GO:00037…
Cp4.1LG01g05520.1	sp|Q54ND5|MINP1_DICDI **** Multiple inositol polyphosphate phosphatase 1 IPR029033 (Histidine phosphatase superfamily) GO:0003993 (acid phosphatase activity), GO:0016791 (phosphatase activity)
Cp4.1LG01g05550.1	AT3G11050.1 ***- ferritin 2 LENGTH=253 IPR001519 (Ferritin), IPR008331 (Ferritin/DPS protein domain), IPR009078 (Ferritin-like superfamily) GO:0006826 (iron ion transport), GO:0006879 (cellular iron ion homeostasis), GO:0008199 (ferric iron binding)
Cp4.1LG01g05560.1	AT2G05940.1 *-** Protein kinase superfamily protein LENGTH=462 IPR011009 (Protein kinase-like domain), IPR013210 (Leucine-rich repeat-containing N-terminal, type 2), IPR013320 (Concanavalin A-like lectin/glucanase domain) GO:0004672 (protein kinase activity), GO:0005524 (ATP binding), GO:0006468 (protein phosphorylation), GO:0016772 (transferase activity, transferring phosphorus-containing groups)
Cp4.1LG01g05570.1	AT2G40280.1 *-*- S-adenosyl-L-methionine-dependent methyltransferases superfamily protein LENGTH=589 IPR004159 (Putative S-adenosyl-L-methionine-dependent methyltransferase), IPR029063 (S-adenosyl-L-methionine-dependent methyltransferase) GO:0008168 (methyltransferase activity)
Cp4.1LG01g05590.1	sp|Q9S7T7|SCC11_ARATH ***- Sister chromatid cohesion 1 protein 1 IPR006910 (Rad21/Rec8-like protein, N-terminal) GO:0005515 (protein binding)
Cp4.1LG01g05630.1	AT2G40390.1 ***- unknown protein; BEST Arabidopsis thaliana protein match is: unknown protein . LENGTH=496
Cp4.1LG01g05640.1	AT5G07120.1 ***- sorting nexin 2B LENGTH=572 IPR001683 (Phox homologous domain), IPR015404 (Vps5 C-terminal) GO:0035091 (phosphatidylinositol binding)
Cp4.1LG01g05660.1	AT5G05240.1 ***- Uncharacterised conserved protein (UCP030365) LENGTH=530
Cp4.1LG01g05670.1	AT3G56200.1 ***- Transmembrane amino acid transporter family protein LENGTH=435 IPR013057 (Amino acid transporter, transmembrane domain)
Cp4.1LG01g05680.1	sp|Q7ZX51|SYYC_XENLA *-** Tyrosine--tRNA ligase, cytoplasmic IPR010987 (Glutathione S-transferase, C-terminal-like), IPR012340 (Nucleic acid-binding, OB-fold) GO:0000049 (tRNA binding)
Cp4.1LG01g05690.1	AT2G30340.1 *-*- LOB domain-containing protein 13 LENGTH=268 IPR004883 (Lateral organ boundaries, LOB)
Cp4.1LG01g05710.1	AT5G05380.1 ***- prenylated RAB acceptor 1.B3 LENGTH=217 IPR004895 (Prenylated rab acceptor PRA1)
Cp4.1LG01g05720.1	AT4G14060.1 ***- Polyketide cyclase/dehydrase and lipid transport superfamily protein LENGTH=151 IPR000916 (Bet v I domain), IPR023393 (START-like domain) GO:0006952 (defense response), GO:0009607 (response to biotic stimulus)
Cp4.1LG01g05740.1	AT5G05360.1 ***- unknown protein; INVOLVED IN: biological_process unknown; LOCATED IN: chloroplast; BEST Arabidopsis thaliana protein match is: unknown protein . LENGTH=163 IPR011990 (Tetratricopeptide-like helical domain) GO:0005515 (protein binding)
Cp4.1LG01g05750.1	AT2G40620.1 ***- Basic-leucine zipper (bZIP) transcription factor family protein LENGTH=367
Cp4.1LG01g05760.1	AT1G65800.1 *-** receptor kinase 2 LENGTH=847 IPR001611 (Leucine-rich repeat), IPR003591 (Leucine-rich repeat, typical subtype), IPR011009 (Protein kinase-like domain), IPR013210 (Leucine-rich repeat-containing N-terminal, type 2), IPR025875 (Leucine rich repeat 4) GO:0004672 (protein kinase activity), GO:0005515 (protein binding), GO:0005524 (ATP binding), GO:0006468 (protein phosphorylation), G…
Cp4.1LG01g05770.1	AT3G24240.1 *-** Leucine-rich repeat receptor-like protein kinase family protein LENGTH=1141 IPR001611 (Leucine-rich repeat), IPR003591 (Leucine-rich repeat, typical subtype), IPR011009 (Protein kinase-like domain), IPR013210 (Leucine-rich repeat-containing N-terminal, type 2) GO:0004672 (protein kinase activity), GO:0005515 (protein binding), GO:0005524 (ATP binding), GO:0006468 (protein phospho…
Cp4.1LG01g05780.1	sp|Q8VZR7|PTR30_ARATH ***- Protein NRT1/ PTR FAMILY 5.1 IPR000109 (Proton-dependent oligopeptide transporter family), IPR020846 (Major facilitator superfamily domain) GO:0005215 (transporter activity), GO:0006810 (transport), GO:0016020 (membrane)
Cp4.1LG01g05790.1	AT2G40540.1 **** potassium transporter 2 LENGTH=794 IPR003855 (Potassium transporter) GO:0015079 (potassium ion transmembrane transporter activity), GO:0016020 (membrane), GO:0071805 (potassium ion transmembrane transport)
Cp4.1LG01g05800.1	AT2G40490.1 **** Uroporphyrinogen decarboxylase LENGTH=394 IPR006361 (Uroporphyrinogen decarboxylase HemE) GO:0004853 (uroporphyrinogen decarboxylase activity), GO:0006779 (porphyrin-containing compound biosynthetic process)
Cp4.1LG01g05820.1	AT2G40430.2 *-*- FUNCTIONS IN: molecular_function unknown; INVOLVED IN: biological_process unknown; LOCATED IN: cellular_component unknown; EXPRESSED IN: 22 plant structures; EXPRESSED DURING: 13 growth stages; IPR011687 (Ribosome biogenesis protein Nop53/GLTSCR2), IPR016024 (Armadillo-type fold) GO:0005488 (binding)
Cp4.1LG01g05830.1	sp|Q1PFW3|CCSDS_ARATH *-*- Cyclin-SDS IPR013763 (Cyclin-like) GO:0005634 (nucleus)
Cp4.1LG01g05840.1	ref|XP_007045520.1| ***- F23A5.27 isoform 5 [Theobroma cacao] gb|EOY01352.1| F23A5.27 isoform 5 [Theobroma cacao] IPR013176 (Protein of unknown function DUF1712, fungi)
Cp4.1LG01g05850.1	AT1G14790.1 **** RNA-dependent RNA polymerase 1 LENGTH=1107 IPR007855 (RNA-dependent RNA polymerase, eukaryotic-type), IPR012677 (Nucleotide-binding alpha-beta plait domain) GO:0000166 (nucleotide binding), GO:0003676 (nucleic acid binding), GO:0003968 (RNA-directed RNA polymerase activity)
Cp4.1LG01g05860.1	sp|O96771|SYW_ENCCU **** Tryptophan--tRNA ligase IPR002305 (Aminoacyl-tRNA synthetase, class Ic) GO:0000166 (nucleotide binding), GO:0004812 (aminoacyl-tRNA ligase activity), GO:0004830 (tryptophan-tRNA ligase activity), GO:0005524 (ATP binding), GO:0005737 (cytoplasm), GO:0006418 (tRNA aminoacylation for protein translation), GO:0006436 (tryptophanyl-tRNA aminoacylation)
Cp4.1LG01g05870.1	sp|B5E7Q3|GPDA_GEOBB **** Glycerol-3-phosphate dehydrogenase [NAD(P)+] IPR006168 (Glycerol-3-phosphate dehydrogenase, NAD-dependent), IPR008927 (6-phosphogluconate dehydrogenase C-terminal domain-like), IPR013328 (6-phosphogluconate dehydrogenase, domain 2), IPR016040 (NAD(P)-binding domain) GO:0004367 (glycerol-3-phosphate dehydrogenase [NAD+] activity), GO:0005975 (carbohydrate metabolic proces…
Cp4.1LG01g05880.1	sp|Q96EX2|RNFT2_HUMAN ***- RING finger and transmembrane domain-containing protein 2 IPR013083 (Zinc finger, RING/FYVE/PHD-type) GO:0005515 (protein binding), GO:0008270 (zinc ion binding)
Cp4.1LG01g05920.1	sp|Q94AH8|TPS6_ARATH **** Alpha,alpha-trehalose-phosphate synthase [UDP-forming] 6 IPR001830 (Glycosyl transferase, family 20), IPR006379 (HAD-superfamily hydrolase, subfamily IIB), IPR023214 (HAD-like domain) GO:0003824 (catalytic activity), GO:0005992 (trehalose biosynthetic process), GO:0008152 (metabolic process)
Cp4.1LG01g05930.1	sp|Q5PNY6|PUB21_ARATH ***- U-box domain-containing protein 21 IPR013083 (Zinc finger, RING/FYVE/PHD-type), IPR016024 (Armadillo-type fold) GO:0004842 (ubiquitin-protein transferase activity), GO:0005488 (binding), GO:0016567 (protein ubiquitination)
Cp4.1LG01g05940.1	AT1G14790.1 **** RNA-dependent RNA polymerase 1 LENGTH=1107 IPR007855 (RNA-dependent RNA polymerase, eukaryotic-type) GO:0003968 (RNA-directed RNA polymerase activity)
Cp4.1LG01g05950.1	sp|Q55512|DHAS_SYNY3 **** Aspartate-semialdehyde dehydrogenase IPR012080 (Aspartate-semialdehyde dehydrogenase), IPR016040 (NAD(P)-binding domain) GO:0003942 (N-acetyl-gamma-glutamyl-phosphate reductase activity), GO:0004073 (aspartate-semialdehyde dehydrogenase activity), GO:0005737 (cytoplasm), GO:0008652 (cellular amino acid biosynthetic process), GO:0009086 (methionine biosynthetic process), …
Cp4.1LG01g05960.1	AT2G26710.1 ***- Cytochrome P450 superfamily protein LENGTH=520 IPR001128 (Cytochrome P450) GO:0005506 (iron ion binding), GO:0016705 (oxidoreductase activity, acting on paired donors, with incorporation or reduction of molecular oxygen), GO:0020037 (heme binding), GO:0055114 (oxidation-reduction process)
Cp4.1LG01g05970.1	AT5G05200.1 *-*- Protein kinase superfamily protein LENGTH=540
Cp4.1LG01g05980.1	AT2G01818.1 *-*- PLATZ transcription factor family protein LENGTH=222 IPR006734 (Protein of unknown function DUF597)
Cp4.1LG01g05990.1	sp|Q9S7U5|HSFA8_ARATH **** Heat stress transcription factor A-8 IPR011991 (Winged helix-turn-helix DNA-binding domain), IPR027725 (Heat shock transcription factor family) GO:0003700 (sequence-specific DNA binding transcription factor activity), GO:0005634 (nucleus), GO:0006355 (regulation of transcription, DNA-templated), GO:0009408 (response to heat), GO:0043565 (sequence-specific DNA binding)
Cp4.1LG01g06000.1	AT4G17720.1 **** RNA-binding (RRM/RBD/RNP motifs) family protein LENGTH=313 IPR012677 (Nucleotide-binding alpha-beta plait domain) GO:0000166 (nucleotide binding), GO:0003676 (nucleic acid binding)
Cp4.1LG01g06010.1	AT5G17190.1 **** FUNCTIONS IN: molecular_function unknown; INVOLVED IN: intracellular protein transport; LOCATED IN: endomembrane system, integral to membrane, endoplasmic reticulum; EXPRESSED IN: 23 plant structures; EXPRESSED DURING: 13 growth stages; IPR008417 (B-cell receptor-associated protein 29/31) GO:0005783 (endoplasmic reticulum), GO:0006886 (intracellular protein transport), GO:0016021…
Cp4.1LG01g06020.1	sp|Q9ZU91|E133_ARATH ***- Glucan endo-1,3-beta-glucosidase 3 IPR000490 (Glycoside hydrolase, family 17), IPR012946 (X8 domain), IPR017853 (Glycoside hydrolase superfamily) GO:0004553 (hydrolase activity, hydrolyzing O-glycosyl compounds), GO:0005975 (carbohydrate metabolic process)
Cp4.1LG01g06040.1	sp|Q9ZU94|CRR12_ARATH ***- Cysteine-rich repeat secretory protein 12 IPR002902 (Gnk2-homologous domain)
Cp4.1LG01g06050.1	sp|Q9ZU97|VAC14_ARATH ***- Protein VAC14 homolog IPR016024 (Armadillo-type fold), IPR021841 (Vacuolar protein 14 C-terminal Fig4-binding domain), IPR026825 (Vacuole morphology and inheritance protein 14) GO:0005488 (binding), GO:0043550 (regulation of lipid kinase activity), GO:0070772 (PAS complex)
Cp4.1LG01g06060.1	sp|Q9C9W9|ADO3_ARATH ***- Adagio protein 3 IPR000014 (PAS domain), IPR001610 (PAC motif), IPR001810 (F-box domain), IPR015915 (Kelch-type beta propeller), IPR015916 (Galactose oxidase, beta-propeller) GO:0004871 (signal transducer activity), GO:0005515 (protein binding), GO:0007165 (signal transduction)
Cp4.1LG01g06070.1	sp|Q9CAB6|UEV1B_ARATH ***- Ubiquitin-conjugating enzyme E2 variant 1B IPR016135 (Ubiquitin-conjugating enzyme/RWD-like)
Cp4.1LG01g06080.1	AT1G24764.1 **** microtubule-associated proteins 70-2 LENGTH=634 IPR009768 (Microtubule-associated protein 70) GO:0007010 (cytoskeleton organization), GO:0008017 (microtubule binding)
Cp4.1LG01g06090.1	AT2G01540.1 **** Calcium-dependent lipid-binding (CaLB domain) family protein LENGTH=180 IPR000008 (C2 domain) GO:0005515 (protein binding)
Cp4.1LG01g06100.1	AT2G01600.1 ***- ENTH/ANTH/VHS superfamily protein LENGTH=571 IPR008942 (ENTH/VHS), IPR011417 (AP180 N-terminal homology (ANTH) domain) GO:0005543 (phospholipid binding), GO:0005545 (1-phosphatidylinositol binding), GO:0030136 (clathrin-coated vesicle), GO:0030276 (clathrin binding), GO:0048268 (clathrin coat assembly)
Cp4.1LG01g06110.1	AT1G70770.1 ***- Protein of unknown function DUF2359, transmembrane LENGTH=610 IPR019308 (Protein of unknown function DUF2359, TMEM214)
Cp4.1LG01g06120.1	AT5G17530.3 ***- phosphoglucosamine mutase family protein LENGTH=614 IPR005841 (Alpha-D-phosphohexomutase superfamily) GO:0005975 (carbohydrate metabolic process), GO:0016868 (intramolecular transferase activity, phosphotransferases)
Cp4.1LG01g06130.1	AT1G14820.3 ***- Sec14p-like phosphatidylinositol transfer family protein LENGTH=252 IPR001251 (CRAL-TRIO domain), IPR011074 (CRAL/TRIO, N-terminal domain)
Cp4.1LG01g06150.1	gb|AFJ23868.1| ***- jasmonate ZIM-domain protein 2 [Vitis quinquangularis] IPR010399 (Tify), IPR018467 (CO/COL/TOC1, conserved site)
Cp4.1LG01g06170.1	AT1G14870.1 ***- PLANT CADMIUM RESISTANCE 2 LENGTH=152 IPR006461 (PLAC8 motif-containing protein)
Cp4.1LG01g06180.1	AT1G69270.1 *-** receptor-like protein kinase 1 LENGTH=540 IPR011009 (Protein kinase-like domain) GO:0004672 (protein kinase activity), GO:0005524 (ATP binding), GO:0006468 (protein phosphorylation), GO:0016772 (transferase activity, transferring phosphorus-containing groups)
Cp4.1LG01g06190.1	ref|XP_003637661.1| **** Calcium-binding pollen allergen [Medicago truncatula] gb|KEH40591.1| EF hand calcium-binding family protein [Medicago truncatula] IPR011992 (EF-hand domain pair) GO:0005509 (calcium ion binding)
Cp4.1LG01g06200.1	AT1G14870.1 ***- PLANT CADMIUM RESISTANCE 2 LENGTH=152 IPR006461 (PLAC8 motif-containing protein)
Cp4.1LG01g06210.1	AT5G37840.1 ***- BEST Arabidopsis thaliana protein match is: plastid movement impaired 2 . LENGTH=214 IPR025322 (Protein of unknown function DUF4228, plant)
Cp4.1LG01g06220.1	AT1G10850.1 **** Leucine-rich repeat protein kinase family protein LENGTH=663 IPR011009 (Protein kinase-like domain), IPR013210 (Leucine-rich repeat-containing N-terminal, type 2), IPR025875 (Leucine rich repeat 4) GO:0004672 (protein kinase activity), GO:0005524 (ATP binding), GO:0006468 (protein phosphorylation), GO:0016772 (transferase activity, transferring phosphorus-containing groups)
Cp4.1LG01g06230.1	AT3G19010.1 **** 2-oxoglutarate (2OG) and Fe(II)-dependent oxygenase superfamily protein LENGTH=349 IPR005123 (Oxoglutarate/iron-dependent dioxygenase), IPR026992 (Non-haem dioxygenase N-terminal domain), IPR027443 (Isopenicillin N synthase-like) GO:0016491 (oxidoreductase activity), GO:0016706 (oxidoreductase activity, acting on paired donors, with incorporation or reduction of molecular oxygen,…
Cp4.1LG01g06240.1	AT3G14270.1 *-** phosphatidylinositol-4-phosphate 5-kinase family protein LENGTH=1791 IPR002423 (Chaperonin Cpn60/TCP-1 family), IPR002498 (Phosphatidylinositol-4-phosphate 5-kinase, core), IPR027409 (GroEL-like apical domain), IPR027483 (Phosphatidylinositol-4-phosphate 5-kinase, C-terminal), IPR027484 (Phosphatidylinositol-4-phosphate 5-kinase, N-terminal domain) GO:0005524 (ATP binding), GO:00…
Cp4.1LG01g06250.1	AT2G01430.1 ***- homeobox-leucine zipper protein 17 LENGTH=275 IPR003106 (Leucine zipper, homeobox-associated), IPR009057 (Homeodomain-like) GO:0003677 (DNA binding), GO:0003700 (sequence-specific DNA binding transcription factor activity), GO:0006355 (regulation of transcription, DNA-templated), GO:0043565 (sequence-specific DNA binding)
Cp4.1LG01g06260.1	AT1G70950.1 *-*- TPX2 (targeting protein for Xklp2) protein family LENGTH=478
Cp4.1LG01g06270.1	AT1G68090.1 ***- annexin 5 LENGTH=316 IPR001464 (Annexin) GO:0005509 (calcium ion binding), GO:0005544 (calcium-dependent phospholipid binding)
Cp4.1LG01g06290.1	AT1G14720.1 *-** xyloglucan endotransglucosylase/hydrolase 28 LENGTH=332 IPR010713 (Xyloglucan endo-transglycosylase, C-terminal), IPR013320 (Concanavalin A-like lectin/glucanase domain) GO:0004553 (hydrolase activity, hydrolyzing O-glycosyl compounds), GO:0005618 (cell wall), GO:0005975 (carbohydrate metabolic process), GO:0006073 (cellular glucan metabolic process), GO:0016762 (xyloglucan:xylog…
Cp4.1LG01g06300.1	AT1G71000.1 ***- Chaperone DnaJ-domain superfamily protein LENGTH=165 IPR001623 (DnaJ domain)
Cp4.1LG01g06310.1	sp|Q9C9A6|PUB10_ARATH ***- U-box domain-containing protein 10 IPR013083 (Zinc finger, RING/FYVE/PHD-type), IPR016024 (Armadillo-type fold) GO:0004842 (ubiquitin-protein transferase activity), GO:0005488 (binding), GO:0005515 (protein binding), GO:0016567 (protein ubiquitination)
Cp4.1LG01g06330.1	ref|XP_007045468.1| ***- Hydroxyproline-rich glycoprotein family protein, putative isoform 2 [Theobroma cacao] ref|XP_007045470.1| Hydroxyproline-rich glycoprotein family protein, putative isoform 2 [Theobroma cacao] gb|EOY01300.1| Hydroxyproline-rich glycoprotein family protein, putative isoform 2 [Theobroma cacao] gb|EOY01302.1| Hydroxyproline-rich glycoprotein family protein, putative isoform …
Cp4.1LG01g06340.1	AT4G34980.1 *-** subtilisin-like serine protease 2 LENGTH=764 IPR015500 (Peptidase S8, subtilisin-related), IPR023827 (Peptidase S8, subtilisin, Asp-active site), IPR023828 (Peptidase S8, subtilisin, Ser-active site) GO:0004252 (serine-type endopeptidase activity), GO:0006508 (proteolysis)
Cp4.1LG01g06350.1	AT5G19010.1 **** mitogen-activated protein kinase 16 LENGTH=567 IPR003103 (BAG domain), IPR011009 (Protein kinase-like domain), IPR029071 (Ubiquitin-related domain) GO:0004672 (protein kinase activity), GO:0004707 (MAP kinase activity), GO:0005515 (protein binding), GO:0005524 (ATP binding), GO:0006468 (protein phosphorylation), GO:0016772 (transferase activity, transferring phosphorus-containing…
Cp4.1LG01g06360.1	AT1G61680.1 **** terpene synthase 14 LENGTH=569 IPR008930 (Terpenoid cyclases/protein prenyltransferase alpha-alpha toroid), IPR008949 (Isoprenoid synthase domain) GO:0000287 (magnesium ion binding), GO:0008152 (metabolic process), GO:0010333 (terpene synthase activity), GO:0016829 (lyase activity)
Cp4.1LG01g06370.1	AT2G01410.1 ***- NHL domain-containing protein LENGTH=387 IPR011042 (Six-bladed beta-propeller, TolB-like)
Cp4.1LG01g06390.1	Unknown protein
Cp4.1LG01g06400.1	gb|AGP03862.1| *-*- hydroxyproline-rich glycoprotein family protein, partial [Glycine soja] IPR017877 (Myb-like domain)
Cp4.1LG01g06410.1	AT1G25240.1 ***- ENTH/VHS/GAT family protein LENGTH=376 IPR008942 (ENTH/VHS), IPR011417 (AP180 N-terminal homology (ANTH) domain) GO:0005543 (phospholipid binding), GO:0005545 (1-phosphatidylinositol binding), GO:0030136 (clathrin-coated vesicle), GO:0030276 (clathrin binding), GO:0048268 (clathrin coat assembly)
Cp4.1LG01g06420.1	AT1G61600.1 ***- Protein of unknown function (DUF1262) LENGTH=421 IPR010683 (Protein of unknown function DUF1262)
Cp4.1LG01g06470.1	sp|Q96P47|AGAP3_HUMAN *-** Arf-GAP with GTPase, ANK repeat and PH domain-containing protein 3 IPR001164 (Arf GTPase activating protein), IPR011993 (Pleckstrin homology-like domain), IPR020683 (Ankyrin repeat-containing domain), IPR027267 (Arfaptin homology (AH) domain/BAR domain) GO:0005096 (GTPase activator activity), GO:0005515 (protein binding), GO:0005737 (cytoplasm)
Cp4.1LG01g06480.1	AT1G65810.1 ***- P-loop containing nucleoside triphosphate hydrolases superfamily protein LENGTH=1050 IPR027417 (P-loop containing nucleoside triphosphate hydrolase)
Cp4.1LG01g06490.1	Unknown proteinIPR008698 (NADH:ubiquinone oxidoreductase, B18 subunit) GO:0003954 (NADH dehydrogenase activity), GO:0005739 (mitochondrion), GO:0008137 (NADH dehydrogenase (ubiquinone) activity)
Cp4.1LG01g06500.1	AT1G66140.1 ***- zinc finger protein 4 LENGTH=260 IPR013087 (Zinc finger C2H2-type/integrase DNA-binding domain) GO:0003676 (nucleic acid binding), GO:0046872 (metal ion binding)
Cp4.1LG01g06510.1	sp|Q9SMX5|AGD4_ARATH *-*- ADP-ribosylation factor GTPase-activating protein AGD4 IPR020683 (Ankyrin repeat-containing domain) GO:0005515 (protein binding)
Cp4.1LG01g06520.1	sp|Q9AT35|RL23A_DAUCA ***- 60S ribosomal protein L23a IPR005633 (Ribosomal protein L23/L25, N-terminal), IPR013025 (Ribosomal protein L25/L23) GO:0000166 (nucleotide binding), GO:0003735 (structural constituent of ribosome), GO:0005622 (intracellular), GO:0005840 (ribosome), GO:0006412 (translation)
Cp4.1LG01g06540.1	AT5G35750.1 **** histidine kinase 2 LENGTH=1176 IPR003594 (Histidine kinase-like ATPase, C-terminal domain), IPR004358 (Signal transduction histidine kinase-related protein, C-terminal), IPR005467 (Signal transduction histidine kinase, core), IPR006189 (CHASE), IPR009082 (Signal transduction histidine kinase, homodimeric domain), IPR011006 (CheY-like superfamily) GO:0000155 (phosphorelay sensor k…
Cp4.1LG01g06550.1	AT1G65810.1 *-*- P-loop containing nucleoside triphosphate hydrolases superfamily protein LENGTH=1050 IPR014016 (UvrD-like Helicase, ATP-binding domain), IPR014017 (DNA helicase, UvrD-like, C-terminal), IPR027417 (P-loop containing nucleoside triphosphate hydrolase) GO:0005524 (ATP binding), GO:0016787 (hydrolase activity)
Cp4.1LG01g06570.1	AT1G14570.2 ***- UBX domain-containing protein LENGTH=468 IPR006577 (UAS), IPR012336 (Thioredoxin-like fold), IPR029071 (Ubiquitin-related domain) GO:0005515 (protein binding)
Cp4.1LG01g06580.1	AT3G02130.1 **** receptor-like protein kinase 2 LENGTH=1151 IPR001611 (Leucine-rich repeat), IPR003591 (Leucine-rich repeat, typical subtype), IPR011009 (Protein kinase-like domain), IPR013320 (Concanavalin A-like lectin/glucanase domain) GO:0004672 (protein kinase activity), GO:0005515 (protein binding), GO:0005524 (ATP binding), GO:0006468 (protein phosphorylation), GO:0016772 (transferase acti…
Cp4.1LG01g06610.1	sp|Q58657|IF2G_METJA ***- Translation initiation factor 2 subunit gamma IPR009000 (Translation protein, beta-barrel domain), IPR009001 (Translation elongation factor EF1A/initiation factor IF2gamma, C-terminal), IPR027417 (P-loop containing nucleoside triphosphate hydrolase) GO:0003924 (GTPase activity), GO:0005525 (GTP binding)
Cp4.1LG01g06620.1	AT5G50550.1 ***- Transducin/WD40 repeat-like superfamily protein LENGTH=383 IPR015943 (WD40/YVTN repeat-like-containing domain) GO:0005515 (protein binding)
Cp4.1LG01g06630.1	AT2G02180.1 ***- tobamovirus multiplication protein 3 LENGTH=303 IPR009457 (Domain of unknown function DUF1084)
Cp4.1LG01g06640.1	sp|P62312|LSM6_HUMAN ***- U6 snRNA-associated Sm-like protein LSm6 IPR010920 (Like-Sm (LSM) domain)
Cp4.1LG01g06650.1	AT1G64700.1 ***- unknown protein; FUNCTIONS IN: molecular_function unknown; INVOLVED IN: N-terminal protein myristoylation; LOCATED IN: cellular_component unknown; EXPRESSED IN: 17 plant structures; EXPRESSED DURING: 11 growth stages; BEST Arabidopsis thaliana protein match is: unknown protein . LENGTH=203 IPR025322 (Protein of unknown function DUF4228, plant)
Cp4.1LG01g06670.1	sp|Q6Z2G9|TLP5_ORYSJ ***- Tubby-like F-box protein 5 IPR001810 (F-box domain), IPR025659 (Tubby C-terminal-like domain) GO:0005515 (protein binding)
Cp4.1LG01g06680.1	AT5G66530.1 ***- Galactose mutarotase-like superfamily protein LENGTH=307 IPR008183 (Aldose 1-/Glucose-6-phosphate 1-epimerase), IPR011013 (Galactose mutarotase-like domain) GO:0003824 (catalytic activity), GO:0005975 (carbohydrate metabolic process), GO:0016853 (isomerase activity), GO:0030246 (carbohydrate binding)
Cp4.1LG01g06690.1	AT4G36190.1 **** Serine carboxypeptidase S28 family protein LENGTH=482 IPR008758 (Peptidase S28), IPR029058 (Alpha/Beta hydrolase fold) GO:0006508 (proteolysis), GO:0008236 (serine-type peptidase activity)
Cp4.1LG01g06700.1	AT2G21320.1 **** B-box zinc finger family protein LENGTH=172 IPR000315 (Zinc finger, B-box) GO:0005622 (intracellular), GO:0008270 (zinc ion binding)
Cp4.1LG01g06710.1	AT4G36530.2 ***- alpha/beta-Hydrolases superfamily protein LENGTH=378 IPR029058 (Alpha/Beta hydrolase fold)
Cp4.1LG01g06720.1	AT4G23490.1 *-*- Protein of unknown function (DUF604) LENGTH=526 IPR006740 (Protein of unknown function DUF604)
Cp4.1LG01g06730.1	AT5G66280.1 **** GDP-D-mannose 4,6-dehydratase 1 LENGTH=361 IPR001509 (NAD-dependent epimerase/dehydratase, N-terminal domain), IPR006368 (GDP-mannose 4,6-dehydratase) GO:0003824 (catalytic activity), GO:0008446 (GDP-mannose 4,6-dehydratase activity), GO:0019673 (GDP-mannose metabolic process), GO:0050662 (coenzyme binding)
Cp4.1LG01g06740.1	sp|Q94G00|PIN1_MALDO **** Peptidyl-prolyl cis-trans isomerase Pin1 IPR000297 (Peptidyl-prolyl cis-trans isomerase, PpiC-type), IPR023058 (Peptidyl-prolyl cis-trans isomerase, PpiC-type, conserved site) GO:0016853 (isomerase activity)
Cp4.1LG01g06750.1	ref|XP_007046742.1| **** ATP binding microtubule motor family protein, putative [Theobroma cacao] gb|EOX90899.1| ATP binding microtubule motor family protein, putative [Theobroma cacao] IPR001752 (Kinesin motor domain), IPR021881 (Protein of unknown function DUF3490), IPR027417 (P-loop containing nucleoside triphosphate hydrolase), IPR027640 (Kinesin-like protein) GO:0003777 (microtubule motor ac…
Cp4.1LG01g06760.1	sp|G5DBJ0|CPP1_NICBE ***- Protein CHAPERONE-LIKE PROTEIN OF POR1, chloroplastic IPR021788 (Protein CHAPERONE-LIKE PROTEIN OF POR1-like)
Cp4.1LG01g06770.1	AT5G52430.1 ***- hydroxyproline-rich glycoprotein family protein LENGTH=438
Cp4.1LG01g06790.1	Unknown protein
Cp4.1LG01g06810.1	sp|O23208|ATB40_ARATH ***- Homeobox-leucine zipper protein ATHB-40 IPR009057 (Homeodomain-like) GO:0003677 (DNA binding), GO:0006355 (regulation of transcription, DNA-templated), GO:0043565 (sequence-specific DNA binding)
Cp4.1LG01g06820.1	AT1G19580.1 ***- gamma carbonic anhydrase 1 LENGTH=275 IPR011004 (Trimeric LpxA-like)
Cp4.1LG01g06830.1	sp|Q9SIV5|C3H19_ARATH *-** Zinc finger CCCH domain-containing protein 19 IPR003121 (SWIB/MDM2 domain), IPR003169 (GYF domain), IPR004343 (Plus-3), IPR013083 (Zinc finger, RING/FYVE/PHD-type) GO:0003677 (DNA binding), GO:0005515 (protein binding), GO:0005634 (nucleus), GO:0006352 (DNA-templated transcription, initiation), GO:0008270 (zinc ion binding), GO:0016570 (histone modification)
Cp4.1LG01g06840.1	AT2G16460.1 ***- Protein of unknown function (DUF1640) LENGTH=230 IPR024461 (Protein of unknown function DUF1640)
Cp4.1LG01g06850.1	Unknown protein
Cp4.1LG01g06870.1	sp|D3ZA12|CHD6_RAT *-** Chromodomain-helicase-DNA-binding protein 6 IPR000330 (SNF2-related), IPR027417 (P-loop containing nucleoside triphosphate hydrolase) GO:0003677 (DNA binding), GO:0005524 (ATP binding)
Cp4.1LG01g06880.1	AT4G00340.1 *-** receptor-like protein kinase 4 LENGTH=818 IPR011009 (Protein kinase-like domain), IPR013320 (Concanavalin A-like lectin/glucanase domain) GO:0004672 (protein kinase activity), GO:0005524 (ATP binding), GO:0006468 (protein phosphorylation), GO:0016772 (transferase activity, transferring phosphorus-containing groups)
Cp4.1LG01g06890.1	Unknown proteinIPR010255 (Haem peroxidase) GO:0004601 (peroxidase activity), GO:0006979 (response to oxidative stress), GO:0020037 (heme binding), GO:0055114 (oxidation-reduction process)
Cp4.1LG01g06900.1	Unknown proteinIPR000167 (Dehydrin), IPR030513 (Dehydrin, conserved site) GO:0006950 (response to stress), GO:0009415 (response to water)
Cp4.1LG01g06910.1	AT1G19790.1 *-*- SHI-related sequence 7 LENGTH=345 IPR007818 (Protein of unknown function DUF702)
Cp4.1LG01g06920.1	AT4G36710.1 ***- GRAS family transcription factor LENGTH=486 IPR005202 (Transcription factor GRAS)
Cp4.1LG01g06930.1	ref|XP_007046867.1| ***- TRNA--methyltransferase non-catalytic subunit trm6MTase subunit trm6, putative [Theobroma cacao] gb|EOX91024.1| TRNA--methyltransferase non-catalytic subunit trm6MTase subunit trm6, putative [Theobroma cacao]
Cp4.1LG01g06940.1	AT2G17990.1 ***- BEST Arabidopsis thaliana protein match is: kinectin-related . LENGTH=338
Cp4.1LG01g06970.1	AT4G16580.1 ***- Protein phosphatase 2C family protein LENGTH=467 IPR001932 (PPM-type phosphatase domain) GO:0003824 (catalytic activity)
Cp4.1LG01g06980.1	AT1G75390.1 ***- basic leucine-zipper 44 LENGTH=173 IPR004827 (Basic-leucine zipper domain) GO:0003700 (sequence-specific DNA binding transcription factor activity), GO:0006355 (regulation of transcription, DNA-templated), GO:0043565 (sequence-specific DNA binding)
Cp4.1LG01g06990.1	AT1G10210.1 **** mitogen-activated protein kinase 1 LENGTH=370 IPR011009 (Protein kinase-like domain) GO:0004672 (protein kinase activity), GO:0004707 (MAP kinase activity), GO:0005524 (ATP binding), GO:0006468 (protein phosphorylation), GO:0016772 (transferase activity, transferring phosphorus-containing groups)
Cp4.1LG01g07000.1	AT1G10210.1 **** mitogen-activated protein kinase 1 LENGTH=370 IPR011009 (Protein kinase-like domain) GO:0004672 (protein kinase activity), GO:0005524 (ATP binding), GO:0006468 (protein phosphorylation), GO:0016772 (transferase activity, transferring phosphorus-containing groups)
Cp4.1LG01g07010.1	AT4G36620.1 **** GATA transcription factor 19 LENGTH=211 IPR013088 (Zinc finger, NHR/GATA-type) GO:0003700 (sequence-specific DNA binding transcription factor activity), GO:0006355 (regulation of transcription, DNA-templated), GO:0008270 (zinc ion binding), GO:0043565 (sequence-specific DNA binding)
Cp4.1LG01g07020.1	AT3G50660.1 ***- Cytochrome P450 superfamily protein LENGTH=513 IPR001128 (Cytochrome P450) GO:0005506 (iron ion binding), GO:0016705 (oxidoreductase activity, acting on paired donors, with incorporation or reduction of molecular oxygen), GO:0020037 (heme binding), GO:0055114 (oxidation-reduction process)
Cp4.1LG01g07030.1	AT5G06940.1 *-*- Leucine-rich repeat receptor-like protein kinase family protein LENGTH=872 IPR001611 (Leucine-rich repeat), IPR003591 (Leucine-rich repeat, typical subtype) GO:0005515 (protein binding)
Cp4.1LG01g07050.1	sp|Q9CAG5|PUB7_ARATH *-*- U-box domain-containing protein 7 IPR013083 (Zinc finger, RING/FYVE/PHD-type), IPR016024 (Armadillo-type fold) GO:0004842 (ubiquitin-protein transferase activity), GO:0005488 (binding), GO:0005515 (protein binding), GO:0016567 (protein ubiquitination)
Cp4.1LG01g07070.1	AT5G66330.1 *-*- Leucine-rich repeat (LRR) family protein LENGTH=418
Cp4.1LG01g07080.1	AT3G51040.1 ***- RTE1-homolog LENGTH=231 IPR008496 (Protein of unknown function DUF778)
Cp4.1LG01g07090.1	AT2G47640.1 **** Small nuclear ribonucleoprotein family protein LENGTH=109 IPR010920 (Like-Sm (LSM) domain), IPR027248 (Small nuclear ribonucleoprotein Sm D2) GO:0008380 (RNA splicing), GO:0030532 (small nuclear ribonucleoprotein complex)
Cp4.1LG01g07100.1	AT2G01770.1 ***- vacuolar iron transporter 1 LENGTH=250 IPR008217 (Ccc1 family)
Cp4.1LG01g07110.1	ref|XP_007011369.1| **-- Rhodanese/Cell cycle control ph isoform 1 [Theobroma cacao] IPR020936 (Uncharacterised protein family UPF0176)
Cp4.1LG01g07130.1	sp|Q2YLU8|GLO2_BRUA2 **** Hydroxyacylglutathione hydrolase IPR017782 (Hydroxyacylglutathione hydrolase) GO:0004416 (hydroxyacylglutathione hydrolase activity), GO:0006750 (glutathione biosynthetic process), GO:0008270 (zinc ion binding)
Cp4.1LG01g07140.1	AT5G05240.1 ***- Uncharacterised conserved protein (UCP030365) LENGTH=530
Cp4.1LG01g07150.1	sp|Q96EX2|RNFT2_HUMAN ***- RING finger and transmembrane domain-containing protein 2 IPR013083 (Zinc finger, RING/FYVE/PHD-type) GO:0005515 (protein binding), GO:0008270 (zinc ion binding)
Cp4.1LG01g07160.1	ref|XP_007045520.1| ***- F23A5.27 isoform 5 [Theobroma cacao] gb|EOY01352.1| F23A5.27 isoform 5 [Theobroma cacao] IPR013176 (Protein of unknown function DUF1712, fungi)
Cp4.1LG01g07170.1	AT3G56400.1 *-** WRKY DNA-binding protein 70 LENGTH=294 IPR003657 (DNA-binding WRKY) GO:0003700 (sequence-specific DNA binding transcription factor activity), GO:0006355 (regulation of transcription, DNA-templated), GO:0043565 (sequence-specific DNA binding)
Cp4.1LG01g07180.1	sp|Q9S7U5|HSFA8_ARATH **** Heat stress transcription factor A-8 IPR011991 (Winged helix-turn-helix DNA-binding domain), IPR027725 (Heat shock transcription factor family) GO:0003700 (sequence-specific DNA binding transcription factor activity), GO:0005634 (nucleus), GO:0006355 (regulation of transcription, DNA-templated), GO:0009408 (response to heat), GO:0043565 (sequence-specific DNA binding)
Cp4.1LG01g07190.1	AT3G02130.1 *-** receptor-like protein kinase 2 LENGTH=1151 IPR001611 (Leucine-rich repeat), IPR003591 (Leucine-rich repeat, typical subtype), IPR011009 (Protein kinase-like domain), IPR013210 (Leucine-rich repeat-containing N-terminal, type 2) GO:0004672 (protein kinase activity), GO:0005515 (protein binding), GO:0005524 (ATP binding), GO:0006468 (protein phosphorylation), GO:0016772 (transferas…
Cp4.1LG01g07210.1	AT5G05200.1 *-*- Protein kinase superfamily protein LENGTH=540
Cp4.1LG01g07220.1	AT2G26710.1 ***- Cytochrome P450 superfamily protein LENGTH=520 IPR001128 (Cytochrome P450) GO:0005506 (iron ion binding), GO:0016705 (oxidoreductase activity, acting on paired donors, with incorporation or reduction of molecular oxygen), GO:0020037 (heme binding), GO:0055114 (oxidation-reduction process)
Cp4.1LG01g07230.1	AT1G61670.1 *-*- Lung seven transmembrane receptor family protein LENGTH=513 IPR009637 (Transmembrane receptor, eukaryota) GO:0016021 (integral component of membrane)
Cp4.1LG01g07250.1	AT4G20060.1 ***- ARM repeat superfamily protein LENGTH=1134 IPR016024 (Armadillo-type fold) GO:0005488 (binding)
Cp4.1LG01g07260.1	sp|Q9C9W9|ADO3_ARATH ***- Adagio protein 3 IPR000014 (PAS domain), IPR001610 (PAC motif), IPR001810 (F-box domain), IPR011043 (Galactose oxidase/kelch, beta-propeller), IPR015915 (Kelch-type beta propeller) GO:0004871 (signal transducer activity), GO:0005515 (protein binding), GO:0007165 (signal transduction)
Cp4.1LG01g07280.1	ref|XP_003607467.1| ***- Integrator complex subunit [Medicago truncatula] gb|AES89664.1| integrator complex subunit 7 [Medicago truncatula] IPR016024 (Armadillo-type fold) GO:0005488 (binding)
Cp4.1LG01g07290.1	AT1G24764.1 **** microtubule-associated proteins 70-2 LENGTH=634 IPR009768 (Microtubule-associated protein 70) GO:0007010 (cytoskeleton organization), GO:0008017 (microtubule binding)
Cp4.1LG01g07310.1	sp|O96771|SYW_ENCCU **** Tryptophan--tRNA ligase IPR002305 (Aminoacyl-tRNA synthetase, class Ic) GO:0000166 (nucleotide binding), GO:0004812 (aminoacyl-tRNA ligase activity), GO:0004830 (tryptophan-tRNA ligase activity), GO:0005524 (ATP binding), GO:0005737 (cytoplasm), GO:0006418 (tRNA aminoacylation for protein translation), GO:0006436 (tryptophanyl-tRNA aminoacylation)
Cp4.1LG01g07320.1	sp|Q1PFW3|CCSDS_ARATH *-*- Cyclin-SDS IPR013763 (Cyclin-like) GO:0005634 (nucleus)
Cp4.1LG01g07330.1	sp|Q55512|DHAS_SYNY3 **** Aspartate-semialdehyde dehydrogenase IPR012080 (Aspartate-semialdehyde dehydrogenase), IPR016040 (NAD(P)-binding domain) GO:0003942 (N-acetyl-gamma-glutamyl-phosphate reductase activity), GO:0004073 (aspartate-semialdehyde dehydrogenase activity), GO:0005737 (cytoplasm), GO:0008652 (cellular amino acid biosynthetic process), GO:0009086 (methionine biosynthetic process), …
Cp4.1LG01g07340.1	sp|Q94AH8|TPS6_ARATH **** Alpha,alpha-trehalose-phosphate synthase [UDP-forming] 6 IPR001830 (Glycosyl transferase, family 20), IPR006379 (HAD-superfamily hydrolase, subfamily IIB), IPR023214 (HAD-like domain) GO:0003824 (catalytic activity), GO:0005992 (trehalose biosynthetic process), GO:0008152 (metabolic process)
Cp4.1LG01g07350.1	Unknown proteinIPR000315 (Zinc finger, B-box) GO:0005622 (intracellular), GO:0008270 (zinc ion binding)
Cp4.1LG01g07360.1	sp|Q5PNY6|PUB21_ARATH ***- U-box domain-containing protein 21 IPR013083 (Zinc finger, RING/FYVE/PHD-type), IPR016024 (Armadillo-type fold) GO:0004842 (ubiquitin-protein transferase activity), GO:0005488 (binding), GO:0016567 (protein ubiquitination)
Cp4.1LG01g07370.1	ref|XP_002533193.1| ***- aspartate semialdehyde dehydrogenase, putative [Ricinus communis] gb|EEF29185.1| aspartate semialdehyde dehydrogenase, putative [Ricinus communis] IPR001251 (CRAL-TRIO domain), IPR011074 (CRAL/TRIO, N-terminal domain)
Cp4.1LG01g07390.1	Unknown proteinIPR010264 (Plant self-incompatibility S1)
Cp4.1LG01g07400.1	Unknown proteinIPR010264 (Plant self-incompatibility S1)
Cp4.1LG01g07410.1	Unknown proteinIPR010264 (Plant self-incompatibility S1)
Cp4.1LG01g07420.1	AT5G17190.1 **** FUNCTIONS IN: molecular_function unknown; INVOLVED IN: intracellular protein transport; LOCATED IN: endomembrane system, integral to membrane, endoplasmic reticulum; EXPRESSED IN: 23 plant structures; EXPRESSED DURING: 13 growth stages; IPR008417 (B-cell receptor-associated protein 29/31) GO:0005783 (endoplasmic reticulum), GO:0006886 (intracellular protein transport), GO:0016021…
Cp4.1LG01g07430.1	AT1G09310.1 ***- Protein of unknown function, DUF538 LENGTH=179 IPR007493 (Protein of unknown function DUF538)
Cp4.1LG01g07440.1	sp|Q9FN94|RLK7_ARATH *-** Receptor-like protein kinase IPR011009 (Protein kinase-like domain), IPR013320 (Concanavalin A-like lectin/glucanase domain) GO:0004672 (protein kinase activity), GO:0005524 (ATP binding), GO:0006468 (protein phosphorylation), GO:0016772 (transferase activity, transferring phosphorus-containing groups)
Cp4.1LG01g07450.1	sp|Q9CAB6|UEV1B_ARATH ***- Ubiquitin-conjugating enzyme E2 variant 1B IPR016135 (Ubiquitin-conjugating enzyme/RWD-like)
Cp4.1LG01g07460.1	sp|Q9ZU94|CRR12_ARATH ***- Cysteine-rich repeat secretory protein 12 IPR002902 (Gnk2-homologous domain)
Cp4.1LG01g07470.1	AT2G01600.1 ***- ENTH/ANTH/VHS superfamily protein LENGTH=571 IPR008942 (ENTH/VHS), IPR011417 (AP180 N-terminal homology (ANTH) domain) GO:0005543 (phospholipid binding), GO:0005545 (1-phosphatidylinositol binding), GO:0030136 (clathrin-coated vesicle), GO:0030276 (clathrin binding), GO:0048268 (clathrin coat assembly)
Cp4.1LG01g07480.1	sp|Q9ZU97|VAC14_ARATH ***- Protein VAC14 homolog IPR016024 (Armadillo-type fold), IPR021841 (Vacuolar protein 14 C-terminal Fig4-binding domain), IPR026825 (Vacuole morphology and inheritance protein 14) GO:0005488 (binding), GO:0043550 (regulation of lipid kinase activity), GO:0070772 (PAS complex)
Cp4.1LG01g07490.1	ref|XP_003637661.1| **** Calcium-binding pollen allergen [Medicago truncatula] gb|KEH40591.1| EF hand calcium-binding family protein [Medicago truncatula] IPR011992 (EF-hand domain pair) GO:0005509 (calcium ion binding)
Cp4.1LG01g07500.1	sp|Q9ZU91|E133_ARATH ***- Glucan endo-1,3-beta-glucosidase 3 IPR000490 (Glycoside hydrolase, family 17), IPR012946 (X8 domain), IPR017853 (Glycoside hydrolase superfamily) GO:0004553 (hydrolase activity, hydrolyzing O-glycosyl compounds), GO:0005975 (carbohydrate metabolic process)
Cp4.1LG01g07510.1	sp|Q8RWZ6|PIN4_ARATH **** Auxin efflux carrier component 4 IPR004776 (Auxin efflux carrier) GO:0016021 (integral component of membrane), GO:0055085 (transmembrane transport)
Cp4.1LG01g07520.1	AT3G17860.1 ***- jasmonate-zim-domain protein 3 LENGTH=352 IPR010399 (Tify), IPR018467 (CO/COL/TOC1, conserved site)
Cp4.1LG01g07530.1	sp|B1I1J7|RS17_DESAP *-*- 30S ribosomal protein S17 IPR000266 (Ribosomal protein S17), IPR012340 (Nucleic acid-binding, OB-fold) GO:0003735 (structural constituent of ribosome), GO:0005622 (intracellular), GO:0005840 (ribosome), GO:0006412 (translation)
Cp4.1LG01g07540.1	AT1G70770.1 ***- Protein of unknown function DUF2359, transmembrane LENGTH=610 IPR019308 (Protein of unknown function DUF2359, TMEM214)
Cp4.1LG01g07550.1	AT1G23060.1 *-*- BEST Arabidopsis thaliana protein match is: TPX2 (targeting protein for Xklp2) protein family . LENGTH=367
Cp4.1LG01g07560.1	AT3G14270.1 *-** phosphatidylinositol-4-phosphate 5-kinase family protein LENGTH=1791 IPR002423 (Chaperonin Cpn60/TCP-1 family), IPR002498 (Phosphatidylinositol-4-phosphate 5-kinase, core), IPR011011 (Zinc finger, FYVE/PHD-type), IPR027409 (GroEL-like apical domain), IPR027483 (Phosphatidylinositol-4-phosphate 5-kinase, C-terminal), IPR027484 (Phosphatidylinositol-4-phosphate 5-kinase, N-terminal…
Cp4.1LG01g07570.1	AT5G37840.1 ***- BEST Arabidopsis thaliana protein match is: plastid movement impaired 2 . LENGTH=214 IPR025322 (Protein of unknown function DUF4228, plant)
Cp4.1LG01g07600.1	AT1G68090.1 ***- annexin 5 LENGTH=316 IPR001464 (Annexin) GO:0005509 (calcium ion binding), GO:0005544 (calcium-dependent phospholipid binding)
Cp4.1LG01g07610.1	AT2G01410.1 ***- NHL domain-containing protein LENGTH=387 IPR011042 (Six-bladed beta-propeller, TolB-like)
Cp4.1LG01g07620.1	AT5G07380.3 *-*- unknown protein; FUNCTIONS IN: molecular_function unknown; INVOLVED IN: biological_process unknown; LOCATED IN: cellular_component unknown; EXPRESSED IN: egg cell; Has 84 Blast hits to 81 proteins in 31 species: Archae - 0; Bacteria - 0; Metazoa - 42; Fungi - 0; Plants - 41; Viruses - 0; Other Eukaryotes - 1 (source: NCBI BLink). LENGTH=642
Cp4.1LG01g07630.1	Unknown protein
Cp4.1LG01g07640.1	AT5G07380.3 *-*- unknown protein; FUNCTIONS IN: molecular_function unknown; INVOLVED IN: biological_process unknown; LOCATED IN: cellular_component unknown; EXPRESSED IN: egg cell; Has 84 Blast hits to 81 proteins in 31 species: Archae - 0; Bacteria - 0; Metazoa - 42; Fungi - 0; Plants - 41; Viruses - 0; Other Eukaryotes - 1 (source: NCBI BLink). LENGTH=642
Cp4.1LG01g07650.1	sp|Q9C9A6|PUB10_ARATH ***- U-box domain-containing protein 10 IPR013083 (Zinc finger, RING/FYVE/PHD-type), IPR016024 (Armadillo-type fold) GO:0004842 (ubiquitin-protein transferase activity), GO:0005488 (binding), GO:0005515 (protein binding), GO:0016567 (protein ubiquitination)
Cp4.1LG01g07660.1	AT4G34980.1 **** subtilisin-like serine protease 2 LENGTH=764 IPR015500 (Peptidase S8, subtilisin-related), IPR023828 (Peptidase S8, subtilisin, Ser-active site) GO:0004252 (serine-type endopeptidase activity), GO:0006508 (proteolysis)
Cp4.1LG01g07670.1	AT5G07380.3 *-*- unknown protein; FUNCTIONS IN: molecular_function unknown; INVOLVED IN: biological_process unknown; LOCATED IN: cellular_component unknown; EXPRESSED IN: egg cell; Has 84 Blast hits to 81 proteins in 31 species: Archae - 0; Bacteria - 0; Metazoa - 42; Fungi - 0; Plants - 41; Viruses - 0; Other Eukaryotes - 1 (source: NCBI BLink). LENGTH=642
Cp4.1LG01g07680.1	AT5G19010.1 *-** mitogen-activated protein kinase 16 LENGTH=567 IPR001563 (Peptidase S10, serine carboxypeptidase), IPR011009 (Protein kinase-like domain), IPR029058 (Alpha/Beta hydrolase fold) GO:0004185 (serine-type carboxypeptidase activity), GO:0004672 (protein kinase activity), GO:0004707 (MAP kinase activity), GO:0005524 (ATP binding), GO:0006468 (protein phosphorylation), GO:0006508 (prote…
Cp4.1LG01g07710.1	AT2G02180.1 ***- tobamovirus multiplication protein 3 LENGTH=303 IPR009457 (Domain of unknown function DUF1084)
Cp4.1LG01g07730.1	AT1G30990.1 ***- Polyketide cyclase/dehydrase and lipid transport superfamily protein LENGTH=152 IPR000916 (Bet v I domain), IPR023393 (START-like domain) GO:0006952 (defense response), GO:0009607 (response to biotic stimulus)
Cp4.1LG01g07740.1	Unknown proteinIPR000916 (Bet v I domain), IPR023393 (START-like domain) GO:0006952 (defense response), GO:0009607 (response to biotic stimulus)
Cp4.1LG01g07750.1	AT4G23680.1 ***- Polyketide cyclase/dehydrase and lipid transport superfamily protein LENGTH=151 IPR000916 (Bet v I domain), IPR023393 (START-like domain) GO:0006952 (defense response), GO:0009607 (response to biotic stimulus)
Cp4.1LG01g07760.1	AT4G23680.1 ***- Polyketide cyclase/dehydrase and lipid transport superfamily protein LENGTH=151 IPR000916 (Bet v I domain), IPR023393 (START-like domain) GO:0006952 (defense response), GO:0009607 (response to biotic stimulus)
Cp4.1LG01g07770.1	Unknown proteinIPR000916 (Bet v I domain), IPR023393 (START-like domain) GO:0006952 (defense response), GO:0009607 (response to biotic stimulus)
Cp4.1LG01g07780.1	AT5G67280.1 *-** receptor-like kinase LENGTH=751 IPR001611 (Leucine-rich repeat), IPR011009 (Protein kinase-like domain), IPR013210 (Leucine-rich repeat-containing N-terminal, type 2), IPR025875 (Leucine rich repeat 4) GO:0004672 (protein kinase activity), GO:0005515 (protein binding), GO:0005524 (ATP binding), GO:0006468 (protein phosphorylation), GO:0016772 (transferase activity, transferring p…
Cp4.1LG01g07790.1	Unknown protein
Cp4.1LG01g07800.1	ref|XP_007045468.1| ***- Hydroxyproline-rich glycoprotein family protein, putative isoform 2 [Theobroma cacao] ref|XP_007045470.1| Hydroxyproline-rich glycoprotein family protein, putative isoform 2 [Theobroma cacao] gb|EOY01300.1| Hydroxyproline-rich glycoprotein family protein, putative isoform 2 [Theobroma cacao] gb|EOY01302.1| Hydroxyproline-rich glycoprotein family protein, putative isoform …
Cp4.1LG01g07810.1	AT3G11180.2 **** 2-oxoglutarate (2OG) and Fe(II)-dependent oxygenase superfamily protein LENGTH=403 IPR005123 (Oxoglutarate/iron-dependent dioxygenase), IPR026992 (Non-haem dioxygenase N-terminal domain), IPR027443 (Isopenicillin N synthase-like) GO:0016491 (oxidoreductase activity), GO:0016706 (oxidoreductase activity, acting on paired donors, with incorporation or reduction of molecular oxygen,…
Cp4.1LG01g07820.1	sp|Q2RV14|RPPH_RHORT ***- RNA pyrophosphohydrolase IPR015797 (NUDIX hydrolase domain-like), IPR022927 (RNA pyrophosphohydrolase RppH) GO:0016787 (hydrolase activity)
Cp4.1LG01g07830.1	sp|Q96P64|AGAP4_HUMAN **** Arf-GAP with GTPase, ANK repeat and PH domain-containing protein 4 IPR001164 (Arf GTPase activating protein), IPR011993 (Pleckstrin homology-like domain), IPR020683 (Ankyrin repeat-containing domain), IPR027267 (Arfaptin homology (AH) domain/BAR domain) GO:0005096 (GTPase activator activity), GO:0005515 (protein binding), GO:0005737 (cytoplasm)
Cp4.1LG01g07840.1	AT4G08850.1 **** Leucine-rich repeat receptor-like protein kinase family protein LENGTH=1045 IPR001611 (Leucine-rich repeat), IPR003591 (Leucine-rich repeat, typical subtype), IPR011009 (Protein kinase-like domain), IPR013320 (Concanavalin A-like lectin/glucanase domain) GO:0004672 (protein kinase activity), GO:0005515 (protein binding), GO:0005524 (ATP binding), GO:0006468 (protein phosphorylati…
Cp4.1LG01g07850.1	sp|P48261|TRPG_CYAPA ***- Anthranilate synthase component 2 IPR029062 (Class I glutamine amidotransferase-like) GO:0008152 (metabolic process)
Cp4.1LG01g07880.1	ref|XP_002521878.1| **** nucleic acid binding protein, putative [Ricinus communis] gb|EEF40514.1| nucleic acid binding protein, putative [Ricinus communis] IPR013087 (Zinc finger C2H2-type/integrase DNA-binding domain) GO:0003676 (nucleic acid binding), GO:0046872 (metal ion binding)
Cp4.1LG01g07890.1	AT1G31050.1 *-*- basic helix-loop-helix (bHLH) DNA-binding superfamily protein LENGTH=434 IPR011598 (Myc-type, basic helix-loop-helix (bHLH) domain) GO:0046983 (protein dimerization activity)
Cp4.1LG01g07900.1	AT1G05170.2 **** Galactosyltransferase family protein LENGTH=407 IPR002659 (Glycosyl transferase, family 31), IPR025298 (Domain of unknown function DUF4094) GO:0006486 (protein glycosylation), GO:0008378 (galactosyltransferase activity), GO:0016020 (membrane)
Cp4.1LG01g07920.1	sp|P62312|LSM6_HUMAN ***- U6 snRNA-associated Sm-like protein LSm6 IPR010920 (Like-Sm (LSM) domain), IPR016487 (Sm-like protein Lsm6/SmF) GO:0000398 (mRNA splicing, via spliceosome), GO:0005732 (small nucleolar ribonucleoprotein complex)
Cp4.1LG01g07930.1	sp|Q9LI83|ALA10_ARATH *-** Phospholipid-transporting ATPase 10 IPR001757 (P-type ATPase), IPR023214 (HAD-like domain) GO:0000166 (nucleotide binding), GO:0000287 (magnesium ion binding), GO:0004012 (phospholipid-translocating ATPase activity), GO:0005524 (ATP binding), GO:0015914 (phospholipid transport), GO:0016021 (integral component of membrane), GO:0046872 (metal ion binding)
Cp4.1LG01g07940.1	AT4G00340.1 *-** receptor-like protein kinase 4 LENGTH=818 IPR001611 (Leucine-rich repeat), IPR003591 (Leucine-rich repeat, typical subtype), IPR011009 (Protein kinase-like domain), IPR013210 (Leucine-rich repeat-containing N-terminal, type 2) GO:0004672 (protein kinase activity), GO:0005515 (protein binding), GO:0005524 (ATP binding), GO:0006468 (protein phosphorylation), GO:0016772 (transferase…
Cp4.1LG01g07960.1	sp|Q58657|IF2G_METJA ***- Translation initiation factor 2 subunit gamma IPR009000 (Translation protein, beta-barrel domain), IPR009001 (Translation elongation factor EF1A/initiation factor IF2gamma, C-terminal), IPR027417 (P-loop containing nucleoside triphosphate hydrolase) GO:0003924 (GTPase activity), GO:0005525 (GTP binding)
Cp4.1LG01g07970.1	Unknown protein
Cp4.1LG01g07990.1	AT1G50660.1 ***- unknown protein; INVOLVED IN: biological_process unknown; LOCATED IN: chloroplast; EXPRESSED IN: 22 plant structures; EXPRESSED DURING: 13 growth stages; BEST Arabidopsis thaliana protein match is: unknown protein . LENGTH=725
Cp4.1LG01g08000.1	AT2G44160.1 **** methylenetetrahydrofolate reductase 2 LENGTH=594 IPR003171 (Methylenetetrahydrofolate reductase), IPR029041 (FAD-linked oxidoreductase-like) GO:0004489 (methylenetetrahydrofolate reductase (NAD(P)H) activity), GO:0006555 (methionine metabolic process), GO:0055114 (oxidation-reduction process)
Cp4.1LG01g08010.1	AT1G26160.1 ***- Metal-dependent phosphohydrolase LENGTH=258 IPR003607 (HD/PDEase domain)
Cp4.1LG01g08030.1	AT1G50700.1 **** calcium-dependent protein kinase 33 LENGTH=521 IPR011009 (Protein kinase-like domain), IPR011992 (EF-hand domain pair) GO:0004672 (protein kinase activity), GO:0005509 (calcium ion binding), GO:0005524 (ATP binding), GO:0006468 (protein phosphorylation), GO:0016772 (transferase activity, transferring phosphorus-containing groups)
Cp4.1LG01g08040.1	Unknown protein
Cp4.1LG01g08070.1	sp|Q39649|2SS_CUCMA ***- 2S albumin IPR016140 (Bifunctional inhibitor/plant lipid transfer protein/seed storage helical domain)
Cp4.1LG01g08100.1	sp|P52758|UK114_HUMAN ***- Ribonuclease UK114 IPR006175 (YjgF/YER057c/UK114 family), IPR013813 (Endoribonuclease L-PSP/chorismate mutase-like) GO:0019239 (deaminase activity)
Cp4.1LG01g08120.1	AT5G54680.1 ***- basic helix-loop-helix (bHLH) DNA-binding superfamily protein LENGTH=234 IPR011598 (Myc-type, basic helix-loop-helix (bHLH) domain) GO:0046983 (protein dimerization activity)
Cp4.1LG01g08130.1	sp|Q42670|PLSC_COCNU **** 1-acyl-sn-glycerol-3-phosphate acyltransferase IPR002123 (Phospholipid/glycerol acyltransferase) GO:0008152 (metabolic process), GO:0016746 (transferase activity, transferring acyl groups)
Cp4.1LG01g08170.1	AT5G54690.1 **** galacturonosyltransferase 12 LENGTH=535 IPR002495 (Glycosyl transferase, family 8), IPR029044 (Nucleotide-diphospho-sugar transferases) GO:0016757 (transferase activity, transferring glycosyl groups), GO:0047262 (polygalacturonate 4-alpha-galacturonosyltransferase activity)
Cp4.1LG01g08190.1	sp|A1TZ73|PUR5_MARHV **** Phosphoribosylformylglycinamidine cyclo-ligase IPR004733 (Phosphoribosylformylglycinamidine cyclo-ligase), IPR016188 (PurM, N-terminal-like) GO:0003824 (catalytic activity), GO:0004641 (phosphoribosylformylglycinamidine cyclo-ligase activity), GO:0005737 (cytoplasm), GO:0006189 ('de novo' IMP biosynthetic process)
Cp4.1LG01g08200.1	Unknown protein
Cp4.1LG01g08210.1	AT4G27100.1 ***- Ypt/Rab-GAP domain of gyp1p superfamily protein LENGTH=436 IPR000195 (Rab-GTPase-TBC domain)
Cp4.1LG01g08220.1	AT3G20530.1 *-*- Protein kinase superfamily protein LENGTH=386 IPR011009 (Protein kinase-like domain) GO:0016772 (transferase activity, transferring phosphorus-containing groups)
Cp4.1LG01g08230.1	ref|XP_007020860.1| ***- AT hook motif-containing protein, putative [Theobroma cacao] gb|EOY12385.1| AT hook motif-containing protein, putative [Theobroma cacao]
Cp4.1LG01g08240.1	sp|Q9T045|CBL11_ARATH ***- COBRA-like protein 11 IPR006918 (COBRA, plant), IPR012291 (Cellulose-binding family II/chitobiase, carbohydrate-binding domain) GO:0004553 (hydrolase activity, hydrolyzing O-glycosyl compounds), GO:0010215 (cellulose microfibril organization), GO:0016049 (cell growth), GO:0030247 (polysaccharide binding), GO:0031225 (anchored component of membrane)
Cp4.1LG01g08250.1	sp|P40998|THI4_SCHPO **** Thiamine thiazole synthase IPR002922 (Thiazole biosynthetic enzyme Thi4 family) GO:0006950 (response to stress), GO:0009228 (thiamine biosynthetic process)
Cp4.1LG01g08260.1	Unknown protein
Cp4.1LG01g08270.1	sp|P27489|CB23_SOLLC ***- Chlorophyll a-b binding protein 13, chloroplastic IPR022796 (Chlorophyll A-B binding protein), IPR023329 (Chlorophyll a/b binding protein domain) GO:0009765 (photosynthesis, light harvesting), GO:0016020 (membrane)
Cp4.1LG01g08280.1	Unknown proteinIPR022251 (Protein of unknown function wound-induced)
Cp4.1LG01g08290.1	AT5G54510.1 ***- Auxin-responsive GH3 family protein LENGTH=612 IPR004993 (GH3 family)
Cp4.1LG01g08320.1	sp|B9M4V3|NQOR_GEODF ***- NAD(P)H dehydrogenase (quinone) IPR010089 (Flavoprotein WrbA), IPR029039 (Flavoprotein-like) GO:0010181 (FMN binding), GO:0016491 (oxidoreductase activity), GO:0045892 (negative regulation of transcription, DNA-templated)
Cp4.1LG01g08330.1	AT3G52880.2 **** monodehydroascorbate reductase 1 LENGTH=466 IPR001327 (Pyridine nucleotide-disulphide oxidoreductase, NAD-binding domain), IPR016156 (FAD/NAD-linked reductase, dimerisation domain), IPR023753 (Pyridine nucleotide-disulphide oxidoreductase, FAD/NAD(P)-binding domain) GO:0016491 (oxidoreductase activity), GO:0045454 (cell redox homeostasis), GO:0050660 (flavin adenine dinucleotide …
Cp4.1LG01g08350.1	AT3G20720.2 ***- unknown protein; FUNCTIONS IN: molecular_function unknown; INVOLVED IN: biological_process unknown; EXPRESSED IN: 22 plant structures; EXPRESSED DURING: 13 growth stages. LENGTH=1199 IPR026728 (UHRF1-binding protein 1-like), IPR026854 (Vacuolar protein sorting-associated protein 13A N-terminal domain)
Cp4.1LG01g08360.1	sp|Q8VCX5|MICU1_MOUSE **** Calcium uptake protein 1, mitochondrial IPR011992 (EF-hand domain pair) GO:0005509 (calcium ion binding)
Cp4.1LG01g08370.1	AT2G20300.1 *-** Protein kinase superfamily protein LENGTH=744 IPR011009 (Protein kinase-like domain), IPR013320 (Concanavalin A-like lectin/glucanase domain) GO:0004672 (protein kinase activity), GO:0005524 (ATP binding), GO:0006468 (protein phosphorylation), GO:0016772 (transferase activity, transferring phosphorus-containing groups)
Cp4.1LG01g08380.1	AT2G20300.1 *-*- Protein kinase superfamily protein LENGTH=744 IPR011009 (Protein kinase-like domain), IPR013320 (Concanavalin A-like lectin/glucanase domain)
Cp4.1LG01g08390.1	sp|Q9WTN6|S22AL_MOUSE *-*- Solute carrier family 22 member 21 IPR020846 (Major facilitator superfamily domain)
Cp4.1LG01g08400.1	ref|XP_002515470.1| *-** calcium ion binding protein, putative [Ricinus communis] gb|EEF46919.1| calcium ion binding protein, putative [Ricinus communis] IPR002048 (EF-hand domain) GO:0005509 (calcium ion binding)
Cp4.1LG01g08420.1	sp|Q41931|ACCO2_ARATH ***- 1-aminocyclopropane-1-carboxylate oxidase 2 IPR005123 (Oxoglutarate/iron-dependent dioxygenase), IPR026992 (Non-haem dioxygenase N-terminal domain), IPR027443 (Isopenicillin N synthase-like) GO:0016491 (oxidoreductase activity), GO:0016706 (oxidoreductase activity, acting on paired donors, with incorporation or reduction of molecular oxygen, 2-oxoglutarate as one donor,…
Cp4.1LG01g08430.1	AT3G20640.1 ***- basic helix-loop-helix (bHLH) DNA-binding superfamily protein LENGTH=454 IPR011598 (Myc-type, basic helix-loop-helix (bHLH) domain) GO:0046983 (protein dimerization activity)
Cp4.1LG01g08470.1	AT4G27435.1 ***- Protein of unknown function (DUF1218) LENGTH=173 IPR009606 (Protein of unknown function DUF1218)
Cp4.1LG01g08480.1	sp|Q66I12|CCD47_DANRE *-*- Coiled-coil domain-containing protein 47 IPR012879 (Protein of unknown function DUF1682)
Cp4.1LG01g08490.1	sp|P52421|PUR2_VIGUN **** Phosphoribosylamine--glycine ligase IPR000115 (Phosphoribosylglycinamide synthetase), IPR016185 (Pre-ATP-grasp domain) GO:0003824 (catalytic activity), GO:0004637 (phosphoribosylamine-glycine ligase activity), GO:0005524 (ATP binding), GO:0009113 (purine nucleobase biosynthetic process), GO:0046872 (metal ion binding)
Cp4.1LG01g08500.1	AT1G09660.1 **** RNA-binding KH domain-containing protein LENGTH=298 IPR004087 (K Homology domain) GO:0003676 (nucleic acid binding), GO:0003723 (RNA binding)
Cp4.1LG01g08510.1	ref|XP_002526449.1| ***- conserved hypothetical protein [Ricinus communis] gb|EEF35944.1| conserved hypothetical protein [Ricinus communis]
Cp4.1LG01g08520.1	sp|E2RQ15|RAB25_CANFA ***- Ras-related protein Rab-25 IPR001806 (Small GTPase superfamily), IPR002041 (Ran GTPase), IPR027417 (P-loop containing nucleoside triphosphate hydrolase) GO:0003924 (GTPase activity), GO:0005525 (GTP binding), GO:0005622 (intracellular), GO:0006886 (intracellular protein transport), GO:0006913 (nucleocytoplasmic transport), GO:0007165 (signal transduction), GO:0007264 (s…
Cp4.1LG01g08530.1	AT3G46920.1 *-*- Protein kinase superfamily protein with octicosapeptide/Phox/Bem1p domain LENGTH=1171 IPR000270 (PB1 domain) GO:0005515 (protein binding)
Cp4.1LG01g08540.1	sp|Q5Z627|EF1G3_ORYSJ **** Elongation factor 1-gamma 3 IPR001662 (Translation elongation factor EF1B, gamma chain, conserved), IPR010987 (Glutathione S-transferase, C-terminal-like), IPR012336 (Thioredoxin-like fold) GO:0003746 (translation elongation factor activity), GO:0005515 (protein binding), GO:0006414 (translational elongation)
Cp4.1LG01g08560.1	Unknown proteinIPR013083 (Zinc finger, RING/FYVE/PHD-type) GO:0005515 (protein binding), GO:0008270 (zinc ion binding)
Cp4.1LG01g08570.1	AT4G03520.1 ***- Thioredoxin superfamily protein LENGTH=186 IPR005746 (Thioredoxin), IPR012336 (Thioredoxin-like fold) GO:0006662 (glycerol ether metabolic process), GO:0015035 (protein disulfide oxidoreductase activity), GO:0045454 (cell redox homeostasis)
Cp4.1LG01g08590.1	sp|Q9STW5|MACP2_ARATH ***- MACPF domain-containing protein IPR020864 (Membrane attack complex component/perforin (MACPF) domain)
Cp4.1LG01g08600.1	sp|A1VNK3|KDSB_POLNA *-** 3-deoxy-manno-octulosonate cytidylyltransferase IPR003329 (Acylneuraminate cytidylyltransferase), IPR029044 (Nucleotide-diphospho-sugar transferases) GO:0005737 (cytoplasm), GO:0008690 (3-deoxy-manno-octulosonate cytidylyltransferase activity)
Cp4.1LG01g08610.1	Unknown protein
Cp4.1LG01g08620.1	ref|XP_007021327.1| ***- NAC domain protein, IPR003441 (NAC domain) GO:0003677 (DNA binding), GO:0006355 (regulation of transcription, DNA-templated)
Cp4.1LG01g08630.1	AT4G08850.1 *-*- Leucine-rich repeat receptor-like protein kinase family protein LENGTH=1045 IPR001611 (Leucine-rich repeat), IPR003591 (Leucine-rich repeat, typical subtype), IPR011009 (Protein kinase-like domain), IPR013210 (Leucine-rich repeat-containing N-terminal, type 2), IPR021099 (Plant organelle RNA recognition domain) GO:0005515 (protein binding), GO:0016772 (transferase activity, trans…
Cp4.1LG01g08660.1	sp|Q9SY69|PPR29_ARATH ***- Pentatricopeptide repeat-containing protein IPR002885 (Pentatricopeptide repeat), IPR011990 (Tetratricopeptide-like helical domain) GO:0005515 (protein binding)
Cp4.1LG01g08670.1	AT5G49890.1 **** chloride channel C LENGTH=779 IPR001807 (Chloride channel, voltage gated) GO:0005216 (ion channel activity), GO:0005247 (voltage-gated chloride channel activity), GO:0006821 (chloride transport), GO:0016020 (membrane), GO:0055085 (transmembrane transport)
Cp4.1LG01g08680.1	AT5G63700.1 **** zinc ion binding;DNA binding LENGTH=602 IPR003121 (SWIB/MDM2 domain), IPR003169 (GYF domain), IPR004343 (Plus-3), IPR013083 (Zinc finger, RING/FYVE/PHD-type) GO:0003677 (DNA binding), GO:0005515 (protein binding), GO:0005634 (nucleus), GO:0006352 (DNA-templated transcription, initiation), GO:0008270 (zinc ion binding), GO:0016570 (histone modification)
Cp4.1LG01g08690.1	sp|Q93VV5|PTR16_ARATH ***- Protein NRT1/ PTR FAMILY 4.3 IPR000109 (Proton-dependent oligopeptide transporter family), IPR020846 (Major facilitator superfamily domain) GO:0005215 (transporter activity), GO:0006810 (transport), GO:0016020 (membrane)
Cp4.1LG01g08700.1	sp|Q93YU2|RUS6_ARATH ***- Protein root UVB sensitive 6 IPR006968 (Root UVB sensitive family)
Cp4.1LG01g08710.1	AT1G57680.1 ***- FUNCTIONS IN: molecular_function unknown; INVOLVED IN: biological_process unknown; LOCATED IN: endomembrane system; EXPRESSED IN: 24 plant structures; EXPRESSED DURING: 15 growth stages;
Cp4.1LG01g08740.1	sp|Q8L5Y6|CAND1_ARATH ***- Cullin-associated NEDD8-dissociated protein 1 IPR016024 (Armadillo-type fold) GO:0005488 (binding)
Cp4.1LG01g08750.1	AT2G02450.2 *-*- NAC domain containing protein 35 LENGTH=414 IPR003441 (NAC domain) GO:0003677 (DNA binding), GO:0006355 (regulation of transcription, DNA-templated)
Cp4.1LG01g08760.1	AT2G02400.1 **** NAD(P)-binding Rossmann-fold superfamily protein LENGTH=318 IPR001509 (NAD-dependent epimerase/dehydratase, N-terminal domain), IPR016040 (NAD(P)-binding domain) GO:0003824 (catalytic activity), GO:0050662 (coenzyme binding)
Cp4.1LG01g08770.1	AT5G49740.1 **** ferric reduction oxidase 7 LENGTH=747 IPR013121 (Ferric reductase, NAD binding), IPR013130 (Ferric reductase transmembrane component-like domain), IPR017938 (Riboflavin synthase-like beta-barrel) GO:0016491 (oxidoreductase activity), GO:0055114 (oxidation-reduction process)
Cp4.1LG01g08790.1	sp|Q38890|GUN25_ARATH ***- Endoglucanase 25 IPR001701 (Glycoside hydrolase, family 9), IPR008928 (Six-hairpin glycosidase-like) GO:0003824 (catalytic activity), GO:0004553 (hydrolase activity, hydrolyzing O-glycosyl compounds), GO:0005975 (carbohydrate metabolic process)
Cp4.1LG01g08810.1	sp|Q8VZB2|HACD_ARATH ***- Very-long-chain (3R)-3-hydroxyacyl-CoA dehydratase PASTICCINO 2 IPR007482 (Protein-tyrosine phosphatase-like, PTPLA)
Cp4.1LG01g08820.1	gb|AES64673.2| ***- SNARE associated family protein [Medicago truncatula] IPR020846 (Major facilitator superfamily domain)
Cp4.1LG01g08830.1	sp|P09122|DPO3X_BACSU *-** DNA polymerase III subunit gamma/tau IPR012763 (DNA polymerase III, subunit gamma/ tau), IPR027417 (P-loop containing nucleoside triphosphate hydrolase) GO:0003677 (DNA binding), GO:0003887 (DNA-directed DNA polymerase activity), GO:0005524 (ATP binding), GO:0006260 (DNA replication), GO:0009360 (DNA polymerase III complex)
Cp4.1LG01g08840.1	sp|Q8S8M9|ALFL6_ARATH ***- PHD finger protein ALFIN-LIKE 6 IPR013083 (Zinc finger, RING/FYVE/PHD-type), IPR021998 (Alfin) GO:0005515 (protein binding), GO:0006355 (regulation of transcription, DNA-templated), GO:0008270 (zinc ion binding), GO:0042393 (histone binding)
Cp4.1LG01g08850.1	AT5G49810.1 **** methionine S-methyltransferase LENGTH=1071 IPR015424 (Pyridoxal phosphate-dependent transferase), IPR025779 (Methionine S-methyltransferase), IPR029063 (S-adenosyl-L-methionine-dependent methyltransferase) GO:0003824 (catalytic activity), GO:0008168 (methyltransferase activity), GO:0009058 (biosynthetic process), GO:0030170 (pyridoxal phosphate binding)
Cp4.1LG01g08860.1	Unknown proteinIPR021998 (Alfin) GO:0006355 (regulation of transcription, DNA-templated), GO:0042393 (histone binding)
Cp4.1LG01g08870.1	sp|P25076|CY11_SOLTU **** Cytochrome c1-1, heme protein, mitochondrial IPR002326 (Cytochrome c1) GO:0009055 (electron carrier activity), GO:0020037 (heme binding)
Cp4.1LG01g08880.1	sp|Q52QU2|AIL6_ARATH ***- AP2-like ethylene-responsive transcription factor AIL6
Cp4.1LG01g08890.1	AT5G65530.1 **** Protein kinase superfamily protein LENGTH=456 IPR011009 (Protein kinase-like domain) GO:0004672 (protein kinase activity), GO:0005524 (ATP binding), GO:0006468 (protein phosphorylation), GO:0016772 (transferase activity, transferring phosphorus-containing groups)
Cp4.1LG01g08900.1	sp|Q94AN4|AP2L1_ARATH *-** AP2-like ethylene-responsive transcription factor IPR016177 (DNA-binding domain) GO:0003677 (DNA binding), GO:0003700 (sequence-specific DNA binding transcription factor activity), GO:0006355 (regulation of transcription, DNA-templated)
Cp4.1LG01g08910.1	AT2G27810.1 **** nucleobase-ascorbate transporter 12 LENGTH=709 IPR006043 (Xanthine/uracil/vitamin C permease) GO:0005215 (transporter activity), GO:0006810 (transport), GO:0016020 (membrane), GO:0055085 (transmembrane transport)
Cp4.1LG01g08920.1	AT5G11380.1 **** 1-deoxy-D-xylulose 5-phosphate synthase 3 LENGTH=700 IPR005477 (Deoxyxylulose-5-phosphate synthase), IPR009014 (Transketolase, C-terminal/Pyruvate-ferredoxin oxidoreductase, domain II), IPR029061 (Thiamin diphosphate-binding fold) GO:0003824 (catalytic activity), GO:0008152 (metabolic process), GO:0008661 (1-deoxy-D-xylulose-5-phosphate synthase activity), GO:0016114 (terpenoid b…
Cp4.1LG01g08940.1	Unknown proteinIPR011993 (Pleckstrin homology-like domain)
Cp4.1LG01g08950.1	AT1G51700.1 *-*- DOF zinc finger protein 1 LENGTH=194 IPR003851 (Zinc finger, Dof-type) GO:0003677 (DNA binding), GO:0006355 (regulation of transcription, DNA-templated)
Cp4.1LG01g08960.1	AT1G65800.1 *-** receptor kinase 2 LENGTH=847 IPR000985 (Legume lectin, alpha chain, conserved site), IPR011009 (Protein kinase-like domain), IPR013320 (Concanavalin A-like lectin/glucanase domain), IPR029028 (Alpha/beta knot methyltransferases), IPR029064 (50S ribosomal protein L30e-like) GO:0004672 (protein kinase activity), GO:0005524 (ATP binding), GO:0006468 (protein phosphorylation), GO:001…
Cp4.1LG01g08970.1	AT2G22620.1 ***- Rhamnogalacturonate lyase family protein LENGTH=677 IPR008979 (Galactose-binding domain-like), IPR010325 (Rhamnogalacturonate lyase), IPR011013 (Galactose mutarotase-like domain), IPR013784 (Carbohydrate-binding-like fold), IPR014766 (Carboxypeptidase, regulatory domain) GO:0003824 (catalytic activity), GO:0005975 (carbohydrate metabolic process), GO:0030246 (carbohydrate binding)
Cp4.1LG01g08980.1	AT2G22560.1 *-*- Kinase interacting (KIP1-like) family protein LENGTH=947 IPR011684 (KIP1-like)
Cp4.1LG01g09000.1	AT1G69600.1 ***- zinc finger homeodomain 1 LENGTH=242 IPR006456 (ZF-HD homeobox protein, Cys/His-rich dimerisation domain), IPR009057 (Homeodomain-like) GO:0003677 (DNA binding)
Cp4.1LG01g09010.1	sp|P46300|RS4_SOLTU ***- 40S ribosomal protein S4 IPR000876 (Ribosomal protein S4e) GO:0003723 (RNA binding), GO:0003735 (structural constituent of ribosome), GO:0005622 (intracellular), GO:0005840 (ribosome), GO:0006412 (translation)
Cp4.1LG01g09020.1	AT4G37790.1 ***- Homeobox-leucine zipper protein family LENGTH=278 IPR003106 (Leucine zipper, homeobox-associated), IPR009057 (Homeodomain-like) GO:0003677 (DNA binding), GO:0003700 (sequence-specific DNA binding transcription factor activity), GO:0006355 (regulation of transcription, DNA-templated), GO:0043565 (sequence-specific DNA binding)
Cp4.1LG01g09030.1	AT5G06940.1 ***- Leucine-rich repeat receptor-like protein kinase family protein LENGTH=872 IPR001611 (Leucine-rich repeat), IPR013210 (Leucine-rich repeat-containing N-terminal, type 2), IPR025875 (Leucine rich repeat 4) GO:0005515 (protein binding)
Cp4.1LG01g09050.1	AT5G65730.1 **** xyloglucan endotransglucosylase/hydrolase 6 LENGTH=292 IPR008264 (Beta-glucanase), IPR013320 (Concanavalin A-like lectin/glucanase domain), IPR016455 (Xyloglucan endotransglucosylase/hydrolase) GO:0004553 (hydrolase activity, hydrolyzing O-glycosyl compounds), GO:0005618 (cell wall), GO:0005975 (carbohydrate metabolic process), GO:0006073 (cellular glucan metabolic process), GO:0…
Cp4.1LG01g09060.1	sp|Q9T070|COX6A_ARATH **** Cytochrome c oxidase subunit 6a, mitochondrial IPR001349 (Cytochrome c oxidase, subunit VIa) GO:0004129 (cytochrome-c oxidase activity), GO:0005743 (mitochondrial inner membrane), GO:0005751 (mitochondrial respiratory chain complex IV)
Cp4.1LG01g09080.1	AT5G65380.1 ***- MATE efflux family protein LENGTH=486 IPR002528 (Multi antimicrobial extrusion protein) GO:0006855 (drug transmembrane transport), GO:0015238 (drug transmembrane transporter activity), GO:0015297 (antiporter activity), GO:0016020 (membrane), GO:0055085 (transmembrane transport)
Cp4.1LG01g09090.1	AT4G37800.1 **** xyloglucan endotransglucosylase/hydrolase 7 LENGTH=293 IPR008264 (Beta-glucanase), IPR013320 (Concanavalin A-like lectin/glucanase domain), IPR016455 (Xyloglucan endotransglucosylase/hydrolase) GO:0004553 (hydrolase activity, hydrolyzing O-glycosyl compounds), GO:0005618 (cell wall), GO:0005975 (carbohydrate metabolic process), GO:0006073 (cellular glucan metabolic process), GO:0…
Cp4.1LG01g09110.1	AT3G49700.1 ***- 1-aminocyclopropane-1-carboxylate synthase 9 LENGTH=470 IPR015424 (Pyridoxal phosphate-dependent transferase) GO:0003824 (catalytic activity), GO:0009058 (biosynthetic process), GO:0030170 (pyridoxal phosphate binding)
Cp4.1LG01g09120.1	sp|Q8LDD3|CUT1D_ARATH *-*- Protein CURVATURE THYLAKOID 1D, chloroplastic IPR025564 (Cyanobacterial aminoacyl-tRNA synthetase, CAAD domain)
Cp4.1LG01g09130.1	sp|Q9C5J7|PFKA7_ARATH **** ATP-dependent 6-phosphofructokinase 7 IPR000023 (Phosphofructokinase domain), IPR022953 (ATP-dependent 6-phosphofructokinase) GO:0003872 (6-phosphofructokinase activity), GO:0005524 (ATP binding), GO:0006002 (fructose 6-phosphate metabolic process), GO:0006096 (glycolytic process)
Cp4.1LG01g09140.1	AT1G22490.1 ***- basic helix-loop-helix (bHLH) DNA-binding superfamily protein LENGTH=304 IPR011598 (Myc-type, basic helix-loop-helix (bHLH) domain) GO:0046983 (protein dimerization activity)
Cp4.1LG01g09180.1	AT4G39900.1 ***- unknown protein; Has 30201 Blast hits to 17322 proteins in 780 species: Archae - 12; Bacteria - 1396; Metazoa - 17338; Fungi - 3422; Plants - 5037; Viruses - 0; Other Eukaryotes - 2996 (source: NCBI BLink). LENGTH=245
Cp4.1LG01g09200.1	AT5G10250.1 ***- Phototropic-responsive NPH3 family protein LENGTH=607 IPR011333 (BTB/POZ fold), IPR027356 (NPH3 domain), IPR029959 (Root phototropism protein 3-like) GO:0005515 (protein binding), GO:0016567 (protein ubiquitination)
Cp4.1LG01g09210.1	sp|Q8LAM0|UBP4_ARATH **** Ubiquitin carboxyl-terminal hydrolase 4 IPR028889 (Ubiquitin specific protease domain) GO:0006511 (ubiquitin-dependent protein catabolic process), GO:0036459 (ubiquitinyl hydrolase activity)
Cp4.1LG01g09220.1	AT5G65240.2 *-** Leucine-rich repeat protein kinase family protein LENGTH=640 IPR001611 (Leucine-rich repeat), IPR003591 (Leucine-rich repeat, typical subtype), IPR011009 (Protein kinase-like domain), IPR013210 (Leucine-rich repeat-containing N-terminal, type 2), IPR013320 (Concanavalin A-like lectin/glucanase domain) GO:0004672 (protein kinase activity), GO:0004713 (protein tyrosine kinase activ…
Cp4.1LG01g09230.1	AT5G65220.1 ***- Ribosomal L29 family protein LENGTH=173 IPR001854 (Ribosomal protein L29) GO:0003735 (structural constituent of ribosome), GO:0005622 (intracellular), GO:0005840 (ribosome), GO:0006412 (translation)
Cp4.1LG01g09240.1	AT4G39955.1 ***- alpha/beta-Hydrolases superfamily protein LENGTH=328 IPR000639 (Epoxide hydrolase-like), IPR029058 (Alpha/Beta hydrolase fold) GO:0003824 (catalytic activity)
Cp4.1LG01g09250.1	sp|A7X3N3|PCKA_STAA1 **** Phosphoenolpyruvate carboxykinase [ATP] IPR001272 (Phosphoenolpyruvate carboxykinase, ATP-utilising) GO:0004611 (phosphoenolpyruvate carboxykinase activity), GO:0004612 (phosphoenolpyruvate carboxykinase (ATP) activity), GO:0005524 (ATP binding), GO:0006094 (gluconeogenesis), GO:0017076 (purine nucleotide binding)
Cp4.1LG01g09260.1	AT5G65020.1 ***- annexin 2 LENGTH=317 IPR001464 (Annexin) GO:0005509 (calcium ion binding), GO:0005544 (calcium-dependent phospholipid binding)
Cp4.1LG01g09280.1	sp|B7KEJ8|DNAJ_CYAP7 *-*- Chaperone protein DnaJ IPR001623 (DnaJ domain), IPR002939 (Chaperone DnaJ, C-terminal), IPR013025 (Ribosomal protein L25/L23) GO:0000166 (nucleotide binding), GO:0003735 (structural constituent of ribosome), GO:0005622 (intracellular), GO:0005840 (ribosome), GO:0006412 (translation), GO:0006457 (protein folding), GO:0051082 (unfolded protein binding)
Cp4.1LG01g09300.1	AT5G65250.1 *-*- unknown protein; FUNCTIONS IN: molecular_function unknown; INVOLVED IN: biological_process unknown; LOCATED IN: chloroplast; EXPRESSED IN: 22 plant structures; EXPRESSED DURING: 13 growth stages; Has 30201 Blast hits to 17322 proteins in 780 species: Archae - 12; Bacteria - 1396; Metazoa - 17338; Fungi - 3422; Plants - 5037; Viruses - 0; Other Eukaryotes - 2996 (source: NCBI BLin…
Cp4.1LG01g09330.1	Unknown proteinIPR008889 (VQ)
Cp4.1LG01g09340.1	sp|Q84JR9|TTL4_ARATH ***- TPR repeat-containing thioredoxin TTL4 IPR011990 (Tetratricopeptide-like helical domain) GO:0005515 (protein binding)
Cp4.1LG01g09350.1	AT5G10120.1 ***- Ethylene insensitive 3 family protein LENGTH=471 IPR023278 (Ethylene insensitive 3-like protein, DNA-binding domain) GO:0003700 (sequence-specific DNA binding transcription factor activity), GO:0005634 (nucleus)
Cp4.1LG01g09370.1	sp|Q39T45|FABZ_GEOMG ***- 3-hydroxyacyl-[acyl-carrier-protein] dehydratase FabZ IPR010084 (Beta-hydroxyacyl-(acyl-carrier-protein) dehydratase FabZ), IPR029069 (HotDog domain) GO:0005737 (cytoplasm), GO:0006633 (fatty acid biosynthetic process), GO:0016836 (hydro-lyase activity)
Cp4.1LG01g09380.1	AT1G78090.1 **** trehalose-6-phosphate phosphatase LENGTH=374 IPR006379 (HAD-superfamily hydrolase, subfamily IIB), IPR023214 (HAD-like domain) GO:0003824 (catalytic activity), GO:0005992 (trehalose biosynthetic process), GO:0008152 (metabolic process)
Cp4.1LG01g09400.1	sp|Q8LGR0|CHE1_CHEAL ***- Pollen allergen Che a 1 IPR006041 (Pollen Ole e 1 allergen)
Cp4.1LG01g09410.1	ref|XP_002531664.1| *-*- conserved hypothetical protein [Ricinus communis] gb|EEF30708.1| conserved hypothetical protein [Ricinus communis]
Cp4.1LG01g09420.1	AT4G39790.1 ***- Protein of unknown function (DUF630 and DUF632) LENGTH=657 IPR006867 (Domain of unknown function DUF632), IPR006868 (Domain of unknown function DUF630)
Cp4.1LG01g09430.1	sp|Q9FJP9|SDHB3_ARATH **** Succinate dehydrogenase [ubiquinone] iron-sulfur subunit 3, mitochondrial IPR004489 (Succinate dehydrogenase/fumarate reductase iron-sulphur protein), IPR009051 (Alpha-helical ferredoxin), IPR012675 (Beta-grasp domain), IPR017896 (4Fe-4S ferredoxin-type, iron-sulphur binding domain) GO:0006099 (tricarboxylic acid cycle), GO:0009055 (electron carrier activity), GO:001649…
Cp4.1LG01g09460.1	AT4G40050.1 ***- Protein of unknown function (DUF3550/UPF0682) LENGTH=599 IPR022709 (Protein SCAI) GO:0003714 (transcription corepressor activity), GO:0006351 (transcription, DNA-templated)
Cp4.1LG01g09470.1	sp|Q92541|RTF1_HUMAN *-*- RNA polymerase-associated protein RTF1 homolog IPR004343 (Plus-3) GO:0003677 (DNA binding), GO:0005634 (nucleus), GO:0006352 (DNA-templated transcription, initiation), GO:0016570 (histone modification)
Cp4.1LG01g09480.1	AT2G18570.1 ***- UDP-Glycosyltransferase superfamily protein LENGTH=470 IPR002213 (UDP-glucuronosyl/UDP-glucosyltransferase) GO:0008152 (metabolic process), GO:0016758 (transferase activity, transferring hexosyl groups)
Cp4.1LG01g09490.1	gb|KHG11393.1| ***- Apoptotic chromatin condensation inducer in the nucleus [Gossypium arboreum] IPR003034 (SAP domain), IPR012677 (Nucleotide-binding alpha-beta plait domain) GO:0000166 (nucleotide binding)
Cp4.1LG01g09500.1	sp|O23310|NFYB3_ARATH *-** Nuclear transcription factor Y subunit B-3 IPR009072 (Histone-fold) GO:0005622 (intracellular), GO:0005634 (nucleus), GO:0006355 (regulation of transcription, DNA-templated), GO:0043565 (sequence-specific DNA binding), GO:0046982 (protein heterodimerization activity)
Cp4.1LG01g09510.1	sp|P14232|TGA1A_TOBAC **** TGACG-sequence-specific DNA-binding protein TGA-1A IPR004827 (Basic-leucine zipper domain), IPR025422 (Transcription factor TGA like domain) GO:0003700 (sequence-specific DNA binding transcription factor activity), GO:0006351 (transcription, DNA-templated), GO:0006355 (regulation of transcription, DNA-templated), GO:0043565 (sequence-specific DNA binding)
Cp4.1LG01g09520.1	sp|Q9NQG5|RPR1B_HUMAN *-*- Regulation of nuclear pre-mRNA domain-containing protein 1B IPR006569 (CID domain), IPR008942 (ENTH/VHS)
Cp4.1LG01g09530.1	sp|Q9C9G6|U195A_ARATH ***- MIP18 family protein IPR002744 (Domain of unknown function DUF59)
Cp4.1LG01g09540.1	AT2G41060.1 *-** RNA-binding (RRM/RBD/RNP motifs) family protein LENGTH=451 IPR012677 (Nucleotide-binding alpha-beta plait domain) GO:0000166 (nucleotide binding), GO:0003676 (nucleic acid binding)
Cp4.1LG01g09550.1	AT5G66770.1 ***- GRAS family transcription factor LENGTH=584 IPR005202 (Transcription factor GRAS)
Cp4.1LG01g09560.1	sp|Q8R5L3|VPS39_MOUSE ***- Vam6/Vps39-like protein IPR000547 (Clathrin, heavy chain/VPS, 7-fold repeat), IPR001180 (Citron-like), IPR017986 (WD40-repeat-containing domain), IPR019452 (Vacuolar sorting protein 39/Transforming growth factor beta receptor-associated domain 1), IPR019453 (Vacuolar sorting protein 39/Transforming growth factor beta receptor-associated domain 2) GO:0005515 (protein bin…
Cp4.1LG01g09570.1	AT4G00340.1 *-** receptor-like protein kinase 4 LENGTH=818 IPR001611 (Leucine-rich repeat), IPR011009 (Protein kinase-like domain), IPR013210 (Leucine-rich repeat-containing N-terminal, type 2), IPR013320 (Concanavalin A-like lectin/glucanase domain) GO:0004672 (protein kinase activity), GO:0005515 (protein binding), GO:0005524 (ATP binding), GO:0006468 (protein phosphorylation), GO:0016772 (tran…
Cp4.1LG01g09580.1	AT3G22200.2 **** Pyridoxal phosphate (PLP)-dependent transferases superfamily protein LENGTH=513 IPR005814 (Aminotransferase class-III), IPR015424 (Pyridoxal phosphate-dependent transferase) GO:0003824 (catalytic activity), GO:0008483 (transaminase activity), GO:0030170 (pyridoxal phosphate binding)
Cp4.1LG01g09590.1	sp|O82663|SDHA1_ARATH ***- Succinate dehydrogenase [ubiquinone] flavoprotein subunit 1, mitochondrial IPR014006 (Succinate dehydrogenase/fumarate reductase, flavoprotein subunit), IPR015939 (Fumarate reductase/succinate dehydrogenase flavoprotein-like, C-terminal), IPR027477 (Succinate dehydrogenase/fumarate reductase flavoprotein, catalytic domain) GO:0006099 (tricarboxylic acid cycle), GO:00164…
Cp4.1LG01g09600.1	AT2G22250.2 ***- aspartate aminotransferase LENGTH=475 IPR015424 (Pyridoxal phosphate-dependent transferase) GO:0003824 (catalytic activity), GO:0009058 (biosynthetic process), GO:0030170 (pyridoxal phosphate binding)
Cp4.1LG01g09610.1	sp|Q9FYV1|INO1_SESIN **** Inositol-3-phosphate synthase IPR002587 (Myo-inositol-1-phosphate synthase) GO:0004512 (inositol-3-phosphate synthase activity), GO:0006021 (inositol biosynthetic process), GO:0008654 (phospholipid biosynthetic process)
Cp4.1LG01g09620.1	AT5G10010.1 ***- unknown protein; FUNCTIONS IN: molecular_function unknown; INVOLVED IN: biological_process unknown; LOCATED IN: nucleolus; EXPRESSED IN: 25 plant structures; EXPRESSED DURING: 15 growth stages; BEST Arabidopsis thaliana protein match is: unknown protein . LENGTH=434
Cp4.1LG01g09630.1	sp|O81097|RPB8A_ARATH **** DNA-directed RNA polymerases II and V subunit 8A IPR005570 (RNA polymerase, Rpb8) GO:0006351 (transcription, DNA-templated)
Cp4.1LG01g09640.1	AT4G39700.1 **** Heavy metal transport/detoxification superfamily protein LENGTH=158 IPR006121 (Heavy metal-associated domain, HMA) GO:0030001 (metal ion transport), GO:0046872 (metal ion binding)
Cp4.1LG01g09660.1	AT3G54390.1 ***- sequence-specific DNA binding transcription factors LENGTH=296
Cp4.1LG01g09670.1	AT5G07030.1 ***- Eukaryotic aspartyl protease family protein LENGTH=455 IPR001461 (Aspartic peptidase), IPR021109 (Aspartic peptidase domain) GO:0004190 (aspartic-type endopeptidase activity), GO:0006508 (proteolysis)
Cp4.1LG01g09690.1	AT3G12270.1 **** protein arginine methyltransferase 3 LENGTH=601 IPR007087 (Zinc finger, C2H2), IPR025799 (Protein arginine N-methyltransferase), IPR029063 (S-adenosyl-L-methionine-dependent methyltransferase) GO:0006479 (protein methylation), GO:0008168 (methyltransferase activity), GO:0046872 (metal ion binding)
Cp4.1LG01g09710.1	AT1G71697.1 **** choline kinase 1 LENGTH=346 IPR011009 (Protein kinase-like domain), IPR026712 (Choline/Ethanolamine kinase) GO:0016301 (kinase activity), GO:0016772 (transferase activity, transferring phosphorus-containing groups), GO:0046474 (glycerophospholipid biosynthetic process)
Cp4.1LG01g09720.1	sp|O24160|TGA21_TOBAC **** TGACG-sequence-specific DNA-binding protein TGA-2.1 IPR004827 (Basic-leucine zipper domain), IPR025422 (Transcription factor TGA like domain) GO:0003700 (sequence-specific DNA binding transcription factor activity), GO:0006351 (transcription, DNA-templated), GO:0006355 (regulation of transcription, DNA-templated), GO:0043565 (sequence-specific DNA binding)
Cp4.1LG01g09740.1	sp|Q9FY48|KEG_ARATH ***- E3 ubiquitin-protein ligase KEG IPR011009 (Protein kinase-like domain), IPR013083 (Zinc finger, RING/FYVE/PHD-type), IPR020683 (Ankyrin repeat-containing domain) GO:0004672 (protein kinase activity), GO:0005515 (protein binding), GO:0005524 (ATP binding), GO:0006468 (protein phosphorylation), GO:0008270 (zinc ion binding), GO:0016772 (transferase activity, transferring ph…
Cp4.1LG01g09750.1	AT3G12280.1 ***- retinoblastoma-related 1 LENGTH=1013 IPR024599 (Retinoblastoma-associated protein, N-terminal), IPR028309 (Retinoblastoma protein family) GO:0005634 (nucleus), GO:0006351 (transcription, DNA-templated), GO:0006357 (regulation of transcription from RNA polymerase II promoter), GO:0007049 (cell cycle), GO:0051726 (regulation of cell cycle)
Cp4.1LG01g09760.1	AT1G72050.2 ***- transcription factor IIIA LENGTH=412 IPR013087 (Zinc finger C2H2-type/integrase DNA-binding domain) GO:0003676 (nucleic acid binding), GO:0046872 (metal ion binding)
Cp4.1LG01g09780.1	Unknown protein
Cp4.1LG01g09790.1	sp|O80560|IP5PC_ARATH **** Type I inositol 1,4,5-trisphosphate 5-phosphatase 12 IPR005135 (Endonuclease/exonuclease/phosphatase), IPR015943 (WD40/YVTN repeat-like-containing domain) GO:0005515 (protein binding), GO:0046856 (phosphatidylinositol dephosphorylation)
Cp4.1LG01g09800.1	ref|XP_007010775.1| ***- Cytochrome P450 superfamily protein, putative isoform 1 [Theobroma cacao] gb|EOY19585.1| Cytochrome P450 superfamily protein, putative isoform 1 [Theobroma cacao] IPR001128 (Cytochrome P450) GO:0005506 (iron ion binding), GO:0016705 (oxidoreductase activity, acting on paired donors, with incorporation or reduction of molecular oxygen), GO:0020037 (heme binding), GO:005511…
Cp4.1LG01g09810.1	AT5G07050.1 *-** nodulin MtN21 /EamA-like transporter family protein LENGTH=402 IPR000620 (EamA domain), IPR030184 (WAT1-related protein) GO:0016020 (membrane), GO:0016021 (integral component of membrane), GO:0022857 (transmembrane transporter activity)
Cp4.1LG01g09820.1	sp|Q0JNR2|CYT12_ORYSJ **** Cysteine proteinase inhibitor 12 IPR000010 (Proteinase inhibitor I25, cystatin), IPR027214 (Cystatin) GO:0004869 (cysteine-type endopeptidase inhibitor activity)
Cp4.1LG01g09850.1	sp|Q8DEM1|CARA_VIBVU **** Carbamoyl-phosphate synthase small chain IPR006274 (Carbamoyl-phosphate synthase, small subunit), IPR029062 (Class I glutamine amidotransferase-like) GO:0004088 (carbamoyl-phosphate synthase (glutamine-hydrolyzing) activity), GO:0006207 ('de novo' pyrimidine nucleobase biosynthetic process), GO:0006541 (glutamine metabolic process)
Cp4.1LG01g09860.1	sp|A0JPP1|NC2A_RAT *-*- Dr1-associated corepressor IPR009072 (Histone-fold) GO:0005622 (intracellular), GO:0043565 (sequence-specific DNA binding), GO:0046982 (protein heterodimerization activity)
Cp4.1LG01g09890.1	AT5G06990.1 ***- Protein of unknown function, DUF617 LENGTH=261 IPR006460 (Protein of unknown function DUF617, plant)
Cp4.1LG01g09910.1	Unknown protein
Cp4.1LG01g09920.1	AT3G12400.1 ***- Ubiquitin-conjugating enzyme/RWD-like protein LENGTH=398 IPR016135 (Ubiquitin-conjugating enzyme/RWD-like), IPR017916 (Steadiness box) GO:0006464 (cellular protein modification process), GO:0015031 (protein transport)
Cp4.1LG01g09950.1	AT5G23440.1 *-*- ferredoxin/thioredoxin reductase subunit A (variable subunit) 1 LENGTH=182 IPR003698 (Lipoyl synthase), IPR008990 (Electron transport accessory protein-like domain) GO:0009107 (lipoate biosynthetic process), GO:0015979 (photosynthesis), GO:0016992 (lipoate synthase activity), GO:0051539 (4 iron, 4 sulfur cluster binding)
Cp4.1LG01g09960.1	AT3G24240.1 *-*- Leucine-rich repeat receptor-like protein kinase family protein LENGTH=1141 IPR001611 (Leucine-rich repeat), IPR003591 (Leucine-rich repeat, typical subtype), IPR013210 (Leucine-rich repeat-containing N-terminal, type 2), IPR025875 (Leucine rich repeat 4) GO:0005515 (protein binding)
Cp4.1LG01g09970.1	sp|Q9LRB0|LCBK1_ARATH **** Sphingoid long-chain bases kinase 1 IPR001206 (Diacylglycerol kinase, catalytic domain), IPR016064 (NAD kinase/diacylglycerol kinase-like domain) GO:0016301 (kinase activity)
Cp4.1LG01g09980.1	AT5G08520.1 ***- Duplicated homeodomain-like superfamily protein LENGTH=298 IPR009057 (Homeodomain-like) GO:0003677 (DNA binding), GO:0003682 (chromatin binding)
Cp4.1LG01g10000.1	sp|P27028|PPCE_ELIME *-** Prolyl endopeptidase IPR002470 (Peptidase S9A, prolyl oligopeptidase), IPR023302 (Peptidase S9A, N-terminal domain), IPR029058 (Alpha/Beta hydrolase fold) GO:0004252 (serine-type endopeptidase activity), GO:0006508 (proteolysis), GO:0008236 (serine-type peptidase activity), GO:0070008 (serine-type exopeptidase activity)
Cp4.1LG01g10010.1	AT3G54360.1 **** zinc ion binding LENGTH=405 IPR011990 (Tetratricopeptide-like helical domain), IPR013083 (Zinc finger, RING/FYVE/PHD-type) GO:0005515 (protein binding), GO:0008270 (zinc ion binding)
Cp4.1LG01g10020.1	AT3G54380.1 ***- SAC3/GANP/Nin1/mts3/eIF-3 p25 family LENGTH=406 IPR005062 (SAC3/GANP/Nin1/mts3/eIF-3 p25)
Cp4.1LG01g10030.1	sp|Q9U9A3|PPP6_DICDI ***- Serine/threonine-protein phosphatase 6 catalytic subunit IPR029052 (Metallo-dependent phosphatase-like) GO:0016787 (hydrolase activity)
Cp4.1LG01g10040.1	AT5G67320.1 *-*- WD-40 repeat family protein LENGTH=613 IPR015943 (WD40/YVTN repeat-like-containing domain), IPR020472 (G-protein beta WD-40 repeat), IPR026962 (Katanin p80 subunit B1), IPR028021 (Katanin p80 subunit, C-terminal) GO:0005515 (protein binding), GO:0008017 (microtubule binding), GO:0008352 (katanin complex), GO:0051013 (microtubule severing)
Cp4.1LG01g10060.1	AT3G20015.1 *-*- Eukaryotic aspartyl protease family protein LENGTH=470 IPR001461 (Aspartic peptidase), IPR021109 (Aspartic peptidase domain) GO:0004190 (aspartic-type endopeptidase activity), GO:0006508 (proteolysis)
Cp4.1LG01g10070.1	AT5G08580.1 **** Calcium-binding EF hand family protein LENGTH=391 IPR011992 (EF-hand domain pair) GO:0005509 (calcium ion binding)
Cp4.1LG01g10100.1	sp|Q0D3J9|C3H53_ORYSJ ***- Zinc finger CCCH domain-containing protein 53 IPR000571 (Zinc finger, CCCH-type), IPR012677 (Nucleotide-binding alpha-beta plait domain) GO:0000166 (nucleotide binding), GO:0003676 (nucleic acid binding), GO:0046872 (metal ion binding)
Cp4.1LG01g10120.1	AT1G01580.1 **** ferric reduction oxidase 2 LENGTH=725 IPR000778 (Cytochrome b245, heavy chain), IPR013130 (Ferric reductase transmembrane component-like domain), IPR017938 (Riboflavin synthase-like beta-barrel) GO:0016020 (membrane), GO:0016491 (oxidoreductase activity), GO:0055114 (oxidation-reduction process)
Cp4.1LG01g10130.1	gb|KHN07249.1| ***- Chaperone protein dnaJ 20, chloroplastic [Glycine soja] IPR001623 (DnaJ domain)
Cp4.1LG01g10140.1	AT5G08350.1 *-*- GRAM domain-containing protein / ABA-responsive protein-related LENGTH=222 IPR004182 (GRAM domain)
Cp4.1LG01g10160.1	AT5G08350.1 ***- GRAM domain-containing protein / ABA-responsive protein-related LENGTH=222 IPR004182 (GRAM domain)
Cp4.1LG01g10170.1	sp|Q9UKC9|FBXL2_HUMAN ***- F-box/LRR-repeat protein 2 IPR006553 (Leucine-rich repeat, cysteine-containing subtype)
Cp4.1LG01g10180.1	AT3G19920.1 ***- unknown protein; BEST Arabidopsis thaliana protein match is: unknown protein . LENGTH=416
Cp4.1LG01g10190.1	AT5G23280.1 ***- TCP family transcription factor LENGTH=250 IPR005333 (Transcription factor, TCP)
Cp4.1LG01g10200.1	sp|Q9LT17|BBR_ARATH ***- E3 ubiquitin ligase BIG BROTHER-related IPR013083 (Zinc finger, RING/FYVE/PHD-type) GO:0005515 (protein binding), GO:0008270 (zinc ion binding)
Cp4.1LG01g10220.1	AT5G23370.1 ***- GRAM domain-containing protein / ABA-responsive protein-related LENGTH=219 IPR004182 (GRAM domain)
Cp4.1LG01g10230.1	sp|P83876|TXN4A_HUMAN ***- Thioredoxin-like protein 4A IPR004123 (mRNA splicing factor, thioredoxin-like U5 snRNP), IPR012336 (Thioredoxin-like fold) GO:0005681 (spliceosomal complex), GO:0007067 (mitotic nuclear division)
Cp4.1LG01g10240.1	AT3G19960.2 **** myosin 1 LENGTH=1176 IPR000048 (IQ motif, EF-hand binding site), IPR027417 (P-loop containing nucleoside triphosphate hydrolase) GO:0003774 (motor activity), GO:0005515 (protein binding), GO:0005524 (ATP binding), GO:0016459 (myosin complex)
Cp4.1LG01g10260.1	sp|Q9FPS3|UBP24_ARATH **** Ubiquitin carboxyl-terminal hydrolase 24 IPR028889 (Ubiquitin specific protease domain) GO:0006511 (ubiquitin-dependent protein catabolic process), GO:0036459 (ubiquitinyl hydrolase activity)
Cp4.1LG01g10270.1	sp|Q9M2W3|PGPS2_ARATH **** CDP-diacylglycerol--glycerol-3-phosphate 3-phosphatidyltransferase 2 IPR000462 (CDP-alcohol phosphatidyltransferase) GO:0008444 (CDP-diacylglycerol-glycerol-3-phosphate 3-phosphatidyltransferase activity), GO:0008654 (phospholipid biosynthetic process), GO:0016020 (membrane), GO:0016021 (integral component of membrane), GO:0016780 (phosphotransferase activity, for other…
Cp4.1LG01g10280.1	ref|XP_007009722.1| ***- Tudor/PWWP/MBT superfamily protein isoform 5 [Theobroma cacao] gb|EOY18532.1| Tudor/PWWP/MBT superfamily protein isoform 5 [Theobroma cacao] IPR000313 (PWWP domain)
Cp4.1LG01g10290.1	sp|Q9H0Z9|RBM38_HUMAN *-** RNA-binding protein 38 IPR012677 (Nucleotide-binding alpha-beta plait domain) GO:0000166 (nucleotide binding), GO:0003676 (nucleic acid binding)
Cp4.1LG01g10300.1	sp|Q0JHZ2|C3H11_ORYSJ ***- Zinc finger CCCH domain-containing protein 11 IPR000571 (Zinc finger, CCCH-type) GO:0046872 (metal ion binding)
Cp4.1LG01g10310.1	sp|Q9LVG2|TOE2_ARATH **** AP2-like ethylene-responsive transcription factor TOE2 IPR016177 (DNA-binding domain) GO:0003677 (DNA binding), GO:0003700 (sequence-specific DNA binding transcription factor activity), GO:0006355 (regulation of transcription, DNA-templated)
Cp4.1LG01g10320.1	AT1G07900.1 ***- LOB domain-containing protein 1 LENGTH=190 IPR004883 (Lateral organ boundaries, LOB)
Cp4.1LG01g10330.1	sp|Q6ZT07|TBCD9_HUMAN *-*- TBC1 domain family member 9 IPR000195 (Rab-GTPase-TBC domain)
Cp4.1LG01g10350.1	AT5G02800.1 *-*- Protein kinase superfamily protein LENGTH=378 IPR011009 (Protein kinase-like domain) GO:0016772 (transferase activity, transferring phosphorus-containing groups)
Cp4.1LG01g10360.1	sp|Q9LY71|CKX6_ARATH **** Cytokinin dehydrogenase 6 IPR016164 (FAD-linked oxidase-like, C-terminal), IPR016166 (FAD-binding, type 2), IPR016170 (Vanillyl-alcohol oxidase/Cytokinin dehydrogenase C-terminal domain) GO:0003824 (catalytic activity), GO:0008762 (UDP-N-acetylmuramate dehydrogenase activity), GO:0009690 (cytokinin metabolic process), GO:0016491 (oxidoreductase activity), GO:0016614 (oxi…
Cp4.1LG01g10370.1	AT3G08550.1 ***- elongation defective 1 protein / ELD1 protein LENGTH=533
Cp4.1LG01g10380.1	AT5G13610.1 *-*- Protein of unknown function (DUF155) LENGTH=402 IPR001544 (Aminotransferase, class IV), IPR003734 (Protein of unknown function DUF155) GO:0003824 (catalytic activity), GO:0008152 (metabolic process)
Cp4.1LG01g10390.1	ref|XP_002526794.1| ***- conserved hypothetical protein [Ricinus communis] gb|EEF35600.1| conserved hypothetical protein [Ricinus communis]
Cp4.1LG01g10400.1	AT2G39380.1 **** exocyst subunit exo70 family protein H2 LENGTH=637 IPR004140 (Exocyst complex protein Exo70), IPR016159 (Cullin repeat-like-containing domain) GO:0000145 (exocyst), GO:0006887 (exocytosis)
Cp4.1LG01g10430.1	gb|AES63039.2| **** carbon-nitrogen family hydrolase [Medicago truncatula] IPR003010 (Carbon-nitrogen hydrolase) GO:0006807 (nitrogen compound metabolic process), GO:0016810 (hydrolase activity, acting on carbon-nitrogen (but not peptide) bonds)
Cp4.1LG01g10440.1	ref|XP_007009613.1| ***- SAC3/GANP/Nin1/mts3/eIF-3 p25 family isoform 2 [Theobroma cacao] gb|EOY18423.1| SAC3/GANP/Nin1/mts3/eIF-3 p25 family isoform 2 [Theobroma cacao] IPR005062 (SAC3/GANP/Nin1/mts3/eIF-3 p25)
Cp4.1LG01g10450.1	AT5G13560.1 ***- unknown protein; BEST Arabidopsis thaliana protein match is: unknown protein . LENGTH=679
Cp4.1LG01g10460.1	sp|A0JN52|SF3B3_BOVIN ***- Splicing factor 3B subunit 3 IPR004871 (Cleavage/polyadenylation specificity factor, A subunit, C-terminal), IPR015943 (WD40/YVTN repeat-like-containing domain) GO:0003676 (nucleic acid binding), GO:0005515 (protein binding), GO:0005634 (nucleus)
Cp4.1LG01g10470.1	ref|XP_007009628.1| *-*- Intracellular protein transport protein USO1, putative isoform 1 [Theobroma cacao] ref|XP_007009629.1| Intracellular protein transport protein USO1, putative isoform 1 [Theobroma cacao] ref|XP_007009630.1| Intracellular protein transport protein USO1, putative isoform 1 [Theobroma cacao] gb|EOY18438.1| Intracellular protein transport protein USO1, putative isoform 1 [Theo…
Cp4.1LG01g10480.1	sp|Q9M5L0|RL35_EUPES ***- 60S ribosomal protein L35 IPR001854 (Ribosomal protein L29) GO:0003735 (structural constituent of ribosome), GO:0005622 (intracellular), GO:0005840 (ribosome), GO:0006412 (translation)
Cp4.1LG01g10490.1	sp|Q5ZJ85|PRPF3_CHICK *-*- U4/U6 small nuclear ribonucleoprotein Prp3 IPR010541 (Domain of unknown function DUF1115), IPR013881 (Pre-mRNA-splicing factor 3), IPR024788 (Malectin-like carbohydrate-binding domain), IPR027104 (U4/U6 small nuclear ribonucleoprotein Prp3) GO:0000398 (mRNA splicing, via spliceosome), GO:0046540 (U4/U6 x U5 tri-snRNP complex)
Cp4.1LG01g10500.1	ref|XP_007009622.1| **** RNA-binding family protein with retrovirus zinc finger-like domain isoform 3 [Theobroma cacao] gb|EOY18432.1| RNA-binding family protein with retrovirus zinc finger-like domain isoform 3 [Theobroma cacao] IPR001878 (Zinc finger, CCHC-type), IPR012677 (Nucleotide-binding alpha-beta plait domain) GO:0000166 (nucleotide binding), GO:0003676 (nucleic acid binding), GO:0008270…
Cp4.1LG01g10510.1	AT3G12620.1 **** Protein phosphatase 2C family protein LENGTH=385 IPR001932 (PPM-type phosphatase domain), IPR015655 (Protein phosphatase 2C) GO:0003824 (catalytic activity), GO:0004722 (protein serine/threonine phosphatase activity), GO:0006470 (protein dephosphorylation)
Cp4.1LG01g10520.1	ref|XP_007009642.1| ***- Glutathione S-transferase family protein isoform 2 [Theobroma cacao] gb|EOY18452.1| Glutathione S-transferase family protein isoform 2 [Theobroma cacao] IPR012336 (Thioredoxin-like fold) GO:0005515 (protein binding)
Cp4.1LG01g10530.1	ref|XP_007009443.1| ***- RNA binding protein, putative [Theobroma cacao] gb|EOY18253.1| RNA binding protein, putative [Theobroma cacao] IPR027806 (Harbinger transposase-derived nuclease domain)
Cp4.1LG01g10540.1	AT5G13660.2 ***- unknown protein; FUNCTIONS IN: molecular_function unknown; INVOLVED IN: biological_process unknown; LOCATED IN: cellular_component unknown; BEST Arabidopsis thaliana protein match is: unknown protein . LENGTH=537 IPR011049 (Serralysin-like metalloprotease, C-terminal)
Cp4.1LG01g10550.1	AT3G55420.1 ***- unknown protein; Has 21 Blast hits to 21 proteins in 8 species: Archae - 0; Bacteria - 0; Metazoa - 0; Fungi - 0; Plants - 21; Viruses - 0; Other Eukaryotes - 0 (source: NCBI BLink). LENGTH=216
Cp4.1LG01g10560.1	sp|Q9AT35|RL23A_DAUCA ***- 60S ribosomal protein L23a IPR005633 (Ribosomal protein L23/L25, N-terminal), IPR013025 (Ribosomal protein L25/L23) GO:0000166 (nucleotide binding), GO:0003735 (structural constituent of ribosome), GO:0005622 (intracellular), GO:0005840 (ribosome), GO:0006412 (translation)
Cp4.1LG01g10570.1	AT1G75270.1 ***- dehydroascorbate reductase 2 LENGTH=213 IPR010987 (Glutathione S-transferase, C-terminal-like), IPR012336 (Thioredoxin-like fold) GO:0005515 (protein binding)
Cp4.1LG01g10580.1	ref|XP_006378735.1| *-*- RNA recognition motif-containing family protein [Populus trichocarpa] gb|ERP56532.1| RNA recognition motif-containing family protein [Populus trichocarpa] IPR001878 (Zinc finger, CCHC-type), IPR012677 (Nucleotide-binding alpha-beta plait domain) GO:0000166 (nucleotide binding), GO:0003676 (nucleic acid binding), GO:0008270 (zinc ion binding)
Cp4.1LG01g10590.1	AT3G55270.1 **** mitogen-activated protein kinase phosphatase 1 LENGTH=784 IPR007122 (Villin/Gelsolin), IPR024950 (Dual specificity phosphatase), IPR029006 (ADF-H/Gelsolin-like domain), IPR029021 (Protein-tyrosine phosphatase-like) GO:0003779 (actin binding), GO:0004725 (protein tyrosine phosphatase activity), GO:0006470 (protein dephosphorylation), GO:0008138 (protein tyrosine/serine/threonine p…
Cp4.1LG01g10600.1	sp|P52409|E13B_WHEAT ***- Glucan endo-1,3-beta-glucosidase IPR000490 (Glycoside hydrolase, family 17), IPR012946 (X8 domain), IPR017853 (Glycoside hydrolase superfamily) GO:0004553 (hydrolase activity, hydrolyzing O-glycosyl compounds), GO:0005975 (carbohydrate metabolic process)
Cp4.1LG01g10610.1	AT2G39430.1 ***- Disease resistance-responsive (dirigent-like protein) family protein LENGTH=322 IPR004265 (Plant disease resistance response protein)
Cp4.1LG01g10630.1	sp|Q8L3X8|SRC30_ARATH *-*- Serine/arginine-rich SC35-like splicing factor SCL30 IPR012677 (Nucleotide-binding alpha-beta plait domain) GO:0000166 (nucleotide binding), GO:0003676 (nucleic acid binding)
Cp4.1LG01g10640.1	AT5G65750.1 **** 2-oxoglutarate dehydrogenase, E1 component LENGTH=1025 IPR011603 (2-oxoglutarate dehydrogenase E1 component), IPR029061 (Thiamin diphosphate-binding fold) GO:0004591 (oxoglutarate dehydrogenase (succinyl-transferring) activity), GO:0006099 (tricarboxylic acid cycle), GO:0008152 (metabolic process), GO:0016624 (oxidoreductase activity, acting on the aldehyde or oxo group of donors…
Cp4.1LG01g10650.1	AT3G55240.1 ***- Plant protein 1589 of unknown function LENGTH=95 IPR006476 (Conserved hypothetical protein CHP01589, plant)
Cp4.1LG01g10660.1	sp|Q1MQJ3|RLMN_LAWIP **** Dual-specificity RNA methyltransferase RlmN IPR004383 (Ribosomal RNA large subunit methyltransferase RlmN/Cfr), IPR013785 (Aldolase-type TIM barrel) GO:0003824 (catalytic activity), GO:0005737 (cytoplasm), GO:0006364 (rRNA processing), GO:0008173 (RNA methyltransferase activity), GO:0030488 (tRNA methylation), GO:0051536 (iron-sulfur cluster binding), GO:0070475 (rRNA ba…
Cp4.1LG01g10670.1	sp|Q5NA18|MTP5_ORYSJ ***- Metal tolerance protein 5 IPR002524 (Cation efflux protein), IPR027469 (Cation efflux protein transmembrane domain), IPR027470 (Cation efflux protein cytoplasmic domain) GO:0006812 (cation transport), GO:0008324 (cation transmembrane transporter activity), GO:0016021 (integral component of membrane), GO:0055085 (transmembrane transport)
Cp4.1LG01g10680.1	AT2G39510.1 **** nodulin MtN21 /EamA-like transporter family protein LENGTH=374 IPR000620 (EamA domain), IPR030184 (WAT1-related protein) GO:0016020 (membrane), GO:0016021 (integral component of membrane), GO:0022857 (transmembrane transporter activity)
Cp4.1LG01g10690.1	AT2G28710.1 ***- C2H2-type zinc finger family protein LENGTH=156 IPR015880 (Zinc finger, C2H2-like) GO:0046872 (metal ion binding)
Cp4.1LG01g10710.1	ref|XP_002531574.1| ***- conserved hypothetical protein [Ricinus communis] gb|EEF30810.1| conserved hypothetical protein [Ricinus communis] IPR012552 (DVL)
Cp4.1LG01g10720.1	sp|B9SR15|CSPL4_RICCO ***- CASP-like protein 4C1 IPR006459 (Casparian strip membrane protein), IPR006702 (Domain of unknown function DUF588)
Cp4.1LG01g10730.1	sp|Q9VLQ1|ALG5_DROME ***- Dolichyl-phosphate beta-glucosyltransferase IPR029044 (Nucleotide-diphospho-sugar transferases)
Cp4.1LG01g10740.1	AT3G12590.1 ***- unknown protein; INVOLVED IN: biological_process unknown; LOCATED IN: chloroplast; Has 50 Blast hits to 41 proteins in 15 species: Archae - 0; Bacteria - 0; Metazoa - 2; Fungi - 0; Plants - 43; Viruses - 0; Other Eukaryotes - 5 (source: NCBI BLink). LENGTH=1184
Cp4.1LG01g10750.1	sp|Q13367|AP3B2_HUMAN *-** AP-3 complex subunit beta-2 IPR002553 (Clathrin/coatomer adaptor, adaptin-like, N-terminal), IPR016024 (Armadillo-type fold), IPR026739 (AP complex subunit beta), IPR029390 (AP-3 complex subunit beta, C-terminal domain) GO:0005488 (binding), GO:0006886 (intracellular protein transport), GO:0016192 (vesicle-mediated transport), GO:0030117 (membrane coat), GO:0030123 (AP-…
Cp4.1LG01g10760.1	sp|P20790|RAB8A_DICDI ***- Ras-related protein Rab-8A IPR001806 (Small GTPase superfamily), IPR027417 (P-loop containing nucleoside triphosphate hydrolase) GO:0005525 (GTP binding), GO:0005622 (intracellular), GO:0007165 (signal transduction), GO:0007264 (small GTPase mediated signal transduction), GO:0015031 (protein transport), GO:0016020 (membrane)
Cp4.1LG01g10780.1	AT5G02460.1 *-** Dof-type zinc finger DNA-binding family protein LENGTH=399 IPR003851 (Zinc finger, Dof-type) GO:0003677 (DNA binding), GO:0006355 (regulation of transcription, DNA-templated)
Cp4.1LG01g10790.1	AT3G56580.2 ***- RING/U-box superfamily protein LENGTH=320 IPR010543 (Domain of unknown function DUF1117), IPR013083 (Zinc finger, RING/FYVE/PHD-type) GO:0005515 (protein binding), GO:0008270 (zinc ion binding)
Cp4.1LG01g10810.1	AT3G12110.1 ***- actin-11 LENGTH=377 IPR004000 (Actin family)
Cp4.1LG01g10820.1	AT3G12380.2 ***- actin-related protein 5 LENGTH=730 IPR004000 (Actin family) GO:0006281 (DNA repair), GO:0006355 (regulation of transcription, DNA-templated), GO:0031011 (Ino80 complex)
Cp4.1LG01g10830.1	AT3G48670.1 ***- XH/XS domain-containing protein LENGTH=647 IPR005379 (Uncharacterised domain XH), IPR005380 (XS domain), IPR005381 (Zinc finger-XS domain) GO:0031047 (gene silencing by RNA)
Cp4.1LG01g10840.1	AT2G28950.1 ***- expansin A6 LENGTH=257 IPR007118 (Expansin/Lol pI) GO:0005576 (extracellular region), GO:0009664 (plant-type cell wall organization)
Cp4.1LG01g10860.1	AT5G06080.1 *-*- LOB domain-containing protein 33 LENGTH=177 IPR004883 (Lateral organ boundaries, LOB)
Cp4.1LG01g10870.1	AT2G29200.1 ***- pumilio 1 LENGTH=968 IPR012940 (Nucleic acid binding NABP), IPR016024 (Armadillo-type fold) GO:0003723 (RNA binding), GO:0005488 (binding)
Cp4.1LG01g10880.1	AT5G59100.1 **** Subtilisin-like serine endopeptidase family protein LENGTH=741 IPR015500 (Peptidase S8, subtilisin-related), IPR023828 (Peptidase S8, subtilisin, Ser-active site) GO:0004252 (serine-type endopeptidase activity), GO:0006508 (proteolysis)
Cp4.1LG01g10890.1	AT2G39830.1 ***- DA1-related protein 2 LENGTH=528 IPR001781 (Zinc finger, LIM-type), IPR022087 (Protein DA1-like) GO:0008270 (zinc ion binding)
Cp4.1LG01g10900.1	AT4G34980.1 *-** subtilisin-like serine protease 2 LENGTH=764 IPR015500 (Peptidase S8, subtilisin-related), IPR023828 (Peptidase S8, subtilisin, Ser-active site) GO:0004252 (serine-type endopeptidase activity), GO:0006508 (proteolysis)
Cp4.1LG01g10920.1	gb|KEH34733.1| ***- AT hook motif DNA-binding family protein [Medicago truncatula] IPR014476 (AT-hook motif nuclear-localised protein)
Cp4.1LG01g10930.1	sp|A9JRC7|PP4CB_DANRE ***- Serine/threonine-protein phosphatase 4 catalytic subunit B IPR029052 (Metallo-dependent phosphatase-like) GO:0016787 (hydrolase activity)
Cp4.1LG01g10940.1	sp|Q7X9A0|RCA1_LARTR ***- Ribulose bisphosphate carboxylase/oxygenase activase 1, chloroplastic IPR003959 (ATPase, AAA-type, core), IPR027417 (P-loop containing nucleoside triphosphate hydrolase) GO:0005524 (ATP binding)
Cp4.1LG01g10950.1	AT1G01960.1 **** SEC7-like guanine nucleotide exchange family protein LENGTH=1750 IPR000904 (Sec7 domain), IPR016024 (Armadillo-type fold), IPR023394 (Sec7 domain, alpha orthogonal bundle) GO:0005086 (ARF guanyl-nucleotide exchange factor activity), GO:0005488 (binding), GO:0032012 (regulation of ARF protein signal transduction)
Cp4.1LG01g10960.1	AT3G55640.1 ***- Mitochondrial substrate carrier family protein LENGTH=332 IPR002067 (Mitochondrial carrier protein), IPR023395 (Mitochondrial carrier domain) GO:0055085 (transmembrane transport)
Cp4.1LG01g10970.1	AT4G34980.1 **** subtilisin-like serine protease 2 LENGTH=764 IPR015500 (Peptidase S8, subtilisin-related) GO:0004252 (serine-type endopeptidase activity), GO:0006508 (proteolysis)
Cp4.1LG01g10980.1	AT2G39750.1 *-*- S-adenosyl-L-methionine-dependent methyltransferases superfamily protein LENGTH=694 IPR004159 (Putative S-adenosyl-L-methionine-dependent methyltransferase), IPR029063 (S-adenosyl-L-methionine-dependent methyltransferase) GO:0008168 (methyltransferase activity)
Cp4.1LG01g10990.1	AT3G55580.1 ***- Regulator of chromosome condensation (RCC1) family protein LENGTH=488 IPR009091 (Regulator of chromosome condensation 1/beta-lactamase-inhibitor protein II)
Cp4.1LG01g11000.1	AT3G46850.1 *-*- Subtilase family protein LENGTH=736 IPR015500 (Peptidase S8, subtilisin-related)
Cp4.1LG01g11010.1	ref|XP_007009141.1| ***- WAS/WASL-interacting protein family member 2, putative isoform 1 [Theobroma cacao] gb|EOY17951.1| WAS/WASL-interacting protein family member 2, putative isoform 1 [Theobroma cacao]
Cp4.1LG01g11020.1	AT3G11280.1 ***- Duplicated homeodomain-like superfamily protein LENGTH=263 IPR009057 (Homeodomain-like) GO:0003677 (DNA binding), GO:0003682 (chromatin binding)
Cp4.1LG01g11030.1	AT3G11320.1 ***- Nucleotide-sugar transporter family protein LENGTH=308 IPR004853 (Triose-phosphate transporter domain)
Cp4.1LG01g11050.1	AT2G37180.1 *-*- Aquaporin-like superfamily protein LENGTH=285 IPR000425 (Major intrinsic protein), IPR023271 (Aquaporin-like) GO:0005215 (transporter activity), GO:0006810 (transport), GO:0016020 (membrane)
Cp4.1LG01g11060.1	sp|Q9FFK1|SYP31_ARATH ***- Syntaxin-31 IPR010989 (t-SNARE) GO:0005484 (SNAP receptor activity), GO:0005515 (protein binding), GO:0006886 (intracellular protein transport), GO:0016020 (membrane), GO:0016192 (vesicle-mediated transport)
Cp4.1LG01g11070.1	sp|B3E2M3|F16PA_GEOLS **** Fructose-1,6-bisphosphatase class 1 IPR000146 (Fructose-1,6-bisphosphatase class 1/Sedoheputulose-1,7-bisphosphatase) GO:0005975 (carbohydrate metabolic process), GO:0042132 (fructose 1,6-bisphosphate 1-phosphatase activity), GO:0042578 (phosphoric ester hydrolase activity)
Cp4.1LG01g11090.1	AT1G22380.1 **** UDP-glucosyl transferase 85A3 LENGTH=488 IPR002213 (UDP-glucuronosyl/UDP-glucosyltransferase) GO:0008152 (metabolic process), GO:0016758 (transferase activity, transferring hexosyl groups)
Cp4.1LG01g11100.1	sp|Q9LMK0|R35A1_ARATH ***- 60S ribosomal protein L35a-1 IPR001780 (Ribosomal protein L35A), IPR009000 (Translation protein, beta-barrel domain) GO:0003735 (structural constituent of ribosome), GO:0005622 (intracellular), GO:0005840 (ribosome), GO:0006412 (translation)
Cp4.1LG01g11110.1	sp|O04197|COI1_ARATH ***- Coronatine-insensitive protein 1 IPR001810 (F-box domain) GO:0005515 (protein binding)
Cp4.1LG01g11130.1	sp|Q42112|RLA02_ARATH ***- 60S acidic ribosomal protein P0-2 IPR001790 (Ribosomal protein L10P) GO:0005622 (intracellular), GO:0042254 (ribosome biogenesis)
Cp4.1LG01g11140.1	AT2G39900.1 **** GATA type zinc finger transcription factor family protein LENGTH=200 IPR001781 (Zinc finger, LIM-type) GO:0008270 (zinc ion binding)
Cp4.1LG01g11150.1	AT1G22380.1 **** UDP-glucosyl transferase 85A3 LENGTH=488 IPR002213 (UDP-glucuronosyl/UDP-glucosyltransferase) GO:0008152 (metabolic process), GO:0016758 (transferase activity, transferring hexosyl groups)
Cp4.1LG01g11160.1	sp|P44797|PUR8_HAEIN **** Adenylosuccinate lyase IPR000362 (Fumarate lyase family), IPR008948 (L-Aspartase-like), IPR024083 (Fumarase/histidase, N-terminal) GO:0003824 (catalytic activity), GO:0004018 (N6-(1,2-dicarboxyethyl)AMP AMP-lyase (fumarate-forming) activity), GO:0006188 (IMP biosynthetic process), GO:0009152 (purine ribonucleotide biosynthetic process)
Cp4.1LG01g11180.1	sp|P59234|YIPL_SOLTU ***- Protein yippee-like IPR004910 (Yippee/Mis18)
Cp4.1LG01g11190.1	AT2G37180.1 ***- Aquaporin-like superfamily protein LENGTH=285 IPR000425 (Major intrinsic protein), IPR023271 (Aquaporin-like) GO:0005215 (transporter activity), GO:0006810 (transport), GO:0016020 (membrane)
Cp4.1LG01g11200.1	AT2G37180.1 ***- Aquaporin-like superfamily protein LENGTH=285 IPR000425 (Major intrinsic protein), IPR023271 (Aquaporin-like) GO:0005215 (transporter activity), GO:0006810 (transport), GO:0016020 (membrane)
Cp4.1LG01g11210.1	AT2G39970.1 ***- Mitochondrial substrate carrier family protein LENGTH=331 IPR018108 (Mitochondrial substrate/solute carrier), IPR023395 (Mitochondrial carrier domain)
Cp4.1LG01g11220.1	AT2G39960.1 **** Microsomal signal peptidase 25 kDa subunit (SPC25) LENGTH=192 IPR009582 (Signal peptidase complex subunit 2) GO:0005787 (signal peptidase complex), GO:0006465 (signal peptide processing), GO:0008233 (peptidase activity), GO:0016021 (integral component of membrane)
Cp4.1LG01g11230.1	sp|P13853|HS17C_ARATH *-*- 17.6 kDa class I heat shock protein 3 IPR008978 (HSP20-like chaperone)
Cp4.1LG01g11240.1	sp|O80443|GDL46_ARATH ***- GDSL esterase/lipase IPR013830 (SGNH hydrolase-type esterase domain) GO:0016788 (hydrolase activity, acting on ester bonds)
Cp4.1LG01g11250.1	sp|P40977|PLC1_SCHPO **** 1-phosphatidylinositol 4,5-bisphosphate phosphodiesterase 1 IPR001192 (Phosphoinositide phospholipase C family), IPR011992 (EF-hand domain pair) GO:0004435 (phosphatidylinositol phospholipase C activity), GO:0005515 (protein binding), GO:0006629 (lipid metabolic process), GO:0007165 (signal transduction), GO:0008081 (phosphoric diester hydrolase activity), GO:0035556 (in…
Cp4.1LG01g11260.1	sp|Q9XEE6|C3H29_ARATH ***- Zinc finger CCCH domain-containing protein 29 IPR000571 (Zinc finger, CCCH-type), IPR020683 (Ankyrin repeat-containing domain) GO:0005515 (protein binding), GO:0046872 (metal ion binding)
Cp4.1LG01g11270.1	sp|Q9FFF5|ALFL1_ARATH ***- PHD finger protein ALFIN-LIKE 1 IPR013083 (Zinc finger, RING/FYVE/PHD-type), IPR021998 (Alfin) GO:0005515 (protein binding), GO:0006355 (regulation of transcription, DNA-templated), GO:0008270 (zinc ion binding), GO:0042393 (histone binding)
Cp4.1LG01g11280.1	ref|XP_002533647.1| *-*- conserved hypothetical protein [Ricinus communis] gb|EEF28735.1| conserved hypothetical protein [Ricinus communis] IPR009741 (Protein of unknown function DUF1313)
Cp4.1LG01g11290.1	AT5G05690.1 ***- Cytochrome P450 superfamily protein LENGTH=472 IPR001128 (Cytochrome P450) GO:0005506 (iron ion binding), GO:0016705 (oxidoreductase activity, acting on paired donors, with incorporation or reduction of molecular oxygen), GO:0020037 (heme binding), GO:0055114 (oxidation-reduction process)
Cp4.1LG01g11300.1	sp|Q42527|PAI2_ARATH **** N-(5'-phosphoribosyl)anthranilate isomerase 2, chloroplastic IPR013785 (Aldolase-type TIM barrel) GO:0003824 (catalytic activity), GO:0004640 (phosphoribosylanthranilate isomerase activity), GO:0006568 (tryptophan metabolic process), GO:0008152 (metabolic process)
Cp4.1LG01g11330.1	ref|XP_007026669.1| ***- Transducin family protein / WD-40 repeat family protein, putative isoform 1 [Theobroma cacao] gb|EOY07171.1| Transducin family protein / WD-40 repeat family protein, putative isoform 1 [Theobroma cacao] IPR001388 (Synaptobrevin), IPR015943 (WD40/YVTN repeat-like-containing domain) GO:0005515 (protein binding), GO:0016021 (integral component of membrane), GO:0016192 (vesic…
Cp4.1LG01g11340.1	AT3G55960.1 ***- Haloacid dehalogenase-like hydrolase (HAD) superfamily protein LENGTH=305 IPR004274 (NLI interacting factor), IPR023214 (HAD-like domain) GO:0005515 (protein binding), GO:0016791 (phosphatase activity)
Cp4.1LG01g11350.1	AT5G05680.1 ***- nuclear pore complex protein-related LENGTH=810 IPR019321 (Nucleoporin Nup88)
Cp4.1LG01g11360.1	AT5G05580.1 ***- fatty acid desaturase 8 LENGTH=435 IPR005804 (Fatty acid desaturase, type 1), IPR021863 (Protein of unknown function DUF3474) GO:0006629 (lipid metabolic process), GO:0016717 (oxidoreductase activity, acting on paired donors, with oxidation of a pair of donors resulting in the reduction of molecular oxygen to two molecules of water), GO:0055114 (oxidation-reduction process)
Cp4.1LG01g11370.1	sp|P52015|CYP7_CAEEL **** Peptidyl-prolyl cis-trans isomerase 7 IPR002130 (Cyclophilin-type peptidyl-prolyl cis-trans isomerase domain), IPR024936 (Cyclophilin-type peptidyl-prolyl cis-trans isomerase), IPR029000 (Cyclophilin-like domain) GO:0000413 (protein peptidyl-prolyl isomerization), GO:0003755 (peptidyl-prolyl cis-trans isomerase activity), GO:0006457 (protein folding)
Cp4.1LG01g11380.1	AT5G05600.1 **** 2-oxoglutarate (2OG) and Fe(II)-dependent oxygenase superfamily protein LENGTH=371 IPR002283 (Isopenicillin N synthase), IPR026992 (Non-haem dioxygenase N-terminal domain), IPR027443 (Isopenicillin N synthase-like) GO:0005506 (iron ion binding), GO:0016491 (oxidoreductase activity), GO:0016706 (oxidoreductase activity, acting on paired donors, with incorporation or reduction of m…
Cp4.1LG01g11390.1	gb|AES99595.2| *-*- Serine/Threonine-kinase CCR3-like protein, putative [Medicago truncatula] IPR009091 (Regulator of chromosome condensation 1/beta-lactamase-inhibitor protein II), IPR011009 (Protein kinase-like domain) GO:0016772 (transferase activity, transferring phosphorus-containing groups)
Cp4.1LG01g11400.1	AT1G31320.1 ***- LOB domain-containing protein 4 LENGTH=172 IPR004883 (Lateral organ boundaries, LOB)
Cp4.1LG01g11420.1	AT2G30020.1 **** Protein phosphatase 2C family protein LENGTH=396 IPR001932 (PPM-type phosphatase domain), IPR015655 (Protein phosphatase 2C) GO:0003824 (catalytic activity), GO:0004722 (protein serine/threonine phosphatase activity), GO:0006470 (protein dephosphorylation)
Cp4.1LG01g11430.1	AT2G40320.1 ***- TRICHOME BIREFRINGENCE-LIKE 33 LENGTH=425 IPR025846 (PMR5 N-terminal domain), IPR026057 (PC-Esterase)
Cp4.1LG01g11440.1	sp|P46300|RS4_SOLTU ***- 40S ribosomal protein S4 IPR000876 (Ribosomal protein S4e) GO:0003723 (RNA binding), GO:0003735 (structural constituent of ribosome), GO:0005622 (intracellular), GO:0005840 (ribosome), GO:0006412 (translation)
Cp4.1LG01g11450.1	sp|O49686|PYR1_ARATH ***- Abscisic acid receptor PYR1 IPR019587 (Polyketide cyclase/dehydrase), IPR023393 (START-like domain)
Cp4.1LG01g11460.1	AT5G58530.1 ***- Glutaredoxin family protein LENGTH=273 IPR012336 (Thioredoxin-like fold) GO:0009055 (electron carrier activity), GO:0015035 (protein disulfide oxidoreductase activity), GO:0045454 (cell redox homeostasis)
Cp4.1LG01g11470.1	AT2G40300.1 ***- ferritin 4 LENGTH=259 IPR001519 (Ferritin), IPR008331 (Ferritin/DPS protein domain), IPR009078 (Ferritin-like superfamily) GO:0006826 (iron ion transport), GO:0006879 (cellular iron ion homeostasis), GO:0008199 (ferric iron binding)
Cp4.1LG01g11480.1	AT2G40290.1 **** Eukaryotic translation initiation factor 2 subunit 1 LENGTH=344 IPR011488 (Translation initiation factor 2, alpha subunit), IPR012340 (Nucleic acid-binding, OB-fold), IPR024054 (Translation initiation factor 2, alpha subunit, middle domain), IPR024055 (Translation initiation factor 2, alpha subunit, C-terminal) GO:0003676 (nucleic acid binding), GO:0003723 (RNA binding), GO:00037…
Cp4.1LG01g11500.1	sp|Q54JC8|PUR4_DICDI **** Phosphoribosylformylglycinamidine synthase IPR010073 (Phosphoribosylformylglycinamidine synthase), IPR016188 (PurM, N-terminal-like), IPR029062 (Class I glutamine amidotransferase-like) GO:0003824 (catalytic activity), GO:0004642 (phosphoribosylformylglycinamidine synthase activity), GO:0006189 ('de novo' IMP biosynthetic process)
Cp4.1LG01g11510.1	ref|XP_002520771.1| *-*- cohesin subunit rad21, putative [Ricinus communis] gb|EEF41480.1| cohesin subunit rad21, putative [Ricinus communis] IPR006910 (Rad21/Rec8-like protein, N-terminal) GO:0005515 (protein binding)
Cp4.1LG01g11520.1	AT1G09870.1 **** histidine acid phosphatase family protein LENGTH=487 IPR029033 (Histidine phosphatase superfamily) GO:0003993 (acid phosphatase activity)
Cp4.1LG01g11530.1	AT2G40280.1 *-*- S-adenosyl-L-methionine-dependent methyltransferases superfamily protein LENGTH=589 IPR004159 (Putative S-adenosyl-L-methionine-dependent methyltransferase), IPR029063 (S-adenosyl-L-methionine-dependent methyltransferase) GO:0008168 (methyltransferase activity)
Cp4.1LG01g11560.1	AT2G40470.1 ***- LOB domain-containing protein 15 LENGTH=224 IPR004883 (Lateral organ boundaries, LOB)
Cp4.1LG01g11570.1	AT2G40390.1 ***- unknown protein; BEST Arabidopsis thaliana protein match is: unknown protein . LENGTH=496
Cp4.1LG01g11580.1	AT5G58440.1 *-*- sorting nexin 2A LENGTH=587 IPR001683 (Phox homologous domain), IPR015404 (Vps5 C-terminal) GO:0035091 (phosphatidylinositol binding)
Cp4.1LG01g11590.1	AT3G56200.1 ***- Transmembrane amino acid transporter family protein LENGTH=435 IPR013057 (Amino acid transporter, transmembrane domain)
Cp4.1LG01g11600.1	AT3G56200.1 ***- Transmembrane amino acid transporter family protein LENGTH=435 IPR013057 (Amino acid transporter, transmembrane domain)
Cp4.1LG01g11620.1	Unknown protein
Cp4.1LG01g11640.1	AT5G05360.1 *-*- unknown protein; INVOLVED IN: biological_process unknown; LOCATED IN: chloroplast; BEST Arabidopsis thaliana protein match is: unknown protein . LENGTH=163 IPR011990 (Tetratricopeptide-like helical domain) GO:0005515 (protein binding)
Cp4.1LG01g11650.1	AT3G56190.1 ***- alpha-soluble NSF attachment protein 2 LENGTH=289 IPR000744 (NSF attachment protein) GO:0005515 (protein binding), GO:0006886 (intracellular protein transport)
Cp4.1LG01g11660.1	sp|Q8VZR7|PTR30_ARATH ***- Protein NRT1/ PTR FAMILY 5.1 IPR000109 (Proton-dependent oligopeptide transporter family), IPR020846 (Major facilitator superfamily domain) GO:0005215 (transporter activity), GO:0006810 (transport), GO:0016020 (membrane)
Cp4.1LG01g11670.1	AT2G40540.1 **** potassium transporter 2 LENGTH=794 IPR003855 (Potassium transporter) GO:0015079 (potassium ion transmembrane transporter activity), GO:0016020 (membrane), GO:0071805 (potassium ion transmembrane transport)
Cp4.1LG01g11680.1	AT3G24240.1 *-** Leucine-rich repeat receptor-like protein kinase family protein LENGTH=1141 IPR001611 (Leucine-rich repeat), IPR003591 (Leucine-rich repeat, typical subtype), IPR011009 (Protein kinase-like domain), IPR013210 (Leucine-rich repeat-containing N-terminal, type 2), IPR013320 (Concanavalin A-like lectin/glucanase domain) GO:0004672 (protein kinase activity), GO:0005515 (protein bindin…
Cp4.1LG01g11690.1	AT2G40430.2 *-*- FUNCTIONS IN: molecular_function unknown; INVOLVED IN: biological_process unknown; LOCATED IN: cellular_component unknown; EXPRESSED IN: 22 plant structures; EXPRESSED DURING: 13 growth stages; IPR011687 (Ribosome biogenesis protein Nop53/GLTSCR2)
Cp4.1LG01g11700.1	AT2G40490.1 **** Uroporphyrinogen decarboxylase LENGTH=394 IPR006361 (Uroporphyrinogen decarboxylase HemE), IPR029021 (Protein-tyrosine phosphatase-like) GO:0004853 (uroporphyrinogen decarboxylase activity), GO:0006470 (protein dephosphorylation), GO:0006779 (porphyrin-containing compound biosynthetic process), GO:0008138 (protein tyrosine/serine/threonine phosphatase activity), GO:0016311 (depho…
Cp4.1LG01g11730.1	sp|Q9SIT5|CHX15_ARATH **** Cation/H(+) antiporter 15 IPR006153 (Cation/H+ exchanger), IPR030153 (Cation/H(+) exchanger, plant) GO:0005451 (monovalent cation:proton antiporter activity), GO:0006812 (cation transport), GO:0006813 (potassium ion transport), GO:0006814 (sodium ion transport), GO:0015299 (solute:proton antiporter activity), GO:0016021 (integral component of membrane), GO:0055085 (tran…
Cp4.1LG01g11740.1	AT5G05380.1 ***- prenylated RAB acceptor 1.B3 LENGTH=217 IPR004895 (Prenylated rab acceptor PRA1)
Cp4.1LG01g11770.1	gb|AGR44724.1| ***- SAUR family protein [Morus alba] IPR003676 (Small auxin-up RNA)
Cp4.1LG01g11780.1	AT5G14090.1 ***- unknown protein; Has 56 Blast hits to 56 proteins in 18 species: Archae - 0; Bacteria - 0; Metazoa - 0; Fungi - 2; Plants - 46; Viruses - 0; Other Eukaryotes - 8 (source: NCBI BLink). LENGTH=358
Cp4.1LG01g11790.1	sp|P80311|PPIB_BOVIN **** Peptidyl-prolyl cis-trans isomerase B IPR002130 (Cyclophilin-type peptidyl-prolyl cis-trans isomerase domain), IPR024936 (Cyclophilin-type peptidyl-prolyl cis-trans isomerase), IPR029000 (Cyclophilin-like domain) GO:0000413 (protein peptidyl-prolyl isomerization), GO:0003755 (peptidyl-prolyl cis-trans isomerase activity), GO:0006457 (protein folding)
Cp4.1LG01g11800.1	AT1G24300.1 *-*- GYF domain-containing protein LENGTH=1495 IPR003169 (GYF domain) GO:0005515 (protein binding)
Cp4.1LG01g11810.1	sp|Q9FYG2|CMTA4_ARATH **** Calmodulin-binding transcription activator 4 IPR000048 (IQ motif, EF-hand binding site), IPR005559 (CG-1 DNA-binding domain), IPR013783 (Immunoglobulin-like fold), IPR014756 (Immunoglobulin E-set), IPR020683 (Ankyrin repeat-containing domain), IPR027417 (P-loop containing nucleoside triphosphate hydrolase) GO:0003677 (DNA binding), GO:0005515 (protein binding), GO:00056…
Cp4.1LG01g11820.1	AT5G08370.1 ***- alpha-galactosidase 2 LENGTH=396 IPR000111 (Glycoside hydrolase, clan GH-D), IPR013780 (Glycosyl hydrolase, family 13, all-beta) GO:0003824 (catalytic activity), GO:0004553 (hydrolase activity, hydrolyzing O-glycosyl compounds), GO:0005975 (carbohydrate metabolic process)
Cp4.1LG01g11830.1	Unknown protein
Cp4.1LG01g11840.1	ref|XP_002514883.1| ***- conserved hypothetical protein [Ricinus communis] gb|EEF47437.1| conserved hypothetical protein [Ricinus communis]
Cp4.1LG01g11860.1	sp|O65874|MTF1_PEA **** MADS-box transcription factor 1 IPR002100 (Transcription factor, MADS-box), IPR002487 (Transcription factor, K-box) GO:0003677 (DNA binding), GO:0003700 (sequence-specific DNA binding transcription factor activity), GO:0005634 (nucleus), GO:0006355 (regulation of transcription, DNA-templated), GO:0046983 (protein dimerization activity)
Cp4.1LG01g11880.1	gb|ADZ73426.1| *-*- B-zip transcription factor [Vitis pseudoreticulata] IPR012458 (Protein of unknown function DUF1664)
Cp4.1LG01g11890.1	AT1G27370.1 *-** squamosa promoter binding protein-like 10 LENGTH=396 IPR004333 (Transcription factor, SBP-box) GO:0003677 (DNA binding), GO:0005634 (nucleus)
Cp4.1LG01g11900.1	Unknown proteinIPR002100 (Transcription factor, MADS-box) GO:0003677 (DNA binding), GO:0046983 (protein dimerization activity)
Cp4.1LG01g11930.1	AT5G30495.2 ***- Fcf2 pre-rRNA processing protein LENGTH=196 IPR014810 (Fcf2 pre-rRNA processing)
Cp4.1LG01g11940.1	ref|XP_002514875.1| **** amino acid binding protein, putative [Ricinus communis] gb|EEF47429.1| amino acid binding protein, putative [Ricinus communis] IPR002912 (ACT domain) GO:0008152 (metabolic process), GO:0016597 (amino acid binding)
Cp4.1LG01g11960.1	gb|KEH39153.1| **** proton pump interactor, putative [Medicago truncatula] IPR029669 (Proton pump-interactor) GO:0005783 (endoplasmic reticulum), GO:0005886 (plasma membrane), GO:0010155 (regulation of proton transport)
Cp4.1LG01g11980.1	AT1G27320.1 **** histidine kinase 3 LENGTH=1036 IPR003594 (Histidine kinase-like ATPase, C-terminal domain), IPR004358 (Signal transduction histidine kinase-related protein, C-terminal), IPR005467 (Signal transduction histidine kinase, core), IPR006189 (CHASE), IPR009082 (Signal transduction histidine kinase, homodimeric domain), IPR011006 (CheY-like superfamily) GO:0000155 (phosphorelay sensor k…
Cp4.1LG01g11990.1	AT2G40620.1 ***- Basic-leucine zipper (bZIP) transcription factor family protein LENGTH=367
Cp4.1LG01g12010.1	Unknown protein
Cp4.1LG01g12030.1	sp|B1B5D3|NNJA1_WHEAT *-*- Ninja-family protein 1 IPR012463 (Ninja)
Cp4.1LG01g12040.1	emb|CDY16170.1| ***- BnaA09g29040D [Brassica napus] IPR013087 (Zinc finger C2H2-type/integrase DNA-binding domain) GO:0003676 (nucleic acid binding), GO:0046872 (metal ion binding)
Cp4.1LG01g12050.1	AT1G26470.1 **** FUNCTIONS IN: molecular_function unknown; INVOLVED IN: regulation of transcription; LOCATED IN: nucleus, H4/H2A histone acetyltransferase complex; EXPRESSED IN: 23 plant structures; EXPRESSED DURING: 15 growth stages; IPR012423 (Chromatin modification-related protein Eaf7/MRGBP) GO:0005634 (nucleus), GO:0006355 (regulation of transcription, DNA-templated), GO:0043189 (H4/H2A hist…
Cp4.1LG01g12060.1	Unknown protein
Cp4.1LG01g12070.1	sp|Q5XGC8|1433B_XENTR ***- 14-3-3 protein beta/alpha IPR000308 (14-3-3 protein), IPR023409 (14-3-3 protein, conserved site), IPR023410 (14-3-3 domain) GO:0019904 (protein domain specific binding)
Cp4.1LG01g12080.1	AT1G13700.1 **** 6-phosphogluconolactonase 1 LENGTH=268 IPR006148 (Glucosamine/galactosamine-6-phosphate isomerase) GO:0005975 (carbohydrate metabolic process), GO:0006098 (pentose-phosphate shunt), GO:0017057 (6-phosphogluconolactonase activity)
Cp4.1LG01g12090.1	AT1G69295.1 *-*- plasmodesmata callose-binding protein 4 LENGTH=222 IPR012946 (X8 domain)
Cp4.1LG01g12110.1	sp|Q9ZPR1|CD48B_ARATH ***- Cell division control protein 48 homolog B IPR003959 (ATPase, AAA-type, core), IPR027417 (P-loop containing nucleoside triphosphate hydrolase) GO:0005524 (ATP binding)
Cp4.1LG01g12120.1	AT1G78240.1 *-*- S-adenosyl-L-methionine-dependent methyltransferases superfamily protein LENGTH=684 IPR004159 (Putative S-adenosyl-L-methionine-dependent methyltransferase), IPR029063 (S-adenosyl-L-methionine-dependent methyltransferase) GO:0008168 (methyltransferase activity)
Cp4.1LG01g12130.1	AT2G03590.1 ***- ureide permease 1 LENGTH=390 IPR009834 (Ureide permease) GO:0071705 (nitrogen compound transport)
Cp4.1LG01g12140.1	Unknown protein
Cp4.1LG01g12160.1	AT2G03340.1 **** WRKY DNA-binding protein 3 LENGTH=513 IPR003657 (DNA-binding WRKY) GO:0003700 (sequence-specific DNA binding transcription factor activity), GO:0006355 (regulation of transcription, DNA-templated), GO:0043565 (sequence-specific DNA binding)
Cp4.1LG01g12170.1	AT2G03220.1 **** fucosyltransferase 1 LENGTH=558 IPR004938 (Xyloglucan fucosyltransferase) GO:0008107 (galactoside 2-alpha-L-fucosyltransferase activity), GO:0016020 (membrane), GO:0042546 (cell wall biogenesis)
Cp4.1LG01g12180.1	AT1G13890.1 ***- soluble N-ethylmaleimide-sensitive factor adaptor protein 30 LENGTH=263 IPR000727 (Target SNARE coiled-coil domain) GO:0005515 (protein binding)
Cp4.1LG01g12190.1	AT1G14020.1 ***- O-fucosyltransferase family protein LENGTH=499 IPR011992 (EF-hand domain pair), IPR019378 (GDP-fucose protein O-fucosyltransferase)
Cp4.1LG01g12200.1	sp|P24922|IF5A2_NICPL **** Eukaryotic translation initiation factor 5A-2 IPR001884 (Translation elongation factor IF5A) GO:0003723 (RNA binding), GO:0003746 (translation elongation factor activity), GO:0006452 (translational frameshifting), GO:0043022 (ribosome binding), GO:0045901 (positive regulation of translational elongation), GO:0045905 (positive regulation of translational termination)
Cp4.1LG01g12210.1	AT3G61960.1 *-** Protein kinase superfamily protein LENGTH=626 IPR011009 (Protein kinase-like domain), IPR020683 (Ankyrin repeat-containing domain) GO:0004672 (protein kinase activity), GO:0005515 (protein binding), GO:0005524 (ATP binding), GO:0006468 (protein phosphorylation), GO:0016772 (transferase activity, transferring phosphorus-containing groups)
Cp4.1LG01g12220.1	AT2G03350.1 *-*- Protein of unknown function, DUF538 LENGTH=179 IPR005527 (Septum formation topological specificity factor MinE), IPR007493 (Protein of unknown function DUF538) GO:0032955 (regulation of barrier septum assembly), GO:0051301 (cell division)
Cp4.1LG01g12230.1	AT2G33170.1 *-*- Leucine-rich repeat receptor-like protein kinase family protein LENGTH=1124 IPR001611 (Leucine-rich repeat), IPR003591 (Leucine-rich repeat, typical subtype), IPR013210 (Leucine-rich repeat-containing N-terminal, type 2), IPR025875 (Leucine rich repeat 4) GO:0005515 (protein binding)
Cp4.1LG01g12250.1	sp|Q6R8G7|PHO13_ARATH *-*- Phosphate transporter PHO1 homolog 3 IPR004331 (SPX, N-terminal)
Cp4.1LG01g12260.1	sp|Q8L608|HPSE2_ARATH *-*- Heparanase-like protein 2 IPR005199 (Glycoside hydrolase, family 79) GO:0016020 (membrane), GO:0016798 (hydrolase activity, acting on glycosyl bonds)
Cp4.1LG01g12270.1	AT1G69420.2 **** DHHC-type zinc finger family protein LENGTH=596 IPR001594 (Zinc finger, DHHC-type, palmitoyltransferase) GO:0008270 (zinc ion binding)
Cp4.1LG01g12280.1	AT1G69430.1 *-*- unknown protein; BEST Arabidopsis thaliana protein match is: unknown protein . LENGTH=350
Cp4.1LG01g12300.1	AT1G69440.1 ***- Argonaute family protein LENGTH=990 IPR003100 (PAZ domain), IPR012337 (Ribonuclease H-like domain), IPR014811 (Domain of unknown function DUF1785) GO:0003676 (nucleic acid binding), GO:0005515 (protein binding)
Cp4.1LG01g12310.1	AT1G69450.1 ***- Early-responsive to dehydration stress protein (ERD4) LENGTH=711 IPR003864 (Domain of unknown function DUF221) GO:0016020 (membrane)
Cp4.1LG01g12320.1	ref|XP_007045957.1| ***- T-box transcription factor TBX5, putative isoform 1 [Theobroma cacao] ref|XP_007045958.1| T-box transcription factor TBX5, putative isoform 1 [Theobroma cacao] gb|EOY01789.1| T-box transcription factor TBX5, putative isoform 1 [Theobroma cacao] gb|EOY01790.1| T-box transcription factor TBX5, putative isoform 1 [Theobroma cacao] IPR008581 (Protein of unknown function DUF86…
Cp4.1LG01g12330.1	AT1G14060.1 *-*- GCK domain-containing protein LENGTH=179 IPR012891 (GCK)
Cp4.1LG01g12380.1	AT1G26780.2 *-*- myb domain protein 117 LENGTH=359 IPR009057 (Homeodomain-like) GO:0003677 (DNA binding), GO:0003682 (chromatin binding)
Cp4.1LG01g12390.1	AT2G02950.1 ***- phytochrome kinase substrate 1 LENGTH=439
Cp4.1LG01g12410.1	ref|XP_007046046.1| ***- CAMP-regulated ph , putative isoform 3 [Theobroma cacao] IPR006760 (Endosulphine)
Cp4.1LG01g12420.1	AT1G72010.1 *-*- TCP family transcription factor LENGTH=375 IPR005333 (Transcription factor, TCP)
Cp4.1LG01g12440.1	AT3G47550.3 **** RING/FYVE/PHD zinc finger superfamily protein LENGTH=288 IPR011016 (Zinc finger, RING-CH-type), IPR013083 (Zinc finger, RING/FYVE/PHD-type), IPR022143 (Protein of unknown function DUF3675) GO:0008270 (zinc ion binding)
Cp4.1LG01g12450.1	AT1G69530.3 ***- expansin A1 LENGTH=275 IPR007118 (Expansin/Lol pI) GO:0005576 (extracellular region), GO:0009664 (plant-type cell wall organization)
Cp4.1LG01g12460.1	AT1G26800.1 ***- RING/U-box superfamily protein LENGTH=204 IPR013083 (Zinc finger, RING/FYVE/PHD-type) GO:0005515 (protein binding), GO:0008270 (zinc ion binding)
Cp4.1LG01g12470.1	AT1G14290.1 ***- sphingoid base hydroxylase 2 LENGTH=259 IPR006694 (Fatty acid hydroxylase) GO:0005506 (iron ion binding), GO:0006633 (fatty acid biosynthetic process), GO:0016491 (oxidoreductase activity), GO:0055114 (oxidation-reduction process)
Cp4.1LG01g12480.1	AT1G69570.1 **** Dof-type zinc finger DNA-binding family protein LENGTH=399 IPR003851 (Zinc finger, Dof-type) GO:0003677 (DNA binding), GO:0006355 (regulation of transcription, DNA-templated)
Cp4.1LG01g12490.1	sp|Q8L7F9|B3GTF_ARATH **** Beta-1,3-galactosyltransferase 15 IPR002659 (Glycosyl transferase, family 31), IPR013320 (Concanavalin A-like lectin/glucanase domain) GO:0006486 (protein glycosylation), GO:0008378 (galactosyltransferase activity), GO:0016020 (membrane), GO:0030246 (carbohydrate binding)
Cp4.1LG01g12500.1	AT5G39820.1 *-*- NAC domain containing protein 94 LENGTH=337 IPR003441 (NAC domain) GO:0003677 (DNA binding), GO:0006355 (regulation of transcription, DNA-templated)
Cp4.1LG01g12510.1	AT1G14270.1 ***- CAAX amino terminal protease family protein LENGTH=353 IPR003675 (CAAX amino terminal protease) GO:0016020 (membrane)
Cp4.1LG01g12520.1	AT5G15240.1 *-*- Transmembrane amino acid transporter family protein LENGTH=423 IPR013057 (Amino acid transporter, transmembrane domain)
Cp4.1LG01g12540.1	AT1G26820.1 **** ribonuclease 3 LENGTH=222 IPR001568 (Ribonuclease T2-like) GO:0003723 (RNA binding), GO:0033897 (ribonuclease T2 activity)
Cp4.1LG01g12550.1	AT2G02990.1 **** ribonuclease 1 LENGTH=230 IPR001568 (Ribonuclease T2-like) GO:0003723 (RNA binding), GO:0033897 (ribonuclease T2 activity)
Cp4.1LG01g12560.1	Unknown protein
Cp4.1LG01g12570.1	sp|A8A8W3|RS4_IGNH4 **** 30S ribosomal protein S4 IPR001912 (Ribosomal protein S4/S9, N-terminal), IPR022801 (Ribosomal protein S4/S9) GO:0003723 (RNA binding), GO:0003735 (structural constituent of ribosome), GO:0005622 (intracellular), GO:0006412 (translation), GO:0015935 (small ribosomal subunit), GO:0019843 (rRNA binding)
Cp4.1LG01g12580.1	sp|P52551|MYBB_XENLA *-*- Myb-related protein B IPR009057 (Homeodomain-like) GO:0003677 (DNA binding), GO:0003682 (chromatin binding)
Cp4.1LG01g12590.1	ref|XP_007046210.1| ***- GRIP and coiled-coil domain-containing protein 2, putative isoform 1 [Theobroma cacao] gb|EOY02042.1| GRIP and coiled-coil domain-containing protein 2, putative isoform 1 [Theobroma cacao] IPR012458 (Protein of unknown function DUF1664)
Cp4.1LG01g12610.1	AT1G69780.1 ***- Homeobox-leucine zipper protein family LENGTH=294 IPR003106 (Leucine zipper, homeobox-associated), IPR009057 (Homeodomain-like) GO:0003677 (DNA binding), GO:0003700 (sequence-specific DNA binding transcription factor activity), GO:0006355 (regulation of transcription, DNA-templated), GO:0043565 (sequence-specific DNA binding)
Cp4.1LG01g12630.1	sp|Q84M94|FBK15_ARATH ***- F-box/kelch-repeat protein IPR015916 (Galactose oxidase, beta-propeller) GO:0005515 (protein binding)
Cp4.1LG01g12640.1	AT3G01270.1 **** Pectate lyase family protein LENGTH=475 IPR007524 (Pectate lyase, N-terminal), IPR011050 (Pectin lyase fold/virulence factor), IPR018082 (AmbAllergen) GO:0030570 (pectate lyase activity)
Cp4.1LG01g12650.1	AT3G17900.1 ***- unknown protein; FUNCTIONS IN: molecular_function unknown; INVOLVED IN: biological_process unknown; LOCATED IN: cellular_component unknown; EXPRESSED IN: 23 plant structures; EXPRESSED DURING: 13 growth stages; Has 45 Blast hits to 44 proteins in 14 species: Archae - 0; Bacteria - 0; Metazoa - 2; Fungi - 2; Plants - 39; Viruses - 0; Other Eukaryotes - 2 (source: NCBI BLink). LENG…
Cp4.1LG01g12660.1	sp|Q9CAR3|KINGL_ARATH ***- SNF1-related protein kinase regulatory subunit gamma-1-like IPR000644 (CBS domain)
Cp4.1LG01g12670.1	AT1G14360.1 ***- UDP-galactose transporter 3 LENGTH=331 IPR013657 (UAA transporter) GO:0055085 (transmembrane transport)
Cp4.1LG01g12680.1	AT1G69830.1 **** alpha-amylase-like 3 LENGTH=887 IPR015902 (Glycoside hydrolase, family 13) GO:0003824 (catalytic activity), GO:0004556 (alpha-amylase activity), GO:0005509 (calcium ion binding), GO:0005975 (carbohydrate metabolic process), GO:0043169 (cation binding)
Cp4.1LG01g12690.1	AT5G15080.1 *-** Protein kinase superfamily protein LENGTH=493 IPR011009 (Protein kinase-like domain), IPR013320 (Concanavalin A-like lectin/glucanase domain) GO:0004672 (protein kinase activity), GO:0005524 (ATP binding), GO:0006468 (protein phosphorylation), GO:0016772 (transferase activity, transferring phosphorus-containing groups)
Cp4.1LG01g12700.1	AT5G62540.1 ***- ubiquitin-conjugating enzyme 3 LENGTH=150 IPR016135 (Ubiquitin-conjugating enzyme/RWD-like), IPR023313 (Ubiquitin-conjugating enzyme, active site)
Cp4.1LG01g12710.1	AT1G26945.1 ***- basic helix-loop-helix (bHLH) DNA-binding superfamily protein LENGTH=94 IPR011598 (Myc-type, basic helix-loop-helix (bHLH) domain) GO:0046983 (protein dimerization activity)
Cp4.1LG01g12750.1	AT1G51870.1 *-** protein kinase family protein LENGTH=837 IPR011009 (Protein kinase-like domain), IPR013320 (Concanavalin A-like lectin/glucanase domain) GO:0004672 (protein kinase activity), GO:0005524 (ATP binding), GO:0006468 (protein phosphorylation), GO:0016772 (transferase activity, transferring phosphorus-containing groups)
Cp4.1LG01g12760.1	AT1G19730.1 ***- Thioredoxin superfamily protein LENGTH=119 IPR005746 (Thioredoxin), IPR012336 (Thioredoxin-like fold) GO:0006662 (glycerol ether metabolic process), GO:0015035 (protein disulfide oxidoreductase activity), GO:0045454 (cell redox homeostasis)
Cp4.1LG01g12770.1	sp|Q8RX77|PTR21_ARATH ***- Protein NRT1/ PTR FAMILY 2.13 IPR000109 (Proton-dependent oligopeptide transporter family), IPR020846 (Major facilitator superfamily domain) GO:0005215 (transporter activity), GO:0006810 (transport), GO:0016020 (membrane)
Cp4.1LG01g12790.1	sp|Q9XZE5|PP2AA_DICDI ***- Serine/threonine-protein phosphatase 2A catalytic subunit A IPR029052 (Metallo-dependent phosphatase-like) GO:0016787 (hydrolase activity)
Cp4.1LG01g12800.1	sp|Q9XIE6|ALA3_ARATH **** Phospholipid-transporting ATPase 3 IPR001757 (P-type ATPase), IPR023214 (HAD-like domain) GO:0000166 (nucleotide binding), GO:0000287 (magnesium ion binding), GO:0004012 (phospholipid-translocating ATPase activity), GO:0005524 (ATP binding), GO:0015914 (phospholipid transport), GO:0016021 (integral component of membrane), GO:0046872 (metal ion binding)
Cp4.1LG01g12820.1	AT1G27090.1 ***- glycine-rich protein LENGTH=420
Cp4.1LG01g12830.1	gb|KHG08327.1| ***- Phospholipid-transporting ATPase 3 -like protein [Gossypium arboreum]
Cp4.1LG01g12840.1	ref|XP_002520154.1| ***- conserved hypothetical protein [Ricinus communis] gb|EEF42209.1| conserved hypothetical protein [Ricinus communis] IPR013783 (Immunoglobulin-like fold), IPR014756 (Immunoglobulin E-set)
Cp4.1LG01g12850.1	AT1G69980.1 ***- unknown protein; LOCATED IN: endomembrane system; EXPRESSED IN: 24 plant structures; EXPRESSED DURING: 15 growth stages; Has 30 Blast hits to 30 proteins in 12 species: Archae - 0; Bacteria - 0; Metazoa - 0; Fungi - 0; Plants - 30; Viruses - 0; Other Eukaryotes - 0 (source: NCBI BLink). LENGTH=205
Cp4.1LG01g12860.1	sp|Q9D832|DNJB4_MOUSE ***- DnaJ homolog subfamily B member 4 IPR001623 (DnaJ domain), IPR002939 (Chaperone DnaJ, C-terminal) GO:0006457 (protein folding), GO:0051082 (unfolded protein binding)
Cp4.1LG01g12880.1	sp|Q8H157|PTR19_ARATH ***- Protein NRT1/ PTR FAMILY 4.6 IPR000109 (Proton-dependent oligopeptide transporter family), IPR020846 (Major facilitator superfamily domain) GO:0005215 (transporter activity), GO:0006810 (transport), GO:0016020 (membrane)
Cp4.1LG01g12890.1	AT1G59650.1 ***- Protein of unknown function (DUF1336) LENGTH=492 IPR009769 (Domain of unknown function DUF1336)
Cp4.1LG01g12900.1	AT1G74800.1 **** Galactosyltransferase family protein LENGTH=672 IPR002659 (Glycosyl transferase, family 31), IPR013320 (Concanavalin A-like lectin/glucanase domain) GO:0006486 (protein glycosylation), GO:0008378 (galactosyltransferase activity), GO:0016020 (membrane), GO:0030246 (carbohydrate binding)
Cp4.1LG01g12910.1	AT1G27100.1 ***- Actin cross-linking protein LENGTH=519 IPR007679 (Protein of unknown function DUF569), IPR008999 (Actin cross-linking)
Cp4.1LG01g12930.1	AT1G24040.1 ***- Acyl-CoA N-acyltransferases (NAT) superfamily protein LENGTH=319 IPR016181 (Acyl-CoA N-acyltransferase) GO:0008080 (N-acetyltransferase activity)
Cp4.1LG01g12940.1	AT1G70100.3 ***- unknown protein; BEST Arabidopsis thaliana protein match is: unknown protein . LENGTH=504
Cp4.1LG01g12950.1	ref|XP_007044464.1| **** Glucosyl transferase family 8 [Theobroma cacao] gb|EOY00296.1| Glucosyl transferase family 8 [Theobroma cacao] IPR002495 (Glycosyl transferase, family 8), IPR029044 (Nucleotide-diphospho-sugar transferases) GO:0016757 (transferase activity, transferring glycosyl groups)
Cp4.1LG01g12960.1	ref|XP_010100522.1| ***- Zinc finger protein 5 [Morus notabilis] gb|EXB82656.1| Zinc finger protein 5 [Morus notabilis] IPR013087 (Zinc finger C2H2-type/integrase DNA-binding domain) GO:0003676 (nucleic acid binding), GO:0046872 (metal ion binding)
Cp4.1LG01g12970.1	AT1G59840.1 ***- cofactor assembly of complex C LENGTH=297 IPR021325 (Protein of unknown function DUF2930)
Cp4.1LG01g12990.1	AT1G70210.1 ***- CYCLIN D1;1 LENGTH=339 IPR013763 (Cyclin-like) GO:0005634 (nucleus)
Cp4.1LG01g13000.1	sp|O04539|SNL4_ARATH ***- Paired amphipathic helix protein Sin3-like 4 IPR003822 (Paired amphipathic helix), IPR013194 (Histone deacetylase interacting) GO:0006355 (regulation of transcription, DNA-templated)
Cp4.1LG01g13010.1	AT5G54870.1 ***- unknown protein; FUNCTIONS IN: molecular_function unknown; INVOLVED IN: biological_process unknown; LOCATED IN: vacuole; EXPRESSED IN: 24 plant structures; EXPRESSED DURING: 15 growth stages; BEST Arabidopsis thaliana protein match is: unknown protein . LENGTH=531
Cp4.1LG01g13030.1	AT1G70140.1 *-*- formin 8 LENGTH=760 IPR015425 (Formin, FH2 domain)
Cp4.1LG01g13040.1	AT1G24095.1 *-*- Putative thiol-disulphide oxidoreductase DCC LENGTH=213 IPR007263 (Protein of unknown function DUF393)
Cp4.1LG01g13050.1	AT5G50090.1 ***- unknown protein; FUNCTIONS IN: molecular_function unknown; INVOLVED IN: N-terminal protein myristoylation; LOCATED IN: cellular_component unknown; BEST Arabidopsis thaliana protein match is: unknown protein . LENGTH=159 IPR025322 (Protein of unknown function DUF4228, plant)
Cp4.1LG01g13060.1	sp|O82798|ARR4_ARATH ***- Two-component response regulator ARR4 IPR011006 (CheY-like superfamily) GO:0000160 (phosphorelay signal transduction system)
Cp4.1LG01g13080.1	sp|B9S2H4|Y232_RICCO ***- UPF0392 protein RCOM_0530710 IPR008166 (Domain of unknown function DUF23), IPR029044 (Nucleotide-diphospho-sugar transferases)
Cp4.1LG01g13090.1	AT1G60030.1 **** nucleobase-ascorbate transporter 7 LENGTH=538 IPR006043 (Xanthine/uracil/vitamin C permease) GO:0005215 (transporter activity), GO:0006810 (transport), GO:0016020 (membrane), GO:0055085 (transmembrane transport)
Cp4.1LG01g13100.1	AT1G24050.1 ***- RNA-processing, Lsm domain LENGTH=188 IPR019181 (Anticodon-binding domain)
Cp4.1LG01g13110.1	AT1G70260.1 **** nodulin MtN21 /EamA-like transporter family protein LENGTH=375 IPR030184 (WAT1-related protein) GO:0016021 (integral component of membrane), GO:0022857 (transmembrane transporter activity)
Cp4.1LG01g13120.1	ref|XP_007045749.1| ***- 18S pre-rib gar2-related, putative isoform 1 [Theobroma cacao]
Cp4.1LG01g13150.1	AT1G60060.1 ***- Serine/threonine-protein kinase WNK (With No Lysine)-related LENGTH=386 IPR025610 (Transcription factor MYC/MYB N-terminal)
Cp4.1LG01g13160.1	AT1G68850.1 *-** Peroxidase superfamily protein LENGTH=336 IPR010255 (Haem peroxidase) GO:0004601 (peroxidase activity), GO:0006979 (response to oxidative stress), GO:0020037 (heme binding), GO:0055114 (oxidation-reduction process)
Cp4.1LG01g13170.1	AT1G69020.1 ***- Prolyl oligopeptidase family protein LENGTH=757 IPR002470 (Peptidase S9A, prolyl oligopeptidase), IPR005607 (BSD), IPR023302 (Peptidase S9A, N-terminal domain), IPR029058 (Alpha/Beta hydrolase fold) GO:0004252 (serine-type endopeptidase activity), GO:0006508 (proteolysis), GO:0008236 (serine-type peptidase activity), GO:0070008 (serine-type exopeptidase activity)
Cp4.1LG01g13190.1	AT1G26190.1 **** Phosphoribulokinase / Uridine kinase family LENGTH=674 IPR006083 (Phosphoribulokinase/uridine kinase), IPR023577 (CYTH-like domain), IPR027417 (P-loop containing nucleoside triphosphate hydrolase) GO:0005524 (ATP binding), GO:0008152 (metabolic process), GO:0016301 (kinase activity)
Cp4.1LG01g13210.1	Unknown protein
Cp4.1LG01g13220.1	AT1G26220.1 ***- Acyl-CoA N-acyltransferases (NAT) superfamily protein LENGTH=197 IPR016181 (Acyl-CoA N-acyltransferase) GO:0008080 (N-acetyltransferase activity)
Cp4.1LG01g13230.1	AT1G68920.1 ***- basic helix-loop-helix (bHLH) DNA-binding superfamily protein LENGTH=486 IPR011598 (Myc-type, basic helix-loop-helix (bHLH) domain) GO:0046983 (protein dimerization activity)
Cp4.1LG01g13250.1	AT5G03490.1 ***- UDP-Glycosyltransferase superfamily protein LENGTH=465 IPR002213 (UDP-glucuronosyl/UDP-glucosyltransferase) GO:0008152 (metabolic process), GO:0016758 (transferase activity, transferring hexosyl groups)
Cp4.1LG01g13260.1	AT1G13635.1 **** DNA glycosylase superfamily protein LENGTH=311 IPR005019 (Methyladenine glycosylase) GO:0003824 (catalytic activity), GO:0006281 (DNA repair), GO:0006284 (base-excision repair), GO:0008725 (DNA-3-methyladenine glycosylase activity)
Cp4.1LG01g13270.1	AT5G16000.1 **** NSP-interacting kinase 1 LENGTH=638 IPR001611 (Leucine-rich repeat), IPR011009 (Protein kinase-like domain), IPR013210 (Leucine-rich repeat-containing N-terminal, type 2), IPR013320 (Concanavalin A-like lectin/glucanase domain) GO:0004672 (protein kinase activity), GO:0005515 (protein binding), GO:0005524 (ATP binding), GO:0006468 (protein phosphorylation), GO:0016772 (transferas…
Cp4.1LG01g13280.1	AT3G30530.1 *-*- basic leucine-zipper 42 LENGTH=173 IPR004827 (Basic-leucine zipper domain) GO:0003700 (sequence-specific DNA binding transcription factor activity), GO:0006355 (regulation of transcription, DNA-templated), GO:0043565 (sequence-specific DNA binding)
Cp4.1LG01g13290.1	AT3G25600.1 **** Calcium-binding EF-hand family protein LENGTH=161 IPR011992 (EF-hand domain pair) GO:0005509 (calcium ion binding)
Cp4.1LG01g13300.1	sp|Q9FZ70|FDL1_ARATH ***- F-box/FBD/LRR-repeat protein IPR001810 (F-box domain), IPR006566 (FBD domain) GO:0005515 (protein binding)
Cp4.1LG01g13310.1	AT1G13520.1 ***- Protein of unknown function (DUF1262) LENGTH=387 IPR010683 (Protein of unknown function DUF1262)
Cp4.1LG01g13320.1	AT3G25640.1 *-*- Protein of unknown function, DUF617 LENGTH=267 IPR006460 (Protein of unknown function DUF617, plant)
Cp4.1LG01g13340.1	AT1G26120.1 ***- alpha/beta-Hydrolases superfamily protein LENGTH=476 IPR019826 (Carboxylesterase type B, active site), IPR029058 (Alpha/Beta hydrolase fold) GO:0008152 (metabolic process), GO:0016787 (hydrolase activity)
Cp4.1LG01g13350.1	AT1G26150.1 *-** proline-rich extensin-like receptor kinase 10 LENGTH=762 IPR011009 (Protein kinase-like domain) GO:0004672 (protein kinase activity), GO:0005524 (ATP binding), GO:0006468 (protein phosphorylation), GO:0016772 (transferase activity, transferring phosphorus-containing groups)
Cp4.1LG01g13360.1	sp|O82567|AAPT1_ARATH *-*- Choline/ethanolaminephosphotransferase 1 IPR014472 (Choline/ethanolamine phosphotransferase)
Cp4.1LG01g13370.1	Unknown protein
Cp4.1LG01g13380.1	sp|Q7XA72|AB21G_ARATH ***- ABC transporter G family member 21 IPR003439 (ABC transporter-like), IPR013525 (ABC-2 type transporter), IPR027417 (P-loop containing nucleoside triphosphate hydrolase) GO:0005524 (ATP binding), GO:0016020 (membrane), GO:0016887 (ATPase activity)
Cp4.1LG01g13400.1	AT3G25670.1 ***- Leucine-rich repeat (LRR) family protein LENGTH=475 IPR001611 (Leucine-rich repeat) GO:0005515 (protein binding)
Cp4.1LG01g13410.1	sp|Q9LI83|ALA10_ARATH **** Phospholipid-transporting ATPase 10 IPR001757 (P-type ATPase), IPR023214 (HAD-like domain) GO:0000166 (nucleotide binding), GO:0000287 (magnesium ion binding), GO:0004012 (phospholipid-translocating ATPase activity), GO:0005524 (ATP binding), GO:0015914 (phospholipid transport), GO:0016021 (integral component of membrane), GO:0046872 (metal ion binding)
Cp4.1LG01g13420.1	sp|Q93ZF5|PHO11_ARATH ***- Phosphate transporter PHO1 homolog 1 IPR004331 (SPX, N-terminal), IPR004342 (EXS, C-terminal) GO:0016021 (integral component of membrane)
Cp4.1LG01g13440.1	AT1G68810.1 ***- basic helix-loop-helix (bHLH) DNA-binding superfamily protein LENGTH=368 IPR011598 (Myc-type, basic helix-loop-helix (bHLH) domain) GO:0046983 (protein dimerization activity)
Cp4.1LG01g13450.1	AT4G39670.1 **** Glycolipid transfer protein (GLTP) family protein LENGTH=229 IPR014830 (Glycolipid transfer protein domain) GO:0005737 (cytoplasm), GO:0017089 (glycolipid transporter activity), GO:0046836 (glycolipid transport), GO:0051861 (glycolipid binding)
Cp4.1LG01g13460.1	AT3G18440.1 **** aluminum-activated malate transporter 9 LENGTH=598 IPR020966 (Aluminum-activated malate transporter) GO:0015743 (malate transport)
Cp4.1LG01g13470.1	AT3G25840.1 *-** Protein kinase superfamily protein LENGTH=935 IPR011009 (Protein kinase-like domain) GO:0004672 (protein kinase activity), GO:0005524 (ATP binding), GO:0006468 (protein phosphorylation), GO:0016772 (transferase activity, transferring phosphorus-containing groups)
Cp4.1LG01g13480.1	AT1G26110.1 *-*- decapping 5 LENGTH=611 IPR010920 (Like-Sm (LSM) domain), IPR019050 (FDF domain), IPR025761 (FFD box), IPR025762 (DFDF domain), IPR025768 (TFG box)
Cp4.1LG01g13500.1	gb|KHG10573.1| ***- Protein CHUP1, chloroplastic [Gossypium arboreum]
Cp4.1LG01g13510.1	AT5G38470.1 **** Rad23 UV excision repair protein family LENGTH=378 IPR004806 (UV excision repair protein Rad23), IPR009060 (UBA-like), IPR029071 (Ubiquitin-related domain) GO:0003684 (damaged DNA binding), GO:0005515 (protein binding), GO:0005634 (nucleus), GO:0006289 (nucleotide-excision repair), GO:0043161 (proteasome-mediated ubiquitin-dependent protein catabolic process)
Cp4.1LG01g13520.1	sp|Q38950|2AAB_ARATH ***- Serine/threonine-protein phosphatase 2A 65 kDa regulatory subunit A beta isoform IPR016024 (Armadillo-type fold) GO:0005488 (binding)
Cp4.1LG01g13530.1	sp|Q5EA37|CC130_BOVIN ***- Coiled-coil domain-containing protein 130 IPR007590 (CWC16 protein)
Cp4.1LG01g13540.1	AT1G68620.1 ***- alpha/beta-Hydrolases superfamily protein LENGTH=336 IPR029058 (Alpha/Beta hydrolase fold) GO:0008152 (metabolic process), GO:0016787 (hydrolase activity)
Cp4.1LG01g13560.1	sp|Q9SQI8|ODP24_ARATH ***- Dihydrolipoyllysine-residue acetyltransferase component 4 of pyruvate dehydrogenase complex, chloroplastic IPR000089 (Biotin/lipoyl attachment), IPR001078 (2-oxoacid dehydrogenase acyltransferase, catalytic domain), IPR004167 (E3-binding domain), IPR023213 (Chloramphenicol acetyltransferase-like domain) GO:0008152 (metabolic process), GO:0016746 (transferase activity, t…
Cp4.1LG01g13570.1	AT1G25500.2 ***- Plasma-membrane choline transporter family protein LENGTH=488 IPR007603 (Choline transporter-like)
Cp4.1LG01g13580.1	gb|AFZ84607.1| *-*- TCP transcription factor, partial [Populus trichocarpa] IPR005333 (Transcription factor, TCP)
Cp4.1LG01g13590.1	AT1G25510.1 *-*- Eukaryotic aspartyl protease family protein LENGTH=483 IPR001461 (Aspartic peptidase), IPR021109 (Aspartic peptidase domain) GO:0004190 (aspartic-type endopeptidase activity), GO:0006508 (proteolysis)
Cp4.1LG01g13610.1	sp|O04893|AGLU_SPIOL ***- Alpha-glucosidase IPR000322 (Glycoside hydrolase family 31), IPR011013 (Galactose mutarotase-like domain), IPR030458 (Glycosyl hydrolases family 31, active site) GO:0003824 (catalytic activity), GO:0004553 (hydrolase activity, hydrolyzing O-glycosyl compounds), GO:0005975 (carbohydrate metabolic process), GO:0030246 (carbohydrate binding)
Cp4.1LG01g13630.1	sp|P08474|RBS_CUCSA ***- Ribulose bisphosphate carboxylase small chain, chloroplastic IPR000894 (Ribulose bisphosphate carboxylase small chain, domain), IPR024680 (Ribulose-1,5-bisphosphate carboxylase small subunit, N-terminal), IPR024681 (Ribulose bisphosphate carboxylase, small chain)
Cp4.1LG01g13640.1	AT1G68530.1 ***- 3-ketoacyl-CoA synthase 6 LENGTH=497 IPR012392 (Very-long-chain 3-ketoacyl-CoA synthase), IPR016039 (Thiolase-like) GO:0003824 (catalytic activity), GO:0006633 (fatty acid biosynthetic process), GO:0008152 (metabolic process), GO:0008610 (lipid biosynthetic process), GO:0016020 (membrane), GO:0016747 (transferase activity, transferring acyl groups other than amino-acyl groups)
Cp4.1LG01g13650.1	AT3G25900.1 *-** Homocysteine S-methyltransferase family protein LENGTH=326 IPR003726 (Homocysteine S-methyltransferase) GO:0008898 (S-adenosylmethionine-homocysteine S-methyltransferase activity)
Cp4.1LG01g13660.1	Unknown protein
Cp4.1LG01g13680.1	ref|XP_002526984.1| ***- conserved hypothetical protein [Ricinus communis] gb|EEF35356.1| conserved hypothetical protein [Ricinus communis]
Cp4.1LG01g13690.1	sp|B7K231|RL15_CYAP8 **** 50S ribosomal protein L15 IPR021131 (Ribosomal protein L18e/L15P), IPR030878 (Ribosomal protein L15) GO:0003735 (structural constituent of ribosome), GO:0005622 (intracellular), GO:0005840 (ribosome), GO:0006412 (translation), GO:0015934 (large ribosomal subunit)
Cp4.1LG01g13700.1	ref|XP_002526996.1| ***- conserved hypothetical protein [Ricinus communis] gb|EEF35368.1| conserved hypothetical protein [Ricinus communis] IPR012438 (Protein of unknown function DUF1639)
Cp4.1LG01g13710.1	ref|XP_007046313.1| ***- NAC domain protein, IPR003441 (NAC domain) GO:0003677 (DNA binding), GO:0006355 (regulation of transcription, DNA-templated)
Cp4.1LG01g13720.1	AT1G67030.1 ***- zinc finger protein 6 LENGTH=197 IPR013087 (Zinc finger C2H2-type/integrase DNA-binding domain) GO:0003676 (nucleic acid binding), GO:0046872 (metal ion binding)
Cp4.1LG01g13730.1	Unknown protein
Cp4.1LG01g13740.1	AT1G68670.1 ***- myb-like transcription factor family protein LENGTH=354 IPR009057 (Homeodomain-like) GO:0003677 (DNA binding), GO:0003682 (chromatin binding)
Cp4.1LG01g13750.1	AT1G25560.1 **** AP2/B3 transcription factor family protein LENGTH=361 IPR015300 (DNA-binding pseudobarrel domain), IPR016177 (DNA-binding domain) GO:0003677 (DNA binding), GO:0003700 (sequence-specific DNA binding transcription factor activity), GO:0006355 (regulation of transcription, DNA-templated)
Cp4.1LG01g13760.1	AT1G68490.1 ***- unknown protein; FUNCTIONS IN: molecular_function unknown; INVOLVED IN: biological_process unknown; LOCATED IN: chloroplast; EXPRESSED IN: 22 plant structures; EXPRESSED DURING: 13 growth stages; BEST Arabidopsis thaliana protein match is: unknown protein . LENGTH=183
Cp4.1LG01g13770.1	sp|Q9ZSY2|DNJ15_ARATH ***- Chaperone protein dnaJ 15 IPR001623 (DnaJ domain)
Cp4.1LG01g13780.1	AT5G40780.1 ***- lysine histidine transporter 1 LENGTH=446 IPR013057 (Amino acid transporter, transmembrane domain)
Cp4.1LG01g13790.1	AT1G25540.1 ***- phytochrome and flowering time regulatory protein (PFT1) LENGTH=836 IPR021419 (Mediator complex, subunit Med25, von Willebrand factor type A)
Cp4.1LG01g13800.1	AT3G17840.1 *-** receptor-like kinase 902 LENGTH=647 IPR001611 (Leucine-rich repeat), IPR003591 (Leucine-rich repeat, typical subtype), IPR011009 (Protein kinase-like domain), IPR013210 (Leucine-rich repeat-containing N-terminal, type 2), IPR025875 (Leucine rich repeat 4) GO:0004672 (protein kinase activity), GO:0005515 (protein binding), GO:0005524 (ATP binding), GO:0006468 (protein phosphorylat…
Cp4.1LG01g13810.1	Unknown protein
Cp4.1LG01g13820.1	AT1G68185.1 ***- Ubiquitin-like superfamily protein LENGTH=215 IPR029071 (Ubiquitin-related domain)
Cp4.1LG01g13830.1	sp|Q5R874|DHX9_PONAB **** ATP-dependent RNA helicase A IPR001650 (Helicase, C-terminal), IPR007502 (Helicase-associated domain), IPR011709 (Domain of unknown function DUF1605), IPR014001 (Helicase superfamily 1/2, ATP-binding domain), IPR014720 (Double-stranded RNA-binding domain), IPR027417 (P-loop containing nucleoside triphosphate hydrolase) GO:0003676 (nucleic acid binding), GO:0004386 (helic…
Cp4.1LG01g13840.1	AT1G68220.1 *-*- Protein of unknown function (DUF1218) LENGTH=201 IPR008507 (Protein of unknown function DUF789), IPR009606 (Protein of unknown function DUF1218)
Cp4.1LG01g13850.1	AT1G15080.1 *-*- lipid phosphate phosphatase 2 LENGTH=290 IPR000326 (Phosphatidic acid phosphatase type 2/haloperoxidase), IPR028681 (Lipid phosphate phosphatase, plant) GO:0003824 (catalytic activity), GO:0016020 (membrane)
Cp4.1LG01g13860.1	AT1G49540.2 *-*- elongator protein 2 LENGTH=840
Cp4.1LG01g13870.1	sp|Q8RYC6|IAA32_ARATH ***- Auxin-responsive protein IAA32 IPR003311 (AUX/IAA protein) GO:0005634 (nucleus), GO:0006355 (regulation of transcription, DNA-templated), GO:0046983 (protein dimerization activity)
Cp4.1LG01g13880.1	AT3G18290.1 **** zinc finger protein-related LENGTH=1254 IPR004039 (Rubredoxin-type fold), IPR008913 (Zinc finger, CHY-type), IPR012312 (Haemerythrin/HHE cation-binding motif), IPR013083 (Zinc finger, RING/FYVE/PHD-type), IPR017921 (Zinc finger, CTCHY-type) GO:0005515 (protein binding), GO:0008270 (zinc ion binding)
Cp4.1LG01g13890.1	AT1G68410.1 ***- Protein phosphatase 2C family protein LENGTH=436 IPR001932 (PPM-type phosphatase domain), IPR015655 (Protein phosphatase 2C) GO:0003824 (catalytic activity)
Cp4.1LG01g13900.1	AT1G09970.2 **** Leucine-rich receptor-like protein kinase family protein LENGTH=977 IPR001611 (Leucine-rich repeat), IPR011009 (Protein kinase-like domain), IPR013210 (Leucine-rich repeat-containing N-terminal, type 2) GO:0004672 (protein kinase activity), GO:0005515 (protein binding), GO:0005524 (ATP binding), GO:0006468 (protein phosphorylation), GO:0016772 (transferase activity, transferring …
Cp4.1LG01g13920.1	AT2G01190.1 ***- Octicosapeptide/Phox/Bem1p family protein LENGTH=720 IPR000270 (PB1 domain) GO:0005515 (protein binding)
Cp4.1LG01g13960.1	AT1G15140.1 **** FAD/NAD(P)-binding oxidoreductase LENGTH=295 IPR001221 (Phenol hydroxylase reductase) GO:0016491 (oxidoreductase activity), GO:0055114 (oxidation-reduction process)
Cp4.1LG01g13970.1	sp|Q9ZU40|QSOX2_ARATH **** Sulfhydryl oxidase 2 IPR012336 (Thioredoxin-like fold), IPR017905 (ERV/ALR sulfhydryl oxidase domain) GO:0016972 (thiol oxidase activity), GO:0045454 (cell redox homeostasis), GO:0055114 (oxidation-reduction process)
Cp4.1LG01g13980.1	AT1G22990.1 **** Heavy metal transport/detoxification superfamily protein LENGTH=152 IPR006121 (Heavy metal-associated domain, HMA) GO:0030001 (metal ion transport), GO:0046872 (metal ion binding)
Cp4.1LG01g14000.1	AT1G71110.1 ***- unknown protein; FUNCTIONS IN: molecular_function unknown; INVOLVED IN: biological_process unknown; LOCATED IN: endomembrane system; BEST Arabidopsis thaliana protein match is: unknown protein . LENGTH=557
Cp4.1LG01g14010.1	sp|Q9ZU35|AB7G_ARATH ***- ABC transporter G family member 7 IPR003439 (ABC transporter-like), IPR008144 (Guanylate kinase-like), IPR013525 (ABC-2 type transporter), IPR027417 (P-loop containing nucleoside triphosphate hydrolase) GO:0005524 (ATP binding), GO:0016020 (membrane), GO:0016887 (ATPase activity)
Cp4.1LG01g14020.1	AT3G26560.1 *-** ATP-dependent RNA helicase, putative LENGTH=1168 IPR001650 (Helicase, C-terminal), IPR007502 (Helicase-associated domain), IPR011709 (Domain of unknown function DUF1605), IPR014001 (Helicase superfamily 1/2, ATP-binding domain), IPR014720 (Double-stranded RNA-binding domain), IPR027417 (P-loop containing nucleoside triphosphate hydrolase) GO:0003676 (nucleic acid binding), GO:000…
Cp4.1LG01g14040.1	AT5G10830.1 ***- S-adenosyl-L-methionine-dependent methyltransferases superfamily protein LENGTH=261 IPR029063 (S-adenosyl-L-methionine-dependent methyltransferase) GO:0008152 (metabolic process), GO:0008168 (methyltransferase activity)
Cp4.1LG01g14060.1	Unknown protein
Cp4.1LG01g14080.1	AT1G15150.1 ***- MATE efflux family protein LENGTH=487 IPR002528 (Multi antimicrobial extrusion protein) GO:0006855 (drug transmembrane transport), GO:0015238 (drug transmembrane transporter activity), GO:0015297 (antiporter activity), GO:0016020 (membrane), GO:0055085 (transmembrane transport)
Cp4.1LG01g14090.1	AT1G15170.1 ***- MATE efflux family protein LENGTH=481 IPR002528 (Multi antimicrobial extrusion protein) GO:0006855 (drug transmembrane transport), GO:0015238 (drug transmembrane transporter activity), GO:0015297 (antiporter activity), GO:0016020 (membrane), GO:0055085 (transmembrane transport)
Cp4.1LG01g14110.1	sp|Q94AN4|AP2L1_ARATH *-** AP2-like ethylene-responsive transcription factor IPR016177 (DNA-binding domain) GO:0003677 (DNA binding), GO:0003700 (sequence-specific DNA binding transcription factor activity), GO:0006355 (regulation of transcription, DNA-templated)
Cp4.1LG01g14120.1	sp|Q54MH6|RBBE_DICDI **** Retinoblastoma-binding-like protein E IPR015943 (WD40/YVTN repeat-like-containing domain) GO:0005515 (protein binding)
Cp4.1LG01g14130.1	sp|P53763|URIC_PHAVU ***- Uricase-2 IPR002042 (Uricase)
Cp4.1LG01g14140.1	AT5G03540.3 **** exocyst subunit exo70 family protein A1 LENGTH=664 IPR004140 (Exocyst complex protein Exo70), IPR016159 (Cullin repeat-like-containing domain) GO:0000145 (exocyst), GO:0006887 (exocytosis)
Cp4.1LG01g14150.1	AT5G04860.1 ***- unknown protein; BEST Arabidopsis thaliana protein match is: unknown protein . LENGTH=782 IPR019448 (EEIG1/EHBP1 N-terminal domain)
Cp4.1LG01g14160.1	Unknown protein
Cp4.1LG01g14180.1	AT5G04870.1 **** calcium dependent protein kinase 1 LENGTH=610 IPR011009 (Protein kinase-like domain), IPR011992 (EF-hand domain pair) GO:0004672 (protein kinase activity), GO:0005509 (calcium ion binding), GO:0005524 (ATP binding), GO:0006468 (protein phosphorylation), GO:0016772 (transferase activity, transferring phosphorus-containing groups)
Cp4.1LG01g14190.1	AT3G10720.2 *-** Plant invertase/pectin methylesterase inhibitor superfamily LENGTH=619 IPR006501 (Pectinesterase inhibitor domain) GO:0004857 (enzyme inhibitor activity), GO:0030599 (pectinesterase activity)
Cp4.1LG01g14200.1	sp|Q9FMC8|OPF13_ARATH *-*- Transcription repressor OFP13 IPR006458 (Ovate protein family, C-terminal)
Cp4.1LG01g14210.1	Unknown proteinIPR008978 (HSP20-like chaperone)
Cp4.1LG01g14220.1	AT3G44190.1 **** FAD/NAD(P)-binding oxidoreductase family protein LENGTH=367 IPR001327 (Pyridine nucleotide-disulphide oxidoreductase, NAD-binding domain), IPR023753 (Pyridine nucleotide-disulphide oxidoreductase, FAD/NAD(P)-binding domain) GO:0016491 (oxidoreductase activity), GO:0050660 (flavin adenine dinucleotide binding), GO:0055114 (oxidation-reduction process)
Cp4.1LG01g14230.1	sp|Q9D7S9|CHMP5_MOUSE ***- Charged multivesicular body protein 5 IPR005024 (Snf7 family) GO:0007034 (vacuolar transport)
Cp4.1LG01g14240.1	AT3G44110.1 ***- DNAJ homologue 3 LENGTH=420 IPR012724 (Chaperone DnaJ) GO:0005524 (ATP binding), GO:0006457 (protein folding), GO:0009408 (response to heat), GO:0031072 (heat shock protein binding), GO:0051082 (unfolded protein binding)
Cp4.1LG01g14250.1	AT4G34980.1 **** subtilisin-like serine protease 2 LENGTH=764 IPR015500 (Peptidase S8, subtilisin-related), IPR023828 (Peptidase S8, subtilisin, Ser-active site) GO:0004252 (serine-type endopeptidase activity), GO:0006508 (proteolysis)
Cp4.1LG01g14270.1	AT5G16010.1 ***- 3-oxo-5-alpha-steroid 4-dehydrogenase family protein LENGTH=268 IPR001104 (3-oxo-5-alpha-steroid 4-dehydrogenase, C-terminal) GO:0005737 (cytoplasm), GO:0006629 (lipid metabolic process), GO:0016021 (integral component of membrane), GO:0016627 (oxidoreductase activity, acting on the CH-CH group of donors)
Cp4.1LG01g14280.1	AT5G16010.1 ***- 3-oxo-5-alpha-steroid 4-dehydrogenase family protein LENGTH=268 IPR001104 (3-oxo-5-alpha-steroid 4-dehydrogenase, C-terminal) GO:0005737 (cytoplasm), GO:0006629 (lipid metabolic process), GO:0016021 (integral component of membrane), GO:0016627 (oxidoreductase activity, acting on the CH-CH group of donors)
Cp4.1LG01g14290.1	AT1G30240.2 ***- unknown protein; Has 169 Blast hits to 168 proteins in 75 species: Archae - 0; Bacteria - 0; Metazoa - 49; Fungi - 68; Plants - 46; Viruses - 0; Other Eukaryotes - 6 (source: NCBI BLink). LENGTH=827 IPR016024 (Armadillo-type fold) GO:0005488 (binding)
Cp4.1LG01g14300.1	sp|O82089|CCH_ARATH **** Copper transport protein CCH IPR006121 (Heavy metal-associated domain, HMA) GO:0030001 (metal ion transport), GO:0046872 (metal ion binding)
Cp4.1LG01g14310.1	gb|KHG07914.1| ***- 60S acidic ribosomal P2 [Gossypium arboreum] IPR027534 (Ribosomal protein L12 family) GO:0003735 (structural constituent of ribosome), GO:0005622 (intracellular), GO:0005840 (ribosome), GO:0006414 (translational elongation)
Cp4.1LG01g14330.1	sp|Q5ZJ74|ISCA1_CHICK *-** Iron-sulfur cluster assembly 1 homolog, mitochondrial IPR000361 (FeS cluster biogenesis), IPR016092 (FeS cluster insertion protein) GO:0005198 (structural molecule activity), GO:0016226 (iron-sulfur cluster assembly), GO:0051536 (iron-sulfur cluster binding)
Cp4.1LG01g14340.1	sp|Q2HJH1|DNPEP_BOVIN **** Aspartyl aminopeptidase IPR001948 (Peptidase M18), IPR023358 (Peptidase M18, domain 2) GO:0004177 (aminopeptidase activity), GO:0006508 (proteolysis), GO:0008270 (zinc ion binding)
Cp4.1LG01g14360.1	AT3G56680.1 **** Single-stranded nucleic acid binding R3H protein LENGTH=353 IPR001374 (Single-stranded nucleic acid binding R3H), IPR024771 (SUZ domain) GO:0003676 (nucleic acid binding)
Cp4.1LG01g14380.1	AT5G49690.1 ***- UDP-Glycosyltransferase superfamily protein LENGTH=460 IPR002213 (UDP-glucuronosyl/UDP-glucosyltransferase) GO:0008152 (metabolic process), GO:0016758 (transferase activity, transferring hexosyl groups)
Cp4.1LG01g14400.1	AT1G20930.1 **** cyclin-dependent kinase B2;2 LENGTH=315 IPR011009 (Protein kinase-like domain) GO:0004672 (protein kinase activity), GO:0005524 (ATP binding), GO:0006468 (protein phosphorylation), GO:0016772 (transferase activity, transferring phosphorus-containing groups)
Cp4.1LG01g14410.1	AT5G22510.1 ***- alkaline/neutral invertase LENGTH=617 IPR008928 (Six-hairpin glycosidase-like), IPR024746 (Glycosyl hydrolase family 100) GO:0003824 (catalytic activity), GO:0033926 (glycopeptide alpha-N-acetylgalactosaminidase activity)
Cp4.1LG01g14420.1	AT3G10560.1 *-*- Cytochrome P450 superfamily protein LENGTH=514 IPR001128 (Cytochrome P450) GO:0005506 (iron ion binding), GO:0016705 (oxidoreductase activity, acting on paired donors, with incorporation or reduction of molecular oxygen), GO:0020037 (heme binding), GO:0055114 (oxidation-reduction process)
Cp4.1LG01g14450.1	sp|O24521|HBL2_ARATH ***- Non-symbiotic hemoglobin 2 IPR000971 (Globin), IPR009050 (Globin-like) GO:0005506 (iron ion binding), GO:0015671 (oxygen transport), GO:0019825 (oxygen binding), GO:0020037 (heme binding)
Cp4.1LG01g14460.1	sp|Q9FEB5|DSP4_ARATH **** Phosphoglucan phosphatase DSP4, chloroplastic IPR014756 (Immunoglobulin E-set), IPR029021 (Protein-tyrosine phosphatase-like), IPR030079 (Phosphoglucan phosphatase DSP4) GO:0005982 (starch metabolic process), GO:0006470 (protein dephosphorylation), GO:0007623 (circadian rhythm), GO:0008138 (protein tyrosine/serine/threonine phosphatase activity), GO:0016311 (dephosphoryl…
Cp4.1LG01g14480.1	sp|Q2PFW9|NOVA1_MACFA *-** RNA-binding protein Nova-1 IPR004087 (K Homology domain) GO:0003676 (nucleic acid binding), GO:0003723 (RNA binding)
Cp4.1LG01g14490.1	AT5G04500.1 ***- glycosyltransferase family protein 47 LENGTH=765 IPR023296 (Glycosyl hydrolase, five-bladed beta-propellor domain), IPR029044 (Nucleotide-diphospho-sugar transferases) GO:0006024 (glycosaminoglycan biosynthetic process), GO:0015012 (heparan sulfate proteoglycan biosynthetic process), GO:0016021 (integral component of membrane)
Cp4.1LG01g14510.1	AT5G04460.1 ***- RING/U-box superfamily protein LENGTH=863 IPR013083 (Zinc finger, RING/FYVE/PHD-type) GO:0005515 (protein binding), GO:0008270 (zinc ion binding)
Cp4.1LG01g14520.1	AT1G45160.2 *-** Protein kinase superfamily protein LENGTH=1067 IPR011009 (Protein kinase-like domain), IPR011993 (Pleckstrin homology-like domain) GO:0004672 (protein kinase activity), GO:0005524 (ATP binding), GO:0006468 (protein phosphorylation), GO:0016772 (transferase activity, transferring phosphorus-containing groups)
Cp4.1LG01g14530.1	ref|XP_007010232.1| **** DNA N-glycosylase/DNA-(Apurinic or apyrimidinic site) lyase, putative isoform 5 [Theobroma cacao] gb|EOY19042.1| DNA N-glycosylase/DNA-(Apurinic or apyrimidinic site) lyase, putative isoform 5 [Theobroma cacao] IPR011257 (DNA glycosylase), IPR023170 (Helix-turn-helix, base-excision DNA repair, C-terminal), IPR028924 (Permuted single zf-CXXC unit), IPR028925 (Demeter, RRM-…
Cp4.1LG01g14540.1	ref|XP_007010091.1| ***- UDP-Glyc isoform 2 [Theobroma cacao]
Cp4.1LG01g14560.1	AT3G57120.1 **** Protein kinase superfamily protein LENGTH=456 IPR011009 (Protein kinase-like domain) GO:0004672 (protein kinase activity), GO:0005524 (ATP binding), GO:0006468 (protein phosphorylation), GO:0016772 (transferase activity, transferring phosphorus-containing groups)
Cp4.1LG01g14570.1	AT2G39130.1 ***- Transmembrane amino acid transporter family protein LENGTH=550 IPR013057 (Amino acid transporter, transmembrane domain)
Cp4.1LG01g14580.1	AT5G04220.2 **** Calcium-dependent lipid-binding (CaLB domain) family protein LENGTH=540 IPR000008 (C2 domain) GO:0005515 (protein binding)
Cp4.1LG01g14590.1	AT1G67750.1 ***- Pectate lyase family protein LENGTH=408 IPR011050 (Pectin lyase fold/virulence factor), IPR018082 (AmbAllergen)
Cp4.1LG01g14610.1	AT3G45310.1 **** Cysteine proteinases superfamily protein LENGTH=358 IPR013128 (Peptidase C1A), IPR025660 (Cysteine peptidase, histidine active site), IPR025661 (Cysteine peptidase, asparagine active site) GO:0006508 (proteolysis), GO:0008234 (cysteine-type peptidase activity)
Cp4.1LG01g14620.1	sp|B0Y3B5|SKP1_ASPFC **** E3 ubiquitin ligase complex SCF subunit sconC IPR001232 (S-phase kinase-associated protein 1-like) GO:0006511 (ubiquitin-dependent protein catabolic process)
Cp4.1LG01g14630.1	AT2G39570.1 ***- ACT domain-containing protein LENGTH=411
Cp4.1LG01g14640.1	sp|Q8VZ40|PUB14_ARATH ***- U-box domain-containing protein 14 IPR013083 (Zinc finger, RING/FYVE/PHD-type), IPR016024 (Armadillo-type fold) GO:0004842 (ubiquitin-protein transferase activity), GO:0005488 (binding), GO:0005515 (protein binding), GO:0016567 (protein ubiquitination)
Cp4.1LG01g14650.1	AT5G04390.1 ***- C2H2-type zinc finger family protein LENGTH=362 IPR015880 (Zinc finger, C2H2-like) GO:0046872 (metal ion binding)
Cp4.1LG01g14660.1	AT3G10500.1 ***- NAC domain containing protein 53 LENGTH=549 IPR003441 (NAC domain) GO:0003677 (DNA binding), GO:0006355 (regulation of transcription, DNA-templated)
Cp4.1LG01g14670.1	AT5G04260.1 ***- WCRKC thioredoxin 2 LENGTH=192 IPR005746 (Thioredoxin), IPR012336 (Thioredoxin-like fold) GO:0006662 (glycerol ether metabolic process), GO:0015035 (protein disulfide oxidoreductase activity), GO:0045454 (cell redox homeostasis)
Cp4.1LG01g14680.1	AT2G39020.1 ***- Acyl-CoA N-acyltransferases (NAT) superfamily protein LENGTH=236 IPR016181 (Acyl-CoA N-acyltransferase) GO:0008080 (N-acetyltransferase activity)
Cp4.1LG01g14690.1	ref|XP_002315313.2| **** GCN5-related N-acetyltransferase family protein [Populus trichocarpa] gb|EEF01484.2| GCN5-related N-acetyltransferase family protein [Populus trichocarpa] IPR016181 (Acyl-CoA N-acyltransferase) GO:0008080 (N-acetyltransferase activity)
Cp4.1LG01g14700.1	sp|Q84P25|4CLL2_ARATH *-*- 4-coumarate--CoA ligase-like 2 IPR000873 (AMP-dependent synthetase/ligase) GO:0003824 (catalytic activity), GO:0008152 (metabolic process)
Cp4.1LG01g14710.1	Unknown proteinIPR010658 (Nodulin-like)
Cp4.1LG01g14720.1	ref|XP_007010019.1| *-** RNA-binding family protein with retrovirus zinc finger-like domain isoform 2 [Theobroma cacao] gb|EOY18829.1| RNA-binding family protein with retrovirus zinc finger-like domain isoform 2 [Theobroma cacao] IPR012677 (Nucleotide-binding alpha-beta plait domain) GO:0000166 (nucleotide binding), GO:0003676 (nucleic acid binding)
Cp4.1LG01g14740.1	AT4G32890.1 **** GATA transcription factor 9 LENGTH=308 IPR016679 (Transcription factor, GATA, plant) GO:0003677 (DNA binding), GO:0003700 (sequence-specific DNA binding transcription factor activity), GO:0005634 (nucleus), GO:0006355 (regulation of transcription, DNA-templated), GO:0008270 (zinc ion binding), GO:0043565 (sequence-specific DNA binding), GO:0045893 (positive regulation of transcri…
Cp4.1LG01g14750.1	AT2G39220.1 ***- PATATIN-like protein 6 LENGTH=499 IPR016035 (Acyl transferase/acyl hydrolase/lysophospholipase) GO:0006629 (lipid metabolic process), GO:0008152 (metabolic process)
Cp4.1LG01g14770.1	AT2G37180.1 ***- Aquaporin-like superfamily protein LENGTH=285 IPR000425 (Major intrinsic protein), IPR023271 (Aquaporin-like) GO:0005215 (transporter activity), GO:0006810 (transport), GO:0016020 (membrane)
Cp4.1LG01g14790.1	AT5G19290.1 ***- alpha/beta-Hydrolases superfamily protein LENGTH=330 IPR022742 (Putative lysophospholipase), IPR029058 (Alpha/Beta hydrolase fold)
Cp4.1LG01g14800.1	AT5G03250.1 ***- Phototropic-responsive NPH3 family protein LENGTH=592 IPR011333 (BTB/POZ fold), IPR027356 (NPH3 domain)
Cp4.1LG01g14810.1	AT1G50490.1 ***- ubiquitin-conjugating enzyme 20 LENGTH=180 IPR016135 (Ubiquitin-conjugating enzyme/RWD-like), IPR023313 (Ubiquitin-conjugating enzyme, active site)
Cp4.1LG01g14820.1	sp|P03963|TRPE_BACSU ***- Anthranilate synthase component 1 IPR019999 (Anthranilate synthase component I-like), IPR029062 (Class I glutamine amidotransferase-like) GO:0009058 (biosynthetic process), GO:0009396 (folic acid-containing compound biosynthetic process), GO:0016833 (oxo-acid-lyase activity)
Cp4.1LG01g14830.1	sp|O80961|MLO12_ARATH ***- MLO-like protein 12 IPR004326 (Mlo-related protein) GO:0006952 (defense response), GO:0016021 (integral component of membrane)
Cp4.1LG01g14870.1	gb|KHN00829.1| ***- Nuclear receptor corepressor 1 [Glycine soja] IPR009057 (Homeodomain-like) GO:0003677 (DNA binding), GO:0003682 (chromatin binding)
Cp4.1LG01g14900.1	AT2G38750.1 ***- annexin 4 LENGTH=319 IPR001464 (Annexin) GO:0005509 (calcium ion binding), GO:0005544 (calcium-dependent phospholipid binding)
Cp4.1LG01g14910.1	AT2G35800.1 ***- mitochondrial substrate carrier family protein LENGTH=823 IPR011992 (EF-hand domain pair), IPR018108 (Mitochondrial substrate/solute carrier), IPR023395 (Mitochondrial carrier domain) GO:0005509 (calcium ion binding)
Cp4.1LG01g14930.1	AT3G54500.3 ***- FUNCTIONS IN: molecular_function unknown; INVOLVED IN: biological_process unknown; LOCATED IN: cellular_component unknown; EXPRESSED IN: 22 plant structures; EXPRESSED DURING: 13 growth stages; BEST Arabidopsis thaliana protein match is: dentin sialophosphoprotein-related . LENGTH=669
Cp4.1LG01g14940.1	sp|Q9M1I1|FB304_ARATH ***- F-box protein IPR000330 (SNF2-related), IPR001650 (Helicase, C-terminal), IPR001810 (F-box domain), IPR011124 (Zinc finger, CW-type), IPR017907 (Zinc finger, RING-type, conserved site), IPR027417 (P-loop containing nucleoside triphosphate hydrolase) GO:0003677 (DNA binding), GO:0005515 (protein binding), GO:0005524 (ATP binding), GO:0008270 (zinc ion binding)
Cp4.1LG01g14950.1	AT5G03040.1 ***- IQ-domain 2 LENGTH=461
Cp4.1LG01g14960.1	AT1G70790.2 *-** Calcium-dependent lipid-binding (CaLB domain) family protein LENGTH=185 IPR000008 (C2 domain), IPR001164 (Arf GTPase activating protein) GO:0005096 (GTPase activator activity), GO:0005515 (protein binding)
Cp4.1LG01g14970.1	sp|O60306|AQR_HUMAN *-*- Intron-binding protein aquarius IPR026300 (CWF11 family), IPR027417 (P-loop containing nucleoside triphosphate hydrolase) GO:0000398 (mRNA splicing, via spliceosome), GO:0005681 (spliceosomal complex)
Cp4.1LG01g14980.1	sp|Q8S3N1|SINA5_ARATH **** E3 ubiquitin-protein ligase SINAT5 IPR004162 (E3 ubiquitin-protein ligase SIN-like), IPR013083 (Zinc finger, RING/FYVE/PHD-type) GO:0004842 (ubiquitin-protein transferase activity), GO:0005515 (protein binding), GO:0005634 (nucleus), GO:0006511 (ubiquitin-dependent protein catabolic process), GO:0007275 (multicellular organismal development), GO:0008270 (zinc ion bindin…
Cp4.1LG01g15010.1	AT5G46700.1 ***- Tetraspanin family protein LENGTH=269 IPR018499 (Tetraspanin/Peripherin) GO:0016021 (integral component of membrane)
Cp4.1LG01g15030.1	AT3G52300.1 ***- ATP synthase D chain, mitochondrial LENGTH=168
Cp4.1LG01g15050.1	ref|XP_010089235.1| ***- U-box domain-containing protein 43 [Morus notabilis] gb|EXB37533.1| U-box domain-containing protein 43 [Morus notabilis] IPR016024 (Armadillo-type fold) GO:0005488 (binding), GO:0005515 (protein binding)
Cp4.1LG01g15070.1	AT3G07990.1 **** serine carboxypeptidase-like 27 LENGTH=459 IPR001563 (Peptidase S10, serine carboxypeptidase), IPR029058 (Alpha/Beta hydrolase fold) GO:0004185 (serine-type carboxypeptidase activity), GO:0006508 (proteolysis)
Cp4.1LG01g15080.1	AT2G38760.1 ***- annexin 3 LENGTH=321 IPR001464 (Annexin) GO:0005509 (calcium ion binding), GO:0005544 (calcium-dependent phospholipid binding)
Cp4.1LG01g15090.1	AT5G13810.1 ***- Glutaredoxin family protein LENGTH=274 IPR012336 (Thioredoxin-like fold) GO:0009055 (electron carrier activity), GO:0015035 (protein disulfide oxidoreductase activity), GO:0045454 (cell redox homeostasis)
Cp4.1LG01g15100.1	AT5G12380.1 ***- annexin 8 LENGTH=316 IPR001464 (Annexin) GO:0005509 (calcium ion binding), GO:0005544 (calcium-dependent phospholipid binding)
Cp4.1LG01g15120.1	Unknown protein
Cp4.1LG01g15130.1	sp|B4U7U4|FTSH_HYDS0 *-** ATP-dependent zinc metalloprotease FtsH IPR003959 (ATPase, AAA-type, core), IPR027417 (P-loop containing nucleoside triphosphate hydrolase) GO:0005524 (ATP binding)
Cp4.1LG01g15140.1	sp|O81127|RSZ21_ARATH *-*- Serine/arginine-rich splicing factor RSZ21 IPR001878 (Zinc finger, CCHC-type), IPR012677 (Nucleotide-binding alpha-beta plait domain) GO:0000166 (nucleotide binding), GO:0003676 (nucleic acid binding), GO:0008270 (zinc ion binding)
Cp4.1LG01g15150.1	AT1G13700.1 **** 6-phosphogluconolactonase 1 LENGTH=268 IPR006148 (Glucosamine/galactosamine-6-phosphate isomerase) GO:0005975 (carbohydrate metabolic process), GO:0006098 (pentose-phosphate shunt), GO:0017057 (6-phosphogluconolactonase activity)
Cp4.1LG01g15160.1	gb|KHN05619.1| *-*- Protein DROOPING LEAF [Glycine soja] IPR006780 (YABBY protein)
Cp4.1LG01g15170.1	AT1G60140.1 **** trehalose phosphate synthase LENGTH=861 IPR001830 (Glycosyl transferase, family 20), IPR006379 (HAD-superfamily hydrolase, subfamily IIB), IPR023214 (HAD-like domain) GO:0003824 (catalytic activity), GO:0005992 (trehalose biosynthetic process), GO:0008152 (metabolic process)
Cp4.1LG01g15180.1	sp|A7FCN2|KUP_YERP3 **** Low affinity potassium transport system protein kup IPR003855 (Potassium transporter) GO:0015079 (potassium ion transmembrane transporter activity), GO:0016020 (membrane), GO:0071805 (potassium ion transmembrane transport)
Cp4.1LG01g15190.1	sp|Q9ZUI6|AP1G2_ARATH **** AP-1 complex subunit gamma-2 IPR013041 (Coatomer/clathrin adaptor appendage, Ig-like subdomain), IPR016024 (Armadillo-type fold), IPR017107 (Adaptor protein complex AP-1, gamma subunit) GO:0005488 (binding), GO:0005794 (Golgi apparatus), GO:0006886 (intracellular protein transport), GO:0008565 (protein transporter activity), GO:0015031 (protein transport), GO:0016192 (v…
Cp4.1LG01g15200.1	ref|XP_002512053.1| ***- conserved hypothetical protein [Ricinus communis] gb|EEF50722.1| conserved hypothetical protein [Ricinus communis]
Cp4.1LG01g15210.1	sp|B0SI93|SPEE_LEPBA **** Polyamine aminopropyltransferase IPR001045 (Spermidine/spermine synthases), IPR029063 (S-adenosyl-L-methionine-dependent methyltransferase), IPR030373 (Polyamine biosynthesis domain, conserved site) GO:0003824 (catalytic activity), GO:0006595 (polyamine metabolic process)
Cp4.1LG01g15220.1	sp|O80742|PUB19_ARATH ***- U-box domain-containing protein 19 IPR013083 (Zinc finger, RING/FYVE/PHD-type), IPR016024 (Armadillo-type fold) GO:0004842 (ubiquitin-protein transferase activity), GO:0005488 (binding), GO:0005515 (protein binding), GO:0016567 (protein ubiquitination)
Cp4.1LG01g15230.1	sp|K4BW79|ENOX_SOLLC **** 2-methylene-furan-3-one reductase IPR002085 (Alcohol dehydrogenase superfamily, zinc-type), IPR016040 (NAD(P)-binding domain), IPR020843 (Polyketide synthase, enoylreductase domain) GO:0008270 (zinc ion binding), GO:0016491 (oxidoreductase activity), GO:0055114 (oxidation-reduction process)
Cp4.1LG01g15240.1	AT1G60220.1 *-*- UB-like protease 1D LENGTH=584 IPR003653 (Peptidase C48, SUMO/Sentrin/Ubl1) GO:0006508 (proteolysis), GO:0008234 (cysteine-type peptidase activity)
Cp4.1LG01g15250.1	AT3G24550.1 *-*- proline extensin-like receptor kinase 1 LENGTH=652 IPR011009 (Protein kinase-like domain) GO:0016772 (transferase activity, transferring phosphorus-containing groups)
Cp4.1LG01g15270.1	AT1G60170.1 **** pre-mRNA processing ribonucleoprotein binding region-containing protein LENGTH=485 IPR002687 (Nop domain), IPR012976 (NOSIC), IPR019175 (Prp31 C-terminal), IPR027105 (U4/U6 small nuclear ribonucleoprotein Prp31) GO:0000244 (spliceosomal tri-snRNP complex assembly), GO:0000398 (mRNA splicing, via spliceosome), GO:0046540 (U4/U6 x U5 tri-snRNP complex)
Cp4.1LG01g15310.1	AT5G14740.1 ***- carbonic anhydrase 2 LENGTH=331 IPR001765 (Carbonic anhydrase) GO:0004089 (carbonate dehydratase activity), GO:0008270 (zinc ion binding), GO:0015976 (carbon utilization)
Cp4.1LG01g15320.1	sp|B2RY56|RBM25_MOUSE *-** RNA-binding protein 25 IPR002483 (PWI domain), IPR012677 (Nucleotide-binding alpha-beta plait domain) GO:0000166 (nucleotide binding), GO:0003676 (nucleic acid binding), GO:0006397 (mRNA processing)
Cp4.1LG01g15330.1	sp|O60508|PRP17_HUMAN *-*- Pre-mRNA-processing factor 17 IPR015943 (WD40/YVTN repeat-like-containing domain), IPR020472 (G-protein beta WD-40 repeat) GO:0005515 (protein binding)
Cp4.1LG01g15340.1	ref|XP_002525375.1| ***- conserved hypothetical protein [Ricinus communis] gb|EEF37013.1| conserved hypothetical protein [Ricinus communis] IPR012442 (Protein of unknown function DUF1645, plant)
Cp4.1LG01g15370.1	sp|Q10FZ7|YAB2_ORYSJ ***- Protein YABBY 2 IPR006780 (YABBY protein)
Cp4.1LG01g15380.1	AT1G14720.1 **** xyloglucan endotransglucosylase/hydrolase 28 LENGTH=332 IPR013320 (Concanavalin A-like lectin/glucanase domain), IPR016455 (Xyloglucan endotransglucosylase/hydrolase) GO:0004553 (hydrolase activity, hydrolyzing O-glycosyl compounds), GO:0005975 (carbohydrate metabolic process)
Cp4.1LG01g15390.1	AT1G23440.1 **** Peptidase C15, pyroglutamyl peptidase I-like LENGTH=217 IPR016125 (Peptidase C15, pyroglutamyl peptidase I-like) GO:0005829 (cytosol), GO:0006508 (proteolysis), GO:0016920 (pyroglutamyl-peptidase activity)
Cp4.1LG01g15400.1	AT1G23460.1 ***- Pectin lyase-like superfamily protein LENGTH=460 IPR000743 (Glycoside hydrolase, family 28), IPR011050 (Pectin lyase fold/virulence factor) GO:0004650 (polygalacturonase activity), GO:0005975 (carbohydrate metabolic process)
Cp4.1LG01g15410.1	AT1G10640.1 ***- Pectin lyase-like superfamily protein LENGTH=532 IPR000743 (Glycoside hydrolase, family 28), IPR011050 (Pectin lyase fold/virulence factor) GO:0004650 (polygalacturonase activity), GO:0005975 (carbohydrate metabolic process)
Cp4.1LG01g15430.1	AT1G23390.1 ***- Kelch repeat-containing F-box family protein LENGTH=394 IPR001810 (F-box domain), IPR015915 (Kelch-type beta propeller) GO:0005515 (protein binding)
Cp4.1LG01g15450.1	AT3G26610.1 ***- Pectin lyase-like superfamily protein LENGTH=470 IPR000743 (Glycoside hydrolase, family 28), IPR011050 (Pectin lyase fold/virulence factor) GO:0004650 (polygalacturonase activity), GO:0005975 (carbohydrate metabolic process)
Cp4.1LG01g15480.1	AT1G70620.3 *-*- cyclin-related LENGTH=957
Cp4.1LG01g15490.1	sp|Q84JS6|KNAT6_ARATH ***- Homeobox protein knotted-1-like 6 IPR005540 (KNOX1), IPR005541 (KNOX2) GO:0003677 (DNA binding), GO:0005634 (nucleus)
Cp4.1LG01g15500.1	AT1G10740.1 ***- alpha/beta-Hydrolases superfamily protein LENGTH=473 IPR029058 (Alpha/Beta hydrolase fold)
Cp4.1LG01g15510.1	AT1G72330.3 *-*- alanine aminotransferase 2 LENGTH=553 IPR002528 (Multi antimicrobial extrusion protein), IPR015424 (Pyridoxal phosphate-dependent transferase) GO:0003824 (catalytic activity), GO:0006855 (drug transmembrane transport), GO:0009058 (biosynthetic process), GO:0015238 (drug transmembrane transporter activity), GO:0015297 (antiporter activity), GO:0016020 (membrane), GO:0030170 (pyrid…
Cp4.1LG01g15520.1	Unknown proteinIPR006501 (Pectinesterase inhibitor domain) GO:0004857 (enzyme inhibitor activity), GO:0030599 (pectinesterase activity)
Cp4.1LG01g15530.1	Unknown proteinIPR006501 (Pectinesterase inhibitor domain) GO:0004857 (enzyme inhibitor activity), GO:0030599 (pectinesterase activity)
Cp4.1LG01g15540.1	AT3G48240.1 ***- Octicosapeptide/Phox/Bem1p family protein LENGTH=180 IPR000270 (PB1 domain) GO:0005515 (protein binding)
Cp4.1LG01g15550.1	sp|Q84JS6|KNAT6_ARATH *-*- Homeobox protein knotted-1-like 6 IPR005539 (ELK), IPR009057 (Homeodomain-like) GO:0003677 (DNA binding), GO:0005634 (nucleus), GO:0006355 (regulation of transcription, DNA-templated), GO:0043565 (sequence-specific DNA binding)
Cp4.1LG01g15560.1	sp|P49637|R27A3_ARATH **** 60S ribosomal protein L27a-3 IPR021131 (Ribosomal protein L18e/L15P), IPR030878 (Ribosomal protein L15) GO:0003735 (structural constituent of ribosome), GO:0005622 (intracellular), GO:0005840 (ribosome), GO:0006412 (translation), GO:0015934 (large ribosomal subunit)
Cp4.1LG01g15570.1	sp|Q95L97|S20A2_FELCA *-** Sodium-dependent phosphate transporter 2 IPR001204 (Phosphate transporter) GO:0005315 (inorganic phosphate transmembrane transporter activity), GO:0006817 (phosphate ion transport), GO:0016020 (membrane)
Cp4.1LG01g15580.1	sp|O22715|AP1M2_ARATH **** AP-1 complex subunit mu-2 IPR001392 (Clathrin adaptor, mu subunit), IPR028565 (Mu homology domain) GO:0005515 (protein binding), GO:0006810 (transport), GO:0006886 (intracellular protein transport), GO:0016192 (vesicle-mediated transport), GO:0030131 (clathrin adaptor complex)
Cp4.1LG01g15600.1	sp|Q54XX1|SRPRB_DICDI **** Signal recognition particle receptor subunit beta IPR019009 (Signal recognition particle receptor, beta subunit), IPR024156 (Small GTPase superfamily, ARF type), IPR027417 (P-loop containing nucleoside triphosphate hydrolase) GO:0005525 (GTP binding), GO:0005622 (intracellular), GO:0007264 (small GTPase mediated signal transduction)
Cp4.1LG01g15610.1	sp|Q9XGA1|KPRS4_SPIOL ***- Ribose-phosphate pyrophosphokinase 4 IPR029057 (Phosphoribosyltransferase-like), IPR029099 (Ribose-phosphate pyrophosphokinase, N-terminal domain) GO:0009116 (nucleoside metabolic process)
Cp4.1LG01g15620.1	AT3G45060.1 ***- high affinity nitrate transporter 2.6 LENGTH=542 IPR011701 (Major facilitator superfamily), IPR020846 (Major facilitator superfamily domain) GO:0016021 (integral component of membrane), GO:0055085 (transmembrane transport)
Cp4.1LG01g15640.1	ref|XP_007044755.1| ***- Phosphoribosyl pyrophosphate (PRPP) synthase 3 isoform 2 [Theobroma cacao] gb|EOY00587.1| Phosphoribosyl pyrophosphate (PRPP) synthase 3 isoform 2 [Theobroma cacao]
Cp4.1LG01g15660.1	AT1G13030.1 ***- sphere organelles protein-related LENGTH=608
Cp4.1LG01g15670.1	AT1G12990.1 **** beta-1,4-N-acetylglucosaminyltransferase family protein LENGTH=392 IPR006813 (Glycosyl transferase, family 17) GO:0003830 (beta-1,4-mannosylglycoprotein 4-beta-N-acetylglucosaminyltransferase activity), GO:0006487 (protein N-linked glycosylation), GO:0016020 (membrane)
Cp4.1LG01g15690.1	AT3G48240.1 *-*- Octicosapeptide/Phox/Bem1p family protein LENGTH=180 IPR000270 (PB1 domain) GO:0005515 (protein binding)
Cp4.1LG01g15700.1	sp|Q9C5S1|MKP1_ARATH *-** Protein-tyrosine-phosphatase MKP1 IPR007122 (Villin/Gelsolin), IPR024950 (Dual specificity phosphatase), IPR029006 (ADF-H/Gelsolin-like domain), IPR029021 (Protein-tyrosine phosphatase-like) GO:0003779 (actin binding), GO:0004725 (protein tyrosine phosphatase activity), GO:0006470 (protein dephosphorylation), GO:0008138 (protein tyrosine/serine/threonine phosphatase acti…
Cp4.1LG01g15710.1	AT1G67856.1 ***- RING/U-box superfamily protein LENGTH=133 IPR011016 (Zinc finger, RING-CH-type), IPR013083 (Zinc finger, RING/FYVE/PHD-type) GO:0005515 (protein binding), GO:0008270 (zinc ion binding)
Cp4.1LG01g15720.1	AT1G67900.1 ***- Phototropic-responsive NPH3 family protein LENGTH=631 IPR011333 (BTB/POZ fold), IPR027356 (NPH3 domain)
Cp4.1LG01g15740.1	AT1G67850.1 ***- Protein of unknown function (DUF707) LENGTH=404 IPR007877 (Protein of unknown function DUF707)
Cp4.1LG01g15750.1	Unknown proteinIPR001611 (Leucine-rich repeat), IPR003591 (Leucine-rich repeat, typical subtype) GO:0005515 (protein binding)
Cp4.1LG01g15770.1	AT2G39510.1 **** nodulin MtN21 /EamA-like transporter family protein LENGTH=374 IPR000620 (EamA domain), IPR030184 (WAT1-related protein) GO:0016020 (membrane), GO:0016021 (integral component of membrane), GO:0022857 (transmembrane transporter activity)
Cp4.1LG01g15790.1	ref|XP_002315645.1| **** Phot s psbY [Populus trichocarpa] IPR009388 (Photosystem II PsbY) GO:0009523 (photosystem II), GO:0015979 (photosynthesis), GO:0016021 (integral component of membrane), GO:0030145 (manganese ion binding)
Cp4.1LG01g15800.1	AT1G24480.1 ***- S-adenosyl-L-methionine-dependent methyltransferases superfamily protein LENGTH=239 IPR029063 (S-adenosyl-L-methionine-dependent methyltransferase) GO:0008152 (metabolic process), GO:0008168 (methyltransferase activity)
Cp4.1LG01g15820.1	AT1G13195.1 ***- RING/U-box superfamily protein LENGTH=260 IPR001594 (Zinc finger, DHHC-type, palmitoyltransferase), IPR013083 (Zinc finger, RING/FYVE/PHD-type) GO:0005515 (protein binding), GO:0008270 (zinc ion binding)
Cp4.1LG01g15840.1	AT1G24430.1 **** HXXXD-type acyl-transferase family protein LENGTH=435 IPR003480 (Transferase), IPR023213 (Chloramphenicol acetyltransferase-like domain) GO:0016747 (transferase activity, transferring acyl groups other than amino-acyl groups)
Cp4.1LG01g15850.1	AT5G09810.1 **** actin 7 LENGTH=377 IPR004000 (Actin family) GO:0005524 (ATP binding), GO:0005885 (Arp2/3 protein complex), GO:0007015 (actin filament organization), GO:0034314 (Arp2/3 complex-mediated actin nucleation)
Cp4.1LG01g15860.1	sp|Q9LK24|FB327_ARATH *-*- F-box protein IPR001810 (F-box domain) GO:0005515 (protein binding)
Cp4.1LG01g15870.1	AT1G24460.1 ***- unknown protein; FUNCTIONS IN: molecular_function unknown; INVOLVED IN: biological_process unknown; LOCATED IN: cellular_component unknown; EXPRESSED IN: 23 plant structures; EXPRESSED DURING: 14 growth stages; BEST Arabidopsis thaliana protein match is: unknown protein . LENGTH=1807 IPR008700 (Pathogenic type III effector avirulence factor Avr cleavage site)
Cp4.1LG01g15880.1	AT3G26120.1 *-*- terminal EAR1-like 1 LENGTH=615 IPR007201 (RNA recognition motif 2), IPR012677 (Nucleotide-binding alpha-beta plait domain) GO:0000166 (nucleotide binding), GO:0003676 (nucleic acid binding)
Cp4.1LG01g15890.1	sp|Q9SAF0|ORP1D_ARATH ***- Oxysterol-binding protein-related protein 1D IPR000648 (Oxysterol-binding protein), IPR011993 (Pleckstrin homology-like domain)
Cp4.1LG01g15900.1	AT1G24440.1 ***- RING/U-box superfamily protein LENGTH=251 IPR013083 (Zinc finger, RING/FYVE/PHD-type) GO:0005515 (protein binding), GO:0008270 (zinc ion binding)
Cp4.1LG01g15910.1	sp|P09886|HS21C_PEA ***- Small heat shock protein, chloroplastic IPR008978 (HSP20-like chaperone)
Cp4.1LG01g15920.1	AT3G26100.2 ***- Regulator of chromosome condensation (RCC1) family protein LENGTH=532 IPR009091 (Regulator of chromosome condensation 1/beta-lactamase-inhibitor protein II)
Cp4.1LG01g15930.1	AT1G51870.1 **** protein kinase family protein LENGTH=837 IPR011009 (Protein kinase-like domain), IPR013320 (Concanavalin A-like lectin/glucanase domain), IPR024788 (Malectin-like carbohydrate-binding domain) GO:0004672 (protein kinase activity), GO:0005524 (ATP binding), GO:0006468 (protein phosphorylation), GO:0016772 (transferase activity, transferring phosphorus-containing groups)
Cp4.1LG01g15960.1	AT3G17840.1 **** receptor-like kinase 902 LENGTH=647 IPR001611 (Leucine-rich repeat), IPR011009 (Protein kinase-like domain), IPR013210 (Leucine-rich repeat-containing N-terminal, type 2) GO:0004672 (protein kinase activity), GO:0005515 (protein binding), GO:0005524 (ATP binding), GO:0006468 (protein phosphorylation), GO:0016772 (transferase activity, transferring phosphorus-containing groups)
Cp4.1LG01g15970.1	Unknown protein
Cp4.1LG01g15990.1	AT5G40780.1 ***- lysine histidine transporter 1 LENGTH=446 IPR013057 (Amino acid transporter, transmembrane domain)
Cp4.1LG01g16000.1	sp|Q9LK64|AB3C_ARATH *-*- ABC transporter C family member 3 IPR003439 (ABC transporter-like), IPR011527 (ABC transporter type 1, transmembrane domain), IPR027417 (P-loop containing nucleoside triphosphate hydrolase) GO:0005524 (ATP binding), GO:0006810 (transport), GO:0016021 (integral component of membrane), GO:0016887 (ATPase activity), GO:0042626 (ATPase activity, coupled to transmembrane move…
Cp4.1LG01g16010.1	AT1G67590.1 ***- Remorin family protein LENGTH=347 IPR005516 (Remorin, C-terminal)
Cp4.1LG01g16030.1	AT5G10270.1 *-** cyclin-dependent kinase C;1 LENGTH=505 IPR011009 (Protein kinase-like domain) GO:0004672 (protein kinase activity), GO:0005524 (ATP binding), GO:0006468 (protein phosphorylation), GO:0016772 (transferase activity, transferring phosphorus-containing groups)
Cp4.1LG01g16040.1	AT1G67600.1 ***- Acid phosphatase/vanadium-dependent haloperoxidase-related protein LENGTH=163 IPR003832 (Acid phosphatase/vanadium-dependent haloperoxidase-related)
Cp4.1LG01g16050.1	AT3G25950.1 ***- TRAM, LAG1 and CLN8 (TLC) lipid-sensing domain containing protein LENGTH=251 IPR006634 (TRAM/LAG1/CLN8 homology domain) GO:0016021 (integral component of membrane)
Cp4.1LG01g16060.1	AT1G17420.1 ***- lipoxygenase 3 LENGTH=919 IPR000907 (Lipoxygenase), IPR008976 (Lipase/lipooxygenase, PLAT/LH2), IPR027433 (Lipoxygenase, domain 3) GO:0005515 (protein binding), GO:0016491 (oxidoreductase activity), GO:0016702 (oxidoreductase activity, acting on single donors with incorporation of molecular oxygen, incorporation of two atoms of oxygen), GO:0046872 (metal ion binding), GO:0055114 …
Cp4.1LG01g16070.1	sp|Q9C7G1|PUB45_ARATH ***- U-box domain-containing protein 45 IPR013083 (Zinc finger, RING/FYVE/PHD-type), IPR016024 (Armadillo-type fold) GO:0004842 (ubiquitin-protein transferase activity), GO:0005488 (binding), GO:0005515 (protein binding), GO:0016567 (protein ubiquitination)
Cp4.1LG01g16080.1	sp|A3N2R4|URE1_ACTP2 **** Urease subunit alpha IPR002019 (Urease, beta subunit), IPR002026 (Urease, gamma/gamma-beta subunit), IPR005848 (Urease, alpha subunit), IPR008221 (Urease), IPR029754 (Urease nickel binding site) GO:0006807 (nitrogen compound metabolic process), GO:0009039 (urease activity), GO:0016151 (nickel cation binding), GO:0016787 (hydrolase activity), GO:0016810 (hydrolase activit…
Cp4.1LG01g16090.1	sp|Q9LU93|MAD2_ARATH **** Mitotic spindle checkpoint protein MAD2 IPR003511 (DNA-binding HORMA), IPR027097 (Mitotic spindle checkpoint protein Mad2) GO:0007094 (mitotic spindle assembly checkpoint)
Cp4.1LG01g16100.1	sp|Q9LU93|MAD2_ARATH **** Mitotic spindle checkpoint protein MAD2 IPR003511 (DNA-binding HORMA), IPR027097 (Mitotic spindle checkpoint protein Mad2) GO:0007094 (mitotic spindle assembly checkpoint)
Cp4.1LG01g16110.1	AT1G27950.1 *-*- glycosylphosphatidylinositol-anchored lipid protein transfer 1 LENGTH=193 IPR016140 (Bifunctional inhibitor/plant lipid transfer protein/seed storage helical domain)
Cp4.1LG01g16120.1	AT1G27385.4 ***- unknown protein; FUNCTIONS IN: molecular_function unknown; INVOLVED IN: biological_process unknown; EXPRESSED IN: 24 plant structures; EXPRESSED DURING: 13 growth stages; IPR007454 (Uncharacterised protein family UPF0250), IPR027471 (YbeD-like domain)
Cp4.1LG01g16130.1	sp|Q9FYF7|Y1736_ARATH ***- REF/SRPP-like protein IPR008802 (Rubber elongation factor)
Cp4.1LG01g16140.1	AT1G67325.2 **** Ran BP2/NZF zinc finger-like superfamily protein LENGTH=288 IPR001876 (Zinc finger, RanBP2-type) GO:0008270 (zinc ion binding)
Cp4.1LG01g16160.1	AT1G67330.1 ***- Protein of unknown function (DUF579) LENGTH=291 IPR021148 (Putative polysaccharide biosynthesis protein)
Cp4.1LG01g16170.1	AT5G43260.1 ***- chaperone protein dnaJ-related LENGTH=97 IPR001305 (Heat shock protein DnaJ, cysteine-rich domain) GO:0031072 (heat shock protein binding), GO:0051082 (unfolded protein binding)
Cp4.1LG01g16180.1	AT1G67340.1 ***- HCP-like superfamily protein with MYND-type zinc finger LENGTH=379 IPR002893 (Zinc finger, MYND-type), IPR011990 (Tetratricopeptide-like helical domain) GO:0005515 (protein binding)
Cp4.1LG01g16190.1	sp|Q8GYF7|NUP54_ARATH **** Nuclear pore complex protein NUP54 IPR024864 (Nucleoporin Nup54/Nup57/Nup44), IPR025712 (Nucleoporin Nup54, alpha-helical domain) GO:0005643 (nuclear pore)
Cp4.1LG01g16200.1	AT3G59710.1 ***- NAD(P)-binding Rossmann-fold superfamily protein LENGTH=302 IPR002347 (Glucose/ribitol dehydrogenase) GO:0008152 (metabolic process), GO:0016491 (oxidoreductase activity)
Cp4.1LG01g16210.1	AT5G43270.2 **** squamosa promoter binding protein-like 2 LENGTH=419 IPR004333 (Transcription factor, SBP-box) GO:0003677 (DNA binding), GO:0005634 (nucleus)
Cp4.1LG01g16220.1	AT1G67350.1 ***- unknown protein; Has 2 Blast hits to 2 proteins in 1 species: Archae - 0; Bacteria - 0; Metazoa - 0; Fungi - 0; Plants - 2; Viruses - 0; Other Eukaryotes - 0 (source: NCBI BLink). LENGTH=98
Cp4.1LG01g16230.1	sp|P51413|RL172_ARATH **** 60S ribosomal protein L17-2 IPR001063 (Ribosomal protein L22/L17), IPR009542 (Microsomal signal peptidase 12kDa subunit) GO:0003735 (structural constituent of ribosome), GO:0005622 (intracellular), GO:0005787 (signal peptidase complex), GO:0005840 (ribosome), GO:0006412 (translation), GO:0006465 (signal peptide processing), GO:0008233 (peptidase activity), GO:0015934 (l…
Cp4.1LG01g16240.1	AT3G04940.1 **** cysteine synthase D1 LENGTH=324 IPR005856 (Cysteine synthase) GO:0004124 (cysteine synthase activity), GO:0006535 (cysteine biosynthetic process from serine)
Cp4.1LG01g16250.1	ref|XP_007033685.1| *-*- Nonsense-mediated mRNA decay protein 2 isoform 1 [Theobroma cacao] gb|EOY04611.1| Nonsense-mediated mRNA decay protein 2 isoform 1 [Theobroma cacao]
Cp4.1LG01g16270.1	sp|P10708|CB12_SOLLC ***- Chlorophyll a-b binding protein 7, chloroplastic IPR022796 (Chlorophyll A-B binding protein), IPR023329 (Chlorophyll a/b binding protein domain) GO:0009765 (photosynthesis, light harvesting), GO:0016020 (membrane)
Cp4.1LG01g16280.1	sp|C5A286|RL3_THEGJ ***- 50S ribosomal protein L3 IPR000597 (Ribosomal protein L3), IPR009000 (Translation protein, beta-barrel domain) GO:0003735 (structural constituent of ribosome), GO:0005622 (intracellular), GO:0005840 (ribosome), GO:0006412 (translation)
Cp4.1LG01g16300.1	AT3G19830.1 **** Calcium-dependent lipid-binding (CaLB domain) family protein LENGTH=693 IPR000008 (C2 domain), IPR019411 (Domain of unknown function DUF2404) GO:0005515 (protein binding)
Cp4.1LG01g16310.1	sp|Q5H8A6|CASTO_LOTJA **** Ion channel CASTOR IPR010420 (CASTOR/POLLUX/SYM8 ion channels) GO:0006813 (potassium ion transport), GO:0008324 (cation transmembrane transporter activity)
Cp4.1LG01g16320.1	sp|Q9C952|CPSF3_ARATH ***- Cleavage and polyadenylation specificity factor subunit 3-I IPR001279 (Beta-lactamase-like), IPR011108 (RNA-metabolising metallo-beta-lactamase), IPR021718 (Pre-mRNA 3'-end-processing endonuclease polyadenylation factor C-term), IPR022712 (Beta-Casp domain)
Cp4.1LG01g16340.1	AT2G47020.1 **** Peptide chain release factor 1 LENGTH=413 IPR004373 (Peptide chain release factor 1), IPR014720 (Double-stranded RNA-binding domain) GO:0003747 (translation release factor activity), GO:0005737 (cytoplasm), GO:0006415 (translational termination), GO:0016149 (translation release factor activity, codon specific)
Cp4.1LG01g16350.1	sp|C1A4M2|HIS1_GEMAT **** ATP phosphoribosyltransferase IPR001348 (ATP phosphoribosyltransferase HisG) GO:0000105 (histidine biosynthetic process), GO:0000287 (magnesium ion binding), GO:0003879 (ATP phosphoribosyltransferase activity), GO:0005737 (cytoplasm)
Cp4.1LG01g16360.1	sp|Q940G0|TMN1_ARATH ***- Transmembrane 9 superfamily member 1 IPR004240 (Nonaspanin (TM9SF)) GO:0016021 (integral component of membrane)
Cp4.1LG01g16370.1	ref|XP_007041329.1| ***- TCP family transcription factor [Theobroma cacao] gb|EOX97160.1| TCP family transcription factor [Theobroma cacao]
Cp4.1LG01g16380.1	ref|XP_002529014.1| **** nucleic acid binding protein, putative [Ricinus communis] gb|EEF33384.1| nucleic acid binding protein, putative [Ricinus communis] IPR013087 (Zinc finger C2H2-type/integrase DNA-binding domain) GO:0003676 (nucleic acid binding), GO:0046872 (metal ion binding)
Cp4.1LG01g16410.1	sp|Q6RHR6|DMI1_MEDTR ***- Ion channel DMI1 IPR010420 (CASTOR/POLLUX/SYM8 ion channels)
Cp4.1LG01g16430.1	sp|Q8N8Q9|NIPA2_HUMAN **** Magnesium transporter NIPA2 IPR008521 (Magnesium transporter NIPA) GO:0015095 (magnesium ion transmembrane transporter activity), GO:0015693 (magnesium ion transport), GO:0016021 (integral component of membrane)
Cp4.1LG01g16440.1	sp|Q93W20|NIFU2_ARATH ***- NifU-like protein 2, chloroplastic IPR001075 (NIF system FeS cluster assembly, NifU, C-terminal) GO:0005506 (iron ion binding), GO:0016226 (iron-sulfur cluster assembly), GO:0051536 (iron-sulfur cluster binding)
Cp4.1LG01g16450.1	sp|Q3T0A0|ABHD1_BOVIN ***- Abhydrolase domain-containing protein 1 IPR029058 (Alpha/Beta hydrolase fold)
Cp4.1LG01g16460.1	sp|Q6UNT2|RL5_CUCSA ***- 60S ribosomal protein L5 IPR005484 (Ribosomal protein L18/L5), IPR025607 (Ribosomal protein L5 eukaryotic/L18 archaeal, C-terminal) GO:0003735 (structural constituent of ribosome), GO:0005622 (intracellular), GO:0005840 (ribosome), GO:0006412 (translation), GO:0008097 (5S rRNA binding)
Cp4.1LG01g16490.1	AT4G36160.1 *-*- NAC domain containing protein 76 LENGTH=377 IPR003441 (NAC domain) GO:0003677 (DNA binding), GO:0006355 (regulation of transcription, DNA-templated)
Cp4.1LG01g16500.1	sp|Q5ZIL6|TM41B_CHICK ***- Transmembrane protein 41B
Cp4.1LG01g16510.1	sp|P51412|RK21_ARATH ***- 50S ribosomal protein L21, chloroplastic IPR028909 (Ribosomal protein L21-like) GO:0003723 (RNA binding), GO:0003735 (structural constituent of ribosome), GO:0005622 (intracellular), GO:0005840 (ribosome), GO:0006412 (translation)
Cp4.1LG01g16520.1	AT1G71950.1 ***- Proteinase inhibitor, propeptide LENGTH=136 IPR015500 (Peptidase S8, subtilisin-related)
Cp4.1LG01g16530.1	AT1G35670.1 **** calcium-dependent protein kinase 2 LENGTH=495 IPR011009 (Protein kinase-like domain), IPR011992 (EF-hand domain pair) GO:0004672 (protein kinase activity), GO:0005509 (calcium ion binding), GO:0005524 (ATP binding), GO:0006468 (protein phosphorylation), GO:0016772 (transferase activity, transferring phosphorus-containing groups)
Cp4.1LG01g16550.1	sp|P33906|DEAD_KLEPN *-** ATP-dependent RNA helicase DeaD IPR001650 (Helicase, C-terminal), IPR014001 (Helicase superfamily 1/2, ATP-binding domain), IPR014014 (RNA helicase, DEAD-box type, Q motif), IPR027417 (P-loop containing nucleoside triphosphate hydrolase) GO:0003676 (nucleic acid binding), GO:0005524 (ATP binding)
Cp4.1LG01g16570.1	AT5G50550.1 ***- Transducin/WD40 repeat-like superfamily protein LENGTH=383 IPR015943 (WD40/YVTN repeat-like-containing domain) GO:0005515 (protein binding)
Cp4.1LG01g16580.1	AT4G01810.1 **** Sec23/Sec24 protein transport family protein LENGTH=880 IPR002035 (von Willebrand factor, type A), IPR006895 (Zinc finger, Sec23/Sec24-type), IPR006896 (Sec23/Sec24, trunk domain), IPR006900 (Sec23/Sec24, helical domain), IPR012990 (Sec23/Sec24 beta-sandwich), IPR029006 (ADF-H/Gelsolin-like domain) GO:0006886 (intracellular protein transport), GO:0006888 (ER to Golgi vesicle-medi…
Cp4.1LG01g16590.1	AT1G25240.1 *-*- ENTH/VHS/GAT family protein LENGTH=376 IPR008942 (ENTH/VHS), IPR011417 (AP180 N-terminal homology (ANTH) domain) GO:0005543 (phospholipid binding)
Cp4.1LG01g16610.1	AT2G23200.1 ***- Protein kinase superfamily protein LENGTH=834 IPR024788 (Malectin-like carbohydrate-binding domain)
Cp4.1LG01g16640.1	AT1G14570.2 ***- UBX domain-containing protein LENGTH=468 IPR006577 (UAS), IPR009060 (UBA-like), IPR012336 (Thioredoxin-like fold), IPR029071 (Ubiquitin-related domain) GO:0005515 (protein binding)
Cp4.1LG01g16650.1	AT4G01730.1 **** DHHC-type zinc finger family protein LENGTH=508 IPR001594 (Zinc finger, DHHC-type, palmitoyltransferase) GO:0008270 (zinc ion binding)
Cp4.1LG01g16670.1	sp|Q9LTV8|PP224_ARATH ***- Pentatricopeptide repeat-containing protein IPR002885 (Pentatricopeptide repeat)
Cp4.1LG01g16680.1	AT5G20810.2 ***- SAUR-like auxin-responsive protein family LENGTH=190 IPR003676 (Small auxin-up RNA)
Cp4.1LG01g16690.1	AT3G25500.1 *-*- formin homology 1 LENGTH=1051 IPR015425 (Formin, FH2 domain)
Cp4.1LG01g16700.1	AT1G65810.1 *-*- P-loop containing nucleoside triphosphate hydrolases superfamily protein LENGTH=1050 IPR027417 (P-loop containing nucleoside triphosphate hydrolase)
Cp4.1LG01g16720.1	gb|AGP03862.1| *-*- hydroxyproline-rich glycoprotein family protein, partial [Glycine soja] IPR009057 (Homeodomain-like) GO:0003677 (DNA binding)
Cp4.1LG01g16730.1	sp|A8A8W3|RS4_IGNH4 **** 30S ribosomal protein S4 IPR001912 (Ribosomal protein S4/S9, N-terminal), IPR022801 (Ribosomal protein S4/S9) GO:0003723 (RNA binding), GO:0003735 (structural constituent of ribosome), GO:0005622 (intracellular), GO:0006412 (translation), GO:0015935 (small ribosomal subunit), GO:0019843 (rRNA binding)
Cp4.1LG01g16740.1	sp|Q9FUM1|EF1G_PRUAV **** Elongation factor 1-gamma IPR001662 (Translation elongation factor EF1B, gamma chain, conserved), IPR010987 (Glutathione S-transferase, C-terminal-like), IPR012336 (Thioredoxin-like fold) GO:0003746 (translation elongation factor activity), GO:0005515 (protein binding), GO:0006414 (translational elongation)
Cp4.1LG01g16750.1	AT4G10040.1 ***- cytochrome c-2 LENGTH=112 IPR002327 (Cytochrome c, class IA/ IB), IPR009056 (Cytochrome c-like domain) GO:0009055 (electron carrier activity), GO:0020037 (heme binding)
Cp4.1LG01g16760.1	AT5G10270.1 *-** cyclin-dependent kinase C;1 LENGTH=505 IPR011009 (Protein kinase-like domain) GO:0004672 (protein kinase activity), GO:0005524 (ATP binding), GO:0006468 (protein phosphorylation), GO:0016772 (transferase activity, transferring phosphorus-containing groups)
Cp4.1LG01g16770.1	Unknown proteinIPR002327 (Cytochrome c, class IA/ IB), IPR009056 (Cytochrome c-like domain) GO:0009055 (electron carrier activity), GO:0020037 (heme binding)
Cp4.1LG01g16780.1	AT5G49900.1 ***- Beta-glucosidase, GBA2 type family protein LENGTH=957 IPR006775 (Glucosylceramidase), IPR024462 (Beta-glucosidase, GBA2 type, N-terminal) GO:0003824 (catalytic activity), GO:0004348 (glucosylceramidase activity), GO:0006665 (sphingolipid metabolic process), GO:0016021 (integral component of membrane)
Cp4.1LG01g16800.1	AT1G24560.1 ***- unknown protein; BEST Arabidopsis thaliana protein match is: unknown protein . LENGTH=678
Cp4.1LG01g16810.1	AT1G10240.1 ***- FAR1-related sequence 11 LENGTH=680 IPR004330 (FAR1 DNA binding domain), IPR007527 (Zinc finger, SWIM-type), IPR018289 (MULE transposase domain) GO:0008270 (zinc ion binding)
Cp4.1LG01g16820.1	ref|XP_007046343.1| ***- Nuclear matrix constituent protein-related, putative isoform 5 [Theobroma cacao] gb|EOY02175.1| Nuclear matrix constituent protein-related, putative isoform 5 [Theobroma cacao]
Cp4.1LG01g16840.1	AT1G65800.1 *-** receptor kinase 2 LENGTH=847 IPR011009 (Protein kinase-like domain) GO:0004672 (protein kinase activity), GO:0004674 (protein serine/threonine kinase activity), GO:0005524 (ATP binding), GO:0006468 (protein phosphorylation), GO:0009966 (regulation of signal transduction), GO:0016772 (transferase activity, transferring phosphorus-containing groups)
Cp4.1LG01g16850.1	AT4G18530.1 ***- Protein of unknown function (DUF707) LENGTH=389 IPR007877 (Protein of unknown function DUF707)
Cp4.1LG01g16870.1	sp|Q9SY73|PTALR_ARATH **** NADPH-dependent pterin aldehyde reductase IPR002347 (Glucose/ribitol dehydrogenase) GO:0008152 (metabolic process), GO:0016491 (oxidoreductase activity)
Cp4.1LG01g16880.1	sp|Q9SY73|PTALR_ARATH **** NADPH-dependent pterin aldehyde reductase IPR002347 (Glucose/ribitol dehydrogenase) GO:0008152 (metabolic process), GO:0016491 (oxidoreductase activity)
Cp4.1LG01g16890.1	sp|Q9SY73|PTALR_ARATH **** NADPH-dependent pterin aldehyde reductase IPR002347 (Glucose/ribitol dehydrogenase) GO:0008152 (metabolic process), GO:0016491 (oxidoreductase activity)
Cp4.1LG01g16910.1	sp|Q9SY73|PTALR_ARATH **** NADPH-dependent pterin aldehyde reductase IPR002347 (Glucose/ribitol dehydrogenase) GO:0008152 (metabolic process), GO:0016491 (oxidoreductase activity)
Cp4.1LG01g16920.1	Unknown proteinIPR011992 (EF-hand domain pair) GO:0005509 (calcium ion binding)
Cp4.1LG01g16940.1	sp|Q9SY73|PTALR_ARATH **** NADPH-dependent pterin aldehyde reductase IPR002347 (Glucose/ribitol dehydrogenase) GO:0008152 (metabolic process), GO:0016491 (oxidoreductase activity)
Cp4.1LG01g16950.1	Unknown proteinIPR011992 (EF-hand domain pair) GO:0005509 (calcium ion binding)
Cp4.1LG01g16960.1	Unknown proteinIPR011992 (EF-hand domain pair) GO:0005509 (calcium ion binding)
Cp4.1LG01g16970.1	Unknown proteinIPR011992 (EF-hand domain pair) GO:0005509 (calcium ion binding)
Cp4.1LG01g16980.1	Unknown proteinIPR011992 (EF-hand domain pair) GO:0005509 (calcium ion binding)
Cp4.1LG01g17000.1	sp|A7FCN2|KUP_YERP3 **** Low affinity potassium transport system protein kup IPR003855 (Potassium transporter) GO:0015079 (potassium ion transmembrane transporter activity), GO:0016020 (membrane), GO:0071805 (potassium ion transmembrane transport)
Cp4.1LG01g17010.1	Unknown proteinIPR011992 (EF-hand domain pair) GO:0005509 (calcium ion binding)
Cp4.1LG01g17030.1	AT1G64060.1 **** respiratory burst oxidase protein F LENGTH=944 IPR000778 (Cytochrome b245, heavy chain), IPR011992 (EF-hand domain pair), IPR013130 (Ferric reductase transmembrane component-like domain), IPR017938 (Riboflavin synthase-like beta-barrel) GO:0004601 (peroxidase activity), GO:0005509 (calcium ion binding), GO:0016020 (membrane), GO:0016491 (oxidoreductase activity), GO:0050664 (oxid…
Cp4.1LG01g17040.1	AT1G64830.1 ***- Eukaryotic aspartyl protease family protein LENGTH=431 IPR001461 (Aspartic peptidase), IPR021109 (Aspartic peptidase domain) GO:0004190 (aspartic-type endopeptidase activity), GO:0006508 (proteolysis)
Cp4.1LG01g17050.1	ref|XP_010098896.1| **** 50S rib L15 [Morus notabilis] IPR021131 (Ribosomal protein L18e/L15P), IPR030878 (Ribosomal protein L15) GO:0003735 (structural constituent of ribosome), GO:0006412 (translation), GO:0015934 (large ribosomal subunit)
Cp4.1LG01g17060.1	sp|A9BHF0|SYT_PETMO **** Threonine--tRNA ligase IPR002320 (Threonine-tRNA ligase, class IIa), IPR012675 (Beta-grasp domain) GO:0000166 (nucleotide binding), GO:0004812 (aminoacyl-tRNA ligase activity), GO:0004829 (threonine-tRNA ligase activity), GO:0005524 (ATP binding), GO:0005737 (cytoplasm), GO:0006418 (tRNA aminoacylation for protein translation), GO:0006435 (threonyl-tRNA aminoacylation), G…
Cp4.1LG01g17070.1	ref|XP_007012544.1| **** ATP binding microtubule motor family protein isoform 1 [Theobroma cacao] gb|EOY30163.1| ATP binding microtubule motor family protein isoform 1 [Theobroma cacao] IPR001752 (Kinesin motor domain), IPR021881 (Protein of unknown function DUF3490), IPR027417 (P-loop containing nucleoside triphosphate hydrolase), IPR027640 (Kinesin-like protein) GO:0003777 (microtubule motor ac…
Cp4.1LG01g17080.1	sp|Q8VYG3|GUN16_ARATH *-*- Endoglucanase 16 IPR001701 (Glycoside hydrolase, family 9), IPR008928 (Six-hairpin glycosidase-like) GO:0003824 (catalytic activity), GO:0004553 (hydrolase activity, hydrolyzing O-glycosyl compounds), GO:0005975 (carbohydrate metabolic process)
Cp4.1LG01g17090.1	AT4G33230.1 *-** Plant invertase/pectin methylesterase inhibitor superfamily LENGTH=609 IPR006501 (Pectinesterase inhibitor domain), IPR012334 (Pectin lyase fold) GO:0004857 (enzyme inhibitor activity), GO:0005618 (cell wall), GO:0030599 (pectinesterase activity), GO:0042545 (cell wall modification)
Cp4.1LG01g17100.1	Unknown proteinIPR021109 (Aspartic peptidase domain)
Cp4.1LG01g17110.1	AT1G69600.1 ***- zinc finger homeodomain 1 LENGTH=242 IPR006456 (ZF-HD homeobox protein, Cys/His-rich dimerisation domain), IPR009057 (Homeodomain-like) GO:0003677 (DNA binding)
Cp4.1LG01g17130.1	sp|Q6FEP7|CLPX_ACIAD *-** ATP-dependent Clp protease ATP-binding subunit ClpX IPR003959 (ATPase, AAA-type, core), IPR004487 (Clp protease, ATP-binding subunit ClpX), IPR027417 (P-loop containing nucleoside triphosphate hydrolase) GO:0005524 (ATP binding), GO:0006457 (protein folding), GO:0051082 (unfolded protein binding)
Cp4.1LG01g17140.1	Unknown protein
Cp4.1LG01g17160.1	AT1G59750.1 **** auxin response factor 1 LENGTH=665 IPR003311 (AUX/IAA protein), IPR010525 (Auxin response factor), IPR015300 (DNA-binding pseudobarrel domain) GO:0003677 (DNA binding), GO:0005634 (nucleus), GO:0006355 (regulation of transcription, DNA-templated), GO:0009725 (response to hormone), GO:0046983 (protein dimerization activity)
Cp4.1LG01g17170.1	sp|Q9SY73|PTALR_ARATH **** NADPH-dependent pterin aldehyde reductase IPR002347 (Glucose/ribitol dehydrogenase) GO:0008152 (metabolic process), GO:0016491 (oxidoreductase activity)
Cp4.1LG01g17180.1	AT4G13550.1 *-*- triglyceride lipases;triglyceride lipases LENGTH=715 IPR029058 (Alpha/Beta hydrolase fold) GO:0006629 (lipid metabolic process)
Cp4.1LG01g17190.1	ref|XP_007034560.1| *-*- Triglyceride lipases,triglyceride lipases isoform 3 [Theobroma cacao] gb|EOY05486.1| Triglyceride lipases,triglyceride lipases isoform 3 [Theobroma cacao]
Cp4.1LG01g17220.1	AT4G13550.1 ***- triglyceride lipases;triglyceride lipases LENGTH=715 IPR029058 (Alpha/Beta hydrolase fold)
Cp4.1LG01g17230.1	AT5G22860.1 *-** Serine carboxypeptidase S28 family protein LENGTH=502 IPR008758 (Peptidase S28) GO:0006508 (proteolysis), GO:0008236 (serine-type peptidase activity)
Cp4.1LG01g17240.1	AT2G28220.1 ***- Eukaryotic aspartyl protease family protein LENGTH=756 IPR001461 (Aspartic peptidase), IPR021109 (Aspartic peptidase domain) GO:0004190 (aspartic-type endopeptidase activity), GO:0006508 (proteolysis)
Cp4.1LG01g17260.1	AT4G37530.1 *-** Peroxidase superfamily protein LENGTH=329 IPR010255 (Haem peroxidase) GO:0004601 (peroxidase activity), GO:0006979 (response to oxidative stress), GO:0020037 (heme binding), GO:0055114 (oxidation-reduction process)
Cp4.1LG01g17270.1	AT2G27920.1 **** serine carboxypeptidase-like 51 LENGTH=461 IPR001563 (Peptidase S10, serine carboxypeptidase), IPR029058 (Alpha/Beta hydrolase fold) GO:0004185 (serine-type carboxypeptidase activity), GO:0006508 (proteolysis)
Cp4.1LG01g17280.1	ref|XP_002525277.1| ***- beta-glucanase, putative [Ricinus communis] gb|EEF37105.1| beta-glucanase, putative [Ricinus communis] IPR006710 (Glycoside hydrolase, family 43), IPR023296 (Glycosyl hydrolase, five-bladed beta-propellor domain) GO:0004553 (hydrolase activity, hydrolyzing O-glycosyl compounds), GO:0005975 (carbohydrate metabolic process)
Cp4.1LG01g17290.1	sp|Q6NKW9|E138_ARATH ***- Glucan endo-1,3-beta-glucosidase 8 IPR000490 (Glycoside hydrolase, family 17), IPR012946 (X8 domain), IPR017853 (Glycoside hydrolase superfamily) GO:0004553 (hydrolase activity, hydrolyzing O-glycosyl compounds), GO:0005975 (carbohydrate metabolic process)
Cp4.1LG01g17310.1	AT2G41370.1 ***- Ankyrin repeat family protein / BTB/POZ domain-containing protein LENGTH=491 IPR011333 (BTB/POZ fold), IPR020683 (Ankyrin repeat-containing domain), IPR024228 (Domain of unknown function DUF3420) GO:0005515 (protein binding)
Cp4.1LG01g17330.1	sp|Q39096|ERD15_ARATH *-*- Protein EARLY RESPONSIVE TO DEHYDRATION 15 IPR009818 (Ataxin-2, C-terminal)
Cp4.1LG01g17340.1	AT5G09250.1 **** ssDNA-binding transcriptional regulator LENGTH=107 IPR009044 (ssDNA-binding transcriptional regulator) GO:0003677 (DNA binding), GO:0003713 (transcription coactivator activity), GO:0006355 (regulation of transcription, DNA-templated)
Cp4.1LG01g17350.1	sp|Q55276|LCYB_SYNE7 ***- Lycopene beta cyclase IPR008671 (Lycopene cyclase-type, FAD-binding) GO:0016117 (carotenoid biosynthetic process), GO:0016705 (oxidoreductase activity, acting on paired donors, with incorporation or reduction of molecular oxygen)
Cp4.1LG01g17370.1	sp|Q0WQ57|AUXI2_ARATH *-*- Auxilin-related protein 2 IPR001623 (DnaJ domain)
Cp4.1LG01g17380.1	gb|KHN04556.1| *-*- Beta-galactosidase [Glycine soja] IPR001944 (Glycoside hydrolase, family 35), IPR017853 (Glycoside hydrolase superfamily) GO:0004553 (hydrolase activity, hydrolyzing O-glycosyl compounds), GO:0005975 (carbohydrate metabolic process)
Cp4.1LG01g17390.1	ref|XP_003610888.1| **** Aspartic proteinase nepenthesin-1 [Medicago truncatula] gb|AES93846.1| eukaryotic aspartyl protease family protein [Medicago truncatula] IPR001461 (Aspartic peptidase), IPR021109 (Aspartic peptidase domain) GO:0004190 (aspartic-type endopeptidase activity), GO:0006508 (proteolysis)
Cp4.1LG01g17400.1	sp|Q8VYZ0|ORTH2_ARATH ***- E3 ubiquitin-protein ligase ORTHRUS 2 IPR003105 (SRA-YDG), IPR013083 (Zinc finger, RING/FYVE/PHD-type), IPR015947 (PUA-like domain) GO:0005515 (protein binding), GO:0008270 (zinc ion binding), GO:0042393 (histone binding), GO:0046872 (metal ion binding)
Cp4.1LG01g17410.1	gb|KEH44343.1| *-** myb-like DNA-binding domain, shaqkyf class protein [Medicago truncatula] IPR009057 (Homeodomain-like) GO:0003677 (DNA binding), GO:0003682 (chromatin binding)
Cp4.1LG01g17420.1	sp|Q9SKC9|NDUB7_ARATH **** NADH dehydrogenase [ubiquinone] 1 beta subcomplex subunit 7 IPR008698 (NADH:ubiquinone oxidoreductase, B18 subunit) GO:0003954 (NADH dehydrogenase activity), GO:0005739 (mitochondrion), GO:0008137 (NADH dehydrogenase (ubiquinone) activity)
Cp4.1LG01g17430.1	sp|Q5HPW0|FABG_STAEQ **** 3-oxoacyl-[acyl-carrier-protein] reductase FabG IPR002347 (Glucose/ribitol dehydrogenase) GO:0008152 (metabolic process), GO:0016491 (oxidoreductase activity)
Cp4.1LG01g17440.1	sp|Q8VYK6|RS43_ARATH ***- 40S ribosomal protein S4-3 IPR000876 (Ribosomal protein S4e) GO:0003723 (RNA binding), GO:0003735 (structural constituent of ribosome), GO:0005622 (intracellular), GO:0005840 (ribosome), GO:0006412 (translation)
Cp4.1LG01g17450.1	ref|XP_007047196.1| ***- Transducin/WD40 repeat-like superfamily protein isoform 1 [Theobroma cacao] gb|EOX91353.1| Transducin/WD40 repeat-like superfamily protein isoform 1 [Theobroma cacao]
Cp4.1LG01g17460.1	AT2G44060.1 ***- Late embryogenesis abundant protein, group 2 LENGTH=325 IPR004864 (Late embryogenesis abundant protein, LEA-14), IPR013783 (Immunoglobulin-like fold) GO:0009269 (response to desiccation)
Cp4.1LG01g17470.1	AT3G59920.1 **** RAB GDP dissociation inhibitor 2 LENGTH=444 IPR018203 (GDP dissociation inhibitor) GO:0005093 (Rab GDP-dissociation inhibitor activity), GO:0015031 (protein transport)
Cp4.1LG01g17490.1	Unknown proteinIPR000571 (Zinc finger, CCCH-type) GO:0046872 (metal ion binding)
Cp4.1LG01g17500.1	sp|Q9M1Y0|ATG4B_ARATH ***- Cysteine protease ATG4b IPR005078 (Peptidase C54)
Cp4.1LG01g17510.1	sp|A8AJF8|RIHA_CITK8 ***- Pyrimidine-specific ribonucleoside hydrolase RihA IPR001910 (Inosine/uridine-preferring nucleoside hydrolase domain), IPR023186 (Inosine/uridine-preferring nucleoside hydrolase)
Cp4.1LG01g17530.1	sp|Q9FJK3|AGL80_ARATH *-*- Agamous-like MADS-box protein AGL80 IPR002100 (Transcription factor, MADS-box) GO:0003677 (DNA binding), GO:0046983 (protein dimerization activity)
Cp4.1LG01g17550.1	AT4G33720.1 ***- CAP (Cysteine-rich secretory proteins, Antigen 5, and Pathogenesis-related 1 protein) superfamily protein LENGTH=163 IPR001283 (Cysteine-rich secretory protein, allergen V5/Tpx-1-related) GO:0005576 (extracellular region)
Cp4.1LG01g17560.1	AT1G05675.1 ***- UDP-Glycosyltransferase superfamily protein LENGTH=453 IPR002213 (UDP-glucuronosyl/UDP-glucosyltransferase) GO:0008152 (metabolic process), GO:0016758 (transferase activity, transferring hexosyl groups)
Cp4.1LG01g17570.1	AT4G33720.1 ***- CAP (Cysteine-rich secretory proteins, Antigen 5, and Pathogenesis-related 1 protein) superfamily protein LENGTH=163 IPR001283 (Cysteine-rich secretory protein, allergen V5/Tpx-1-related) GO:0005576 (extracellular region)
Cp4.1LG01g17590.1	AT4G33720.1 ***- CAP (Cysteine-rich secretory proteins, Antigen 5, and Pathogenesis-related 1 protein) superfamily protein LENGTH=163 IPR001283 (Cysteine-rich secretory protein, allergen V5/Tpx-1-related) GO:0005576 (extracellular region)
Cp4.1LG01g17600.1	AT1G13290.1 *-*- C2H2-like zinc finger protein LENGTH=302 IPR013087 (Zinc finger C2H2-type/integrase DNA-binding domain), IPR029789 (Protein TRANSPARENT TESTA 1-like) GO:0003676 (nucleic acid binding)
Cp4.1LG01g17610.1	gb|ADN43433.1| ***- pathogenesis-related protein 1 [Vitis hybrid cultivar] IPR001283 (Cysteine-rich secretory protein, allergen V5/Tpx-1-related) GO:0005576 (extracellular region)
Cp4.1LG01g17620.1	AT1G25560.1 **** AP2/B3 transcription factor family protein LENGTH=361 IPR015300 (DNA-binding pseudobarrel domain), IPR016177 (DNA-binding domain) GO:0003677 (DNA binding), GO:0003700 (sequence-specific DNA binding transcription factor activity), GO:0006355 (regulation of transcription, DNA-templated)
Cp4.1LG01g17650.1	sp|B6YUQ3|SYC_THEON **** Cysteine--tRNA ligase IPR009080 (Aminoacyl-tRNA synthetase, class 1a, anticodon-binding), IPR024909 (Cysteinyl-tRNA synthetase/mycothiol ligase) GO:0000166 (nucleotide binding), GO:0004812 (aminoacyl-tRNA ligase activity), GO:0004817 (cysteine-tRNA ligase activity), GO:0005524 (ATP binding), GO:0005737 (cytoplasm), GO:0006418 (tRNA aminoacylation for protein translation),…
Cp4.1LG01g17660.1	sp|Q9ZQX4|VATF_ARATH **** V-type proton ATPase subunit F IPR008218 (ATPase, V1 complex, subunit F) GO:0015991 (ATP hydrolysis coupled proton transport), GO:0033180 (proton-transporting V-type ATPase, V1 domain), GO:0034220 (ion transmembrane transport), GO:0046961 (proton-transporting ATPase activity, rotational mechanism)
Cp4.1LG01g17670.1	AT1G68820.1 ***- Transmembrane Fragile-X-F-associated protein LENGTH=468 IPR013083 (Zinc finger, RING/FYVE/PHD-type), IPR019396 (Transmembrane Fragile-X-F-associated protein) GO:0005515 (protein binding), GO:0008270 (zinc ion binding)
Cp4.1LG01g17680.1	Unknown protein
Cp4.1LG01g17690.1	Unknown protein
Cp4.1LG01g17700.1	AT3G25710.1 ***- basic helix-loop-helix 32 LENGTH=344 IPR011598 (Myc-type, basic helix-loop-helix (bHLH) domain) GO:0046983 (protein dimerization activity)
Cp4.1LG01g17710.1	sp|A0AQW4|TCP12_ARATH *-*- Transcription factor TCP12 IPR005333 (Transcription factor, TCP)
Cp4.1LG01g17720.1	sp|Q8ND56|LS14A_HUMAN *-*- Protein LSM14 homolog A IPR010920 (Like-Sm (LSM) domain), IPR019050 (FDF domain), IPR025761 (FFD box), IPR025762 (DFDF domain), IPR025768 (TFG box)
Cp4.1LG01g17730.1	AT3G25700.1 ***- Eukaryotic aspartyl protease family protein LENGTH=452 IPR001461 (Aspartic peptidase), IPR021109 (Aspartic peptidase domain) GO:0004190 (aspartic-type endopeptidase activity), GO:0006508 (proteolysis)
Cp4.1LG01g17740.1	AT1G68760.1 **** nudix hydrolase 1 LENGTH=147 IPR015797 (NUDIX hydrolase domain-like) GO:0016787 (hydrolase activity)
Cp4.1LG01g17750.1	AT3G25640.1 ***- Protein of unknown function, DUF617 LENGTH=267 IPR006460 (Protein of unknown function DUF617, plant)
Cp4.1LG01g17780.1	AT3G19690.1 ***- CAP (Cysteine-rich secretory proteins, Antigen 5, and Pathogenesis-related 1 protein) superfamily protein LENGTH=161 IPR001283 (Cysteine-rich secretory protein, allergen V5/Tpx-1-related) GO:0005576 (extracellular region)
Cp4.1LG01g17790.1	AT1G77420.1 ***- alpha/beta-Hydrolases superfamily protein LENGTH=382 IPR029058 (Alpha/Beta hydrolase fold)
Cp4.1LG01g17800.1	AT4G33720.1 ***- CAP (Cysteine-rich secretory proteins, Antigen 5, and Pathogenesis-related 1 protein) superfamily protein LENGTH=163 IPR001283 (Cysteine-rich secretory protein, allergen V5/Tpx-1-related) GO:0005576 (extracellular region)
Cp4.1LG01g17810.1	AT4G33720.1 ***- CAP (Cysteine-rich secretory proteins, Antigen 5, and Pathogenesis-related 1 protein) superfamily protein LENGTH=163 IPR001283 (Cysteine-rich secretory protein, allergen V5/Tpx-1-related) GO:0005576 (extracellular region)
Cp4.1LG01g17820.1	AT4G33720.1 ***- CAP (Cysteine-rich secretory proteins, Antigen 5, and Pathogenesis-related 1 protein) superfamily protein LENGTH=163 IPR001283 (Cysteine-rich secretory protein, allergen V5/Tpx-1-related) GO:0005576 (extracellular region)
Cp4.1LG01g17830.1	Unknown proteinIPR001283 (Cysteine-rich secretory protein, allergen V5/Tpx-1-related) GO:0005576 (extracellular region)
Cp4.1LG01g17840.1	gb|AGG35827.1| ***- jag1 [Glycine max] gb|AGG35830.1| jag1 [Glycine max] gb|AGG35831.1| jag1 [Glycine max] gb|AGG35832.1| jag1 [Glycine max x Glycine soja] gb|AGG35833.1| jag1 [Glycine max x Glycine soja] gb|AGG35834.1| jag1 [Glycine max x Glycine soja]
Cp4.1LG01g17850.1	AT1G68490.1 ***- unknown protein; FUNCTIONS IN: molecular_function unknown; INVOLVED IN: biological_process unknown; LOCATED IN: chloroplast; EXPRESSED IN: 22 plant structures; EXPRESSED DURING: 13 growth stages; BEST Arabidopsis thaliana protein match is: unknown protein . LENGTH=183
Cp4.1LG01g17860.1	AT1G13380.1 ***- Protein of unknown function (DUF1218) LENGTH=188 IPR009606 (Protein of unknown function DUF1218)
Cp4.1LG01g17870.1	AT1G05675.1 ***- UDP-Glycosyltransferase superfamily protein LENGTH=453 IPR002213 (UDP-glucuronosyl/UDP-glucosyltransferase) GO:0008152 (metabolic process), GO:0016758 (transferase activity, transferring hexosyl groups)
Cp4.1LG01g17880.1	sp|Q8RWD0|COL16_ARATH **** Zinc finger protein CONSTANS-LIKE 16 IPR000315 (Zinc finger, B-box), IPR010402 (CCT domain) GO:0005515 (protein binding), GO:0005622 (intracellular), GO:0008270 (zinc ion binding)
Cp4.1LG01g17890.1	AT1G55170.1 ***- unknown protein; BEST Arabidopsis thaliana protein match is: unknown protein . LENGTH=283
Cp4.1LG01g17900.1	Unknown protein
Cp4.1LG01g17910.1	sp|O04893|AGLU_SPIOL ***- Alpha-glucosidase IPR000322 (Glycoside hydrolase family 31), IPR011013 (Galactose mutarotase-like domain), IPR013785 (Aldolase-type TIM barrel), IPR030458 (Glycosyl hydrolases family 31, active site) GO:0003824 (catalytic activity), GO:0004553 (hydrolase activity, hydrolyzing O-glycosyl compounds), GO:0005975 (carbohydrate metabolic process), GO:0030246 (carbohydrate bin…
Cp4.1LG01g17920.1	Unknown protein
Cp4.1LG01g17940.1	AT1G13340.1 *-*- Regulator of Vps4 activity in the MVB pathway protein LENGTH=409 IPR005061 (Domain of unknown function DUF292, eukaryotic)
Cp4.1LG01g17950.1	sp|Q9C6M1|GDT14_ARATH ***- GDT1-like protein 4 IPR001727 (Uncharacterised protein family UPF0016) GO:0016020 (membrane)
Cp4.1LG01g17960.1	AT1G13340.1 *-*- Regulator of Vps4 activity in the MVB pathway protein LENGTH=409 IPR005061 (Domain of unknown function DUF292, eukaryotic)
Cp4.1LG01g17970.1	gb|KHG26172.1| ***- DNA (cytosine-5)-methyltransferase CMT2 -like protein [Gossypium arboreum] IPR001025 (Bromo adjacent homology (BAH) domain), IPR008395 (Agenet-like domain), IPR014002 (Agenet domain, plant type) GO:0003682 (chromatin binding)
Cp4.1LG01g17980.1	AT1G25550.1 ***- myb-like transcription factor family protein LENGTH=344 IPR009057 (Homeodomain-like) GO:0003677 (DNA binding), GO:0003682 (chromatin binding)
Cp4.1LG01g17990.1	sp|O24160|TGA21_TOBAC **** TGACG-sequence-specific DNA-binding protein TGA-2.1 IPR004827 (Basic-leucine zipper domain), IPR025422 (Transcription factor TGA like domain) GO:0003700 (sequence-specific DNA binding transcription factor activity), GO:0006351 (transcription, DNA-templated), GO:0006355 (regulation of transcription, DNA-templated), GO:0043565 (sequence-specific DNA binding)
Cp4.1LG01g18000.1	sp|Q5GHF7|IPT_HUMLU ***- Adenylate isopentenyltransferase IPR018022 (tRNA dimethylallyltransferase), IPR027417 (P-loop containing nucleoside triphosphate hydrolase) GO:0008033 (tRNA processing)
Cp4.1LG01g18020.1	sp|Q9FZH5|MPI2_ARATH **** Mannose-6-phosphate isomerase 2 IPR001250 (Mannose-6-phosphate isomerase, type I) GO:0004476 (mannose-6-phosphate isomerase activity), GO:0005975 (carbohydrate metabolic process), GO:0008270 (zinc ion binding), GO:0009298 (GDP-mannose biosynthetic process)
Cp4.1LG01g18030.1	Unknown protein
Cp4.1LG01g18040.1	sp|P52780|SYQ_LUPLU *-** Glutamine--tRNA ligase IPR000924 (Glutamyl/glutaminyl-tRNA synthetase), IPR007638 (Glutaminyl-tRNA synthetase, class Ib, non-specific RNA-binding domain 2), IPR007639 (Glutaminyl-tRNA synthetase, class Ib, non-specific RNA-binding domain, N-terminal) GO:0000166 (nucleotide binding), GO:0004812 (aminoacyl-tRNA ligase activity), GO:0004819 (glutamine-tRNA ligase activity), …
Cp4.1LG01g18050.1	ref|XP_007044283.1| ***- Copper-binding periplasmic protein [Theobroma cacao] gb|EOY00115.1| Copper-binding periplasmic protein [Theobroma cacao]
Cp4.1LG01g18060.1	AT1G68340.1 ***- Protein of unknown function (DUF1639) LENGTH=246 IPR012438 (Protein of unknown function DUF1639)
Cp4.1LG01g18070.1	AT1G68360.1 ***- C2H2 and C2HC zinc fingers superfamily protein LENGTH=244 IPR013087 (Zinc finger C2H2-type/integrase DNA-binding domain) GO:0003676 (nucleic acid binding), GO:0046872 (metal ion binding)
Cp4.1LG01g18080.1	AT5G24350.2 ***- FUNCTIONS IN: molecular_function unknown; INVOLVED IN: biological_process unknown; LOCATED IN: cellular_component unknown; EXPRESSED IN: 23 plant structures; EXPRESSED DURING: 13 growth stages; IPR013244 (Sec39 domain) GO:0006890 (retrograde vesicle-mediated transport, Golgi to ER)
Cp4.1LG01g18090.1	sp|Q5TYW4|NBAS_DANRE *-*- Neuroblastoma-amplified sequence IPR013244 (Sec39 domain), IPR015943 (WD40/YVTN repeat-like-containing domain) GO:0005515 (protein binding), GO:0006890 (retrograde vesicle-mediated transport, Golgi to ER)
Cp4.1LG01g18100.1	sp|Q9ZSY2|DNJ15_ARATH ***- Chaperone protein dnaJ 15 IPR001623 (DnaJ domain)
Cp4.1LG01g18110.1	sp|Q9ZSY2|DNJ15_ARATH ***- Chaperone protein dnaJ 15
Cp4.1LG01g18120.1	Unknown protein
Cp4.1LG01g18140.1	Unknown protein
Cp4.1LG01g18150.1	Unknown protein
Cp4.1LG01g18160.1	AT2G01260.1 ***- Protein of unknown function (DUF789) LENGTH=369 IPR008507 (Protein of unknown function DUF789)
Cp4.1LG01g18170.1	AT5G56040.2 **** Leucine-rich receptor-like protein kinase family protein LENGTH=1090 IPR001611 (Leucine-rich repeat), IPR003591 (Leucine-rich repeat, typical subtype), IPR011009 (Protein kinase-like domain) GO:0004672 (protein kinase activity), GO:0005515 (protein binding), GO:0005524 (ATP binding), GO:0006468 (protein phosphorylation), GO:0016772 (transferase activity, transferring phosphorus-c…
Cp4.1LG01g18180.1	Unknown protein
Cp4.1LG01g18190.1	AT1G15060.1 ***- Uncharacterised conserved protein UCP031088, alpha/beta hydrolase LENGTH=578 IPR029058 (Alpha/Beta hydrolase fold)
Cp4.1LG01g18200.1	AT2G01300.1 ***- unknown protein; BEST Arabidopsis thaliana protein match is: unknown protein . LENGTH=156
Cp4.1LG01g18220.1	AT1G71070.1 **** Core-2/I-branching beta-1,6-N-acetylglucosaminyltransferase family protein LENGTH=395 IPR003406 (Glycosyl transferase, family 14) GO:0008375 (acetylglucosaminyltransferase activity), GO:0016020 (membrane)
Cp4.1LG01g18230.1	ref|XP_003637661.1| **** Calcium-binding pollen allergen [Medicago truncatula] gb|KEH40591.1| EF hand calcium-binding family protein [Medicago truncatula] IPR011992 (EF-hand domain pair) GO:0005509 (calcium ion binding)
Cp4.1LG01g18240.1	AT1G24610.1 ***- Rubisco methyltransferase family protein LENGTH=476 IPR001214 (SET domain), IPR015353 (Rubisco LSMT, substrate-binding domain) GO:0005515 (protein binding)
Cp4.1LG01g18250.1	AT2G01670.1 **** nudix hydrolase homolog 17 LENGTH=182 IPR015797 (NUDIX hydrolase domain-like) GO:0016787 (hydrolase activity)
Cp4.1LG01g18260.1	AT2G01275.1 *-*- RING/FYVE/PHD zinc finger superfamily protein LENGTH=259 IPR022143 (Protein of unknown function DUF3675)
Cp4.1LG01g18270.1	AT1G68070.1 **** Zinc finger, C3HC4 type (RING finger) family protein LENGTH=343 IPR013083 (Zinc finger, RING/FYVE/PHD-type) GO:0005515 (protein binding), GO:0008270 (zinc ion binding)
Cp4.1LG01g18280.1	sp|Q9M088|E135_ARATH *-*- Glucan endo-1,3-beta-glucosidase 5 IPR000490 (Glycoside hydrolase, family 17), IPR017853 (Glycoside hydrolase superfamily) GO:0004553 (hydrolase activity, hydrolyzing O-glycosyl compounds), GO:0005975 (carbohydrate metabolic process)
Cp4.1LG01g18290.1	sp|Q9CAB6|UEV1B_ARATH ***- Ubiquitin-conjugating enzyme E2 variant 1B IPR016135 (Ubiquitin-conjugating enzyme/RWD-like)
Cp4.1LG01g18300.1	AT3G03280.1 ***- unknown protein; FUNCTIONS IN: molecular_function unknown; INVOLVED IN: N-terminal protein myristoylation; LOCATED IN: cellular_component unknown; BEST Arabidopsis thaliana protein match is: unknown protein . LENGTH=166 IPR025322 (Protein of unknown function DUF4228, plant)
Cp4.1LG01g18310.1	AT1G14830.1 ***- DYNAMIN-like 1C LENGTH=614 IPR000375 (Dynamin central domain), IPR001401 (Dynamin, GTPase domain), IPR020850 (GTPase effector domain, GED), IPR022812 (Dynamin superfamily), IPR027417 (P-loop containing nucleoside triphosphate hydrolase) GO:0003924 (GTPase activity), GO:0005525 (GTP binding)
Cp4.1LG01g18320.1	Unknown protein
Cp4.1LG01g18330.1	AT2G01680.1 ***- Ankyrin repeat family protein LENGTH=532 IPR020683 (Ankyrin repeat-containing domain), IPR026961 (PGG domain) GO:0005515 (protein binding)
Cp4.1LG01g18340.1	sp|Q9BZV1|UBXN6_HUMAN ***- UBX domain-containing protein 6 IPR006567 (PUG domain), IPR006642 (Zinc finger, Rad18-type putative), IPR018997 (PUB domain), IPR029071 (Ubiquitin-related domain) GO:0003677 (DNA binding), GO:0005515 (protein binding), GO:0006281 (DNA repair)
Cp4.1LG01g18350.1	sp|Q0WPN8|CRR60_ARATH ***- Cysteine-rich repeat secretory protein 60 IPR002902 (Gnk2-homologous domain)
Cp4.1LG01g18360.1	AT2G01610.1 **** Plant invertase/pectin methylesterase inhibitor superfamily protein LENGTH=222 IPR006501 (Pectinesterase inhibitor domain) GO:0004857 (enzyme inhibitor activity), GO:0030599 (pectinesterase activity)
Cp4.1LG01g18370.1	AT1G70750.1 *-*- Protein of unknown function, DUF593 LENGTH=749 IPR007656 (Zein-binding domain)
Cp4.1LG01g18390.1	ref|XP_002527784.1| *-*- Histone H1, putative [Ricinus communis] gb|EEF34594.1| Histone H1, putative [Ricinus communis] IPR011991 (Winged helix-turn-helix DNA-binding domain), IPR020478 (AT hook-like) GO:0000785 (chromatin), GO:0000786 (nucleosome), GO:0003677 (DNA binding), GO:0005634 (nucleus), GO:0006334 (nucleosome assembly), GO:0006355 (regulation of transcription, DNA-templated)
Cp4.1LG01g18400.1	AT1G23220.1 ***- Dynein light chain type 1 family protein LENGTH=129 IPR001372 (Dynein light chain, type 1/2) GO:0005875 (microtubule associated complex), GO:0007017 (microtubule-based process)
Cp4.1LG01g18420.1	AT5G51820.1 ***- phosphoglucomutase LENGTH=623 IPR005841 (Alpha-D-phosphohexomutase superfamily) GO:0000287 (magnesium ion binding), GO:0005975 (carbohydrate metabolic process), GO:0016868 (intramolecular transferase activity, phosphotransferases), GO:0071704 (organic substance metabolic process)
Cp4.1LG01g18430.1	AT5G60900.1 *-** receptor-like protein kinase 1 LENGTH=748 IPR000742 (Epidermal growth factor-like domain), IPR000858 (S-locus glycoprotein), IPR001480 (Bulb-type lectin domain), IPR003609 (Apple-like), IPR011009 (Protein kinase-like domain), IPR013320 (Concanavalin A-like lectin/glucanase domain), IPR024171 (S-receptor-like serine/threonine-protein kinase) GO:0004672 (protein kinase activity), G…
Cp4.1LG01g18440.1	ref|XP_007045197.1| **** GRAS family transcription factor family protein [Theobroma cacao] gb|EOY01029.1| GRAS family transcription factor family protein [Theobroma cacao] IPR005202 (Transcription factor GRAS), IPR021914 (Transcriptional factor DELLA, N-terminal), IPR030006 (Transcriptional factor DELLA) GO:0000989 (transcription factor binding transcription factor activity), GO:0005634 (nucleus)
Cp4.1LG01g18450.1	gb|KHN42088.1| ***- B3 domain-containing protein [Glycine soja] IPR005508 (B3 domain-containing protein), IPR015300 (DNA-binding pseudobarrel domain)
Cp4.1LG01g18460.1	AT1G14790.1 **** RNA-dependent RNA polymerase 1 LENGTH=1107 IPR007855 (RNA-dependent RNA polymerase, eukaryotic-type) GO:0003968 (RNA-directed RNA polymerase activity)
Cp4.1LG01g18470.1	AT1G23110.1 ***- unknown protein; FUNCTIONS IN: molecular_function unknown; LOCATED IN: chloroplast; BEST Arabidopsis thaliana protein match is: unknown protein . LENGTH=248
Cp4.1LG01g18480.1	AT1G23150.1 ***- unknown protein; BEST Arabidopsis thaliana protein match is: unknown protein . LENGTH=141
Cp4.1LG01g18490.1	Unknown proteinIPR005508 (B3 domain-containing protein), IPR015300 (DNA-binding pseudobarrel domain)
Cp4.1LG01g18500.1	sp|P34893|CH10_ARATH ***- 10 kDa chaperonin IPR020818 (Chaperonin Cpn10) GO:0005737 (cytoplasm), GO:0006457 (protein folding)
Cp4.1LG01g18510.1	AT1G70810.1 **** Calcium-dependent lipid-binding (CaLB domain) family protein LENGTH=165 IPR000008 (C2 domain) GO:0005515 (protein binding)
Cp4.1LG01g18530.1	sp|Q8L612|MACP1_ARATH ***- MACPF domain-containing protein IPR020864 (Membrane attack complex component/perforin (MACPF) domain)
Cp4.1LG01g18540.1	AT2G01480.1 ***- O-fucosyltransferase family protein LENGTH=567 IPR019378 (GDP-fucose protein O-fucosyltransferase)
Cp4.1LG01g18550.1	AT2G01818.1 ***- PLATZ transcription factor family protein LENGTH=222 IPR000315 (Zinc finger, B-box), IPR006734 (Protein of unknown function DUF597) GO:0005622 (intracellular), GO:0008270 (zinc ion binding)
Cp4.1LG01g18560.1	AT5G35750.1 **** histidine kinase 2 LENGTH=1176 IPR003594 (Histidine kinase-like ATPase, C-terminal domain), IPR004358 (Signal transduction histidine kinase-related protein, C-terminal), IPR005467 (Signal transduction histidine kinase, core), IPR006189 (CHASE), IPR009082 (Signal transduction histidine kinase, homodimeric domain), IPR011006 (CheY-like superfamily) GO:0000155 (phosphorelay sensor k…
Cp4.1LG01g18570.1	AT4G08850.1 *-** Leucine-rich repeat receptor-like protein kinase family protein LENGTH=1045 IPR001611 (Leucine-rich repeat), IPR011009 (Protein kinase-like domain), IPR013210 (Leucine-rich repeat-containing N-terminal, type 2) GO:0004672 (protein kinase activity), GO:0005515 (protein binding), GO:0005524 (ATP binding), GO:0006468 (protein phosphorylation), GO:0016772 (transferase activity, trans…
Cp4.1LG01g18580.1	sp|F4IAT2|THOC2_ARATH ***- THO complex subunit 2 IPR021418 (THO complex, subunitTHOC2, C-terminal), IPR021726 (THO complex, subunitTHOC2, N-terminal)
Cp4.1LG01g18590.1	AT1G68130.1 ***- indeterminate(ID)-domain 14 LENGTH=419 IPR013087 (Zinc finger C2H2-type/integrase DNA-binding domain) GO:0003676 (nucleic acid binding), GO:0046872 (metal ion binding)
Cp4.1LG01g18600.1	sp|Q9SIS3|MA656_ARATH **** 65-kDa microtubule-associated protein 6 IPR007145 (Microtubule-associated protein, MAP65/Ase1/PRC1) GO:0000226 (microtubule cytoskeleton organization), GO:0000910 (cytokinesis), GO:0008017 (microtubule binding)
Cp4.1LG01g18610.1	AT1G14720.1 **** xyloglucan endotransglucosylase/hydrolase 28 LENGTH=332 IPR013320 (Concanavalin A-like lectin/glucanase domain), IPR016455 (Xyloglucan endotransglucosylase/hydrolase) GO:0004553 (hydrolase activity, hydrolyzing O-glycosyl compounds), GO:0005618 (cell wall), GO:0005975 (carbohydrate metabolic process), GO:0006073 (cellular glucan metabolic process), GO:0016762 (xyloglucan:xylogluc…
Cp4.1LG01g18620.1	sp|Q9LR47|IP5P3_ARATH *-*- Type I inositol 1,4,5-trisphosphate 5-phosphatase CVP2 IPR005135 (Endonuclease/exonuclease/phosphatase)
Cp4.1LG01g18630.1	Unknown proteinIPR005135 (Endonuclease/exonuclease/phosphatase)
Cp4.1LG01g18640.1	AT3G17840.1 **** receptor-like kinase 902 LENGTH=647 IPR001611 (Leucine-rich repeat), IPR003591 (Leucine-rich repeat, typical subtype), IPR011009 (Protein kinase-like domain), IPR013210 (Leucine-rich repeat-containing N-terminal, type 2), IPR013320 (Concanavalin A-like lectin/glucanase domain), IPR026906 (Leucine rich repeat 5) GO:0004672 (protein kinase activity), GO:0005515 (protein binding), G…
Cp4.1LG01g18650.1	AT1G14730.1 ***- Cytochrome b561/ferric reductase transmembrane protein family LENGTH=224 IPR006593 (Cytochrome b561/ferric reductase transmembrane) GO:0016021 (integral component of membrane)
Cp4.1LG01g18660.1	AT1G14685.3 *-*- basic pentacysteine 2 LENGTH=279 IPR010409 (GAGA-binding transcriptional activator)
Cp4.1LG01g18680.1	AT2G02010.1 **** glutamate decarboxylase 4 LENGTH=493 IPR002129 (Pyridoxal phosphate-dependent decarboxylase), IPR015424 (Pyridoxal phosphate-dependent transferase) GO:0003824 (catalytic activity), GO:0004351 (glutamate decarboxylase activity), GO:0006536 (glutamate metabolic process), GO:0016831 (carboxy-lyase activity), GO:0019752 (carboxylic acid metabolic process), GO:0030170 (pyridoxal phosp…
Cp4.1LG01g18690.1	sp|P46032|PTR2_ARATH ***- Protein NRT1/ PTR FAMILY 8.3 IPR000109 (Proton-dependent oligopeptide transporter family), IPR020846 (Major facilitator superfamily domain) GO:0005215 (transporter activity), GO:0006810 (transport), GO:0006857 (oligopeptide transport), GO:0016020 (membrane)
Cp4.1LG01g18700.1	AT1G55790.1 *-*- Domain of unknown function (DUF2431) LENGTH=515 IPR019446 (Domain of unknown function DUF2431), IPR029063 (S-adenosyl-L-methionine-dependent methyltransferase)
Cp4.1LG01g18710.1	AT1G14590.1 ***- Nucleotide-diphospho-sugar transferase family protein LENGTH=386 IPR005069 (Nucleotide-diphospho-sugar transferase), IPR029044 (Nucleotide-diphospho-sugar transferases)
Cp4.1LG01g18730.1	AT1G14630.1 ***- unknown protein; BEST Arabidopsis thaliana protein match is: unknown protein . LENGTH=226
Cp4.1LG01g18740.1	AT2G02010.1 **** glutamate decarboxylase 4 LENGTH=493 IPR002129 (Pyridoxal phosphate-dependent decarboxylase), IPR015424 (Pyridoxal phosphate-dependent transferase) GO:0003824 (catalytic activity), GO:0004351 (glutamate decarboxylase activity), GO:0006536 (glutamate metabolic process), GO:0016831 (carboxy-lyase activity), GO:0019752 (carboxylic acid metabolic process), GO:0030170 (pyridoxal phosp…
Cp4.1LG01g18770.1	AT3G19870.1 ***- unknown protein; Has 84 Blast hits to 64 proteins in 35 species: Archae - 0; Bacteria - 0; Metazoa - 31; Fungi - 0; Plants - 24; Viruses - 0; Other Eukaryotes - 29 (source: NCBI BLink). LENGTH=1090
Cp4.1LG01g18780.1	Unknown proteinIPR010756 (Hepatocellular carcinoma-associated antigen 59)
Cp4.1LG01g18790.1	AT1G68910.1 ***- WPP domain-interacting protein 2 LENGTH=627
Cp4.1LG01g18810.1	sp|Q8I5R7|SYP_PLAF7 **** Proline--tRNA ligase IPR002316 (Proline-tRNA ligase, class IIa) GO:0000166 (nucleotide binding), GO:0004812 (aminoacyl-tRNA ligase activity), GO:0004827 (proline-tRNA ligase activity), GO:0005524 (ATP binding), GO:0005737 (cytoplasm), GO:0006418 (tRNA aminoacylation for protein translation), GO:0006433 (prolyl-tRNA aminoacylation)
Cp4.1LG01g18820.1	Unknown proteinIPR026319 (Zinc finger C2HC domain-containing protein)
Cp4.1LG01g18830.1	AT3G62040.1 **** Haloacid dehalogenase-like hydrolase (HAD) superfamily protein LENGTH=249 IPR006439 (HAD hydrolase, subfamily IA), IPR010237 (Pyrimidine 5-nucleotidase), IPR023214 (HAD-like domain) GO:0008152 (metabolic process), GO:0016787 (hydrolase activity)
Cp4.1LG01g18840.1	AT2G04030.1 ***- Chaperone protein htpG family protein LENGTH=780 IPR001404 (Heat shock protein Hsp90 family) GO:0005524 (ATP binding), GO:0006457 (protein folding), GO:0006950 (response to stress), GO:0051082 (unfolded protein binding)
Cp4.1LG01g18870.1	sp|Q9LSL9|PP445_ARATH ***- Pentatricopeptide repeat-containing protein IPR002885 (Pentatricopeptide repeat), IPR011990 (Tetratricopeptide-like helical domain) GO:0005515 (protein binding)
Cp4.1LG01g18890.1	ref|XP_002518810.1| **** electron transporter, putative [Ricinus communis] gb|EEF43735.1| electron transporter, putative [Ricinus communis] IPR006869 (Domain of unknown function DUF547), IPR011991 (Winged helix-turn-helix DNA-binding domain), IPR012336 (Thioredoxin-like fold) GO:0009055 (electron carrier activity), GO:0015035 (protein disulfide oxidoreductase activity), GO:0035556 (intracellular …
Cp4.1LG01g18900.1	ref|XP_007045099.1| ***- Cupredoxin superfamily protein isoform 4 [Theobroma cacao] gb|EOY00931.1| Cupredoxin superfamily protein isoform 4 [Theobroma cacao] IPR008972 (Cupredoxin) GO:0005507 (copper ion binding), GO:0016491 (oxidoreductase activity), GO:0055114 (oxidation-reduction process)
Cp4.1LG01g18910.1	sp|P0CP79|PPIB_CRYNB **** Peptidyl-prolyl cis-trans isomerase B IPR002130 (Cyclophilin-type peptidyl-prolyl cis-trans isomerase domain), IPR024936 (Cyclophilin-type peptidyl-prolyl cis-trans isomerase), IPR029000 (Cyclophilin-like domain) GO:0000413 (protein peptidyl-prolyl isomerization), GO:0003755 (peptidyl-prolyl cis-trans isomerase activity), GO:0006457 (protein folding)
Cp4.1LG01g18920.1	AT1G60670.2 ***- Protein of unknown function (DUF3755) LENGTH=254 IPR022228 (Protein of unknown function DUF3755)
Cp4.1LG01g18930.1	AT1G68920.1 ***- basic helix-loop-helix (bHLH) DNA-binding superfamily protein LENGTH=486 IPR011598 (Myc-type, basic helix-loop-helix (bHLH) domain) GO:0046983 (protein dimerization activity)
Cp4.1LG01g18940.1	sp|P56601|PPOX_MYXXA **** Protoporphyrinogen oxidase IPR004572 (Protoporphyrinogen oxidase), IPR027418 (Protoporphyrinogen oxidase, C-terminal domain) GO:0004729 (oxygen-dependent protoporphyrinogen oxidase activity), GO:0006779 (porphyrin-containing compound biosynthetic process), GO:0016491 (oxidoreductase activity), GO:0055114 (oxidation-reduction process)
Cp4.1LG01g18960.1	AT3G05610.1 *-** Plant invertase/pectin methylesterase inhibitor superfamily LENGTH=669 IPR006501 (Pectinesterase inhibitor domain), IPR011050 (Pectin lyase fold/virulence factor) GO:0004857 (enzyme inhibitor activity), GO:0005618 (cell wall), GO:0030599 (pectinesterase activity), GO:0042545 (cell wall modification)
Cp4.1LG01g18990.1	AT1G13580.2 ***- LAG1 longevity assurance homolog 3 LENGTH=308 IPR016439 (Ceramide synthase component Lag1/Lac1) GO:0005783 (endoplasmic reticulum), GO:0016021 (integral component of membrane)
Cp4.1LG01g19000.1	sp|Q7RY68|PFS2_NEUCR ***- Polyadenylation factor subunit 2 IPR015943 (WD40/YVTN repeat-like-containing domain), IPR020472 (G-protein beta WD-40 repeat) GO:0005515 (protein binding)
Cp4.1LG01g19010.1	Unknown proteinIPR004827 (Basic-leucine zipper domain) GO:0003700 (sequence-specific DNA binding transcription factor activity), GO:0006355 (regulation of transcription, DNA-templated), GO:0043565 (sequence-specific DNA binding)
Cp4.1LG01g19020.1	sp|O82567|AAPT1_ARATH ***- Choline/ethanolaminephosphotransferase 1 IPR000462 (CDP-alcohol phosphatidyltransferase) GO:0008654 (phospholipid biosynthetic process), GO:0016020 (membrane), GO:0016780 (phosphotransferase activity, for other substituted phosphate groups)
Cp4.1LG01g19060.1	AT3G02130.1 *-** receptor-like protein kinase 2 LENGTH=1151 IPR001611 (Leucine-rich repeat), IPR011009 (Protein kinase-like domain), IPR013210 (Leucine-rich repeat-containing N-terminal, type 2), IPR013320 (Concanavalin A-like lectin/glucanase domain) GO:0004672 (protein kinase activity), GO:0005515 (protein binding), GO:0005524 (ATP binding), GO:0006468 (protein phosphorylation), GO:0016772 (tra…
Cp4.1LG01g19080.1	ref|XP_003598896.1| ***- Polyadenylate-binding protein-interacting protein [Medicago truncatula] gb|ACJ84081.1| unknown [Medicago truncatula] gb|AES69147.1| EARLY responsive TO dehydration protein, putative [Medicago truncatula] gb|AFK36121.1| unknown [Medicago truncatula]
Cp4.1LG01g19090.1	Unknown protein
Cp4.1LG01g19100.1	ref|XP_006368583.1| **** calmodulin-binding family protein [Populus trichocarpa] gb|ERP65152.1| calmodulin-binding family protein [Populus trichocarpa] IPR000048 (IQ motif, EF-hand binding site), IPR025064 (Domain of unknown function DUF4005) GO:0005515 (protein binding)
Cp4.1LG01g19110.1	sp|Q8S3N1|SINA5_ARATH **** E3 ubiquitin-protein ligase SINAT5 IPR004162 (E3 ubiquitin-protein ligase SIN-like), IPR013083 (Zinc finger, RING/FYVE/PHD-type) GO:0004842 (ubiquitin-protein transferase activity), GO:0005515 (protein binding), GO:0005634 (nucleus), GO:0006511 (ubiquitin-dependent protein catabolic process), GO:0007275 (multicellular organismal development), GO:0008270 (zinc ion bindin…
Cp4.1LG01g19120.1	sp|Q5D869|NRPE1_ARATH **** DNA-directed RNA polymerase V subunit 1 IPR006592 (RNA polymerase, N-terminal), IPR007066 (RNA polymerase Rpb1, domain 3), IPR007080 (RNA polymerase Rpb1, domain 1), IPR007081 (RNA polymerase Rpb1, domain 5), IPR015801 (Copper amine oxidase, N2/N3-terminal), IPR021602 (Protein of unknown function DUF3223) GO:0003677 (DNA binding), GO:0003899 (DNA-directed RNA polymerase…
Cp4.1LG01g19130.1	AT5G05920.1 ***- deoxyhypusine synthase LENGTH=368 IPR002773 (Deoxyhypusine synthase), IPR029035 (DHS-like NAD/FAD-binding domain) GO:0008612 (peptidyl-lysine modification to peptidyl-hypusine)
Cp4.1LG01g19140.1	AT1G66360.1 *-** Calcium-dependent lipid-binding (CaLB domain) family protein LENGTH=174 IPR000008 (C2 domain), IPR001164 (Arf GTPase activating protein) GO:0005096 (GTPase activator activity), GO:0005515 (protein binding)
Cp4.1LG01g19150.1	Unknown protein
Cp4.1LG01g19160.1	sp|Q9FYC1|CHX4_ARATH **** Cation/H(+) antiporter 4 IPR006153 (Cation/H+ exchanger), IPR030153 (Cation/H(+) exchanger, plant) GO:0005451 (monovalent cation:proton antiporter activity), GO:0006812 (cation transport), GO:0006813 (potassium ion transport), GO:0006814 (sodium ion transport), GO:0015299 (solute:proton antiporter activity), GO:0016021 (integral component of membrane), GO:0055085 (transm…
Cp4.1LG01g19170.1	sp|Q1E9A1|PYRF_COCIM **** Orotidine 5'-phosphate decarboxylase IPR013785 (Aldolase-type TIM barrel), IPR014732 (Orotidine 5'-phosphate decarboxylase), IPR023031 (Orotate phosphoribosyltransferase), IPR029057 (Phosphoribosyltransferase-like) GO:0003824 (catalytic activity), GO:0004588 (orotate phosphoribosyltransferase activity), GO:0004590 (orotidine-5'-phosphate decarboxylase activity), GO:00062…
Cp4.1LG01g19180.1	sp|Q54EY2|EI2BB_DICDI *-*- Translation initiation factor eIF-2B subunit beta IPR000649 (Initiation factor 2B-related) GO:0044237 (cellular metabolic process)
Cp4.1LG01g19200.1	AT2G38800.1 *-** Plant calmodulin-binding protein-related LENGTH=612 IPR012417 (Calmodulin-binding domain, plant) GO:0005516 (calmodulin binding)
Cp4.1LG01g19210.1	AT5G50400.1 *-** purple acid phosphatase 27 LENGTH=611 IPR008963 (Purple acid phosphatase-like, N-terminal), IPR029052 (Metallo-dependent phosphatase-like) GO:0003993 (acid phosphatase activity), GO:0046872 (metal ion binding)
Cp4.1LG01g19220.1	AT3G27890.1 **** NADPH:quinone oxidoreductase LENGTH=196 IPR029039 (Flavoprotein-like) GO:0016491 (oxidoreductase activity)
Cp4.1LG01g19230.1	sp|Q8GWZ6|SRR1_ARATH ***- Protein SENSITIVITY TO RED LIGHT REDUCED 1 IPR012942 (Sensitivity To Red Light Reduced-like, SRR1)
Cp4.1LG01g19240.1	AT3G27890.1 **** NADPH:quinone oxidoreductase LENGTH=196 IPR029039 (Flavoprotein-like) GO:0016491 (oxidoreductase activity)
Cp4.1LG01g19250.1	sp|P51132|UCRI2_TOBAC **** Cytochrome b-c1 complex subunit Rieske-2, mitochondrial IPR014349 (Rieske iron-sulphur protein) GO:0008121 (ubiquinol-cytochrome-c reductase activity), GO:0016020 (membrane), GO:0016491 (oxidoreductase activity), GO:0016679 (oxidoreductase activity, acting on diphenols and related substances as donors), GO:0051537 (2 iron, 2 sulfur cluster binding), GO:0055114 (oxidatio…
Cp4.1LG01g19280.1	AT5G13950.3 ***- unknown protein; FUNCTIONS IN: molecular_function unknown; INVOLVED IN: biological_process unknown; LOCATED IN: cellular_component unknown; EXPRESSED IN: 23 plant structures; EXPRESSED DURING: 13 growth stages; BEST Arabidopsis thaliana protein match is: unknown protein . LENGTH=954 IPR024867 (Nuclear factor related to kappa-B-binding protein) GO:0031011 (Ino80 complex)
Cp4.1LG01g19290.1	sp|Q9M2F1|RS272_ARATH ***- 40S ribosomal protein S27-2 IPR000592 (Ribosomal protein S27e), IPR011332 (Zinc-binding ribosomal protein) GO:0003735 (structural constituent of ribosome), GO:0005622 (intracellular), GO:0005840 (ribosome), GO:0006412 (translation)
Cp4.1LG01g19310.1	sp|Q9FMU6|MPCP3_ARATH ***- Mitochondrial phosphate carrier protein 3, mitochondrial IPR018108 (Mitochondrial substrate/solute carrier), IPR023395 (Mitochondrial carrier domain)
Cp4.1LG01g19320.1	AT1G65800.1 *-** receptor kinase 2 LENGTH=847 IPR011009 (Protein kinase-like domain), IPR013320 (Concanavalin A-like lectin/glucanase domain) GO:0004672 (protein kinase activity), GO:0005524 (ATP binding), GO:0006468 (protein phosphorylation), GO:0016772 (transferase activity, transferring phosphorus-containing groups)
Cp4.1LG01g19340.1	sp|P10869|AK_YEAST ***- Aspartokinase IPR001341 (Aspartate kinase domain) GO:0004072 (aspartate kinase activity), GO:0008152 (metabolic process), GO:0008652 (cellular amino acid biosynthetic process), GO:0016597 (amino acid binding)
Cp4.1LG01g19350.1	sp|C0HJB3|MANA_CANEN **** Alpha-mannosidase IPR011013 (Galactose mutarotase-like domain), IPR011330 (Glycoside hydrolase/deacetylase, beta/alpha-barrel), IPR013780 (Glycosyl hydrolase, family 13, all-beta), IPR028995 (Glycoside hydrolase, families 57/38, central domain) GO:0003824 (catalytic activity), GO:0004553 (hydrolase activity, hydrolyzing O-glycosyl compounds), GO:0004559 (alpha-mannosidas…
Cp4.1LG01g19410.1	AT5G08580.1 *-** Calcium-binding EF hand family protein LENGTH=391 IPR011992 (EF-hand domain pair) GO:0005509 (calcium ion binding)
Cp4.1LG01g19420.1	AT5G08520.1 ***- Duplicated homeodomain-like superfamily protein LENGTH=298 IPR009057 (Homeodomain-like) GO:0003677 (DNA binding), GO:0003682 (chromatin binding)
Cp4.1LG01g19430.1	AT5G23370.1 ***- GRAM domain-containing protein / ABA-responsive protein-related LENGTH=219
Cp4.1LG01g19440.1	AT5G08350.1 ***- GRAM domain-containing protein / ABA-responsive protein-related LENGTH=222 IPR004182 (GRAM domain), IPR011993 (Pleckstrin homology-like domain)
Cp4.1LG01g19460.1	AT3G19970.1 ***- alpha/beta-Hydrolases superfamily protein LENGTH=434 IPR008547 (Protein of unknown function DUF829, TMEM53), IPR029058 (Alpha/Beta hydrolase fold)
Cp4.1LG01g19470.1	AT3G20020.1 **** protein arginine methyltransferase 6 LENGTH=435 IPR025799 (Protein arginine N-methyltransferase), IPR029063 (S-adenosyl-L-methionine-dependent methyltransferase) GO:0006479 (protein methylation), GO:0008168 (methyltransferase activity)
Cp4.1LG01g19480.1	Unknown proteinIPR009071 (High mobility group box domain)
Cp4.1LG01g19490.1	AT3G20015.1 ***- Eukaryotic aspartyl protease family protein LENGTH=470 IPR001461 (Aspartic peptidase), IPR021109 (Aspartic peptidase domain) GO:0004190 (aspartic-type endopeptidase activity), GO:0006508 (proteolysis)
Cp4.1LG01g19500.1	AT5G23290.1 **** prefoldin 5 LENGTH=151 IPR009053 (Prefoldin) GO:0006457 (protein folding), GO:0016272 (prefoldin complex), GO:0051082 (unfolded protein binding)
Cp4.1LG01g19510.1	sp|Q9SV09|C3H46_ARATH ***- Zinc finger CCCH domain-containing protein 46 IPR000571 (Zinc finger, CCCH-type), IPR012677 (Nucleotide-binding alpha-beta plait domain) GO:0000166 (nucleotide binding), GO:0003676 (nucleic acid binding), GO:0046872 (metal ion binding)
Cp4.1LG01g19520.1	sp|Q9M907|PP217_ARATH ***- Pentatricopeptide repeat-containing protein IPR002885 (Pentatricopeptide repeat), IPR011990 (Tetratricopeptide-like helical domain) GO:0005515 (protein binding)
Cp4.1LG01g19530.1	AT4G39160.2 *-*- Homeodomain-like superfamily protein LENGTH=624 IPR009057 (Homeodomain-like), IPR030701 (Transcription factor TFIIIB component B'') GO:0000126 (transcription factor TFIIIB complex), GO:0001026 (TFIIIB-type transcription factor activity), GO:0003677 (DNA binding), GO:0003682 (chromatin binding), GO:0006359 (regulation of transcription from RNA polymerase III promoter)
Cp4.1LG01g19540.1	sp|Q9SDS7|VATC_ARATH **** V-type proton ATPase subunit C IPR004907 (ATPase, V1 complex, subunit C) GO:0015078 (hydrogen ion transmembrane transporter activity), GO:0015991 (ATP hydrolysis coupled proton transport), GO:0033180 (proton-transporting V-type ATPase, V1 domain)
Cp4.1LG01g19550.1	AT5G23280.1 ***- TCP family transcription factor LENGTH=250
Cp4.1LG01g19570.1	sp|Q147X3|NAA30_HUMAN *-** N-alpha-acetyltransferase 30 IPR016181 (Acyl-CoA N-acyltransferase) GO:0008080 (N-acetyltransferase activity)
Cp4.1LG01g19580.1	sp|Q8GT66|TIC40_PEA ***- Protein TIC 40, chloroplastic IPR006636 (Heat shock chaperonin-binding)
Cp4.1LG01g19610.1	sp|P46279|RPB7_SOYBN **** DNA-directed RNA polymerase II subunit RPB7 IPR005576 (RNA polymerase Rpb7, N-terminal), IPR012340 (Nucleic acid-binding, OB-fold) GO:0003676 (nucleic acid binding), GO:0003899 (DNA-directed RNA polymerase activity), GO:0006351 (transcription, DNA-templated)
Cp4.1LG01g19620.1	AT5G37020.1 **** auxin response factor 8 LENGTH=811 IPR003311 (AUX/IAA protein), IPR010525 (Auxin response factor), IPR015300 (DNA-binding pseudobarrel domain) GO:0003677 (DNA binding), GO:0005634 (nucleus), GO:0006355 (regulation of transcription, DNA-templated), GO:0009725 (response to hormone), GO:0046983 (protein dimerization activity)
Cp4.1LG01g19630.1	sp|Q9LW31|FUS3_ARATH ***- B3 domain-containing transcription factor FUS3 IPR015300 (DNA-binding pseudobarrel domain) GO:0003677 (DNA binding)
Cp4.1LG01g19650.1	AT5G37180.1 **** sucrose synthase 5 LENGTH=836 IPR012820 (Sucrose synthase, plant/cyanobacteria) GO:0005985 (sucrose metabolic process), GO:0009058 (biosynthetic process), GO:0016157 (sucrose synthase activity)
Cp4.1LG01g19660.1	AT5G17330.1 **** glutamate decarboxylase LENGTH=502 IPR002129 (Pyridoxal phosphate-dependent decarboxylase), IPR015424 (Pyridoxal phosphate-dependent transferase) GO:0003824 (catalytic activity), GO:0004351 (glutamate decarboxylase activity), GO:0006536 (glutamate metabolic process), GO:0016831 (carboxy-lyase activity), GO:0019752 (carboxylic acid metabolic process), GO:0030170 (pyridoxal phospha…
Cp4.1LG01g19670.1	AT5G17230.3 ***- PHYTOENE SYNTHASE LENGTH=437 IPR002060 (Squalene/phytoene synthase) GO:0009058 (biosynthetic process), GO:0016740 (transferase activity), GO:0016765 (transferase activity, transferring alkyl or aryl (other than methyl) groups)
Cp4.1LG01g19680.1	sp|P50218|IDHC_TOBAC **** Isocitrate dehydrogenase [NADP] IPR004790 (Isocitrate dehydrogenase NADP-dependent), IPR024084 (Isopropylmalate dehydrogenase-like domain) GO:0004450 (isocitrate dehydrogenase (NADP+) activity), GO:0006102 (isocitrate metabolic process), GO:0016616 (oxidoreductase activity, acting on the CH-OH group of donors, NAD or NADP as acceptor), GO:0055114 (oxidation-reduction pro…
Cp4.1LG01g19690.1	AT5G37010.1 *-*- unknown protein; FUNCTIONS IN: molecular_function unknown; INVOLVED IN: N-terminal protein myristoylation; EXPRESSED IN: 22 plant structures; EXPRESSED DURING: 13 growth stages; BEST Arabidopsis thaliana protein match is: unknown protein . LENGTH=637
Cp4.1LG01g19700.1	ref|XP_002526589.1| **** DNA binding protein, putative [Ricinus communis] gb|EEF35801.1| DNA binding protein, putative [Ricinus communis] IPR009057 (Homeodomain-like) GO:0003677 (DNA binding), GO:0003682 (chromatin binding)
Cp4.1LG01g19710.1	sp|Q5VTL8|PR38B_HUMAN *-*- Pre-mRNA-splicing factor 38B IPR005037 (Pre-mRNA-splicing factor 38)
Cp4.1LG01g19720.1	AT1G10370.1 ***- Glutathione S-transferase family protein LENGTH=227 IPR010987 (Glutathione S-transferase, C-terminal-like), IPR012336 (Thioredoxin-like fold) GO:0005515 (protein binding)
Cp4.1LG01g19730.1	AT1G65910.1 ***- NAC domain containing protein 28 LENGTH=631 IPR003441 (NAC domain) GO:0003677 (DNA binding), GO:0006355 (regulation of transcription, DNA-templated)
Cp4.1LG01g19750.1	AT5G05290.1 *-*- expansin A2 LENGTH=255 IPR007118 (Expansin/Lol pI) GO:0005576 (extracellular region), GO:0009664 (plant-type cell wall organization)
Cp4.1LG01g19760.1	AT3G26950.1 ***- unknown protein; Has 27 Blast hits to 27 proteins in 8 species: Archae - 0; Bacteria - 0; Metazoa - 0; Fungi - 0; Plants - 27; Viruses - 0; Other Eukaryotes - 0 (source: NCBI BLink). LENGTH=548
Cp4.1LG01g19770.1	sp|Q9NVJ2|ARL8B_HUMAN ***- ADP-ribosylation factor-like protein 8B IPR003579 (Small GTPase superfamily, Rab type), IPR006689 (Small GTPase superfamily, ARF/SAR type), IPR027417 (P-loop containing nucleoside triphosphate hydrolase) GO:0005525 (GTP binding), GO:0005622 (intracellular), GO:0006886 (intracellular protein transport), GO:0007264 (small GTPase mediated signal transduction), GO:0015031 (…
Cp4.1LG01g19780.1	AT5G16590.1 **** Leucine-rich repeat protein kinase family protein LENGTH=625 IPR001611 (Leucine-rich repeat), IPR003591 (Leucine-rich repeat, typical subtype), IPR011009 (Protein kinase-like domain), IPR013210 (Leucine-rich repeat-containing N-terminal, type 2), IPR013320 (Concanavalin A-like lectin/glucanase domain), IPR025875 (Leucine rich repeat 4) GO:0004672 (protein kinase activity), GO:000…
Cp4.1LG01g19800.1	AT3G22290.1 ***- Endoplasmic reticulum vesicle transporter protein LENGTH=354 IPR012936 (Endoplasmic reticulum vesicle transporter, C-terminal)
Cp4.1LG01g19820.1	AT5G13990.1 **** exocyst subunit exo70 family protein C2 LENGTH=695 IPR004140 (Exocyst complex protein Exo70), IPR016159 (Cullin repeat-like-containing domain) GO:0000145 (exocyst), GO:0006887 (exocytosis)
Cp4.1LG01g19840.1	Unknown protein
Cp4.1LG01g19850.1	AT5G16560.1 *-*- Homeodomain-like superfamily protein LENGTH=403 IPR009057 (Homeodomain-like) GO:0003677 (DNA binding), GO:0003682 (chromatin binding)
Cp4.1LG01g19860.1	gb|KHG12204.1| **** Eukaryotic translation initiation factor 3 subunit J [Gossypium arboreum] IPR013906 (Eukaryotic translation initiation factor 3 subunit J), IPR023194 (Eukaryotic translation initiation factor 3-like domain) GO:0003743 (translation initiation factor activity), GO:0005737 (cytoplasm), GO:0005852 (eukaryotic translation initiation factor 3 complex)
Cp4.1LG01g19870.1	sp|Q9C7U5|E132_ARATH ***- Glucan endo-1,3-beta-glucosidase 2 IPR000490 (Glycoside hydrolase, family 17), IPR012946 (X8 domain), IPR017853 (Glycoside hydrolase superfamily) GO:0004553 (hydrolase activity, hydrolyzing O-glycosyl compounds), GO:0005975 (carbohydrate metabolic process)
Cp4.1LG01g19880.1	AT1G54820.1 *-** Protein kinase superfamily protein LENGTH=458 IPR001611 (Leucine-rich repeat), IPR003591 (Leucine-rich repeat, typical subtype), IPR011009 (Protein kinase-like domain), IPR013210 (Leucine-rich repeat-containing N-terminal, type 2), IPR025875 (Leucine rich repeat 4) GO:0004672 (protein kinase activity), GO:0005515 (protein binding), GO:0005524 (ATP binding), GO:0006468 (protein ph…
Cp4.1LG01g19900.1	AT5G37930.1 ***- Protein with RING/U-box and TRAF-like domains LENGTH=349 IPR004162 (E3 ubiquitin-protein ligase SIN-like), IPR013083 (Zinc finger, RING/FYVE/PHD-type) GO:0004842 (ubiquitin-protein transferase activity), GO:0005515 (protein binding), GO:0005634 (nucleus), GO:0006511 (ubiquitin-dependent protein catabolic process), GO:0007275 (multicellular organismal development), GO:0008270 (zin…
Cp4.1LG01g19910.1	AT3G03280.1 ***- unknown protein; FUNCTIONS IN: molecular_function unknown; INVOLVED IN: N-terminal protein myristoylation; LOCATED IN: cellular_component unknown; BEST Arabidopsis thaliana protein match is: unknown protein . LENGTH=166 IPR025322 (Protein of unknown function DUF4228, plant)
Cp4.1LG01g19920.1	ref|XP_007033047.1| **** Calcium-binding EF-hand family protein [Theobroma cacao] gb|EOY03973.1| Calcium-binding EF-hand family protein [Theobroma cacao] IPR011992 (EF-hand domain pair) GO:0005509 (calcium ion binding)
Cp4.1LG01g19930.1	AT2G01570.1 **** GRAS family transcription factor family protein LENGTH=587 IPR005202 (Transcription factor GRAS), IPR021914 (Transcriptional factor DELLA, N-terminal), IPR030006 (Transcriptional factor DELLA) GO:0000989 (transcription factor binding transcription factor activity), GO:0005634 (nucleus)
Cp4.1LG01g19940.1	ref|XP_007018881.1| ***- F-box and Leucine Rich Repeat domains containing protein, putative isoform 3 [Theobroma cacao] gb|EOY16106.1| F-box and Leucine Rich Repeat domains containing protein, putative isoform 3 [Theobroma cacao] IPR019448 (EEIG1/EHBP1 N-terminal domain)
Cp4.1LG01g19950.1	Unknown protein
Cp4.1LG01g19960.1	sp|Q9M8S6|SKOR_ARATH **** Potassium channel SKOR IPR003938 (Potassium channel, voltage-dependent, EAG/ELK/ERG), IPR020683 (Ankyrin repeat-containing domain) GO:0005216 (ion channel activity), GO:0005249 (voltage-gated potassium channel activity), GO:0005515 (protein binding), GO:0006811 (ion transport), GO:0006813 (potassium ion transport), GO:0016020 (membrane), GO:0055085 (transmembrane transpo…
Cp4.1LG01g19980.1	AT3G03440.1 ***- ARM repeat superfamily protein LENGTH=408 IPR016024 (Armadillo-type fold) GO:0005488 (binding), GO:0005515 (protein binding)
Cp4.1LG01g19990.1	sp|Q0WPN8|CRR60_ARATH ***- Cysteine-rich repeat secretory protein 60 IPR002902 (Gnk2-homologous domain)
Cp4.1LG01g20000.1	sp|Q9YHB5|CND3_XENLA *-** Condensin complex subunit 3 IPR016024 (Armadillo-type fold), IPR025977 (Nuclear condensin complex subunit 3, C-terminal domain), IPR027165 (Condensin complex subunit 3) GO:0000796 (condensin complex), GO:0005488 (binding), GO:0007076 (mitotic chromosome condensation)
Cp4.1LG01g20010.1	AT2G01670.1 **** nudix hydrolase homolog 17 LENGTH=182 IPR015797 (NUDIX hydrolase domain-like) GO:0016787 (hydrolase activity)
Cp4.1LG01g20020.1	AT5G61350.1 *-** Protein kinase superfamily protein LENGTH=842 IPR011009 (Protein kinase-like domain) GO:0004672 (protein kinase activity), GO:0005524 (ATP binding), GO:0006468 (protein phosphorylation), GO:0016772 (transferase activity, transferring phosphorus-containing groups)
Cp4.1LG01g20030.1	AT5G37840.1 ***- BEST Arabidopsis thaliana protein match is: plastid movement impaired 2 . LENGTH=214 IPR025322 (Protein of unknown function DUF4228, plant)
Cp4.1LG01g20040.1	ref|XP_002305203.1| ***- basic helix-loop-helix family protein [Populus trichocarpa] gb|EEE85714.1| basic helix-loop-helix family protein [Populus trichocarpa] IPR011598 (Myc-type, basic helix-loop-helix (bHLH) domain) GO:0046983 (protein dimerization activity)
Cp4.1LG01g20050.1	AT3G19770.1 ***- Vacuolar sorting protein 9 (VPS9) domain LENGTH=520 IPR003123 (VPS9 domain)
Cp4.1LG01g20060.1	gb|KHF98795.1| ***- Transmembrane 50A [Gossypium arboreum] IPR007919 (Uncharacterised protein family UPF0220)
Cp4.1LG01g20070.1	Unknown protein
Cp4.1LG01g20080.1	AT5G10080.1 ***- Eukaryotic aspartyl protease family protein LENGTH=528 IPR001461 (Aspartic peptidase), IPR021109 (Aspartic peptidase domain) GO:0004190 (aspartic-type endopeptidase activity), GO:0006508 (proteolysis)
Cp4.1LG01g20110.1	Unknown proteinIPR007650 (Zf-FLZ domain)
Cp4.1LG01g20120.1	sp|O49884|RL30_LUPLU ***- 60S ribosomal protein L30 IPR000231 (Ribosomal protein L30e), IPR022991 (Ribosomal protein L30e, conserved site), IPR029064 (50S ribosomal protein L30e-like) GO:0003735 (structural constituent of ribosome), GO:0005622 (intracellular), GO:0005840 (ribosome), GO:0006412 (translation)
Cp4.1LG01g20130.1	gb|KHG18013.1| ***- Zinc finger CCCH domain-containing 15 [Gossypium arboreum]
Cp4.1LG01g20140.1	AT1G22150.1 **** sulfate transporter 1;3 LENGTH=656 IPR001902 (Sulphate anion transporter), IPR030402 (Sulfate transporter N-terminal domain with GLY motif) GO:0008271 (secondary active sulfate transmembrane transporter activity), GO:0008272 (sulfate transport), GO:0015116 (sulfate transmembrane transporter activity), GO:0016020 (membrane), GO:0016021 (integral component of membrane), GO:0055085 …
Cp4.1LG01g20160.1	ref|XP_002513868.1| *-*- conserved hypothetical protein [Ricinus communis] gb|EEF48451.1| conserved hypothetical protein [Ricinus communis] IPR021410 (The fantastic four family)
Cp4.1LG01g20170.1	ref|XP_007018929.1| ***- Phd finger protein, putative isoform 1 [Theobroma cacao] gb|EOY16154.1| Phd finger protein, putative isoform 1 [Theobroma cacao] IPR013083 (Zinc finger, RING/FYVE/PHD-type) GO:0005515 (protein binding), GO:0008270 (zinc ion binding)
Cp4.1LG01g20180.1	Unknown proteinIPR000528 (Plant lipid transfer protein/Par allergen), IPR016140 (Bifunctional inhibitor/plant lipid transfer protein/seed storage helical domain) GO:0006869 (lipid transport), GO:0008289 (lipid binding)
Cp4.1LG01g20200.1	AT4G12020.2 *-** protein kinase family protein LENGTH=1895 IPR011009 (Protein kinase-like domain) GO:0004672 (protein kinase activity), GO:0005524 (ATP binding), GO:0006468 (protein phosphorylation), GO:0016772 (transferase activity, transferring phosphorus-containing groups)
Cp4.1LG01g20210.1	sp|Q9FEL6|LAX3_MEDTR ***- Auxin transporter-like protein 3 IPR013057 (Amino acid transporter, transmembrane domain)
Cp4.1LG01g20220.1	sp|P17569|NIA_CUCMA **** Nitrate reductase [NADH] IPR001199 (Cytochrome b5-like heme/steroid binding domain), IPR008335 (Eukaryotic molybdopterin oxidoreductase), IPR014756 (Immunoglobulin E-set) GO:0016491 (oxidoreductase activity), GO:0020037 (heme binding), GO:0030151 (molybdenum ion binding), GO:0042128 (nitrate assimilation), GO:0043546 (molybdopterin cofactor binding), GO:0055114 (oxidation…
Cp4.1LG01g20230.1	ref|XP_007018982.1| ***- C2H2-like zinc finger protein [Theobroma cacao] gb|EOY16207.1| C2H2-like zinc finger protein [Theobroma cacao] IPR007087 (Zinc finger, C2H2), IPR012317 (Poly(ADP-ribose) polymerase, catalytic domain) GO:0003950 (NAD+ ADP-ribosyltransferase activity), GO:0046872 (metal ion binding)
Cp4.1LG01g20240.1	AT1G68140.1 ***- Protein of unknown function (DUF1644) LENGTH=334 IPR012866 (Protein of unknown function DUF1644), IPR013083 (Zinc finger, RING/FYVE/PHD-type)
Cp4.1LG01g20250.1	sp|P33981|TTK_HUMAN *-** Dual specificity protein kinase TTK IPR011009 (Protein kinase-like domain) GO:0004672 (protein kinase activity), GO:0005524 (ATP binding), GO:0006468 (protein phosphorylation), GO:0016772 (transferase activity, transferring phosphorus-containing groups)
Cp4.1LG01g20260.1	AT3G26120.1 *-*- terminal EAR1-like 1 LENGTH=615 IPR007201 (RNA recognition motif 2), IPR012677 (Nucleotide-binding alpha-beta plait domain) GO:0000166 (nucleotide binding)
Cp4.1LG01g20280.1	sp|Q8L751|ORP1C_ARATH ***- Oxysterol-binding protein-related protein 1C IPR000648 (Oxysterol-binding protein), IPR011993 (Pleckstrin homology-like domain)
Cp4.1LG01g20290.1	AT1G21980.1 **** phosphatidylinositol-4-phosphate 5-kinase 1 LENGTH=752 IPR002498 (Phosphatidylinositol-4-phosphate 5-kinase, core), IPR003409 (MORN motif), IPR023610 (Phosphatidylinositol-4-phosphate 5-kinase), IPR027483 (Phosphatidylinositol-4-phosphate 5-kinase, C-terminal), IPR027484 (Phosphatidylinositol-4-phosphate 5-kinase, N-terminal domain) GO:0016307 (phosphatidylinositol phosphate kina…
Cp4.1LG01g20300.1	sp|F4I4W2|HCS2_ARATH **** Biotin--protein ligase 2 IPR004408 (Biotin--acetyl-CoA-carboxylase ligase) GO:0004077 (biotin-[acetyl-CoA-carboxylase] ligase activity), GO:0006464 (cellular protein modification process)
Cp4.1LG01g20310.1	AT1G36990.1 ***- unknown protein; LOCATED IN: chloroplast; EXPRESSED IN: 24 plant structures; EXPRESSED DURING: 14 growth stages; BEST Arabidopsis thaliana protein match is: unknown protein . LENGTH=581
Cp4.1LG01g20320.1	AT1G77700.1 ***- Pathogenesis-related thaumatin superfamily protein LENGTH=356 IPR001938 (Thaumatin)
Cp4.1LG01g20350.1	ref|XP_002513809.1| ***- conserved hypothetical protein [Ricinus communis] gb|EEF48392.1| conserved hypothetical protein [Ricinus communis] IPR008004 (Uncharacterised protein family UPF0503)
Cp4.1LG01g20360.1	sp|Q8R3J5|CHAC1_MOUSE ***- Glutathione-specific gamma-glutamylcyclotransferase 1 IPR006840 (ChaC-like protein), IPR013024 (Butirosin biosynthesis, BtrG-like)
Cp4.1LG01g20370.1	sp|P0DM58|DI3L2_ARATH ***- DIS3-like exonuclease 2 IPR012340 (Nucleic acid-binding, OB-fold), IPR028591 (DIS3-like exonuclease 2) GO:0000175 (3'-5'-exoribonuclease activity), GO:0034427 (nuclear-transcribed mRNA catabolic process, exonucleolytic, 3'-5')
Cp4.1LG01g20380.1	sp|Q9MBA1|CAO_ARATH **** Chlorophyllide a oxygenase, chloroplastic IPR013626 (Pheophorbide a oxygenase), IPR017941 (Rieske [2Fe-2S] iron-sulphur domain) GO:0005506 (iron ion binding), GO:0010277 (chlorophyllide a oxygenase [overall] activity), GO:0016491 (oxidoreductase activity), GO:0016705 (oxidoreductase activity, acting on paired donors, with incorporation or reduction of molecular oxygen), G…
Cp4.1LG01g20390.1	sp|Q8LLE5|FPP_SOLLC *-*- Filament-like plant protein IPR008587 (Filament-like plant protein)
Cp4.1LG01g20410.1	Unknown proteinIPR014729 (Rossmann-like alpha/beta/alpha sandwich fold) GO:0006950 (response to stress)
Cp4.1LG01g20420.1	AT1G44770.1 ***- unknown protein; BEST Arabidopsis thaliana protein match is: unknown protein . LENGTH=271
Cp4.1LG01g20430.1	AT4G08290.1 **** nodulin MtN21 /EamA-like transporter family protein LENGTH=384 IPR000620 (EamA domain), IPR030184 (WAT1-related protein) GO:0016020 (membrane), GO:0016021 (integral component of membrane), GO:0022857 (transmembrane transporter activity)
Cp4.1LG01g20440.1	sp|Q93ZH0|LYM1_ARATH ***- LysM domain-containing GPI-anchored protein 1 IPR018392 (LysM domain)
Cp4.1LG01g20450.1	AT1G44414.1 ***- unknown protein; Has 29 Blast hits to 29 proteins in 12 species: Archae - 0; Bacteria - 4; Metazoa - 0; Fungi - 0; Plants - 25; Viruses - 0; Other Eukaryotes - 0 (source: NCBI BLink). LENGTH=101
Cp4.1LG01g20460.1	sp|Q9SFE4|ERF12_ARATH **** Ethylene-responsive transcription factor ERF012 IPR016177 (DNA-binding domain) GO:0003677 (DNA binding), GO:0003700 (sequence-specific DNA binding transcription factor activity), GO:0006355 (regulation of transcription, DNA-templated)
Cp4.1LG01g20470.1	AT1G21920.1 ***- Histone H3 K4-specific methyltransferase SET7/9 family protein LENGTH=417 IPR003409 (MORN motif)
Cp4.1LG01g20480.1	AT5G05600.1 **** 2-oxoglutarate (2OG) and Fe(II)-dependent oxygenase superfamily protein LENGTH=371 IPR005123 (Oxoglutarate/iron-dependent dioxygenase), IPR026992 (Non-haem dioxygenase N-terminal domain), IPR027443 (Isopenicillin N synthase-like) GO:0016491 (oxidoreductase activity), GO:0016706 (oxidoreductase activity, acting on paired donors, with incorporation or reduction of molecular oxygen,…
Cp4.1LG01g20490.1	sp|Q02060|PSBS_SPIOL ***- Photosystem II 22 kDa protein, chloroplastic IPR022796 (Chlorophyll A-B binding protein), IPR023329 (Chlorophyll a/b binding protein domain)
Cp4.1LG01g20530.1	Unknown proteinIPR012340 (Nucleic acid-binding, OB-fold) GO:0003676 (nucleic acid binding), GO:0003677 (DNA binding), GO:0006355 (regulation of transcription, DNA-templated)
Cp4.1LG01g20540.1	AT1G44130.1 ***- Eukaryotic aspartyl protease family protein LENGTH=405 IPR001461 (Aspartic peptidase), IPR021109 (Aspartic peptidase domain) GO:0004190 (aspartic-type endopeptidase activity), GO:0006508 (proteolysis)
Cp4.1LG01g20560.1	sp|Q8VYX0|ILL6_ARATH **** IAA-amino acid hydrolase ILR1-like 6 IPR002933 (Peptidase M20) GO:0008152 (metabolic process), GO:0016787 (hydrolase activity)
Cp4.1LG01g20570.1	sp|Q975D3|RFCS_SULTO **** Replication factor C small subunit IPR003959 (ATPase, AAA-type, core), IPR008921 (DNA polymerase III, clamp loader complex, gamma/delta/delta subunit, C-terminal), IPR027417 (P-loop containing nucleoside triphosphate hydrolase) GO:0003677 (DNA binding), GO:0005524 (ATP binding), GO:0006260 (DNA replication)
Cp4.1LG01g20590.1	sp|Q08069|RS8_MAIZE ***- 40S ribosomal protein S8 IPR022309 (Ribosomal protein S8e/ribosomal biogenesis NSA2) GO:0003735 (structural constituent of ribosome), GO:0005622 (intracellular), GO:0005840 (ribosome), GO:0006412 (translation)
Cp4.1LG01g20600.1	ref|XP_007019132.1| ***- NAC domain protein, IPR003441 (NAC domain) GO:0003677 (DNA binding), GO:0006355 (regulation of transcription, DNA-templated)
Cp4.1LG01g20610.1	sp|Q9XF61|PDI_DATGL **** Protein disulfide-isomerase IPR012336 (Thioredoxin-like fold) GO:0016853 (isomerase activity), GO:0045454 (cell redox homeostasis)
Cp4.1LG01g20620.1	AT4G35000.1 **** ascorbate peroxidase 3 LENGTH=287 IPR010255 (Haem peroxidase) GO:0004601 (peroxidase activity), GO:0006979 (response to oxidative stress), GO:0020037 (heme binding), GO:0055114 (oxidation-reduction process)
Cp4.1LG01g20640.1	sp|Q9LST7|PSB3_ORYSJ **** Proteasome subunit beta type-3 IPR001353 (Proteasome, subunit alpha/beta), IPR029055 (Nucleophile aminohydrolases, N-terminal) GO:0004175 (endopeptidase activity), GO:0004298 (threonine-type endopeptidase activity), GO:0005839 (proteasome core complex), GO:0051603 (proteolysis involved in cellular protein catabolic process)
Cp4.1LG01g20670.1	AT1G77380.1 ***- amino acid permease 3 LENGTH=476 IPR013057 (Amino acid transporter, transmembrane domain)
Cp4.1LG01g20680.1	AT1G44110.1 ***- Cyclin A1;1 LENGTH=460 IPR013763 (Cyclin-like), IPR029507 (Cyclin A, plant) GO:0005634 (nucleus)
Cp4.1LG01g20690.1	AT1G77410.1 *-*- beta-galactosidase 16 LENGTH=815 IPR001944 (Glycoside hydrolase, family 35), IPR017853 (Glycoside hydrolase superfamily) GO:0004553 (hydrolase activity, hydrolyzing O-glycosyl compounds), GO:0005975 (carbohydrate metabolic process)
Cp4.1LG01g20700.1	AT1G21660.1 ***- Chaperone DnaJ-domain superfamily protein LENGTH=523 IPR001623 (DnaJ domain)
Cp4.1LG01g20710.1	AT1G21640.2 **** NAD kinase 2 LENGTH=999 IPR002504 (NAD kinase), IPR029021 (Protein-tyrosine phosphatase-like) GO:0003951 (NAD+ kinase activity), GO:0006741 (NADP biosynthetic process), GO:0008152 (metabolic process), GO:0019674 (NAD metabolic process)
Cp4.1LG01g20720.1	sp|Q98I99|MNTH_RHILO **** Divalent metal cation transporter MntH IPR001046 (NRAMP family) GO:0005215 (transporter activity), GO:0006810 (transport), GO:0016020 (membrane)
Cp4.1LG01g20730.1	AT1G21610.3 ***- wound-responsive family protein LENGTH=685 IPR014840 (Hpc2-related domain), IPR026949 (Ubinuclein/Yemanuclein)
Cp4.1LG01g20740.1	AT1G77350.1 ***- unknown protein; FUNCTIONS IN: molecular_function unknown; INVOLVED IN: biological_process unknown; LOCATED IN: endomembrane system; EXPRESSED IN: 23 plant structures; EXPRESSED DURING: 13 growth stages; IPR018614 (Uncharacterised protein family KRTCAP2)
Cp4.1LG01g20750.1	AT1G21640.2 *-** NAD kinase 2 LENGTH=999 IPR002504 (NAD kinase), IPR018614 (Uncharacterised protein family KRTCAP2) GO:0003951 (NAD+ kinase activity), GO:0006741 (NADP biosynthetic process), GO:0008152 (metabolic process), GO:0019674 (NAD metabolic process)
Cp4.1LG01g20760.1	AT1G21550.1 **** Calcium-binding EF-hand family protein LENGTH=155 IPR011992 (EF-hand domain pair) GO:0005509 (calcium ion binding)
Cp4.1LG01g20770.1	sp|Q94AQ9|SGRL_ARATH ***- Protein STAY-GREEN LIKE, chloroplastic IPR024438 (Staygreen protein)
Cp4.1LG01g20790.1	sp|Q9LHP4|RCH2_ARATH *-** Receptor-like protein kinase 2 IPR011009 (Protein kinase-like domain), IPR013320 (Concanavalin A-like lectin/glucanase domain), IPR014729 (Rossmann-like alpha/beta/alpha sandwich fold) GO:0004672 (protein kinase activity), GO:0005524 (ATP binding), GO:0006468 (protein phosphorylation), GO:0006950 (response to stress), GO:0016772 (transferase activity, transferring phosph…
Cp4.1LG01g20800.1	sp|Q9LMP1|WAK2_ARATH **** Wall-associated receptor kinase 2 IPR000742 (Epidermal growth factor-like domain), IPR011009 (Protein kinase-like domain), IPR013320 (Concanavalin A-like lectin/glucanase domain), IPR023413 (Green fluorescent protein-like), IPR025287 (Wall-associated receptor kinase galacturonan-binding domain) GO:0004672 (protein kinase activity), GO:0005509 (calcium ion binding), GO:00…
Cp4.1LG01g20810.1	sp|Q7RZU4|SET2_NEUCR *-** Histone-lysine N-methyltransferase, H3 lysine-36 specific IPR001214 (SET domain), IPR003616 (Post-SET domain), IPR006560 (AWS domain), IPR011124 (Zinc finger, CW-type) GO:0005515 (protein binding), GO:0005634 (nucleus), GO:0008270 (zinc ion binding), GO:0018024 (histone-lysine N-methyltransferase activity)
Cp4.1LG01g20850.1	AT1G21390.1 ***- embryo defective 2170 LENGTH=248
Cp4.1LG01g20860.1	sp|Q9LMP1|WAK2_ARATH *-** Wall-associated receptor kinase 2 IPR000742 (Epidermal growth factor-like domain), IPR011009 (Protein kinase-like domain), IPR013320 (Concanavalin A-like lectin/glucanase domain), IPR024731 (EGF domain, merozoite surface protein 1-like), IPR025287 (Wall-associated receptor kinase galacturonan-binding domain) GO:0004672 (protein kinase activity), GO:0005509 (calcium ion b…
Cp4.1LG01g20870.1	AT4G32760.2 *-*- ENTH/VHS/GAT family protein LENGTH=676 IPR004152 (GAT domain), IPR008942 (ENTH/VHS) GO:0005622 (intracellular), GO:0006886 (intracellular protein transport)
Cp4.1LG01g20890.1	AT4G03520.1 ***- Thioredoxin superfamily protein LENGTH=186 IPR005746 (Thioredoxin), IPR012336 (Thioredoxin-like fold) GO:0006662 (glycerol ether metabolic process), GO:0015035 (protein disulfide oxidoreductase activity), GO:0045454 (cell redox homeostasis)
Cp4.1LG01g20900.1	AT2G34210.1 **** Transcription elongation factor Spt5 LENGTH=989 IPR008991 (Translation protein SH3-like domain), IPR017071 (Transcription elongation factor Spt5) GO:0003735 (structural constituent of ribosome), GO:0005622 (intracellular), GO:0005840 (ribosome), GO:0006355 (regulation of transcription, DNA-templated), GO:0006357 (regulation of transcription from RNA polymerase II promoter), GO:00…
Cp4.1LG01g20910.1	AT1G77140.1 ***- vacuolar protein sorting 45 LENGTH=569 IPR001619 (Sec1-like protein), IPR027482 (Sec1-like, domain 2) GO:0006904 (vesicle docking involved in exocytosis), GO:0016192 (vesicle-mediated transport)
Cp4.1LG01g20940.1	AT3G21270.1 *-*- DOF zinc finger protein 2 LENGTH=204 IPR003851 (Zinc finger, Dof-type) GO:0003677 (DNA binding), GO:0006355 (regulation of transcription, DNA-templated)
Cp4.1LG01g20950.1	AT1G21360.1 **** glycolipid transfer protein 2 LENGTH=223 IPR014830 (Glycolipid transfer protein domain) GO:0005737 (cytoplasm), GO:0017089 (glycolipid transporter activity), GO:0046836 (glycolipid transport), GO:0051861 (glycolipid binding)
Cp4.1LG01g20960.1	AT1G77130.1 **** plant glycogenin-like starch initiation protein 2 LENGTH=618 IPR002495 (Glycosyl transferase, family 8), IPR029044 (Nucleotide-diphospho-sugar transferases) GO:0005794 (Golgi apparatus), GO:0009834 (plant-type secondary cell wall biogenesis), GO:0015020 (glucuronosyltransferase activity), GO:0016757 (transferase activity, transferring glycosyl groups), GO:0045492 (xylan biosynthe…
Cp4.1LG01g20970.1	sp|Q8L9J7|SWET1_ARATH ***- Bidirectional sugar transporter SWEET1
Cp4.1LG01g20980.1	AT1G17950.1 *-*- myb domain protein 52 LENGTH=249 IPR009057 (Homeodomain-like) GO:0003677 (DNA binding), GO:0003682 (chromatin binding)
Cp4.1LG01g20990.1	ref|XP_002300942.1| ***- ex [Populus trichocarpa] IPR004263 (Exostosin-like)
Cp4.1LG01g21000.1	AT1G43850.1 *-*- SEUSS transcriptional co-regulator LENGTH=877 IPR029005 (LIM-domain binding protein/SEUSS)
Cp4.1LG01g21010.1	AT1G77020.1 ***- DNAJ heat shock N-terminal domain-containing protein LENGTH=379 IPR001623 (DnaJ domain), IPR026894 (DNAJ-containing protein, X-domain)
Cp4.1LG01g21020.1	AT5G42240.1 **** serine carboxypeptidase-like 42 LENGTH=473 IPR001563 (Peptidase S10, serine carboxypeptidase), IPR029058 (Alpha/Beta hydrolase fold) GO:0004185 (serine-type carboxypeptidase activity), GO:0006508 (proteolysis)
Cp4.1LG01g21030.1	AT1G43900.1 *-*- Protein phosphatase 2C family protein LENGTH=371 IPR001932 (PPM-type phosphatase domain), IPR015655 (Protein phosphatase 2C) GO:0003824 (catalytic activity)
Cp4.1LG01g21040.1	Unknown protein
Cp4.1LG01g21050.1	AT1G21200.1 ***- sequence-specific DNA binding transcription factors LENGTH=443
Cp4.1LG01g21060.1	sp|Q9M2C0|VITH4_ARATH ***- Vacuolar iron transporter homolog 4 IPR008217 (Ccc1 family)
Cp4.1LG01g21070.1	Unknown proteinIPR008889 (VQ)
Cp4.1LG01g21080.1	AT5G42140.1 ***- Regulator of chromosome condensation (RCC1) family with FYVE zinc finger domain LENGTH=1073 IPR009091 (Regulator of chromosome condensation 1/beta-lactamase-inhibitor protein II), IPR011993 (Pleckstrin homology-like domain), IPR013083 (Zinc finger, RING/FYVE/PHD-type), IPR013591 (Brevis radix (BRX) domain), IPR027988 (Transcription factor BREVIS RADIX, N-terminal domain) GO:00468…
Cp4.1LG01g21090.1	sp|P54772|DCHS_SOLLC ***- Histidine decarboxylase IPR002129 (Pyridoxal phosphate-dependent decarboxylase), IPR015424 (Pyridoxal phosphate-dependent transferase) GO:0003824 (catalytic activity), GO:0016831 (carboxy-lyase activity), GO:0019752 (carboxylic acid metabolic process), GO:0030170 (pyridoxal phosphate binding)
Cp4.1LG01g21100.1	AT1G43650.1 **** nodulin MtN21 /EamA-like transporter family protein LENGTH=343 IPR000620 (EamA domain), IPR030184 (WAT1-related protein) GO:0016020 (membrane), GO:0016021 (integral component of membrane), GO:0022857 (transmembrane transporter activity)
Cp4.1LG01g21110.1	gb|KHG30705.1| ***- RNA-binding with multiple splicing [Gossypium arboreum]
Cp4.1LG01g21150.1	AT2G40620.1 *-** Basic-leucine zipper (bZIP) transcription factor family protein LENGTH=367 IPR004827 (Basic-leucine zipper domain) GO:0003700 (sequence-specific DNA binding transcription factor activity), GO:0006355 (regulation of transcription, DNA-templated), GO:0043565 (sequence-specific DNA binding)
Cp4.1LG01g21160.1	sp|Q32PE9|LSM3_BOVIN ***- U6 snRNA-associated Sm-like protein LSm3 IPR010920 (Like-Sm (LSM) domain)
Cp4.1LG01g21170.1	AT4G31170.1 *-** Protein kinase superfamily protein LENGTH=412 IPR002912 (ACT domain), IPR011009 (Protein kinase-like domain) GO:0004672 (protein kinase activity), GO:0005524 (ATP binding), GO:0006468 (protein phosphorylation), GO:0008152 (metabolic process), GO:0016597 (amino acid binding), GO:0016772 (transferase activity, transferring phosphorus-containing groups)
Cp4.1LG01g21180.1	sp|Q75HX5|TLP8_ORYSJ ***- Tubby-like F-box protein 8 IPR001810 (F-box domain), IPR025659 (Tubby C-terminal-like domain) GO:0005515 (protein binding)
Cp4.1LG01g21190.1	ref|XP_002307500.1| ***- G-box binding factor 4 family protein [Populus trichocarpa] gb|EEE94496.1| G-box binding factor 4 family protein [Populus trichocarpa]
Cp4.1LG01g21200.1	AT4G09810.1 ***- Nucleotide-sugar transporter family protein LENGTH=335 IPR004853 (Triose-phosphate transporter domain)
Cp4.1LG01g21220.1	sp|A6QR09|SAMC_BOVIN ***- S-adenosylmethionine mitochondrial carrier protein IPR018108 (Mitochondrial substrate/solute carrier), IPR023395 (Mitochondrial carrier domain)
Cp4.1LG01g21230.1	AT5G42440.1 *-** Protein kinase superfamily protein LENGTH=359 IPR011009 (Protein kinase-like domain) GO:0004672 (protein kinase activity), GO:0006468 (protein phosphorylation), GO:0016772 (transferase activity, transferring phosphorus-containing groups)
Cp4.1LG01g21260.1	AT1G34000.1 ***- one-helix protein 2 LENGTH=172 IPR023329 (Chlorophyll a/b binding protein domain)
Cp4.1LG01g21270.1	sp|P34788|RS18_ARATH ***- 40S ribosomal protein S18 IPR001892 (Ribosomal protein S13), IPR010979 (Ribosomal protein S13-like, H2TH), IPR027437 (30s ribosomal protein S13, C-terminal) GO:0003676 (nucleic acid binding), GO:0003723 (RNA binding), GO:0003735 (structural constituent of ribosome), GO:0005622 (intracellular), GO:0005840 (ribosome), GO:0006412 (translation)
Cp4.1LG01g21280.1	AT1G22770.1 ***- gigantea protein (GI) LENGTH=1173 IPR026211 (GIGANTEA) GO:2000028 (regulation of photoperiodism, flowering)
Cp4.1LG01g21290.1	sp|Q9USQ6|SYJ2_SCHPO *-** Inositol-1,4,5-trisphosphate 5-phosphatase 2 IPR005135 (Endonuclease/exonuclease/phosphatase) GO:0046856 (phosphatidylinositol dephosphorylation)
Cp4.1LG01g21300.1	AT1G22790.1 ***- unknown protein; FUNCTIONS IN: molecular_function unknown; INVOLVED IN: biological_process unknown; LOCATED IN: plasma membrane; EXPRESSED IN: 22 plant structures; EXPRESSED DURING: 13 growth stages; BEST Arabidopsis thaliana protein match is: unknown protein . LENGTH=216
Cp4.1LG01g21330.1	AT1G74450.1 ***- Protein of unknown function (DUF793) LENGTH=397 IPR008511 (Protein BYPASS-related)
Cp4.1LG01g21360.1	AT4G09670.1 **** Oxidoreductase family protein LENGTH=362 IPR004104 (Oxidoreductase, C-terminal), IPR016040 (NAD(P)-binding domain) GO:0008152 (metabolic process), GO:0016491 (oxidoreductase activity), GO:0055114 (oxidation-reduction process)
Cp4.1LG01g21380.1	ref|XP_007020193.1| ***- NAC domain protein, IPR003441 (NAC domain) GO:0003677 (DNA binding), GO:0006355 (regulation of transcription, DNA-templated)
Cp4.1LG01g21390.1	sp|Q8HXM1|CSTF2_BOVIN *-*- Cleavage stimulation factor subunit 2 IPR012677 (Nucleotide-binding alpha-beta plait domain), IPR025742 (Cleavage stimulation factor subunit 2, hinge domain), IPR026896 (Transcription termination and cleavage factor C-terminal domain) GO:0000166 (nucleotide binding), GO:0003676 (nucleic acid binding)
Cp4.1LG01g21400.1	AT3G24240.1 **** Leucine-rich repeat receptor-like protein kinase family protein LENGTH=1141 IPR001611 (Leucine-rich repeat), IPR003591 (Leucine-rich repeat, typical subtype), IPR011009 (Protein kinase-like domain), IPR013210 (Leucine-rich repeat-containing N-terminal, type 2) GO:0004672 (protein kinase activity), GO:0005515 (protein binding), GO:0006468 (protein phosphorylation), GO:0016772 (tra…
Cp4.1LG01g21410.1	ref|XP_007019647.1| ***- Nucleic acid-binding proteins superfamily isoform 1 [Theobroma cacao] gb|EOY16872.1| Nucleic acid-binding proteins superfamily isoform 1 [Theobroma cacao]
Cp4.1LG01g21440.1	AT5G06940.1 *-** Leucine-rich repeat receptor-like protein kinase family protein LENGTH=872 IPR001611 (Leucine-rich repeat), IPR003591 (Leucine-rich repeat, typical subtype), IPR011009 (Protein kinase-like domain), IPR013210 (Leucine-rich repeat-containing N-terminal, type 2) GO:0004672 (protein kinase activity), GO:0005515 (protein binding), GO:0006468 (protein phosphorylation), GO:0016772 (tran…
Cp4.1LG01g21450.1	AT5G04990.1 ***- SAD1/UNC-84 domain protein 1 LENGTH=471 IPR012919 (SUN domain)
Cp4.1LG01g21470.1	sp|Q9USQ6|SYJ2_SCHPO *-** Inositol-1,4,5-trisphosphate 5-phosphatase 2 IPR005135 (Endonuclease/exonuclease/phosphatase) GO:0046856 (phosphatidylinositol dephosphorylation)
Cp4.1LG01g21500.1	sp|Q9C8W3|FUT13_ARATH **** Alpha-(1,4)-fucosyltransferase IPR001503 (Glycosyl transferase, family 10) GO:0006486 (protein glycosylation), GO:0008417 (fucosyltransferase activity), GO:0016020 (membrane)
Cp4.1LG01g21510.1	sp|Q9P4S5|CCA1_CANGA **** CCA tRNA nucleotidyltransferase, mitochondrial IPR002646 (Poly A polymerase, head domain) GO:0003723 (RNA binding), GO:0006396 (RNA processing), GO:0016779 (nucleotidyltransferase activity)
Cp4.1LG01g21520.1	AT5G35170.1 *-** adenylate kinase family protein LENGTH=588 IPR000850 (Adenylate kinase/UMP-CMP kinase), IPR027417 (P-loop containing nucleoside triphosphate hydrolase) GO:0004017 (adenylate kinase activity), GO:0005524 (ATP binding), GO:0006139 (nucleobase-containing compound metabolic process), GO:0016776 (phosphotransferase activity, phosphate group as acceptor), GO:0019205 (nucleobase-contain…
Cp4.1LG01g21530.1	sp|Q9LES3|AI5L2_ARATH *-*- ABSCISIC ACID-INSENSITIVE 5-like protein 2
Cp4.1LG01g21550.1	AT3G20770.1 *-*- Ethylene insensitive 3 family protein LENGTH=628
Cp4.1LG01g21570.1	sp|O64380|PABP3_ARATH **** Polyadenylate-binding protein 3 IPR002004 (Polyadenylate-binding protein/Hyperplastic disc protein), IPR012677 (Nucleotide-binding alpha-beta plait domain) GO:0000166 (nucleotide binding), GO:0003676 (nucleic acid binding), GO:0003723 (RNA binding)
Cp4.1LG01g21600.1	AT2G40070.1 *-*- BEST Arabidopsis thaliana protein match is: proline-rich family protein . LENGTH=607
Cp4.1LG01g21610.1	AT2G40150.1 ***- TRICHOME BIREFRINGENCE-LIKE 28 LENGTH=424 IPR025846 (PMR5 N-terminal domain), IPR026057 (PC-Esterase) GO:0050826 (response to freezing)
Cp4.1LG01g21620.1	AT2G29970.1 ***- Double Clp-N motif-containing P-loop nucleoside triphosphate hydrolases superfamily protein LENGTH=1002 IPR003959 (ATPase, AAA-type, core), IPR004176 (Clp, N-terminal), IPR023150 (Double Clp-N motif), IPR027417 (P-loop containing nucleoside triphosphate hydrolase) GO:0005524 (ATP binding), GO:0019538 (protein metabolic process)
Cp4.1LG01g21630.1	AT1G65950.1 **** Protein kinase superfamily protein LENGTH=551 IPR011009 (Protein kinase-like domain) GO:0004672 (protein kinase activity), GO:0005524 (ATP binding), GO:0006468 (protein phosphorylation), GO:0016772 (transferase activity, transferring phosphorus-containing groups)
Cp4.1LG01g21640.1	sp|Q02158|PLC_DICDI **** 1-phosphatidylinositol 4,5-bisphosphate phosphodiesterase IPR001192 (Phosphoinositide phospholipase C family), IPR011992 (EF-hand domain pair) GO:0004435 (phosphatidylinositol phospholipase C activity), GO:0005515 (protein binding), GO:0006629 (lipid metabolic process), GO:0007165 (signal transduction), GO:0008081 (phosphoric diester hydrolase activity), GO:0035556 (intra…
Cp4.1LG01g21650.1	sp|Q9FEL7|LAX2_MEDTR ***- Auxin transporter-like protein 2 IPR013057 (Amino acid transporter, transmembrane domain)
Cp4.1LG01g21670.1	sp|P59234|YIPL_SOLTU ***- Protein yippee-like IPR004910 (Yippee/Mis18)
Cp4.1LG01g21680.1	AT5G05740.1 ***- ethylene-dependent gravitropism-deficient and yellow-green-like 2 LENGTH=556 IPR008915 (Peptidase M50), IPR018848 (WIYLD domain) GO:0004222 (metalloendopeptidase activity), GO:0006508 (proteolysis), GO:0018024 (histone-lysine N-methyltransferase activity)
Cp4.1LG01g21690.1	AT2G40120.1 *-** Protein kinase superfamily protein LENGTH=570 IPR011009 (Protein kinase-like domain) GO:0004672 (protein kinase activity), GO:0005524 (ATP binding), GO:0006468 (protein phosphorylation), GO:0016772 (transferase activity, transferring phosphorus-containing groups)
Cp4.1LG01g21700.1	Unknown protein
Cp4.1LG01g21710.1	AT2G40480.1 ***- Plant protein of unknown function (DUF827) LENGTH=518 IPR008545 (WEB family)
Cp4.1LG01g21720.1	sp|Q9XEF0|BH051_ARATH ***- Transcription factor bHLH51 IPR011598 (Myc-type, basic helix-loop-helix (bHLH) domain) GO:0046983 (protein dimerization activity)
Cp4.1LG01g21730.1	AT1G07660.1 ***- Histone superfamily protein LENGTH=103 IPR001951 (Histone H4), IPR009072 (Histone-fold) GO:0000786 (nucleosome), GO:0003677 (DNA binding), GO:0005634 (nucleus), GO:0006334 (nucleosome assembly), GO:0046982 (protein heterodimerization activity)
Cp4.1LG01g21740.1	Unknown protein
Cp4.1LG01g21750.1	AT3G56130.1 ***- biotin/lipoyl attachment domain-containing protein LENGTH=281 IPR000089 (Biotin/lipoyl attachment)
Cp4.1LG01g21760.1	gb|KHG25798.1| ***- Transcription factor bHLH61 -like protein [Gossypium arboreum] IPR011598 (Myc-type, basic helix-loop-helix (bHLH) domain) GO:0046983 (protein dimerization activity)
Cp4.1LG01g21770.1	sp|Q9SNC6|PUB13_ARATH ***- U-box domain-containing protein 13 IPR013083 (Zinc finger, RING/FYVE/PHD-type), IPR016024 (Armadillo-type fold) GO:0004842 (ubiquitin-protein transferase activity), GO:0005488 (binding), GO:0005515 (protein binding), GO:0016567 (protein ubiquitination)
Cp4.1LG01g21780.1	sp|Q9SRK7|AZG1_ARATH ***- Adenine/guanine permease AZG1 IPR006043 (Xanthine/uracil/vitamin C permease) GO:0005215 (transporter activity), GO:0005345 (purine nucleobase transmembrane transporter activity), GO:0006810 (transport), GO:0006863 (purine nucleobase transport), GO:0016020 (membrane), GO:0055085 (transmembrane transport)
Cp4.1LG01g21790.1	AT3G11130.1 *-** Clathrin, heavy chain LENGTH=1705 IPR011990 (Tetratricopeptide-like helical domain), IPR016024 (Armadillo-type fold), IPR016025 (Clathrin, heavy chain, linker/propeller domain) GO:0005198 (structural molecule activity), GO:0005488 (binding), GO:0005515 (protein binding), GO:0006886 (intracellular protein transport), GO:0016192 (vesicle-mediated transport), GO:0030130 (clathrin co…
Cp4.1LG01g21810.1	gb|KHN25919.1| *-*- Pentatricopeptide repeat-containing protein [Glycine soja] IPR002885 (Pentatricopeptide repeat)
Cp4.1LG01g21820.1	gb|AAQ18141.1| ***- poly(A)-binding protein C-terminal interacting protein 6 [Cucumis sativus]
Cp4.1LG01g21840.1	sp|O49686|PYR1_ARATH ***- Abscisic acid receptor PYR1 IPR019587 (Polyketide cyclase/dehydrase), IPR023393 (START-like domain)
Cp4.1LG01g21850.1	AT3G11090.1 ***- LOB domain-containing protein 21 LENGTH=165 IPR004883 (Lateral organ boundaries, LOB)
Cp4.1LG01g21860.1	Unknown protein
Cp4.1LG01g21880.1	sp|P20144|WUN1_SOLTU ***- Wound-induced protein 1 IPR009798 (Wound-induced protein, Wun1)
Cp4.1LG01g21900.1	gb|KHG17787.1| ***- Altered inheritance rate of mitochondria 38 [Gossypium arboreum] IPR007667 (Hypoxia induced protein, domain)
Cp4.1LG01g21910.1	AT3G10980.1 ***- PLAC8 family protein LENGTH=563 IPR006461 (PLAC8 motif-containing protein), IPR021369 (Protein of unknown function DUF2985)
Cp4.1LG01g21920.1	AT5G05390.1 *-*- laccase 12 LENGTH=565 IPR008972 (Cupredoxin) GO:0005507 (copper ion binding), GO:0016491 (oxidoreductase activity), GO:0055114 (oxidation-reduction process)
Cp4.1LG01g21950.1	AT1G13280.1 ***- allene oxide cyclase 4 LENGTH=254 IPR009410 (Allene oxide cyclase) GO:0009507 (chloroplast), GO:0016853 (isomerase activity)
Cp4.1LG01g21960.1	AT2G40800.1 ***- unknown protein; BEST Arabidopsis thaliana protein match is: unknown protein . LENGTH=377
Cp4.1LG01g21970.1	AT5G16030.3 ***- unknown protein; FUNCTIONS IN: molecular_function unknown; INVOLVED IN: biological_process unknown; LOCATED IN: cellular_component unknown; EXPRESSED IN: 20 plant structures; EXPRESSED DURING: 13 growth stages; BEST Arabidopsis thaliana protein match is: unknown protein . LENGTH=347
Cp4.1LG01g21980.1	sp|Q15560|TCEA2_HUMAN *-** Transcription elongation factor A protein 2 IPR003618 (Transcription elongation factor S-II, central domain), IPR016492 (Transcription elongation factor, TFIIS-related) GO:0003676 (nucleic acid binding), GO:0005634 (nucleus), GO:0006351 (transcription, DNA-templated), GO:0006355 (regulation of transcription, DNA-templated), GO:0006357 (regulation of transcription from R…
Cp4.1LG01g22000.1	AT3G56420.1 ***- Thioredoxin superfamily protein LENGTH=154 IPR005746 (Thioredoxin), IPR012336 (Thioredoxin-like fold) GO:0006662 (glycerol ether metabolic process), GO:0015035 (protein disulfide oxidoreductase activity), GO:0045454 (cell redox homeostasis)
Cp4.1LG01g22020.1	AT3G10915.5 ***- Reticulon family protein LENGTH=249 IPR003388 (Reticulon)
Cp4.1LG01g22030.1	Unknown proteinIPR013892 (Cytochrome c oxidase biogenesis protein Cmc1-like)
Cp4.1LG01g22040.1	AT2G26710.1 *-*- Cytochrome P450 superfamily protein LENGTH=520 IPR001128 (Cytochrome P450) GO:0005506 (iron ion binding), GO:0016705 (oxidoreductase activity, acting on paired donors, with incorporation or reduction of molecular oxygen), GO:0020037 (heme binding), GO:0055114 (oxidation-reduction process)
Cp4.1LG01g22050.1	sp|O48890|NRPB4_ARATH **** DNA-directed RNA polymerase II subunit 4 IPR005574 (RNA polymerase II, Rpb4) GO:0000166 (nucleotide binding), GO:0003824 (catalytic activity), GO:0003899 (DNA-directed RNA polymerase activity), GO:0006351 (transcription, DNA-templated), GO:0044237 (cellular metabolic process)
Cp4.1LG01g22060.1	sp|Q6C044|ATG18_YARLI ***- Autophagy-related protein 18 IPR015943 (WD40/YVTN repeat-like-containing domain) GO:0005515 (protein binding)
Cp4.1LG01g22070.1	Unknown proteinIPR021480 (Protein of unknown function DUF3133)
Cp4.1LG01g22090.1	sp|Q501D5|MCMBP_ARATH ***- Mini-chromosome maintenance complex-binding protein IPR019140 (Mini-chromosome maintenance complex-binding protein)
Cp4.1LG01g22110.1	AT3G02510.1 ***- Regulator of chromosome condensation (RCC1) family protein LENGTH=393 IPR009091 (Regulator of chromosome condensation 1/beta-lactamase-inhibitor protein II)
Cp4.1LG01g22130.1	AT5G16120.2 ***- alpha/beta-Hydrolases superfamily protein LENGTH=369 IPR029058 (Alpha/Beta hydrolase fold)
Cp4.1LG01g22140.1	AT1G69530.3 *-*- expansin A1 LENGTH=275 IPR007118 (Expansin/Lol pI) GO:0005576 (extracellular region), GO:0009664 (plant-type cell wall organization)
Cp4.1LG01g22150.1	AT3G02490.1 ***- Pentatricopeptide repeat (PPR) superfamily protein LENGTH=665 IPR002885 (Pentatricopeptide repeat)
Cp4.1LG01g22160.1	AT5G38650.1 ***- Proteasome maturation factor UMP1 LENGTH=141 IPR008012 (Proteasome maturation factor UMP1)
Cp4.1LG01g22170.1	Unknown protein
Cp4.1LG01g22180.1	AT3G02130.1 *-** receptor-like protein kinase 2 LENGTH=1151 IPR001611 (Leucine-rich repeat), IPR011009 (Protein kinase-like domain), IPR013210 (Leucine-rich repeat-containing N-terminal, type 2), IPR013320 (Concanavalin A-like lectin/glucanase domain) GO:0004672 (protein kinase activity), GO:0005515 (protein binding), GO:0005524 (ATP binding), GO:0006468 (protein phosphorylation), GO:0016772 (tra…
Cp4.1LG01g22200.1	sp|P0CH30|RING1_GOSHI *-*- E3 ubiquitin-protein ligase RING1 IPR013083 (Zinc finger, RING/FYVE/PHD-type) GO:0005515 (protein binding), GO:0008270 (zinc ion binding)
Cp4.1LG01g22210.1	Unknown protein
Cp4.1LG01g22220.1	AT3G30530.1 ***- basic leucine-zipper 42 LENGTH=173 IPR004827 (Basic-leucine zipper domain) GO:0003700 (sequence-specific DNA binding transcription factor activity), GO:0006355 (regulation of transcription, DNA-templated), GO:0043565 (sequence-specific DNA binding)
Cp4.1LG01g22230.1	sp|Q6NKX1|PROD2_ARATH **** Proline dehydrogenase 2, mitochondrial IPR015659 (Proline oxidase), IPR029041 (FAD-linked oxidoreductase-like) GO:0004657 (proline dehydrogenase activity), GO:0006562 (proline catabolic process)
Cp4.1LG01g22240.1	AT3G02420.1 **** unknown protein; FUNCTIONS IN: molecular_function unknown; INVOLVED IN: biological_process unknown; LOCATED IN: membrane; EXPRESSED IN: 25 plant structures; EXPRESSED DURING: 15 growth stages; IPR005344 (Uncharacterised protein family UPF0121) GO:0016021 (integral component of membrane)
Cp4.1LG01g22250.1	AT5G38630.1 ***- cytochrome B561-1 LENGTH=230 IPR006593 (Cytochrome b561/ferric reductase transmembrane) GO:0016021 (integral component of membrane)
Cp4.1LG01g22260.1	sp|Q6DD45|ZCHC8_XENLA *-** Zinc finger CCHC domain-containing protein 8 IPR001878 (Zinc finger, CCHC-type), IPR006568 (PSP, proline-rich) GO:0003676 (nucleic acid binding), GO:0008270 (zinc ion binding)
Cp4.1LG01g22280.1	sp|Q9FWA3|6GPD3_ARATH **** 6-phosphogluconate dehydrogenase, decarboxylating 3 IPR006183 (6-phosphogluconate dehydrogenase), IPR008927 (6-phosphogluconate dehydrogenase C-terminal domain-like), IPR013328 (6-phosphogluconate dehydrogenase, domain 2), IPR016040 (NAD(P)-binding domain) GO:0004616 (phosphogluconate dehydrogenase (decarboxylating) activity), GO:0006098 (pentose-phosphate shunt), GO:00…
Cp4.1LG01g22290.1	AT5G15900.1 *-*- TRICHOME BIREFRINGENCE-LIKE 19 LENGTH=426 IPR025846 (PMR5 N-terminal domain), IPR026057 (PC-Esterase)
Cp4.1LG01g22310.1	ref|XP_007033409.1| ***- Sarcolemmal membrane-associated protein, putative isoform 2 [Theobroma cacao] gb|EOY04335.1| Sarcolemmal membrane-associated protein, putative isoform 2 [Theobroma cacao]
Cp4.1LG01g22320.1	sp|P53753|ENG1_YEAST *-** Endo-1,3(4)-beta-glucanase 1 IPR005200 (Endo-1,3(4)-beta-glucanase) GO:0016998 (cell wall macromolecule catabolic process), GO:0052861 (glucan endo-1,3-beta-glucanase activity, C-3 substituted reducing group), GO:0052862 (glucan endo-1,4-beta-glucanase activity, C-3 substituted reducing group)
[truncated: 19,733 more rows]
