# Supplementary material for: De novo assembly of the zucchini genome reveals a whole‐genome duplication associated with the origin of the Cucurbita genus
Source: Plant Biotechnol J. 2017 Dec 4;16(6):1161–71. doi: 10.1111/pbi.12860 (PMC5978595; doi:10.1111/pbi.12860)
Supplement: Supplementary file 17 — Table S9 List of genes that are duplicated in Cucurbita pepo but not in Cucumis melo, Cucumis sativus or Citrullus lanatus. Predicted functions are also shown. [file PBI-16-1161-s012.xls]

## Sheet: Suppl Table 9 Genes exclusively duplicated in Zucchini
Cp4.1LG01g00010.1	AT4G11300.1 ***- Protein of unknown function (DUF793) LENGTH=371 IPR008511 (Protein BYPASS-related)
Cp4.1LG01g00020.1	AT4G11570.1 **** Haloacid dehalogenase-like hydrolase (HAD) superfamily protein LENGTH=373 IPR006439 (HAD hydrolase, subfamily IA), IPR023214 (HAD-like domain) GO:0008152 (metabolic process), GO:0016787 (hydrolase activity)
Cp4.1LG01g00120.1	AT1G64050.1 ***- unknown protein; Has 524 Blast hits to 342 proteins in 101 species: Archae - 0; Bacteria - 106; Metazoa - 106; Fungi - 24; Plants - 25; Viruses - 0; Other Eukaryotes - 263 (source: NCBI BLink). LENGTH=668
Cp4.1LG01g00160.1	sp|A0MFL4|LOR17_ARATH ***- Protein LURP-one-related 17 IPR025659 (Tubby C-terminal-like domain)
Cp4.1LG01g00220.1	AT1G64080.1 ***- unknown protein; FUNCTIONS IN: molecular_function unknown; INVOLVED IN: biological_process unknown; LOCATED IN: plasma membrane; BEST Arabidopsis thaliana protein match is: unknown protein . LENGTH=411
Cp4.1LG01g00230.1	sp|Q7UU80|ISPF_RHOBA **** 2-C-methyl-D-erythritol 2,4-cyclodiphosphate synthase IPR003526 (2-C-methyl-D-erythritol 2,4-cyclodiphosphate synthase) GO:0008685 (2-C-methyl-D-erythritol 2,4-cyclodiphosphate synthase activity), GO:0016114 (terpenoid biosynthetic process)
Cp4.1LG01g00240.1	sp|Q6D1B4|ISPF_PECAS **** 2-C-methyl-D-erythritol 2,4-cyclodiphosphate synthase IPR003526 (2-C-methyl-D-erythritol 2,4-cyclodiphosphate synthase) GO:0008685 (2-C-methyl-D-erythritol 2,4-cyclodiphosphate synthase activity), GO:0016114 (terpenoid biosynthetic process)
Cp4.1LG01g00320.1	sp|Q9T012|HMG13_ARATH *-*- High mobility group B protein 13 IPR009071 (High mobility group box domain)
Cp4.1LG01g00380.1	AT1G64385.1 ***- unknown protein; FUNCTIONS IN: molecular_function unknown; INVOLVED IN: biological_process unknown; LOCATED IN: endomembrane system; Has 66 Blast hits to 66 proteins in 21 species: Archae - 0; Bacteria - 0; Metazoa - 6; Fungi - 4; Plants - 51; Viruses - 0; Other Eukaryotes - 5 (source: NCBI BLink). LENGTH=351
Cp4.1LG01g00510.1	sp|Q93YV9|SKIP8_ARATH *-*- F-box protein SKIP8 IPR001810 (F-box domain) GO:0005515 (protein binding)
Cp4.1LG01g00530.1	Unknown protein
Cp4.1LG01g00570.1	sp|Q42191|OXA1_ARATH *-** Mitochondrial inner membrane protein OXA1 IPR001708 (Membrane insertase OXA1/ALB3/YidC), IPR013083 (Zinc finger, RING/FYVE/PHD-type), IPR028055 (Membrane insertase YidC/Oxa1, C-terminal) GO:0005515 (protein binding), GO:0008270 (zinc ion binding), GO:0016021 (integral component of membrane), GO:0051205 (protein insertion into membrane)
Cp4.1LG01g00680.1	ref|XP_007021984.1| ***- RING/U-box superfamily protein isoform 3 [Theobroma cacao] gb|EOY13509.1| RING/U-box superfamily protein isoform 3 [Theobroma cacao] IPR013083 (Zinc finger, RING/FYVE/PHD-type) GO:0005515 (protein binding), GO:0008270 (zinc ion binding)
Cp4.1LG01g00830.1	sp|Q9FPS2|UBP25_ARATH **** Ubiquitin carboxyl-terminal hydrolase 25 IPR028889 (Ubiquitin specific protease domain) GO:0006511 (ubiquitin-dependent protein catabolic process), GO:0036459 (ubiquitinyl hydrolase activity)
Cp4.1LG01g00900.1	AT3G14370.1 **** Protein kinase superfamily protein LENGTH=480 IPR011009 (Protein kinase-like domain) GO:0004672 (protein kinase activity), GO:0005524 (ATP binding), GO:0006468 (protein phosphorylation), GO:0016772 (transferase activity, transferring phosphorus-containing groups)
Cp4.1LG01g00950.1	sp|Q9LRR6|CID9_ARATH **** Polyadenylate-binding protein-interacting protein 9 IPR009818 (Ataxin-2, C-terminal), IPR012677 (Nucleotide-binding alpha-beta plait domain) GO:0000166 (nucleotide binding), GO:0003676 (nucleic acid binding)
Cp4.1LG01g00960.1	AT1G16670.1 *-** Protein kinase superfamily protein LENGTH=390 IPR011009 (Protein kinase-like domain), IPR013320 (Concanavalin A-like lectin/glucanase domain) GO:0004672 (protein kinase activity), GO:0005524 (ATP binding), GO:0006468 (protein phosphorylation), GO:0016772 (transferase activity, transferring phosphorus-containing groups)
Cp4.1LG01g01010.1	AT3G10260.3 ***- Reticulon family protein LENGTH=267 IPR003388 (Reticulon)
Cp4.1LG01g01030.1	AT2G30880.1 ***- Pleckstrin homology (PH) domain-containing protein LENGTH=504 IPR011993 (Pleckstrin homology-like domain)
Cp4.1LG01g01060.1	AT1G06660.1 ***- unknown protein; BEST Arabidopsis thaliana protein match is: unknown protein . LENGTH=481
Cp4.1LG01g01120.1	AT3G63520.1 ***- carotenoid cleavage dioxygenase 1 LENGTH=538 IPR004294 (Carotenoid oxygenase)
Cp4.1LG01g01220.1	AT4G15080.1 **** DHHC-type zinc finger family protein LENGTH=718 IPR001594 (Zinc finger, DHHC-type, palmitoyltransferase) GO:0008270 (zinc ion binding)
Cp4.1LG01g01230.1	AT4G19180.1 ***- GDA1/CD39 nucleoside phosphatase family protein LENGTH=740 IPR000407 (Nucleoside phosphatase GDA1/CD39) GO:0016787 (hydrolase activity)
Cp4.1LG01g01260.1	ref|XP_007040872.1| ***- Embryo defective 3006, putative isoform 2 [Theobroma cacao] gb|EOY25373.1| Embryo defective 3006, putative isoform 2 [Theobroma cacao]
Cp4.1LG01g01280.1	AT5G61230.1 ***- Ankyrin repeat family protein LENGTH=174 IPR020683 (Ankyrin repeat-containing domain) GO:0005515 (protein binding)
Cp4.1LG01g01300.1	sp|Q9LVQ5|PP432_ARATH ***- Pentatricopeptide repeat-containing protein IPR002885 (Pentatricopeptide repeat), IPR011990 (Tetratricopeptide-like helical domain) GO:0005515 (protein binding)
Cp4.1LG01g01410.1	sp|Q6DBP4|PAE8_ARATH ***- Pectin acetylesterase 8 IPR004963 (Pectinacetylesterase/NOTUM)
Cp4.1LG01g01440.1	AT2G28220.1 ***- Eukaryotic aspartyl protease family protein LENGTH=756 IPR001461 (Aspartic peptidase), IPR021109 (Aspartic peptidase domain) GO:0004190 (aspartic-type endopeptidase activity), GO:0006508 (proteolysis)
Cp4.1LG01g01450.1	sp|Q8LHP0|ELOF1_ORYSJ ***- Transcription elongation factor 1 homolog IPR007808 (Transcription elongation factor 1)
Cp4.1LG01g01560.1	AT1G53320.1 ***- tubby like protein 7 LENGTH=379 IPR001810 (F-box domain), IPR025659 (Tubby C-terminal-like domain) GO:0005515 (protein binding)
Cp4.1LG01g01580.1	AT1G78870.1 ***- ubiquitin-conjugating enzyme 35 LENGTH=154 IPR016135 (Ubiquitin-conjugating enzyme/RWD-like), IPR023313 (Ubiquitin-conjugating enzyme, active site)
Cp4.1LG01g01620.1	AT2G33585.1 ***- unknown protein; Has 31 Blast hits to 31 proteins in 12 species: Archae - 0; Bacteria - 0; Metazoa - 0; Fungi - 0; Plants - 31; Viruses - 0; Other Eukaryotes - 0 (source: NCBI BLink). LENGTH=193
Cp4.1LG01g01640.1	Unknown protein
Cp4.1LG01g01650.1	AT3G15095.1 *-*- unknown protein; FUNCTIONS IN: molecular_function unknown; INVOLVED IN: biological_process unknown; LOCATED IN: chloroplast; EXPRESSED IN: 22 plant structures; EXPRESSED DURING: 13 growth stages; Has 9762 Blast hits to 6439 proteins in 764 species: Archae - 77; Bacteria - 1339; Metazoa - 3211; Fungi - 718; Plants - 437; Viruses - 131; Other Eukaryotes - 3849 (source: NCBI BLink).…
Cp4.1LG01g01690.1	AT3G18380.2 **** sequence-specific DNA binding transcription factors;sequence-specific DNA binding LENGTH=349 IPR009057 (Homeodomain-like) GO:0003677 (DNA binding)
Cp4.1LG01g01820.1	AT3G11450.1 **** DnaJ domain ;Myb-like DNA-binding domain LENGTH=647 IPR001623 (DnaJ domain), IPR009057 (Homeodomain-like) GO:0003677 (DNA binding), GO:0003682 (chromatin binding)
Cp4.1LG01g01880.1	sp|Q8BIV3|RNBP6_MOUSE *-** Ran-binding protein 6 IPR016024 (Armadillo-type fold) GO:0005488 (binding), GO:0005515 (protein binding), GO:0006886 (intracellular protein transport), GO:0008536 (Ran GTPase binding)
Cp4.1LG01g01890.1	AT3G22860.1 **** eukaryotic translation initiation factor 3 subunit C2 LENGTH=805 IPR000717 (Proteasome component (PCI) domain), IPR008905 (Eukaryotic translation initiation factor 3 subunit C, N-terminal domain), IPR027516 (Eukaryotic translation initiation factor 3 subunit C) GO:0003723 (RNA binding), GO:0003743 (translation initiation factor activity), GO:0005515 (protein binding), GO:0005852 …
Cp4.1LG01g01910.1	sp|Q940G0|TMN1_ARATH ***- Transmembrane 9 superfamily member 1 IPR004240 (Nonaspanin (TM9SF)) GO:0016021 (integral component of membrane)
Cp4.1LG01g01930.1	ref|XP_003593019.1| ***- Membralin [Medicago truncatula] gb|AES63270.1| S3 self-incompatibility locus-linked pollen 3.15 protein [Medicago truncatula] IPR019144 (Membralin)
Cp4.1LG01g01960.1	AT1G33270.1 ***- Acyl transferase/acyl hydrolase/lysophospholipase superfamily protein LENGTH=369 IPR016035 (Acyl transferase/acyl hydrolase/lysophospholipase) GO:0006629 (lipid metabolic process), GO:0008152 (metabolic process)
Cp4.1LG01g01970.1	AT4G04450.1 *-** WRKY family transcription factor LENGTH=528 IPR003657 (DNA-binding WRKY) GO:0003700 (sequence-specific DNA binding transcription factor activity), GO:0006355 (regulation of transcription, DNA-templated), GO:0043565 (sequence-specific DNA binding)
Cp4.1LG01g01980.1	AT2G15695.1 ***- Protein of unknown function DUF829, transmembrane 53 LENGTH=420 IPR008547 (Protein of unknown function DUF829, TMEM53), IPR029058 (Alpha/Beta hydrolase fold)
Cp4.1LG01g02010.1	sp|Q24JL3|STR2_ARATH **** Thiosulfate/3-mercaptopyruvate sulfurtransferase 2 IPR001763 (Rhodanese-like domain) GO:0004792 (thiosulfate sulfurtransferase activity)
Cp4.1LG01g02110.1	AT1G60870.1 ***- maternal effect embryo arrest 9 LENGTH=147
Cp4.1LG01g02120.1	AT1G15120.2 *-** Ubiquinol-cytochrome C reductase hinge protein LENGTH=166 IPR003422 (Cytochrome b-c1 complex, subunit 6), IPR023184 (Ubiquinol-cytochrome C reductase hinge domain) GO:0006122 (mitochondrial electron transport, ubiquinol to cytochrome c), GO:0008121 (ubiquinol-cytochrome-c reductase activity)
Cp4.1LG01g02190.1	AT2G15560.1 ***- Putative endonuclease or glycosyl hydrolase LENGTH=489 IPR024768 (Meiosis arrest female protein 1), IPR025605 (OST-HTH/LOTUS domain), IPR029060 (PIN domain-like) GO:0005777 (peroxisome), GO:0010468 (regulation of gene expression)
Cp4.1LG01g02300.1	AT5G37980.1 *-** Zinc-binding dehydrogenase family protein LENGTH=353 IPR002085 (Alcohol dehydrogenase superfamily, zinc-type), IPR002347 (Glucose/ribitol dehydrogenase), IPR020843 (Polyketide synthase, enoylreductase domain) GO:0008152 (metabolic process), GO:0008270 (zinc ion binding), GO:0016491 (oxidoreductase activity), GO:0055114 (oxidation-reduction process)
Cp4.1LG01g02360.1	sp|Q8L7W8|FUCO2_ARATH **** Alpha-L-fucosidase 2 IPR016518 (Alpha-L-fucosidase), IPR027414 (Glycosyl hydrolase family, N-terminal domain) GO:0003824 (catalytic activity), GO:0004560 (alpha-L-fucosidase activity)
Cp4.1LG01g02520.1	AT1G49870.1 ***- unknown protein; LOCATED IN: chloroplast; EXPRESSED IN: 10 plant structures; EXPRESSED DURING: F mature embryo stage, petal differentiation and expansion stage, E expanded cotyledon stage, D bilateral stage; Has 6518 Blast hits to 5022 proteins in 522 species: Archae - 49; Bacteria - 635; Metazoa - 3264; Fungi - 379; Plants - 242; Viruses - 9; Other Eukaryotes - 1940 (source: NCB…
Cp4.1LG01g02580.1	AT4G33830.1 **** Glycosyl hydrolase family 10 protein LENGTH=576 IPR001000 (Glycoside hydrolase, family 10), IPR008979 (Galactose-binding domain-like), IPR017853 (Glycoside hydrolase superfamily) GO:0004553 (hydrolase activity, hydrolyzing O-glycosyl compounds), GO:0005975 (carbohydrate metabolic process), GO:0016798 (hydrolase activity, acting on glycosyl bonds)
Cp4.1LG01g02590.1	AT4G33820.1 **** Glycosyl hydrolase superfamily protein LENGTH=570 IPR001000 (Glycoside hydrolase, family 10), IPR008979 (Galactose-binding domain-like), IPR014766 (Carboxypeptidase, regulatory domain), IPR017853 (Glycoside hydrolase superfamily) GO:0004553 (hydrolase activity, hydrolyzing O-glycosyl compounds), GO:0005975 (carbohydrate metabolic process)
Cp4.1LG01g02600.1	AT4G33820.1 **** Glycosyl hydrolase superfamily protein LENGTH=570 IPR001000 (Glycoside hydrolase, family 10), IPR008979 (Galactose-binding domain-like), IPR017853 (Glycoside hydrolase superfamily) GO:0004553 (hydrolase activity, hydrolyzing O-glycosyl compounds), GO:0005975 (carbohydrate metabolic process), GO:0016798 (hydrolase activity, acting on glycosyl bonds)
Cp4.1LG01g02640.1	sp|Q9C701|BUB32_ARATH ***- Mitotic checkpoint protein BUB3.2 IPR015943 (WD40/YVTN repeat-like-containing domain), IPR020472 (G-protein beta WD-40 repeat) GO:0005515 (protein binding)
Cp4.1LG01g02660.1	AT4G33890.1 ***- unknown protein; BEST Arabidopsis thaliana protein match is: unknown protein . LENGTH=342 IPR024738 (Transcriptional coactivator Hfi1/Transcriptional adapter 1) GO:0070461 (SAGA-type complex)
Cp4.1LG01g02690.1	AT1G49950.3 **** telomere repeat binding factor 1 LENGTH=300 IPR009057 (Homeodomain-like), IPR011991 (Winged helix-turn-helix DNA-binding domain) GO:0000786 (nucleosome), GO:0003677 (DNA binding), GO:0003682 (chromatin binding), GO:0005634 (nucleus), GO:0006334 (nucleosome assembly)
Cp4.1LG01g02740.1	sp|B7HQG0|SYDND_BACC7 **** Aspartate--tRNA(Asp/Asn) ligase IPR018150 (Aminoacyl-tRNA synthetase, class II (D/K/N)-like) GO:0000166 (nucleotide binding), GO:0003676 (nucleic acid binding), GO:0004812 (aminoacyl-tRNA ligase activity), GO:0005524 (ATP binding), GO:0005737 (cytoplasm), GO:0006418 (tRNA aminoacylation for protein translation), GO:0016874 (ligase activity)
Cp4.1LG01g02780.1	AT1G70210.1 *-*- CYCLIN D1;1 LENGTH=339 IPR013763 (Cyclin-like) GO:0005634 (nucleus)
Cp4.1LG01g02790.1	ref|XP_002522091.1| *-*- conserved hypothetical protein [Ricinus communis] gb|EEF40291.1| conserved hypothetical protein [Ricinus communis]
Cp4.1LG01g02800.1	Unknown protein
Cp4.1LG01g02810.1	Unknown protein
Cp4.1LG01g02840.1	AT3G22960.1 **** Pyruvate kinase family protein LENGTH=596 IPR001697 (Pyruvate kinase) GO:0000287 (magnesium ion binding), GO:0003824 (catalytic activity), GO:0004743 (pyruvate kinase activity), GO:0006096 (glycolytic process), GO:0030955 (potassium ion binding)
Cp4.1LG01g02860.1	AT5G64260.1 ***- EXORDIUM like 2 LENGTH=305 IPR006766 (Phosphate-induced protein 1)
Cp4.1LG01g02900.1	sp|Q6MDE0|DAPAT_PARUW **** LL-diaminopimelate aminotransferase IPR015424 (Pyridoxal phosphate-dependent transferase), IPR019942 (LL-diaminopimelate aminotransferase, plants and Chlamydia type) GO:0003824 (catalytic activity), GO:0009058 (biosynthetic process), GO:0009089 (lysine biosynthetic process via diaminopimelate), GO:0010285 (L,L-diaminopimelate aminotransferase activity), GO:0030170 (pyri…
Cp4.1LG01g02950.1	AT2G04305.1 **** Magnesium transporter CorA-like family protein LENGTH=434 IPR002523 (Mg2+ transporter protein, CorA-like/Zinc transport protein ZntB) GO:0016020 (membrane), GO:0030001 (metal ion transport), GO:0046873 (metal ion transmembrane transporter activity), GO:0055085 (transmembrane transport)
Cp4.1LG01g02960.1	AT2G14530.1 ***- TRICHOME BIREFRINGENCE-LIKE 13 LENGTH=412 IPR025846 (PMR5 N-terminal domain), IPR026057 (PC-Esterase)
Cp4.1LG01g03020.1	sp|O03376|AOX3_SOYBN **** Alternative oxidase 3, mitochondrial IPR002680 (Alternative oxidase) GO:0009916 (alternative oxidase activity), GO:0055114 (oxidation-reduction process)
Cp4.1LG01g03060.1	ref|XP_007042977.1| *-*- Dentin sialoph -related, putative isoform 1 [Theobroma cacao]
Cp4.1LG01g03120.1	sp|Q9FMF7|DIT21_ARATH **** Dicarboxylate transporter 2.1, chloroplastic IPR001898 (Sodium/sulphate symporter) GO:0005215 (transporter activity), GO:0006814 (sodium ion transport), GO:0016020 (membrane), GO:0055085 (transmembrane transport)
Cp4.1LG01g03190.1	AT5G03415.1 **** Transcription factor DP LENGTH=385 IPR011991 (Winged helix-turn-helix DNA-binding domain), IPR015648 (Transcription factor DP) GO:0003700 (sequence-specific DNA binding transcription factor activity), GO:0005667 (transcription factor complex), GO:0006355 (regulation of transcription, DNA-templated), GO:0007049 (cell cycle)
Cp4.1LG01g03200.1	AT5G17020.1 ***- exportin 1A LENGTH=1075 IPR016024 (Armadillo-type fold) GO:0005488 (binding), GO:0006886 (intracellular protein transport), GO:0008536 (Ran GTPase binding)
Cp4.1LG01g03220.1	AT5G03415.1 *-** Transcription factor DP LENGTH=385 IPR015648 (Transcription factor DP) GO:0005667 (transcription factor complex), GO:0007049 (cell cycle)
Cp4.1LG01g03250.1	ref|XP_007036046.1| ***- Serine/threonine-protein ph phosphatase 4 regulatory subunit 2 [Theobroma cacao] IPR015267 (Protein phosphatase 4 core regulatory subunit R2)
Cp4.1LG01g03280.1	sp|Q6INC8|VGLU1_XENLA *-*- Vesicular glutamate transporter 1 IPR011701 (Major facilitator superfamily), IPR018619 (Hyccin), IPR020846 (Major facilitator superfamily domain) GO:0016021 (integral component of membrane), GO:0055085 (transmembrane transport)
Cp4.1LG01g03440.1	sp|Q5REC9|RAB8B_PONAB *-*- Ras-related protein Rab-8B IPR001806 (Small GTPase superfamily), IPR019339 (CBF1-interacting co-repressor CIR, N-terminal domain), IPR022209 (Pre-mRNA splicing factor), IPR027417 (P-loop containing nucleoside triphosphate hydrolase) GO:0005525 (GTP binding), GO:0005622 (intracellular), GO:0007165 (signal transduction), GO:0007264 (small GTPase mediated signal transducti…
Cp4.1LG01g03470.1	AT5G61620.1 ***- myb-like transcription factor family protein LENGTH=317 IPR009057 (Homeodomain-like) GO:0003677 (DNA binding), GO:0003682 (chromatin binding)
Cp4.1LG01g03490.1	AT5G51180.1 ***- alpha/beta-Hydrolases superfamily protein LENGTH=357 IPR007751 (Domain of unknown function DUF676, lipase-like), IPR029058 (Alpha/Beta hydrolase fold)
Cp4.1LG01g03680.1	AT4G25250.1 **** Plant invertase/pectin methylesterase inhibitor superfamily protein LENGTH=199 IPR006501 (Pectinesterase inhibitor domain) GO:0004857 (enzyme inhibitor activity), GO:0030599 (pectinesterase activity)
Cp4.1LG01g03690.1	ref|XP_002510936.1| ***- conserved hypothetical protein [Ricinus communis] gb|EEF51538.1| conserved hypothetical protein [Ricinus communis] IPR009787 (Protein jagunal) GO:0005789 (endoplasmic reticulum membrane), GO:0007029 (endoplasmic reticulum organization)
Cp4.1LG01g03740.1	AT5G62280.1 ***- Protein of unknown function (DUF1442) LENGTH=236 IPR009902 (Protein of unknown function DUF1442)
Cp4.1LG01g03780.1	sp|A2VDR8|COG7_BOVIN **** Conserved oligomeric Golgi complex subunit 7 IPR006461 (PLAC8 motif-containing protein), IPR008733 (Peroxisomal biogenesis factor 11), IPR019335 (Conserved oligomeric Golgi complex subunit 7) GO:0005779 (integral component of peroxisomal membrane), GO:0006886 (intracellular protein transport), GO:0016559 (peroxisome fission), GO:0017119 (Golgi transport complex)
Cp4.1LG01g03860.1	ref|XP_007044464.1| **** Glucosyl transferase family 8 [Theobroma cacao] gb|EOY00296.1| Glucosyl transferase family 8 [Theobroma cacao] IPR002495 (Glycosyl transferase, family 8), IPR029044 (Nucleotide-diphospho-sugar transferases) GO:0016757 (transferase activity, transferring glycosyl groups)
Cp4.1LG01g03920.1	Unknown protein
Cp4.1LG01g03970.1	AT1G24160.1 *-*- unknown protein; BEST Arabidopsis thaliana protein match is: unknown protein . LENGTH=540
Cp4.1LG01g04010.1	AT1G59650.1 ***- Protein of unknown function (DUF1336) LENGTH=492 IPR009769 (Domain of unknown function DUF1336)
Cp4.1LG01g04020.1	AT1G69980.1 ***- unknown protein; LOCATED IN: endomembrane system; EXPRESSED IN: 24 plant structures; EXPRESSED DURING: 15 growth stages; Has 30 Blast hits to 30 proteins in 12 species: Archae - 0; Bacteria - 0; Metazoa - 0; Fungi - 0; Plants - 30; Viruses - 0; Other Eukaryotes - 0 (source: NCBI BLink). LENGTH=205
Cp4.1LG01g04030.1	sp|Q94K98|Y1720_ARATH *-*- UPF0392 protein IPR008166 (Domain of unknown function DUF23), IPR029044 (Nucleotide-diphospho-sugar transferases)
Cp4.1LG01g04060.1	AT1G60060.1 ***- Serine/threonine-protein kinase WNK (With No Lysine)-related LENGTH=386 IPR025610 (Transcription factor MYC/MYB N-terminal)
Cp4.1LG01g04110.1	Unknown protein
Cp4.1LG01g04150.1	sp|Q9ZUI6|AP1G2_ARATH **** AP-1 complex subunit gamma-2 IPR013041 (Coatomer/clathrin adaptor appendage, Ig-like subdomain), IPR016024 (Armadillo-type fold), IPR017107 (Adaptor protein complex AP-1, gamma subunit) GO:0005488 (binding), GO:0005794 (Golgi apparatus), GO:0006886 (intracellular protein transport), GO:0008565 (protein transporter activity), GO:0015031 (protein transport), GO:0016192 (v…
Cp4.1LG01g04170.1	AT1G70260.1 **** nodulin MtN21 /EamA-like transporter family protein LENGTH=375 IPR030184 (WAT1-related protein) GO:0016021 (integral component of membrane), GO:0022857 (transmembrane transporter activity)
Cp4.1LG01g04180.1	AT1G24050.1 ***- RNA-processing, Lsm domain LENGTH=188 IPR019181 (Anticodon-binding domain)
Cp4.1LG01g04210.1	sp|Q9FPS3|UBP24_ARATH **** Ubiquitin carboxyl-terminal hydrolase 24 IPR028889 (Ubiquitin specific protease domain) GO:0006511 (ubiquitin-dependent protein catabolic process), GO:0036459 (ubiquitinyl hydrolase activity)
Cp4.1LG01g04230.1	sp|Q76LC6|RBM24_DANRE *-** RNA-binding protein 24 IPR012677 (Nucleotide-binding alpha-beta plait domain) GO:0000166 (nucleotide binding), GO:0003676 (nucleic acid binding)
Cp4.1LG01g04320.1	sp|Q9LT17|BBR_ARATH ***- E3 ubiquitin ligase BIG BROTHER-related IPR013083 (Zinc finger, RING/FYVE/PHD-type) GO:0005515 (protein binding), GO:0008270 (zinc ion binding)
Cp4.1LG01g04400.1	AT2G39340.1 ***- SAC3/GANP/Nin1/mts3/eIF-3 p25 family LENGTH=1006 IPR005062 (SAC3/GANP/Nin1/mts3/eIF-3 p25)
Cp4.1LG01g04450.1	sp|Q0JHZ2|C3H11_ORYSJ ***- Zinc finger CCCH domain-containing protein 11 IPR000571 (Zinc finger, CCCH-type) GO:0046872 (metal ion binding)
Cp4.1LG01g04460.1	sp|Q9FYB7|RSZ32_ARATH *-*- Serine/arginine-rich splicing factor RS2Z32 IPR012677 (Nucleotide-binding alpha-beta plait domain) GO:0000166 (nucleotide binding), GO:0003676 (nucleic acid binding)
Cp4.1LG01g04510.1	AT3G12620.1 **** Protein phosphatase 2C family protein LENGTH=385 IPR001932 (PPM-type phosphatase domain), IPR015655 (Protein phosphatase 2C) GO:0003824 (catalytic activity), GO:0004722 (protein serine/threonine phosphatase activity), GO:0006470 (protein dephosphorylation)
Cp4.1LG01g04550.1	ref|XP_006378735.1| *-*- RNA recognition motif-containing family protein [Populus trichocarpa] gb|ERP56532.1| RNA recognition motif-containing family protein [Populus trichocarpa] IPR001878 (Zinc finger, CCHC-type), IPR012677 (Nucleotide-binding alpha-beta plait domain) GO:0000166 (nucleotide binding), GO:0003676 (nucleic acid binding), GO:0008270 (zinc ion binding)
Cp4.1LG01g04640.1	AT1G75270.1 *-*- dehydroascorbate reductase 2 LENGTH=213 IPR010987 (Glutathione S-transferase, C-terminal-like), IPR012336 (Thioredoxin-like fold) GO:0005515 (protein binding)
Cp4.1LG01g04650.1	sp|A0JN52|SF3B3_BOVIN ***- Splicing factor 3B subunit 3 IPR004871 (Cleavage/polyadenylation specificity factor, A subunit, C-terminal), IPR015943 (WD40/YVTN repeat-like-containing domain) GO:0003676 (nucleic acid binding), GO:0005515 (protein binding), GO:0005634 (nucleus)
Cp4.1LG01g04720.1	sp|B9SR15|CSPL4_RICCO ***- CASP-like protein 4C1 IPR006459 (Casparian strip membrane protein), IPR006702 (Domain of unknown function DUF588)
Cp4.1LG01g04750.1	sp|Q13367|AP3B2_HUMAN *-** AP-3 complex subunit beta-2 IPR002553 (Clathrin/coatomer adaptor, adaptin-like, N-terminal), IPR016024 (Armadillo-type fold), IPR026739 (AP complex subunit beta), IPR029390 (AP-3 complex subunit beta, C-terminal domain) GO:0005488 (binding), GO:0006886 (intracellular protein transport), GO:0016192 (vesicle-mediated transport), GO:0030117 (membrane coat), GO:0030123 (AP-…
Cp4.1LG01g04780.1	AT5G13660.2 ***- unknown protein; FUNCTIONS IN: molecular_function unknown; INVOLVED IN: biological_process unknown; LOCATED IN: cellular_component unknown; BEST Arabidopsis thaliana protein match is: unknown protein . LENGTH=537 IPR011049 (Serralysin-like metalloprotease, C-terminal)
Cp4.1LG01g04910.1	AT5G06080.1 ***- LOB domain-containing protein 33 LENGTH=177 IPR004883 (Lateral organ boundaries, LOB)
Cp4.1LG01g04920.1	AT2G39830.1 ***- DA1-related protein 2 LENGTH=528 IPR001781 (Zinc finger, LIM-type), IPR022087 (Protein DA1-like) GO:0008270 (zinc ion binding)
Cp4.1LG01g05070.1	AT2G38090.1 ***- Duplicated homeodomain-like superfamily protein LENGTH=298 IPR009057 (Homeodomain-like) GO:0003677 (DNA binding), GO:0003682 (chromatin binding)
Cp4.1LG01g05100.1	sp|Q9FFK1|SYP31_ARATH ***- Syntaxin-31 IPR010989 (t-SNARE) GO:0005484 (SNAP receptor activity), GO:0005515 (protein binding), GO:0006886 (intracellular protein transport), GO:0016020 (membrane), GO:0016192 (vesicle-mediated transport)
Cp4.1LG01g05140.1	sp|A5G439|F16PA_GEOUR **** Fructose-1,6-bisphosphatase class 1 IPR000146 (Fructose-1,6-bisphosphatase class 1/Sedoheputulose-1,7-bisphosphatase) GO:0005975 (carbohydrate metabolic process), GO:0042132 (fructose 1,6-bisphosphate 1-phosphatase activity), GO:0042578 (phosphoric ester hydrolase activity)
Cp4.1LG01g05190.1	sp|O04197|COI1_ARATH ***- Coronatine-insensitive protein 1 IPR001810 (F-box domain) GO:0005515 (protein binding)
Cp4.1LG01g05220.1	sp|P44797|PUR8_HAEIN **** Adenylosuccinate lyase IPR000362 (Fumarate lyase family), IPR008948 (L-Aspartase-like), IPR024083 (Fumarase/histidase, N-terminal) GO:0003824 (catalytic activity), GO:0004018 (N6-(1,2-dicarboxyethyl)AMP AMP-lyase (fumarate-forming) activity), GO:0006188 (IMP biosynthetic process), GO:0009152 (purine ribonucleotide biosynthetic process)
Cp4.1LG01g05270.1	sp|Q9H2D1|MFTC_HUMAN ***- Mitochondrial folate transporter/carrier IPR018108 (Mitochondrial substrate/solute carrier), IPR023395 (Mitochondrial carrier domain)
Cp4.1LG01g05280.1	AT2G39960.1 **** Microsomal signal peptidase 25 kDa subunit (SPC25) LENGTH=192 IPR009582 (Signal peptidase complex subunit 2) GO:0005787 (signal peptidase complex), GO:0006465 (signal peptide processing), GO:0008233 (peptidase activity), GO:0016021 (integral component of membrane)
Cp4.1LG01g05300.1	sp|Q254S9|TRPF_CHLFF **** N-(5'-phosphoribosyl)anthranilate isomerase IPR013785 (Aldolase-type TIM barrel) GO:0003824 (catalytic activity), GO:0004640 (phosphoribosylanthranilate isomerase activity), GO:0006568 (tryptophan metabolic process), GO:0008152 (metabolic process)
Cp4.1LG01g05360.1	sp|O80443|GDL46_ARATH ***- GDSL esterase/lipase IPR013830 (SGNH hydrolase-type esterase domain) GO:0016788 (hydrolase activity, acting on ester bonds)
Cp4.1LG01g05380.1	AT5G05580.1 ***- fatty acid desaturase 8 LENGTH=435 IPR005804 (Fatty acid desaturase, type 1), IPR021863 (Protein of unknown function DUF3474) GO:0006629 (lipid metabolic process), GO:0016717 (oxidoreductase activity, acting on paired donors, with oxidation of a pair of donors resulting in the reduction of molecular oxygen to two molecules of water), GO:0055114 (oxidation-reduction process)
Cp4.1LG01g05390.1	AT5G05680.1 ***- nuclear pore complex protein-related LENGTH=810 IPR017986 (WD40-repeat-containing domain), IPR019321 (Nucleoporin Nup88) GO:0005515 (protein binding)
Cp4.1LG01g05440.1	AT2G40230.1 **** HXXXD-type acyl-transferase family protein LENGTH=433 IPR003480 (Transferase), IPR023213 (Chloramphenicol acetyltransferase-like domain) GO:0016747 (transferase activity, transferring acyl groups other than amino-acyl groups)
Cp4.1LG01g05450.1	AT2G40230.1 **** HXXXD-type acyl-transferase family protein LENGTH=433 IPR003480 (Transferase), IPR023213 (Chloramphenicol acetyltransferase-like domain) GO:0016747 (transferase activity, transferring acyl groups other than amino-acyl groups)
Cp4.1LG01g05460.1	AT2G40320.1 ***- TRICHOME BIREFRINGENCE-LIKE 33 LENGTH=425 IPR025846 (PMR5 N-terminal domain), IPR026057 (PC-Esterase)
Cp4.1LG01g05510.1	AT2G40290.1 **** Eukaryotic translation initiation factor 2 subunit 1 LENGTH=344 IPR011488 (Translation initiation factor 2, alpha subunit), IPR012340 (Nucleic acid-binding, OB-fold), IPR024054 (Translation initiation factor 2, alpha subunit, middle domain), IPR024055 (Translation initiation factor 2, alpha subunit, C-terminal) GO:0003676 (nucleic acid binding), GO:0003723 (RNA binding), GO:00037…
Cp4.1LG01g05550.1	AT3G11050.1 ***- ferritin 2 LENGTH=253 IPR001519 (Ferritin), IPR008331 (Ferritin/DPS protein domain), IPR009078 (Ferritin-like superfamily) GO:0006826 (iron ion transport), GO:0006879 (cellular iron ion homeostasis), GO:0008199 (ferric iron binding)
Cp4.1LG01g05660.1	AT5G05240.1 ***- Uncharacterised conserved protein (UCP030365) LENGTH=530
Cp4.1LG01g05830.1	sp|Q1PFW3|CCSDS_ARATH *-*- Cyclin-SDS IPR013763 (Cyclin-like) GO:0005634 (nucleus)
Cp4.1LG01g05860.1	sp|O96771|SYW_ENCCU **** Tryptophan--tRNA ligase IPR002305 (Aminoacyl-tRNA synthetase, class Ic) GO:0000166 (nucleotide binding), GO:0004812 (aminoacyl-tRNA ligase activity), GO:0004830 (tryptophan-tRNA ligase activity), GO:0005524 (ATP binding), GO:0005737 (cytoplasm), GO:0006418 (tRNA aminoacylation for protein translation), GO:0006436 (tryptophanyl-tRNA aminoacylation)
Cp4.1LG01g05970.1	AT5G05200.1 *-*- Protein kinase superfamily protein LENGTH=540
Cp4.1LG01g06010.1	AT5G17190.1 **** FUNCTIONS IN: molecular_function unknown; INVOLVED IN: intracellular protein transport; LOCATED IN: endomembrane system, integral to membrane, endoplasmic reticulum; EXPRESSED IN: 23 plant structures; EXPRESSED DURING: 13 growth stages; IPR008417 (B-cell receptor-associated protein 29/31) GO:0005783 (endoplasmic reticulum), GO:0006886 (intracellular protein transport), GO:0016021…
Cp4.1LG01g06110.1	AT1G70770.1 ***- Protein of unknown function DUF2359, transmembrane LENGTH=610 IPR019308 (Protein of unknown function DUF2359, TMEM214)
Cp4.1LG01g06180.1	AT1G69270.1 *-** receptor-like protein kinase 1 LENGTH=540 IPR011009 (Protein kinase-like domain) GO:0004672 (protein kinase activity), GO:0005524 (ATP binding), GO:0006468 (protein phosphorylation), GO:0016772 (transferase activity, transferring phosphorus-containing groups)
Cp4.1LG01g06220.1	AT1G10850.1 **** Leucine-rich repeat protein kinase family protein LENGTH=663 IPR011009 (Protein kinase-like domain), IPR013210 (Leucine-rich repeat-containing N-terminal, type 2), IPR025875 (Leucine rich repeat 4) GO:0004672 (protein kinase activity), GO:0005524 (ATP binding), GO:0006468 (protein phosphorylation), GO:0016772 (transferase activity, transferring phosphorus-containing groups)
Cp4.1LG01g06260.1	AT1G70950.1 *-*- TPX2 (targeting protein for Xklp2) protein family LENGTH=478
Cp4.1LG01g06300.1	AT1G71000.1 ***- Chaperone DnaJ-domain superfamily protein LENGTH=165 IPR001623 (DnaJ domain)
Cp4.1LG01g06370.1	AT2G01410.1 ***- NHL domain-containing protein LENGTH=387 IPR011042 (Six-bladed beta-propeller, TolB-like)
Cp4.1LG01g06400.1	gb|AGP03862.1| *-*- hydroxyproline-rich glycoprotein family protein, partial [Glycine soja] IPR017877 (Myb-like domain)
Cp4.1LG01g06410.1	AT1G25240.1 ***- ENTH/VHS/GAT family protein LENGTH=376 IPR008942 (ENTH/VHS), IPR011417 (AP180 N-terminal homology (ANTH) domain) GO:0005543 (phospholipid binding), GO:0005545 (1-phosphatidylinositol binding), GO:0030136 (clathrin-coated vesicle), GO:0030276 (clathrin binding), GO:0048268 (clathrin coat assembly)
Cp4.1LG01g06490.1	Unknown proteinIPR008698 (NADH:ubiquinone oxidoreductase, B18 subunit) GO:0003954 (NADH dehydrogenase activity), GO:0005739 (mitochondrion), GO:0008137 (NADH dehydrogenase (ubiquinone) activity)
Cp4.1LG01g06610.1	sp|Q58657|IF2G_METJA ***- Translation initiation factor 2 subunit gamma IPR009000 (Translation protein, beta-barrel domain), IPR009001 (Translation elongation factor EF1A/initiation factor IF2gamma, C-terminal), IPR027417 (P-loop containing nucleoside triphosphate hydrolase) GO:0003924 (GTPase activity), GO:0005525 (GTP binding)
Cp4.1LG01g06640.1	sp|P62312|LSM6_HUMAN ***- U6 snRNA-associated Sm-like protein LSm6 IPR010920 (Like-Sm (LSM) domain)
Cp4.1LG01g06690.1	AT4G36190.1 **** Serine carboxypeptidase S28 family protein LENGTH=482 IPR008758 (Peptidase S28), IPR029058 (Alpha/Beta hydrolase fold) GO:0006508 (proteolysis), GO:0008236 (serine-type peptidase activity)
Cp4.1LG01g06710.1	AT4G36530.2 ***- alpha/beta-Hydrolases superfamily protein LENGTH=378 IPR029058 (Alpha/Beta hydrolase fold)
Cp4.1LG01g06730.1	AT5G66280.1 **** GDP-D-mannose 4,6-dehydratase 1 LENGTH=361 IPR001509 (NAD-dependent epimerase/dehydratase, N-terminal domain), IPR006368 (GDP-mannose 4,6-dehydratase) GO:0003824 (catalytic activity), GO:0008446 (GDP-mannose 4,6-dehydratase activity), GO:0019673 (GDP-mannose metabolic process), GO:0050662 (coenzyme binding)
Cp4.1LG01g06740.1	sp|Q94G00|PIN1_MALDO **** Peptidyl-prolyl cis-trans isomerase Pin1 IPR000297 (Peptidyl-prolyl cis-trans isomerase, PpiC-type), IPR023058 (Peptidyl-prolyl cis-trans isomerase, PpiC-type, conserved site) GO:0016853 (isomerase activity)
Cp4.1LG01g06840.1	AT2G16460.1 ***- Protein of unknown function (DUF1640) LENGTH=230 IPR024461 (Protein of unknown function DUF1640)
Cp4.1LG01g06870.1	sp|D3ZA12|CHD6_RAT *-** Chromodomain-helicase-DNA-binding protein 6 IPR000330 (SNF2-related), IPR027417 (P-loop containing nucleoside triphosphate hydrolase) GO:0003677 (DNA binding), GO:0005524 (ATP binding)
Cp4.1LG01g06940.1	AT2G17990.1 ***- BEST Arabidopsis thaliana protein match is: kinectin-related . LENGTH=338
Cp4.1LG01g07030.1	AT5G06940.1 *-*- Leucine-rich repeat receptor-like protein kinase family protein LENGTH=872 IPR001611 (Leucine-rich repeat), IPR003591 (Leucine-rich repeat, typical subtype) GO:0005515 (protein binding)
Cp4.1LG01g07050.1	sp|Q9CAG5|PUB7_ARATH *-*- U-box domain-containing protein 7 IPR013083 (Zinc finger, RING/FYVE/PHD-type), IPR016024 (Armadillo-type fold) GO:0004842 (ubiquitin-protein transferase activity), GO:0005488 (binding), GO:0005515 (protein binding), GO:0016567 (protein ubiquitination)
Cp4.1LG01g07070.1	AT5G66330.1 *-*- Leucine-rich repeat (LRR) family protein LENGTH=418
Cp4.1LG01g07090.1	AT2G47640.1 **** Small nuclear ribonucleoprotein family protein LENGTH=109 IPR010920 (Like-Sm (LSM) domain), IPR027248 (Small nuclear ribonucleoprotein Sm D2) GO:0008380 (RNA splicing), GO:0030532 (small nuclear ribonucleoprotein complex)
Cp4.1LG01g07140.1	AT5G05240.1 ***- Uncharacterised conserved protein (UCP030365) LENGTH=530
Cp4.1LG01g07210.1	AT5G05200.1 *-*- Protein kinase superfamily protein LENGTH=540
Cp4.1LG01g07310.1	sp|O96771|SYW_ENCCU **** Tryptophan--tRNA ligase IPR002305 (Aminoacyl-tRNA synthetase, class Ic) GO:0000166 (nucleotide binding), GO:0004812 (aminoacyl-tRNA ligase activity), GO:0004830 (tryptophan-tRNA ligase activity), GO:0005524 (ATP binding), GO:0005737 (cytoplasm), GO:0006418 (tRNA aminoacylation for protein translation), GO:0006436 (tryptophanyl-tRNA aminoacylation)
Cp4.1LG01g07320.1	sp|Q1PFW3|CCSDS_ARATH *-*- Cyclin-SDS IPR013763 (Cyclin-like) GO:0005634 (nucleus)
Cp4.1LG01g07420.1	AT5G17190.1 **** FUNCTIONS IN: molecular_function unknown; INVOLVED IN: intracellular protein transport; LOCATED IN: endomembrane system, integral to membrane, endoplasmic reticulum; EXPRESSED IN: 23 plant structures; EXPRESSED DURING: 13 growth stages; IPR008417 (B-cell receptor-associated protein 29/31) GO:0005783 (endoplasmic reticulum), GO:0006886 (intracellular protein transport), GO:0016021…
Cp4.1LG01g07440.1	sp|Q9FN94|RLK7_ARATH *-** Receptor-like protein kinase IPR011009 (Protein kinase-like domain), IPR013320 (Concanavalin A-like lectin/glucanase domain) GO:0004672 (protein kinase activity), GO:0005524 (ATP binding), GO:0006468 (protein phosphorylation), GO:0016772 (transferase activity, transferring phosphorus-containing groups)
Cp4.1LG01g07540.1	AT1G70770.1 ***- Protein of unknown function DUF2359, transmembrane LENGTH=610 IPR019308 (Protein of unknown function DUF2359, TMEM214)
Cp4.1LG01g07550.1	AT1G23060.1 *-*- BEST Arabidopsis thaliana protein match is: TPX2 (targeting protein for Xklp2) protein family . LENGTH=367
Cp4.1LG01g07610.1	AT2G01410.1 ***- NHL domain-containing protein LENGTH=387 IPR011042 (Six-bladed beta-propeller, TolB-like)
Cp4.1LG01g07780.1	AT5G67280.1 *-** receptor-like kinase LENGTH=751 IPR001611 (Leucine-rich repeat), IPR011009 (Protein kinase-like domain), IPR013210 (Leucine-rich repeat-containing N-terminal, type 2), IPR025875 (Leucine rich repeat 4) GO:0004672 (protein kinase activity), GO:0005515 (protein binding), GO:0005524 (ATP binding), GO:0006468 (protein phosphorylation), GO:0016772 (transferase activity, transferring p…
Cp4.1LG01g07890.1	AT1G31050.1 *-*- basic helix-loop-helix (bHLH) DNA-binding superfamily protein LENGTH=434 IPR011598 (Myc-type, basic helix-loop-helix (bHLH) domain) GO:0046983 (protein dimerization activity)
Cp4.1LG01g07920.1	sp|P62312|LSM6_HUMAN ***- U6 snRNA-associated Sm-like protein LSm6 IPR010920 (Like-Sm (LSM) domain), IPR016487 (Sm-like protein Lsm6/SmF) GO:0000398 (mRNA splicing, via spliceosome), GO:0005732 (small nucleolar ribonucleoprotein complex)
Cp4.1LG01g07960.1	sp|Q58657|IF2G_METJA ***- Translation initiation factor 2 subunit gamma IPR009000 (Translation protein, beta-barrel domain), IPR009001 (Translation elongation factor EF1A/initiation factor IF2gamma, C-terminal), IPR027417 (P-loop containing nucleoside triphosphate hydrolase) GO:0003924 (GTPase activity), GO:0005525 (GTP binding)
Cp4.1LG01g07970.1	Unknown protein
Cp4.1LG01g08170.1	AT5G54690.1 **** galacturonosyltransferase 12 LENGTH=535 IPR002495 (Glycosyl transferase, family 8), IPR029044 (Nucleotide-diphospho-sugar transferases) GO:0016757 (transferase activity, transferring glycosyl groups), GO:0047262 (polygalacturonate 4-alpha-galacturonosyltransferase activity)
Cp4.1LG01g08230.1	ref|XP_007020860.1| ***- AT hook motif-containing protein, putative [Theobroma cacao] gb|EOY12385.1| AT hook motif-containing protein, putative [Theobroma cacao]
Cp4.1LG01g08250.1	sp|P40998|THI4_SCHPO **** Thiamine thiazole synthase IPR002922 (Thiazole biosynthetic enzyme Thi4 family) GO:0006950 (response to stress), GO:0009228 (thiamine biosynthetic process)
Cp4.1LG01g08260.1	Unknown protein
Cp4.1LG01g08270.1	sp|P27489|CB23_SOLLC ***- Chlorophyll a-b binding protein 13, chloroplastic IPR022796 (Chlorophyll A-B binding protein), IPR023329 (Chlorophyll a/b binding protein domain) GO:0009765 (photosynthesis, light harvesting), GO:0016020 (membrane)
Cp4.1LG01g08280.1	Unknown proteinIPR022251 (Protein of unknown function wound-induced)
Cp4.1LG01g08420.1	sp|Q41931|ACCO2_ARATH ***- 1-aminocyclopropane-1-carboxylate oxidase 2 IPR005123 (Oxoglutarate/iron-dependent dioxygenase), IPR026992 (Non-haem dioxygenase N-terminal domain), IPR027443 (Isopenicillin N synthase-like) GO:0016491 (oxidoreductase activity), GO:0016706 (oxidoreductase activity, acting on paired donors, with incorporation or reduction of molecular oxygen, 2-oxoglutarate as one donor,…
Cp4.1LG01g08510.1	ref|XP_002526449.1| ***- conserved hypothetical protein [Ricinus communis] gb|EEF35944.1| conserved hypothetical protein [Ricinus communis]
Cp4.1LG01g08560.1	Unknown proteinIPR013083 (Zinc finger, RING/FYVE/PHD-type) GO:0005515 (protein binding), GO:0008270 (zinc ion binding)
Cp4.1LG01g08600.1	sp|A1VNK3|KDSB_POLNA *-** 3-deoxy-manno-octulosonate cytidylyltransferase IPR003329 (Acylneuraminate cytidylyltransferase), IPR029044 (Nucleotide-diphospho-sugar transferases) GO:0005737 (cytoplasm), GO:0008690 (3-deoxy-manno-octulosonate cytidylyltransferase activity)
Cp4.1LG01g08680.1	AT5G63700.1 **** zinc ion binding;DNA binding LENGTH=602 IPR003121 (SWIB/MDM2 domain), IPR003169 (GYF domain), IPR004343 (Plus-3), IPR013083 (Zinc finger, RING/FYVE/PHD-type) GO:0003677 (DNA binding), GO:0005515 (protein binding), GO:0005634 (nucleus), GO:0006352 (DNA-templated transcription, initiation), GO:0008270 (zinc ion binding), GO:0016570 (histone modification)
Cp4.1LG01g08750.1	AT2G02450.2 *-*- NAC domain containing protein 35 LENGTH=414 IPR003441 (NAC domain) GO:0003677 (DNA binding), GO:0006355 (regulation of transcription, DNA-templated)
Cp4.1LG01g08760.1	AT2G02400.1 **** NAD(P)-binding Rossmann-fold superfamily protein LENGTH=318 IPR001509 (NAD-dependent epimerase/dehydratase, N-terminal domain), IPR016040 (NAD(P)-binding domain) GO:0003824 (catalytic activity), GO:0050662 (coenzyme binding)
Cp4.1LG01g08820.1	gb|AES64673.2| ***- SNARE associated family protein [Medicago truncatula] IPR020846 (Major facilitator superfamily domain)
Cp4.1LG01g08850.1	AT5G49810.1 **** methionine S-methyltransferase LENGTH=1071 IPR015424 (Pyridoxal phosphate-dependent transferase), IPR025779 (Methionine S-methyltransferase), IPR029063 (S-adenosyl-L-methionine-dependent methyltransferase) GO:0003824 (catalytic activity), GO:0008168 (methyltransferase activity), GO:0009058 (biosynthetic process), GO:0030170 (pyridoxal phosphate binding)
Cp4.1LG01g08890.1	AT5G65530.1 **** Protein kinase superfamily protein LENGTH=456 IPR011009 (Protein kinase-like domain) GO:0004672 (protein kinase activity), GO:0005524 (ATP binding), GO:0006468 (protein phosphorylation), GO:0016772 (transferase activity, transferring phosphorus-containing groups)
Cp4.1LG01g08940.1	Unknown proteinIPR011993 (Pleckstrin homology-like domain)
Cp4.1LG01g09060.1	sp|Q9T070|COX6A_ARATH **** Cytochrome c oxidase subunit 6a, mitochondrial IPR001349 (Cytochrome c oxidase, subunit VIa) GO:0004129 (cytochrome-c oxidase activity), GO:0005743 (mitochondrial inner membrane), GO:0005751 (mitochondrial respiratory chain complex IV)
Cp4.1LG01g09120.1	sp|Q8LDD3|CUT1D_ARATH *-*- Protein CURVATURE THYLAKOID 1D, chloroplastic IPR025564 (Cyanobacterial aminoacyl-tRNA synthetase, CAAD domain)
Cp4.1LG01g09180.1	AT4G39900.1 ***- unknown protein; Has 30201 Blast hits to 17322 proteins in 780 species: Archae - 12; Bacteria - 1396; Metazoa - 17338; Fungi - 3422; Plants - 5037; Viruses - 0; Other Eukaryotes - 2996 (source: NCBI BLink). LENGTH=245
Cp4.1LG01g09200.1	AT5G10250.1 ***- Phototropic-responsive NPH3 family protein LENGTH=607 IPR011333 (BTB/POZ fold), IPR027356 (NPH3 domain), IPR029959 (Root phototropism protein 3-like) GO:0005515 (protein binding), GO:0016567 (protein ubiquitination)
Cp4.1LG01g09210.1	sp|Q8LAM0|UBP4_ARATH **** Ubiquitin carboxyl-terminal hydrolase 4 IPR028889 (Ubiquitin specific protease domain) GO:0006511 (ubiquitin-dependent protein catabolic process), GO:0036459 (ubiquitinyl hydrolase activity)
Cp4.1LG01g09230.1	AT5G65220.1 ***- Ribosomal L29 family protein LENGTH=173 IPR001854 (Ribosomal protein L29) GO:0003735 (structural constituent of ribosome), GO:0005622 (intracellular), GO:0005840 (ribosome), GO:0006412 (translation)
Cp4.1LG01g09340.1	sp|Q84JR9|TTL4_ARATH ***- TPR repeat-containing thioredoxin TTL4 IPR011990 (Tetratricopeptide-like helical domain) GO:0005515 (protein binding)
Cp4.1LG01g09350.1	AT5G10120.1 ***- Ethylene insensitive 3 family protein LENGTH=471 IPR023278 (Ethylene insensitive 3-like protein, DNA-binding domain) GO:0003700 (sequence-specific DNA binding transcription factor activity), GO:0005634 (nucleus)
Cp4.1LG01g09370.1	sp|Q39T45|FABZ_GEOMG ***- 3-hydroxyacyl-[acyl-carrier-protein] dehydratase FabZ IPR010084 (Beta-hydroxyacyl-(acyl-carrier-protein) dehydratase FabZ), IPR029069 (HotDog domain) GO:0005737 (cytoplasm), GO:0006633 (fatty acid biosynthetic process), GO:0016836 (hydro-lyase activity)
Cp4.1LG01g09410.1	ref|XP_002531664.1| *-*- conserved hypothetical protein [Ricinus communis] gb|EEF30708.1| conserved hypothetical protein [Ricinus communis]
Cp4.1LG01g09420.1	AT4G39790.1 ***- Protein of unknown function (DUF630 and DUF632) LENGTH=657 IPR006867 (Domain of unknown function DUF632), IPR006868 (Domain of unknown function DUF630)
Cp4.1LG01g09470.1	sp|Q92541|RTF1_HUMAN *-*- RNA polymerase-associated protein RTF1 homolog IPR004343 (Plus-3) GO:0003677 (DNA binding), GO:0005634 (nucleus), GO:0006352 (DNA-templated transcription, initiation), GO:0016570 (histone modification)
Cp4.1LG01g09510.1	sp|P14232|TGA1A_TOBAC **** TGACG-sequence-specific DNA-binding protein TGA-1A IPR004827 (Basic-leucine zipper domain), IPR025422 (Transcription factor TGA like domain) GO:0003700 (sequence-specific DNA binding transcription factor activity), GO:0006351 (transcription, DNA-templated), GO:0006355 (regulation of transcription, DNA-templated), GO:0043565 (sequence-specific DNA binding)
Cp4.1LG01g09520.1	sp|Q9NQG5|RPR1B_HUMAN *-*- Regulation of nuclear pre-mRNA domain-containing protein 1B IPR006569 (CID domain), IPR008942 (ENTH/VHS)
Cp4.1LG01g09560.1	sp|Q8R5L3|VPS39_MOUSE ***- Vam6/Vps39-like protein IPR000547 (Clathrin, heavy chain/VPS, 7-fold repeat), IPR001180 (Citron-like), IPR017986 (WD40-repeat-containing domain), IPR019452 (Vacuolar sorting protein 39/Transforming growth factor beta receptor-associated domain 1), IPR019453 (Vacuolar sorting protein 39/Transforming growth factor beta receptor-associated domain 2) GO:0005515 (protein bin…
Cp4.1LG01g09660.1	AT3G54390.1 ***- sequence-specific DNA binding transcription factors LENGTH=296
Cp4.1LG01g09670.1	AT5G07030.1 ***- Eukaryotic aspartyl protease family protein LENGTH=455 IPR001461 (Aspartic peptidase), IPR021109 (Aspartic peptidase domain) GO:0004190 (aspartic-type endopeptidase activity), GO:0006508 (proteolysis)
Cp4.1LG01g09690.1	AT3G12270.1 **** protein arginine methyltransferase 3 LENGTH=601 IPR007087 (Zinc finger, C2H2), IPR025799 (Protein arginine N-methyltransferase), IPR029063 (S-adenosyl-L-methionine-dependent methyltransferase) GO:0006479 (protein methylation), GO:0008168 (methyltransferase activity), GO:0046872 (metal ion binding)
Cp4.1LG01g09750.1	AT3G12280.1 ***- retinoblastoma-related 1 LENGTH=1013 IPR024599 (Retinoblastoma-associated protein, N-terminal), IPR028309 (Retinoblastoma protein family) GO:0005634 (nucleus), GO:0006351 (transcription, DNA-templated), GO:0006357 (regulation of transcription from RNA polymerase II promoter), GO:0007049 (cell cycle), GO:0051726 (regulation of cell cycle)
Cp4.1LG01g09800.1	ref|XP_007010775.1| ***- Cytochrome P450 superfamily protein, putative isoform 1 [Theobroma cacao] gb|EOY19585.1| Cytochrome P450 superfamily protein, putative isoform 1 [Theobroma cacao] IPR001128 (Cytochrome P450) GO:0005506 (iron ion binding), GO:0016705 (oxidoreductase activity, acting on paired donors, with incorporation or reduction of molecular oxygen), GO:0020037 (heme binding), GO:005511…
Cp4.1LG01g09850.1	sp|Q8DEM1|CARA_VIBVU **** Carbamoyl-phosphate synthase small chain IPR006274 (Carbamoyl-phosphate synthase, small subunit), IPR029062 (Class I glutamine amidotransferase-like) GO:0004088 (carbamoyl-phosphate synthase (glutamine-hydrolyzing) activity), GO:0006207 ('de novo' pyrimidine nucleobase biosynthetic process), GO:0006541 (glutamine metabolic process)
Cp4.1LG01g09920.1	AT3G12400.1 ***- Ubiquitin-conjugating enzyme/RWD-like protein LENGTH=398 IPR016135 (Ubiquitin-conjugating enzyme/RWD-like), IPR017916 (Steadiness box) GO:0006464 (cellular protein modification process), GO:0015031 (protein transport)
Cp4.1LG01g09950.1	AT5G23440.1 *-*- ferredoxin/thioredoxin reductase subunit A (variable subunit) 1 LENGTH=182 IPR003698 (Lipoyl synthase), IPR008990 (Electron transport accessory protein-like domain) GO:0009107 (lipoate biosynthetic process), GO:0015979 (photosynthesis), GO:0016992 (lipoate synthase activity), GO:0051539 (4 iron, 4 sulfur cluster binding)
Cp4.1LG01g09960.1	AT3G24240.1 *-*- Leucine-rich repeat receptor-like protein kinase family protein LENGTH=1141 IPR001611 (Leucine-rich repeat), IPR003591 (Leucine-rich repeat, typical subtype), IPR013210 (Leucine-rich repeat-containing N-terminal, type 2), IPR025875 (Leucine rich repeat 4) GO:0005515 (protein binding)
Cp4.1LG01g09970.1	sp|Q9LRB0|LCBK1_ARATH **** Sphingoid long-chain bases kinase 1 IPR001206 (Diacylglycerol kinase, catalytic domain), IPR016064 (NAD kinase/diacylglycerol kinase-like domain) GO:0016301 (kinase activity)
Cp4.1LG01g10010.1	AT3G54360.1 **** zinc ion binding LENGTH=405 IPR011990 (Tetratricopeptide-like helical domain), IPR013083 (Zinc finger, RING/FYVE/PHD-type) GO:0005515 (protein binding), GO:0008270 (zinc ion binding)
Cp4.1LG01g10030.1	sp|Q9U9A3|PPP6_DICDI ***- Serine/threonine-protein phosphatase 6 catalytic subunit IPR029052 (Metallo-dependent phosphatase-like) GO:0016787 (hydrolase activity)
Cp4.1LG01g10200.1	sp|Q9LT17|BBR_ARATH ***- E3 ubiquitin ligase BIG BROTHER-related IPR013083 (Zinc finger, RING/FYVE/PHD-type) GO:0005515 (protein binding), GO:0008270 (zinc ion binding)
Cp4.1LG01g10260.1	sp|Q9FPS3|UBP24_ARATH **** Ubiquitin carboxyl-terminal hydrolase 24 IPR028889 (Ubiquitin specific protease domain) GO:0006511 (ubiquitin-dependent protein catabolic process), GO:0036459 (ubiquitinyl hydrolase activity)
Cp4.1LG01g10290.1	sp|Q9H0Z9|RBM38_HUMAN *-** RNA-binding protein 38 IPR012677 (Nucleotide-binding alpha-beta plait domain) GO:0000166 (nucleotide binding), GO:0003676 (nucleic acid binding)
Cp4.1LG01g10300.1	sp|Q0JHZ2|C3H11_ORYSJ ***- Zinc finger CCCH domain-containing protein 11 IPR000571 (Zinc finger, CCCH-type) GO:0046872 (metal ion binding)
Cp4.1LG01g10440.1	ref|XP_007009613.1| ***- SAC3/GANP/Nin1/mts3/eIF-3 p25 family isoform 2 [Theobroma cacao] gb|EOY18423.1| SAC3/GANP/Nin1/mts3/eIF-3 p25 family isoform 2 [Theobroma cacao] IPR005062 (SAC3/GANP/Nin1/mts3/eIF-3 p25)
Cp4.1LG01g10460.1	sp|A0JN52|SF3B3_BOVIN ***- Splicing factor 3B subunit 3 IPR004871 (Cleavage/polyadenylation specificity factor, A subunit, C-terminal), IPR015943 (WD40/YVTN repeat-like-containing domain) GO:0003676 (nucleic acid binding), GO:0005515 (protein binding), GO:0005634 (nucleus)
Cp4.1LG01g10500.1	ref|XP_007009622.1| **** RNA-binding family protein with retrovirus zinc finger-like domain isoform 3 [Theobroma cacao] gb|EOY18432.1| RNA-binding family protein with retrovirus zinc finger-like domain isoform 3 [Theobroma cacao] IPR001878 (Zinc finger, CCHC-type), IPR012677 (Nucleotide-binding alpha-beta plait domain) GO:0000166 (nucleotide binding), GO:0003676 (nucleic acid binding), GO:0008270…
Cp4.1LG01g10510.1	AT3G12620.1 **** Protein phosphatase 2C family protein LENGTH=385 IPR001932 (PPM-type phosphatase domain), IPR015655 (Protein phosphatase 2C) GO:0003824 (catalytic activity), GO:0004722 (protein serine/threonine phosphatase activity), GO:0006470 (protein dephosphorylation)
Cp4.1LG01g10540.1	AT5G13660.2 ***- unknown protein; FUNCTIONS IN: molecular_function unknown; INVOLVED IN: biological_process unknown; LOCATED IN: cellular_component unknown; BEST Arabidopsis thaliana protein match is: unknown protein . LENGTH=537 IPR011049 (Serralysin-like metalloprotease, C-terminal)
Cp4.1LG01g10570.1	AT1G75270.1 ***- dehydroascorbate reductase 2 LENGTH=213 IPR010987 (Glutathione S-transferase, C-terminal-like), IPR012336 (Thioredoxin-like fold) GO:0005515 (protein binding)
Cp4.1LG01g10580.1	ref|XP_006378735.1| *-*- RNA recognition motif-containing family protein [Populus trichocarpa] gb|ERP56532.1| RNA recognition motif-containing family protein [Populus trichocarpa] IPR001878 (Zinc finger, CCHC-type), IPR012677 (Nucleotide-binding alpha-beta plait domain) GO:0000166 (nucleotide binding), GO:0003676 (nucleic acid binding), GO:0008270 (zinc ion binding)
Cp4.1LG01g10720.1	sp|B9SR15|CSPL4_RICCO ***- CASP-like protein 4C1 IPR006459 (Casparian strip membrane protein), IPR006702 (Domain of unknown function DUF588)
Cp4.1LG01g10750.1	sp|Q13367|AP3B2_HUMAN *-** AP-3 complex subunit beta-2 IPR002553 (Clathrin/coatomer adaptor, adaptin-like, N-terminal), IPR016024 (Armadillo-type fold), IPR026739 (AP complex subunit beta), IPR029390 (AP-3 complex subunit beta, C-terminal domain) GO:0005488 (binding), GO:0006886 (intracellular protein transport), GO:0016192 (vesicle-mediated transport), GO:0030117 (membrane coat), GO:0030123 (AP-…
Cp4.1LG01g10860.1	AT5G06080.1 *-*- LOB domain-containing protein 33 LENGTH=177 IPR004883 (Lateral organ boundaries, LOB)
Cp4.1LG01g10890.1	AT2G39830.1 ***- DA1-related protein 2 LENGTH=528 IPR001781 (Zinc finger, LIM-type), IPR022087 (Protein DA1-like) GO:0008270 (zinc ion binding)
Cp4.1LG01g11020.1	AT3G11280.1 ***- Duplicated homeodomain-like superfamily protein LENGTH=263 IPR009057 (Homeodomain-like) GO:0003677 (DNA binding), GO:0003682 (chromatin binding)
Cp4.1LG01g11060.1	sp|Q9FFK1|SYP31_ARATH ***- Syntaxin-31 IPR010989 (t-SNARE) GO:0005484 (SNAP receptor activity), GO:0005515 (protein binding), GO:0006886 (intracellular protein transport), GO:0016020 (membrane), GO:0016192 (vesicle-mediated transport)
Cp4.1LG01g11070.1	sp|B3E2M3|F16PA_GEOLS **** Fructose-1,6-bisphosphatase class 1 IPR000146 (Fructose-1,6-bisphosphatase class 1/Sedoheputulose-1,7-bisphosphatase) GO:0005975 (carbohydrate metabolic process), GO:0042132 (fructose 1,6-bisphosphate 1-phosphatase activity), GO:0042578 (phosphoric ester hydrolase activity)
Cp4.1LG01g11110.1	sp|O04197|COI1_ARATH ***- Coronatine-insensitive protein 1 IPR001810 (F-box domain) GO:0005515 (protein binding)
Cp4.1LG01g11160.1	sp|P44797|PUR8_HAEIN **** Adenylosuccinate lyase IPR000362 (Fumarate lyase family), IPR008948 (L-Aspartase-like), IPR024083 (Fumarase/histidase, N-terminal) GO:0003824 (catalytic activity), GO:0004018 (N6-(1,2-dicarboxyethyl)AMP AMP-lyase (fumarate-forming) activity), GO:0006188 (IMP biosynthetic process), GO:0009152 (purine ribonucleotide biosynthetic process)
Cp4.1LG01g11210.1	AT2G39970.1 ***- Mitochondrial substrate carrier family protein LENGTH=331 IPR018108 (Mitochondrial substrate/solute carrier), IPR023395 (Mitochondrial carrier domain)
Cp4.1LG01g11220.1	AT2G39960.1 **** Microsomal signal peptidase 25 kDa subunit (SPC25) LENGTH=192 IPR009582 (Signal peptidase complex subunit 2) GO:0005787 (signal peptidase complex), GO:0006465 (signal peptide processing), GO:0008233 (peptidase activity), GO:0016021 (integral component of membrane)
Cp4.1LG01g11240.1	sp|O80443|GDL46_ARATH ***- GDSL esterase/lipase IPR013830 (SGNH hydrolase-type esterase domain) GO:0016788 (hydrolase activity, acting on ester bonds)
Cp4.1LG01g11280.1	ref|XP_002533647.1| *-*- conserved hypothetical protein [Ricinus communis] gb|EEF28735.1| conserved hypothetical protein [Ricinus communis] IPR009741 (Protein of unknown function DUF1313)
Cp4.1LG01g11300.1	sp|Q42527|PAI2_ARATH **** N-(5'-phosphoribosyl)anthranilate isomerase 2, chloroplastic IPR013785 (Aldolase-type TIM barrel) GO:0003824 (catalytic activity), GO:0004640 (phosphoribosylanthranilate isomerase activity), GO:0006568 (tryptophan metabolic process), GO:0008152 (metabolic process)
Cp4.1LG01g11350.1	AT5G05680.1 ***- nuclear pore complex protein-related LENGTH=810 IPR019321 (Nucleoporin Nup88)
Cp4.1LG01g11360.1	AT5G05580.1 ***- fatty acid desaturase 8 LENGTH=435 IPR005804 (Fatty acid desaturase, type 1), IPR021863 (Protein of unknown function DUF3474) GO:0006629 (lipid metabolic process), GO:0016717 (oxidoreductase activity, acting on paired donors, with oxidation of a pair of donors resulting in the reduction of molecular oxygen to two molecules of water), GO:0055114 (oxidation-reduction process)
Cp4.1LG01g11430.1	AT2G40320.1 ***- TRICHOME BIREFRINGENCE-LIKE 33 LENGTH=425 IPR025846 (PMR5 N-terminal domain), IPR026057 (PC-Esterase)
Cp4.1LG01g11470.1	AT2G40300.1 ***- ferritin 4 LENGTH=259 IPR001519 (Ferritin), IPR008331 (Ferritin/DPS protein domain), IPR009078 (Ferritin-like superfamily) GO:0006826 (iron ion transport), GO:0006879 (cellular iron ion homeostasis), GO:0008199 (ferric iron binding)
Cp4.1LG01g11480.1	AT2G40290.1 **** Eukaryotic translation initiation factor 2 subunit 1 LENGTH=344 IPR011488 (Translation initiation factor 2, alpha subunit), IPR012340 (Nucleic acid-binding, OB-fold), IPR024054 (Translation initiation factor 2, alpha subunit, middle domain), IPR024055 (Translation initiation factor 2, alpha subunit, C-terminal) GO:0003676 (nucleic acid binding), GO:0003723 (RNA binding), GO:00037…
Cp4.1LG01g11800.1	AT1G24300.1 *-*- GYF domain-containing protein LENGTH=1495 IPR003169 (GYF domain) GO:0005515 (protein binding)
Cp4.1LG01g11880.1	gb|ADZ73426.1| *-*- B-zip transcription factor [Vitis pseudoreticulata] IPR012458 (Protein of unknown function DUF1664)
Cp4.1LG01g11930.1	AT5G30495.2 ***- Fcf2 pre-rRNA processing protein LENGTH=196 IPR014810 (Fcf2 pre-rRNA processing)
Cp4.1LG01g12040.1	emb|CDY16170.1| ***- BnaA09g29040D [Brassica napus] IPR013087 (Zinc finger C2H2-type/integrase DNA-binding domain) GO:0003676 (nucleic acid binding), GO:0046872 (metal ion binding)
Cp4.1LG01g12050.1	AT1G26470.1 **** FUNCTIONS IN: molecular_function unknown; INVOLVED IN: regulation of transcription; LOCATED IN: nucleus, H4/H2A histone acetyltransferase complex; EXPRESSED IN: 23 plant structures; EXPRESSED DURING: 15 growth stages; IPR012423 (Chromatin modification-related protein Eaf7/MRGBP) GO:0005634 (nucleus), GO:0006355 (regulation of transcription, DNA-templated), GO:0043189 (H4/H2A hist…
Cp4.1LG01g12060.1	Unknown protein
Cp4.1LG01g12110.1	sp|Q9ZPR1|CD48B_ARATH ***- Cell division control protein 48 homolog B IPR003959 (ATPase, AAA-type, core), IPR027417 (P-loop containing nucleoside triphosphate hydrolase) GO:0005524 (ATP binding)
Cp4.1LG01g12140.1	Unknown protein
Cp4.1LG01g12160.1	AT2G03340.1 **** WRKY DNA-binding protein 3 LENGTH=513 IPR003657 (DNA-binding WRKY) GO:0003700 (sequence-specific DNA binding transcription factor activity), GO:0006355 (regulation of transcription, DNA-templated), GO:0043565 (sequence-specific DNA binding)
Cp4.1LG01g12190.1	AT1G14020.1 ***- O-fucosyltransferase family protein LENGTH=499 IPR011992 (EF-hand domain pair), IPR019378 (GDP-fucose protein O-fucosyltransferase)
Cp4.1LG01g12210.1	AT3G61960.1 *-** Protein kinase superfamily protein LENGTH=626 IPR011009 (Protein kinase-like domain), IPR020683 (Ankyrin repeat-containing domain) GO:0004672 (protein kinase activity), GO:0005515 (protein binding), GO:0005524 (ATP binding), GO:0006468 (protein phosphorylation), GO:0016772 (transferase activity, transferring phosphorus-containing groups)
Cp4.1LG01g12220.1	AT2G03350.1 *-*- Protein of unknown function, DUF538 LENGTH=179 IPR005527 (Septum formation topological specificity factor MinE), IPR007493 (Protein of unknown function DUF538) GO:0032955 (regulation of barrier septum assembly), GO:0051301 (cell division)
Cp4.1LG01g12270.1	AT1G69420.2 **** DHHC-type zinc finger family protein LENGTH=596 IPR001594 (Zinc finger, DHHC-type, palmitoyltransferase) GO:0008270 (zinc ion binding)
Cp4.1LG01g12280.1	AT1G69430.1 *-*- unknown protein; BEST Arabidopsis thaliana protein match is: unknown protein . LENGTH=350
Cp4.1LG01g12300.1	AT1G69440.1 ***- Argonaute family protein LENGTH=990 IPR003100 (PAZ domain), IPR012337 (Ribonuclease H-like domain), IPR014811 (Domain of unknown function DUF1785) GO:0003676 (nucleic acid binding), GO:0005515 (protein binding)
Cp4.1LG01g12330.1	AT1G14060.1 *-*- GCK domain-containing protein LENGTH=179 IPR012891 (GCK)
Cp4.1LG01g12510.1	AT1G14270.1 ***- CAAX amino terminal protease family protein LENGTH=353 IPR003675 (CAAX amino terminal protease) GO:0016020 (membrane)
Cp4.1LG01g12560.1	Unknown protein
Cp4.1LG01g12580.1	sp|P52551|MYBB_XENLA *-*- Myb-related protein B IPR009057 (Homeodomain-like) GO:0003677 (DNA binding), GO:0003682 (chromatin binding)
Cp4.1LG01g12590.1	ref|XP_007046210.1| ***- GRIP and coiled-coil domain-containing protein 2, putative isoform 1 [Theobroma cacao] gb|EOY02042.1| GRIP and coiled-coil domain-containing protein 2, putative isoform 1 [Theobroma cacao] IPR012458 (Protein of unknown function DUF1664)
Cp4.1LG01g12630.1	sp|Q84M94|FBK15_ARATH ***- F-box/kelch-repeat protein IPR015916 (Galactose oxidase, beta-propeller) GO:0005515 (protein binding)
Cp4.1LG01g12660.1	sp|Q9CAR3|KINGL_ARATH ***- SNF1-related protein kinase regulatory subunit gamma-1-like IPR000644 (CBS domain)
Cp4.1LG01g12750.1	AT1G51870.1 *-** protein kinase family protein LENGTH=837 IPR011009 (Protein kinase-like domain), IPR013320 (Concanavalin A-like lectin/glucanase domain) GO:0004672 (protein kinase activity), GO:0005524 (ATP binding), GO:0006468 (protein phosphorylation), GO:0016772 (transferase activity, transferring phosphorus-containing groups)
Cp4.1LG01g12820.1	AT1G27090.1 ***- glycine-rich protein LENGTH=420
Cp4.1LG01g12840.1	ref|XP_002520154.1| ***- conserved hypothetical protein [Ricinus communis] gb|EEF42209.1| conserved hypothetical protein [Ricinus communis] IPR013783 (Immunoglobulin-like fold), IPR014756 (Immunoglobulin E-set)
Cp4.1LG01g12850.1	AT1G69980.1 ***- unknown protein; LOCATED IN: endomembrane system; EXPRESSED IN: 24 plant structures; EXPRESSED DURING: 15 growth stages; Has 30 Blast hits to 30 proteins in 12 species: Archae - 0; Bacteria - 0; Metazoa - 0; Fungi - 0; Plants - 30; Viruses - 0; Other Eukaryotes - 0 (source: NCBI BLink). LENGTH=205
Cp4.1LG01g12890.1	AT1G59650.1 ***- Protein of unknown function (DUF1336) LENGTH=492 IPR009769 (Domain of unknown function DUF1336)
Cp4.1LG01g12930.1	AT1G24040.1 ***- Acyl-CoA N-acyltransferases (NAT) superfamily protein LENGTH=319 IPR016181 (Acyl-CoA N-acyltransferase) GO:0008080 (N-acetyltransferase activity)
Cp4.1LG01g12940.1	AT1G70100.3 ***- unknown protein; BEST Arabidopsis thaliana protein match is: unknown protein . LENGTH=504
Cp4.1LG01g12950.1	ref|XP_007044464.1| **** Glucosyl transferase family 8 [Theobroma cacao] gb|EOY00296.1| Glucosyl transferase family 8 [Theobroma cacao] IPR002495 (Glycosyl transferase, family 8), IPR029044 (Nucleotide-diphospho-sugar transferases) GO:0016757 (transferase activity, transferring glycosyl groups)
Cp4.1LG01g12970.1	AT1G59840.1 ***- cofactor assembly of complex C LENGTH=297 IPR021325 (Protein of unknown function DUF2930)
Cp4.1LG01g13080.1	sp|B9S2H4|Y232_RICCO ***- UPF0392 protein RCOM_0530710 IPR008166 (Domain of unknown function DUF23), IPR029044 (Nucleotide-diphospho-sugar transferases)
Cp4.1LG01g13100.1	AT1G24050.1 ***- RNA-processing, Lsm domain LENGTH=188 IPR019181 (Anticodon-binding domain)
Cp4.1LG01g13110.1	AT1G70260.1 **** nodulin MtN21 /EamA-like transporter family protein LENGTH=375 IPR030184 (WAT1-related protein) GO:0016021 (integral component of membrane), GO:0022857 (transmembrane transporter activity)
Cp4.1LG01g13150.1	AT1G60060.1 ***- Serine/threonine-protein kinase WNK (With No Lysine)-related LENGTH=386 IPR025610 (Transcription factor MYC/MYB N-terminal)
Cp4.1LG01g13160.1	AT1G68850.1 *-** Peroxidase superfamily protein LENGTH=336 IPR010255 (Haem peroxidase) GO:0004601 (peroxidase activity), GO:0006979 (response to oxidative stress), GO:0020037 (heme binding), GO:0055114 (oxidation-reduction process)
Cp4.1LG01g13220.1	AT1G26220.1 ***- Acyl-CoA N-acyltransferases (NAT) superfamily protein LENGTH=197 IPR016181 (Acyl-CoA N-acyltransferase) GO:0008080 (N-acetyltransferase activity)
Cp4.1LG01g13290.1	AT3G25600.1 **** Calcium-binding EF-hand family protein LENGTH=161 IPR011992 (EF-hand domain pair) GO:0005509 (calcium ion binding)
Cp4.1LG01g13300.1	sp|Q9FZ70|FDL1_ARATH ***- F-box/FBD/LRR-repeat protein IPR001810 (F-box domain), IPR006566 (FBD domain) GO:0005515 (protein binding)
Cp4.1LG01g13400.1	AT3G25670.1 ***- Leucine-rich repeat (LRR) family protein LENGTH=475 IPR001611 (Leucine-rich repeat) GO:0005515 (protein binding)
Cp4.1LG01g13450.1	AT4G39670.1 **** Glycolipid transfer protein (GLTP) family protein LENGTH=229 IPR014830 (Glycolipid transfer protein domain) GO:0005737 (cytoplasm), GO:0017089 (glycolipid transporter activity), GO:0046836 (glycolipid transport), GO:0051861 (glycolipid binding)
Cp4.1LG01g13470.1	AT3G25840.1 *-** Protein kinase superfamily protein LENGTH=935 IPR011009 (Protein kinase-like domain) GO:0004672 (protein kinase activity), GO:0005524 (ATP binding), GO:0006468 (protein phosphorylation), GO:0016772 (transferase activity, transferring phosphorus-containing groups)
Cp4.1LG01g13520.1	sp|Q38950|2AAB_ARATH ***- Serine/threonine-protein phosphatase 2A 65 kDa regulatory subunit A beta isoform IPR016024 (Armadillo-type fold) GO:0005488 (binding)
Cp4.1LG01g13530.1	sp|Q5EA37|CC130_BOVIN ***- Coiled-coil domain-containing protein 130 IPR007590 (CWC16 protein)
Cp4.1LG01g13570.1	AT1G25500.2 ***- Plasma-membrane choline transporter family protein LENGTH=488 IPR007603 (Choline transporter-like)
Cp4.1LG01g13630.1	sp|P08474|RBS_CUCSA ***- Ribulose bisphosphate carboxylase small chain, chloroplastic IPR000894 (Ribulose bisphosphate carboxylase small chain, domain), IPR024680 (Ribulose-1,5-bisphosphate carboxylase small subunit, N-terminal), IPR024681 (Ribulose bisphosphate carboxylase, small chain)
Cp4.1LG01g13710.1	ref|XP_007046313.1| ***- NAC domain protein, IPR003441 (NAC domain) GO:0003677 (DNA binding), GO:0006355 (regulation of transcription, DNA-templated)
Cp4.1LG01g13780.1	AT5G40780.1 ***- lysine histidine transporter 1 LENGTH=446 IPR013057 (Amino acid transporter, transmembrane domain)
Cp4.1LG01g13790.1	AT1G25540.1 ***- phytochrome and flowering time regulatory protein (PFT1) LENGTH=836 IPR021419 (Mediator complex, subunit Med25, von Willebrand factor type A)
Cp4.1LG01g13860.1	AT1G49540.2 *-*- elongator protein 2 LENGTH=840
Cp4.1LG01g13870.1	sp|Q8RYC6|IAA32_ARATH ***- Auxin-responsive protein IAA32 IPR003311 (AUX/IAA protein) GO:0005634 (nucleus), GO:0006355 (regulation of transcription, DNA-templated), GO:0046983 (protein dimerization activity)
Cp4.1LG01g13920.1	AT2G01190.1 ***- Octicosapeptide/Phox/Bem1p family protein LENGTH=720 IPR000270 (PB1 domain) GO:0005515 (protein binding)
Cp4.1LG01g13960.1	AT1G15140.1 **** FAD/NAD(P)-binding oxidoreductase LENGTH=295 IPR001221 (Phenol hydroxylase reductase) GO:0016491 (oxidoreductase activity), GO:0055114 (oxidation-reduction process)
Cp4.1LG01g13970.1	sp|Q9ZU40|QSOX2_ARATH **** Sulfhydryl oxidase 2 IPR012336 (Thioredoxin-like fold), IPR017905 (ERV/ALR sulfhydryl oxidase domain) GO:0016972 (thiol oxidase activity), GO:0045454 (cell redox homeostasis), GO:0055114 (oxidation-reduction process)
Cp4.1LG01g14000.1	AT1G71110.1 ***- unknown protein; FUNCTIONS IN: molecular_function unknown; INVOLVED IN: biological_process unknown; LOCATED IN: endomembrane system; BEST Arabidopsis thaliana protein match is: unknown protein . LENGTH=557
Cp4.1LG01g14060.1	Unknown protein
Cp4.1LG01g14120.1	sp|Q54MH6|RBBE_DICDI **** Retinoblastoma-binding-like protein E IPR015943 (WD40/YVTN repeat-like-containing domain) GO:0005515 (protein binding)
Cp4.1LG01g14130.1	sp|P53763|URIC_PHAVU ***- Uricase-2 IPR002042 (Uricase)
Cp4.1LG01g14300.1	sp|O82089|CCH_ARATH **** Copper transport protein CCH IPR006121 (Heavy metal-associated domain, HMA) GO:0030001 (metal ion transport), GO:0046872 (metal ion binding)
Cp4.1LG01g14360.1	AT3G56680.1 **** Single-stranded nucleic acid binding R3H protein LENGTH=353 IPR001374 (Single-stranded nucleic acid binding R3H), IPR024771 (SUZ domain) GO:0003676 (nucleic acid binding)
Cp4.1LG01g14460.1	sp|Q9FEB5|DSP4_ARATH **** Phosphoglucan phosphatase DSP4, chloroplastic IPR014756 (Immunoglobulin E-set), IPR029021 (Protein-tyrosine phosphatase-like), IPR030079 (Phosphoglucan phosphatase DSP4) GO:0005982 (starch metabolic process), GO:0006470 (protein dephosphorylation), GO:0007623 (circadian rhythm), GO:0008138 (protein tyrosine/serine/threonine phosphatase activity), GO:0016311 (dephosphoryl…
Cp4.1LG01g14480.1	sp|Q2PFW9|NOVA1_MACFA *-** RNA-binding protein Nova-1 IPR004087 (K Homology domain) GO:0003676 (nucleic acid binding), GO:0003723 (RNA binding)
Cp4.1LG01g14490.1	AT5G04500.1 ***- glycosyltransferase family protein 47 LENGTH=765 IPR023296 (Glycosyl hydrolase, five-bladed beta-propellor domain), IPR029044 (Nucleotide-diphospho-sugar transferases) GO:0006024 (glycosaminoglycan biosynthetic process), GO:0015012 (heparan sulfate proteoglycan biosynthetic process), GO:0016021 (integral component of membrane)
Cp4.1LG01g14510.1	AT5G04460.1 ***- RING/U-box superfamily protein LENGTH=863 IPR013083 (Zinc finger, RING/FYVE/PHD-type) GO:0005515 (protein binding), GO:0008270 (zinc ion binding)
Cp4.1LG01g14520.1	AT1G45160.2 *-** Protein kinase superfamily protein LENGTH=1067 IPR011009 (Protein kinase-like domain), IPR011993 (Pleckstrin homology-like domain) GO:0004672 (protein kinase activity), GO:0005524 (ATP binding), GO:0006468 (protein phosphorylation), GO:0016772 (transferase activity, transferring phosphorus-containing groups)
Cp4.1LG01g14560.1	AT3G57120.1 **** Protein kinase superfamily protein LENGTH=456 IPR011009 (Protein kinase-like domain) GO:0004672 (protein kinase activity), GO:0005524 (ATP binding), GO:0006468 (protein phosphorylation), GO:0016772 (transferase activity, transferring phosphorus-containing groups)
Cp4.1LG01g14640.1	sp|Q8VZ40|PUB14_ARATH ***- U-box domain-containing protein 14 IPR013083 (Zinc finger, RING/FYVE/PHD-type), IPR016024 (Armadillo-type fold) GO:0004842 (ubiquitin-protein transferase activity), GO:0005488 (binding), GO:0005515 (protein binding), GO:0016567 (protein ubiquitination)
Cp4.1LG01g14790.1	AT5G19290.1 ***- alpha/beta-Hydrolases superfamily protein LENGTH=330 IPR022742 (Putative lysophospholipase), IPR029058 (Alpha/Beta hydrolase fold)
Cp4.1LG01g14910.1	AT2G35800.1 ***- mitochondrial substrate carrier family protein LENGTH=823 IPR011992 (EF-hand domain pair), IPR018108 (Mitochondrial substrate/solute carrier), IPR023395 (Mitochondrial carrier domain) GO:0005509 (calcium ion binding)
Cp4.1LG01g14930.1	AT3G54500.3 ***- FUNCTIONS IN: molecular_function unknown; INVOLVED IN: biological_process unknown; LOCATED IN: cellular_component unknown; EXPRESSED IN: 22 plant structures; EXPRESSED DURING: 13 growth stages; BEST Arabidopsis thaliana protein match is: dentin sialophosphoprotein-related . LENGTH=669
Cp4.1LG01g14940.1	sp|Q9M1I1|FB304_ARATH ***- F-box protein IPR000330 (SNF2-related), IPR001650 (Helicase, C-terminal), IPR001810 (F-box domain), IPR011124 (Zinc finger, CW-type), IPR017907 (Zinc finger, RING-type, conserved site), IPR027417 (P-loop containing nucleoside triphosphate hydrolase) GO:0003677 (DNA binding), GO:0005515 (protein binding), GO:0005524 (ATP binding), GO:0008270 (zinc ion binding)
Cp4.1LG01g14970.1	sp|O60306|AQR_HUMAN *-*- Intron-binding protein aquarius IPR026300 (CWF11 family), IPR027417 (P-loop containing nucleoside triphosphate hydrolase) GO:0000398 (mRNA splicing, via spliceosome), GO:0005681 (spliceosomal complex)
Cp4.1LG01g15030.1	AT3G52300.1 ***- ATP synthase D chain, mitochondrial LENGTH=168
Cp4.1LG01g15050.1	ref|XP_010089235.1| ***- U-box domain-containing protein 43 [Morus notabilis] gb|EXB37533.1| U-box domain-containing protein 43 [Morus notabilis] IPR016024 (Armadillo-type fold) GO:0005488 (binding), GO:0005515 (protein binding)
Cp4.1LG01g15070.1	AT3G07990.1 **** serine carboxypeptidase-like 27 LENGTH=459 IPR001563 (Peptidase S10, serine carboxypeptidase), IPR029058 (Alpha/Beta hydrolase fold) GO:0004185 (serine-type carboxypeptidase activity), GO:0006508 (proteolysis)
Cp4.1LG01g15130.1	sp|B4U7U4|FTSH_HYDS0 *-** ATP-dependent zinc metalloprotease FtsH IPR003959 (ATPase, AAA-type, core), IPR027417 (P-loop containing nucleoside triphosphate hydrolase) GO:0005524 (ATP binding)
Cp4.1LG01g15160.1	gb|KHN05619.1| *-*- Protein DROOPING LEAF [Glycine soja] IPR006780 (YABBY protein)
Cp4.1LG01g15190.1	sp|Q9ZUI6|AP1G2_ARATH **** AP-1 complex subunit gamma-2 IPR013041 (Coatomer/clathrin adaptor appendage, Ig-like subdomain), IPR016024 (Armadillo-type fold), IPR017107 (Adaptor protein complex AP-1, gamma subunit) GO:0005488 (binding), GO:0005794 (Golgi apparatus), GO:0006886 (intracellular protein transport), GO:0008565 (protein transporter activity), GO:0015031 (protein transport), GO:0016192 (v…
Cp4.1LG01g15240.1	AT1G60220.1 *-*- UB-like protease 1D LENGTH=584 IPR003653 (Peptidase C48, SUMO/Sentrin/Ubl1) GO:0006508 (proteolysis), GO:0008234 (cysteine-type peptidase activity)
Cp4.1LG01g15250.1	AT3G24550.1 *-*- proline extensin-like receptor kinase 1 LENGTH=652 IPR011009 (Protein kinase-like domain) GO:0016772 (transferase activity, transferring phosphorus-containing groups)
Cp4.1LG01g15270.1	AT1G60170.1 **** pre-mRNA processing ribonucleoprotein binding region-containing protein LENGTH=485 IPR002687 (Nop domain), IPR012976 (NOSIC), IPR019175 (Prp31 C-terminal), IPR027105 (U4/U6 small nuclear ribonucleoprotein Prp31) GO:0000244 (spliceosomal tri-snRNP complex assembly), GO:0000398 (mRNA splicing, via spliceosome), GO:0046540 (U4/U6 x U5 tri-snRNP complex)
Cp4.1LG01g15310.1	AT5G14740.1 ***- carbonic anhydrase 2 LENGTH=331 IPR001765 (Carbonic anhydrase) GO:0004089 (carbonate dehydratase activity), GO:0008270 (zinc ion binding), GO:0015976 (carbon utilization)
Cp4.1LG01g15320.1	sp|B2RY56|RBM25_MOUSE *-** RNA-binding protein 25 IPR002483 (PWI domain), IPR012677 (Nucleotide-binding alpha-beta plait domain) GO:0000166 (nucleotide binding), GO:0003676 (nucleic acid binding), GO:0006397 (mRNA processing)
Cp4.1LG01g15330.1	sp|O60508|PRP17_HUMAN *-*- Pre-mRNA-processing factor 17 IPR015943 (WD40/YVTN repeat-like-containing domain), IPR020472 (G-protein beta WD-40 repeat) GO:0005515 (protein binding)
Cp4.1LG01g15380.1	AT1G14720.1 **** xyloglucan endotransglucosylase/hydrolase 28 LENGTH=332 IPR013320 (Concanavalin A-like lectin/glucanase domain), IPR016455 (Xyloglucan endotransglucosylase/hydrolase) GO:0004553 (hydrolase activity, hydrolyzing O-glycosyl compounds), GO:0005975 (carbohydrate metabolic process)
Cp4.1LG01g15400.1	AT1G23460.1 ***- Pectin lyase-like superfamily protein LENGTH=460 IPR000743 (Glycoside hydrolase, family 28), IPR011050 (Pectin lyase fold/virulence factor) GO:0004650 (polygalacturonase activity), GO:0005975 (carbohydrate metabolic process)
Cp4.1LG01g15430.1	AT1G23390.1 ***- Kelch repeat-containing F-box family protein LENGTH=394 IPR001810 (F-box domain), IPR015915 (Kelch-type beta propeller) GO:0005515 (protein binding)
Cp4.1LG01g15480.1	AT1G70620.3 *-*- cyclin-related LENGTH=957
Cp4.1LG01g15570.1	sp|Q95L97|S20A2_FELCA *-** Sodium-dependent phosphate transporter 2 IPR001204 (Phosphate transporter) GO:0005315 (inorganic phosphate transmembrane transporter activity), GO:0006817 (phosphate ion transport), GO:0016020 (membrane)
Cp4.1LG01g15580.1	sp|O22715|AP1M2_ARATH **** AP-1 complex subunit mu-2 IPR001392 (Clathrin adaptor, mu subunit), IPR028565 (Mu homology domain) GO:0005515 (protein binding), GO:0006810 (transport), GO:0006886 (intracellular protein transport), GO:0016192 (vesicle-mediated transport), GO:0030131 (clathrin adaptor complex)
Cp4.1LG01g15600.1	sp|Q54XX1|SRPRB_DICDI **** Signal recognition particle receptor subunit beta IPR019009 (Signal recognition particle receptor, beta subunit), IPR024156 (Small GTPase superfamily, ARF type), IPR027417 (P-loop containing nucleoside triphosphate hydrolase) GO:0005525 (GTP binding), GO:0005622 (intracellular), GO:0007264 (small GTPase mediated signal transduction)
Cp4.1LG01g15710.1	AT1G67856.1 ***- RING/U-box superfamily protein LENGTH=133 IPR011016 (Zinc finger, RING-CH-type), IPR013083 (Zinc finger, RING/FYVE/PHD-type) GO:0005515 (protein binding), GO:0008270 (zinc ion binding)
Cp4.1LG01g15720.1	AT1G67900.1 ***- Phototropic-responsive NPH3 family protein LENGTH=631 IPR011333 (BTB/POZ fold), IPR027356 (NPH3 domain)
Cp4.1LG01g15750.1	Unknown proteinIPR001611 (Leucine-rich repeat), IPR003591 (Leucine-rich repeat, typical subtype) GO:0005515 (protein binding)
Cp4.1LG01g15800.1	AT1G24480.1 ***- S-adenosyl-L-methionine-dependent methyltransferases superfamily protein LENGTH=239 IPR029063 (S-adenosyl-L-methionine-dependent methyltransferase) GO:0008152 (metabolic process), GO:0008168 (methyltransferase activity)
Cp4.1LG01g15850.1	AT5G09810.1 **** actin 7 LENGTH=377 IPR004000 (Actin family) GO:0005524 (ATP binding), GO:0005885 (Arp2/3 protein complex), GO:0007015 (actin filament organization), GO:0034314 (Arp2/3 complex-mediated actin nucleation)
Cp4.1LG01g15870.1	AT1G24460.1 ***- unknown protein; FUNCTIONS IN: molecular_function unknown; INVOLVED IN: biological_process unknown; LOCATED IN: cellular_component unknown; EXPRESSED IN: 23 plant structures; EXPRESSED DURING: 14 growth stages; BEST Arabidopsis thaliana protein match is: unknown protein . LENGTH=1807 IPR008700 (Pathogenic type III effector avirulence factor Avr cleavage site)
Cp4.1LG01g15920.1	AT3G26100.2 ***- Regulator of chromosome condensation (RCC1) family protein LENGTH=532 IPR009091 (Regulator of chromosome condensation 1/beta-lactamase-inhibitor protein II)
Cp4.1LG01g16010.1	AT1G67590.1 ***- Remorin family protein LENGTH=347 IPR005516 (Remorin, C-terminal)
Cp4.1LG01g16090.1	sp|Q9LU93|MAD2_ARATH **** Mitotic spindle checkpoint protein MAD2 IPR003511 (DNA-binding HORMA), IPR027097 (Mitotic spindle checkpoint protein Mad2) GO:0007094 (mitotic spindle assembly checkpoint)
Cp4.1LG01g16100.1	sp|Q9LU93|MAD2_ARATH **** Mitotic spindle checkpoint protein MAD2 IPR003511 (DNA-binding HORMA), IPR027097 (Mitotic spindle checkpoint protein Mad2) GO:0007094 (mitotic spindle assembly checkpoint)
Cp4.1LG01g16120.1	AT1G27385.4 ***- unknown protein; FUNCTIONS IN: molecular_function unknown; INVOLVED IN: biological_process unknown; EXPRESSED IN: 24 plant structures; EXPRESSED DURING: 13 growth stages; IPR007454 (Uncharacterised protein family UPF0250), IPR027471 (YbeD-like domain)
Cp4.1LG01g16130.1	sp|Q9FYF7|Y1736_ARATH ***- REF/SRPP-like protein IPR008802 (Rubber elongation factor)
Cp4.1LG01g16140.1	AT1G67325.2 **** Ran BP2/NZF zinc finger-like superfamily protein LENGTH=288 IPR001876 (Zinc finger, RanBP2-type) GO:0008270 (zinc ion binding)
Cp4.1LG01g16160.1	AT1G67330.1 ***- Protein of unknown function (DUF579) LENGTH=291 IPR021148 (Putative polysaccharide biosynthesis protein)
Cp4.1LG01g16190.1	sp|Q8GYF7|NUP54_ARATH **** Nuclear pore complex protein NUP54 IPR024864 (Nucleoporin Nup54/Nup57/Nup44), IPR025712 (Nucleoporin Nup54, alpha-helical domain) GO:0005643 (nuclear pore)
Cp4.1LG01g16210.1	AT5G43270.2 **** squamosa promoter binding protein-like 2 LENGTH=419 IPR004333 (Transcription factor, SBP-box) GO:0003677 (DNA binding), GO:0005634 (nucleus)
Cp4.1LG01g16220.1	AT1G67350.1 ***- unknown protein; Has 2 Blast hits to 2 proteins in 1 species: Archae - 0; Bacteria - 0; Metazoa - 0; Fungi - 0; Plants - 2; Viruses - 0; Other Eukaryotes - 0 (source: NCBI BLink). LENGTH=98
Cp4.1LG01g16250.1	ref|XP_007033685.1| *-*- Nonsense-mediated mRNA decay protein 2 isoform 1 [Theobroma cacao] gb|EOY04611.1| Nonsense-mediated mRNA decay protein 2 isoform 1 [Theobroma cacao]
Cp4.1LG01g16270.1	sp|P10708|CB12_SOLLC ***- Chlorophyll a-b binding protein 7, chloroplastic IPR022796 (Chlorophyll A-B binding protein), IPR023329 (Chlorophyll a/b binding protein domain) GO:0009765 (photosynthesis, light harvesting), GO:0016020 (membrane)
Cp4.1LG01g16300.1	AT3G19830.1 **** Calcium-dependent lipid-binding (CaLB domain) family protein LENGTH=693 IPR000008 (C2 domain), IPR019411 (Domain of unknown function DUF2404) GO:0005515 (protein binding)
Cp4.1LG01g16350.1	sp|C1A4M2|HIS1_GEMAT **** ATP phosphoribosyltransferase IPR001348 (ATP phosphoribosyltransferase HisG) GO:0000105 (histidine biosynthetic process), GO:0000287 (magnesium ion binding), GO:0003879 (ATP phosphoribosyltransferase activity), GO:0005737 (cytoplasm)
Cp4.1LG01g16360.1	sp|Q940G0|TMN1_ARATH ***- Transmembrane 9 superfamily member 1 IPR004240 (Nonaspanin (TM9SF)) GO:0016021 (integral component of membrane)
Cp4.1LG01g16380.1	ref|XP_002529014.1| **** nucleic acid binding protein, putative [Ricinus communis] gb|EEF33384.1| nucleic acid binding protein, putative [Ricinus communis] IPR013087 (Zinc finger C2H2-type/integrase DNA-binding domain) GO:0003676 (nucleic acid binding), GO:0046872 (metal ion binding)
Cp4.1LG01g16440.1	sp|Q93W20|NIFU2_ARATH ***- NifU-like protein 2, chloroplastic IPR001075 (NIF system FeS cluster assembly, NifU, C-terminal) GO:0005506 (iron ion binding), GO:0016226 (iron-sulfur cluster assembly), GO:0051536 (iron-sulfur cluster binding)
Cp4.1LG01g16550.1	sp|P33906|DEAD_KLEPN *-** ATP-dependent RNA helicase DeaD IPR001650 (Helicase, C-terminal), IPR014001 (Helicase superfamily 1/2, ATP-binding domain), IPR014014 (RNA helicase, DEAD-box type, Q motif), IPR027417 (P-loop containing nucleoside triphosphate hydrolase) GO:0003676 (nucleic acid binding), GO:0005524 (ATP binding)
Cp4.1LG01g16580.1	AT4G01810.1 **** Sec23/Sec24 protein transport family protein LENGTH=880 IPR002035 (von Willebrand factor, type A), IPR006895 (Zinc finger, Sec23/Sec24-type), IPR006896 (Sec23/Sec24, trunk domain), IPR006900 (Sec23/Sec24, helical domain), IPR012990 (Sec23/Sec24 beta-sandwich), IPR029006 (ADF-H/Gelsolin-like domain) GO:0006886 (intracellular protein transport), GO:0006888 (ER to Golgi vesicle-medi…
Cp4.1LG01g16590.1	AT1G25240.1 *-*- ENTH/VHS/GAT family protein LENGTH=376 IPR008942 (ENTH/VHS), IPR011417 (AP180 N-terminal homology (ANTH) domain) GO:0005543 (phospholipid binding)
Cp4.1LG01g16650.1	AT4G01730.1 **** DHHC-type zinc finger family protein LENGTH=508 IPR001594 (Zinc finger, DHHC-type, palmitoyltransferase) GO:0008270 (zinc ion binding)
Cp4.1LG01g16720.1	gb|AGP03862.1| *-*- hydroxyproline-rich glycoprotein family protein, partial [Glycine soja] IPR009057 (Homeodomain-like) GO:0003677 (DNA binding)
Cp4.1LG01g16750.1	AT4G10040.1 ***- cytochrome c-2 LENGTH=112 IPR002327 (Cytochrome c, class IA/ IB), IPR009056 (Cytochrome c-like domain) GO:0009055 (electron carrier activity), GO:0020037 (heme binding)
Cp4.1LG01g16770.1	Unknown proteinIPR002327 (Cytochrome c, class IA/ IB), IPR009056 (Cytochrome c-like domain) GO:0009055 (electron carrier activity), GO:0020037 (heme binding)
Cp4.1LG01g16800.1	AT1G24560.1 ***- unknown protein; BEST Arabidopsis thaliana protein match is: unknown protein . LENGTH=678
Cp4.1LG01g16840.1	AT1G65800.1 *-** receptor kinase 2 LENGTH=847 IPR011009 (Protein kinase-like domain) GO:0004672 (protein kinase activity), GO:0004674 (protein serine/threonine kinase activity), GO:0005524 (ATP binding), GO:0006468 (protein phosphorylation), GO:0009966 (regulation of signal transduction), GO:0016772 (transferase activity, transferring phosphorus-containing groups)
Cp4.1LG01g16850.1	AT4G18530.1 ***- Protein of unknown function (DUF707) LENGTH=389 IPR007877 (Protein of unknown function DUF707)
Cp4.1LG01g16980.1	Unknown proteinIPR011992 (EF-hand domain pair) GO:0005509 (calcium ion binding)
Cp4.1LG01g17080.1	sp|Q8VYG3|GUN16_ARATH *-*- Endoglucanase 16 IPR001701 (Glycoside hydrolase, family 9), IPR008928 (Six-hairpin glycosidase-like) GO:0003824 (catalytic activity), GO:0004553 (hydrolase activity, hydrolyzing O-glycosyl compounds), GO:0005975 (carbohydrate metabolic process)
Cp4.1LG01g17110.1	AT1G69600.1 ***- zinc finger homeodomain 1 LENGTH=242 IPR006456 (ZF-HD homeobox protein, Cys/His-rich dimerisation domain), IPR009057 (Homeodomain-like) GO:0003677 (DNA binding)
Cp4.1LG01g17240.1	AT2G28220.1 ***- Eukaryotic aspartyl protease family protein LENGTH=756 IPR001461 (Aspartic peptidase), IPR021109 (Aspartic peptidase domain) GO:0004190 (aspartic-type endopeptidase activity), GO:0006508 (proteolysis)
Cp4.1LG01g17350.1	sp|Q55276|LCYB_SYNE7 ***- Lycopene beta cyclase IPR008671 (Lycopene cyclase-type, FAD-binding) GO:0016117 (carotenoid biosynthetic process), GO:0016705 (oxidoreductase activity, acting on paired donors, with incorporation or reduction of molecular oxygen)
Cp4.1LG01g17420.1	sp|Q9SKC9|NDUB7_ARATH **** NADH dehydrogenase [ubiquinone] 1 beta subcomplex subunit 7 IPR008698 (NADH:ubiquinone oxidoreductase, B18 subunit) GO:0003954 (NADH dehydrogenase activity), GO:0005739 (mitochondrion), GO:0008137 (NADH dehydrogenase (ubiquinone) activity)
Cp4.1LG01g17460.1	AT2G44060.1 ***- Late embryogenesis abundant protein, group 2 LENGTH=325 IPR004864 (Late embryogenesis abundant protein, LEA-14), IPR013783 (Immunoglobulin-like fold) GO:0009269 (response to desiccation)
Cp4.1LG01g17490.1	Unknown proteinIPR000571 (Zinc finger, CCCH-type) GO:0046872 (metal ion binding)
Cp4.1LG01g17500.1	sp|Q9M1Y0|ATG4B_ARATH ***- Cysteine protease ATG4b IPR005078 (Peptidase C54)
Cp4.1LG01g17660.1	sp|Q9ZQX4|VATF_ARATH **** V-type proton ATPase subunit F IPR008218 (ATPase, V1 complex, subunit F) GO:0015991 (ATP hydrolysis coupled proton transport), GO:0033180 (proton-transporting V-type ATPase, V1 domain), GO:0034220 (ion transmembrane transport), GO:0046961 (proton-transporting ATPase activity, rotational mechanism)
Cp4.1LG01g17670.1	AT1G68820.1 ***- Transmembrane Fragile-X-F-associated protein LENGTH=468 IPR013083 (Zinc finger, RING/FYVE/PHD-type), IPR019396 (Transmembrane Fragile-X-F-associated protein) GO:0005515 (protein binding), GO:0008270 (zinc ion binding)
Cp4.1LG01g17680.1	Unknown protein
Cp4.1LG01g17690.1	Unknown protein
Cp4.1LG01g17730.1	AT3G25700.1 ***- Eukaryotic aspartyl protease family protein LENGTH=452 IPR001461 (Aspartic peptidase), IPR021109 (Aspartic peptidase domain) GO:0004190 (aspartic-type endopeptidase activity), GO:0006508 (proteolysis)
Cp4.1LG01g17790.1	AT1G77420.1 ***- alpha/beta-Hydrolases superfamily protein LENGTH=382 IPR029058 (Alpha/Beta hydrolase fold)
Cp4.1LG01g17830.1	Unknown proteinIPR001283 (Cysteine-rich secretory protein, allergen V5/Tpx-1-related) GO:0005576 (extracellular region)
Cp4.1LG01g17840.1	gb|AGG35827.1| ***- jag1 [Glycine max] gb|AGG35830.1| jag1 [Glycine max] gb|AGG35831.1| jag1 [Glycine max] gb|AGG35832.1| jag1 [Glycine max x Glycine soja] gb|AGG35833.1| jag1 [Glycine max x Glycine soja] gb|AGG35834.1| jag1 [Glycine max x Glycine soja]
Cp4.1LG01g17890.1	AT1G55170.1 ***- unknown protein; BEST Arabidopsis thaliana protein match is: unknown protein . LENGTH=283
Cp4.1LG01g17970.1	gb|KHG26172.1| ***- DNA (cytosine-5)-methyltransferase CMT2 -like protein [Gossypium arboreum] IPR001025 (Bromo adjacent homology (BAH) domain), IPR008395 (Agenet-like domain), IPR014002 (Agenet domain, plant type) GO:0003682 (chromatin binding)
Cp4.1LG01g17990.1	sp|O24160|TGA21_TOBAC **** TGACG-sequence-specific DNA-binding protein TGA-2.1 IPR004827 (Basic-leucine zipper domain), IPR025422 (Transcription factor TGA like domain) GO:0003700 (sequence-specific DNA binding transcription factor activity), GO:0006351 (transcription, DNA-templated), GO:0006355 (regulation of transcription, DNA-templated), GO:0043565 (sequence-specific DNA binding)
Cp4.1LG01g18050.1	ref|XP_007044283.1| ***- Copper-binding periplasmic protein [Theobroma cacao] gb|EOY00115.1| Copper-binding periplasmic protein [Theobroma cacao]
Cp4.1LG01g18150.1	Unknown protein
Cp4.1LG01g18180.1	Unknown protein
Cp4.1LG01g18200.1	AT2G01300.1 ***- unknown protein; BEST Arabidopsis thaliana protein match is: unknown protein . LENGTH=156
Cp4.1LG01g18240.1	AT1G24610.1 ***- Rubisco methyltransferase family protein LENGTH=476 IPR001214 (SET domain), IPR015353 (Rubisco LSMT, substrate-binding domain) GO:0005515 (protein binding)
Cp4.1LG01g18250.1	AT2G01670.1 **** nudix hydrolase homolog 17 LENGTH=182 IPR015797 (NUDIX hydrolase domain-like) GO:0016787 (hydrolase activity)
Cp4.1LG01g18280.1	sp|Q9M088|E135_ARATH *-*- Glucan endo-1,3-beta-glucosidase 5 IPR000490 (Glycoside hydrolase, family 17), IPR017853 (Glycoside hydrolase superfamily) GO:0004553 (hydrolase activity, hydrolyzing O-glycosyl compounds), GO:0005975 (carbohydrate metabolic process)
Cp4.1LG01g18330.1	AT2G01680.1 ***- Ankyrin repeat family protein LENGTH=532 IPR020683 (Ankyrin repeat-containing domain), IPR026961 (PGG domain) GO:0005515 (protein binding)
Cp4.1LG01g18340.1	sp|Q9BZV1|UBXN6_HUMAN ***- UBX domain-containing protein 6 IPR006567 (PUG domain), IPR006642 (Zinc finger, Rad18-type putative), IPR018997 (PUB domain), IPR029071 (Ubiquitin-related domain) GO:0003677 (DNA binding), GO:0005515 (protein binding), GO:0006281 (DNA repair)
Cp4.1LG01g18350.1	sp|Q0WPN8|CRR60_ARATH ***- Cysteine-rich repeat secretory protein 60 IPR002902 (Gnk2-homologous domain)
Cp4.1LG01g18360.1	AT2G01610.1 **** Plant invertase/pectin methylesterase inhibitor superfamily protein LENGTH=222 IPR006501 (Pectinesterase inhibitor domain) GO:0004857 (enzyme inhibitor activity), GO:0030599 (pectinesterase activity)
Cp4.1LG01g18370.1	AT1G70750.1 *-*- Protein of unknown function, DUF593 LENGTH=749 IPR007656 (Zein-binding domain)
Cp4.1LG01g18400.1	AT1G23220.1 ***- Dynein light chain type 1 family protein LENGTH=129 IPR001372 (Dynein light chain, type 1/2) GO:0005875 (microtubule associated complex), GO:0007017 (microtubule-based process)
Cp4.1LG01g18470.1	AT1G23110.1 ***- unknown protein; FUNCTIONS IN: molecular_function unknown; LOCATED IN: chloroplast; BEST Arabidopsis thaliana protein match is: unknown protein . LENGTH=248
Cp4.1LG01g18620.1	sp|Q9LR47|IP5P3_ARATH *-*- Type I inositol 1,4,5-trisphosphate 5-phosphatase CVP2 IPR005135 (Endonuclease/exonuclease/phosphatase)
Cp4.1LG01g18630.1	Unknown proteinIPR005135 (Endonuclease/exonuclease/phosphatase)
Cp4.1LG01g18650.1	AT1G14730.1 ***- Cytochrome b561/ferric reductase transmembrane protein family LENGTH=224 IPR006593 (Cytochrome b561/ferric reductase transmembrane) GO:0016021 (integral component of membrane)
Cp4.1LG01g18730.1	AT1G14630.1 ***- unknown protein; BEST Arabidopsis thaliana protein match is: unknown protein . LENGTH=226
Cp4.1LG01g18770.1	AT3G19870.1 ***- unknown protein; Has 84 Blast hits to 64 proteins in 35 species: Archae - 0; Bacteria - 0; Metazoa - 31; Fungi - 0; Plants - 24; Viruses - 0; Other Eukaryotes - 29 (source: NCBI BLink). LENGTH=1090
Cp4.1LG01g18780.1	Unknown proteinIPR010756 (Hepatocellular carcinoma-associated antigen 59)
Cp4.1LG01g18790.1	AT1G68910.1 ***- WPP domain-interacting protein 2 LENGTH=627
Cp4.1LG01g18900.1	ref|XP_007045099.1| ***- Cupredoxin superfamily protein isoform 4 [Theobroma cacao] gb|EOY00931.1| Cupredoxin superfamily protein isoform 4 [Theobroma cacao] IPR008972 (Cupredoxin) GO:0005507 (copper ion binding), GO:0016491 (oxidoreductase activity), GO:0055114 (oxidation-reduction process)
Cp4.1LG01g18920.1	AT1G60670.2 ***- Protein of unknown function (DUF3755) LENGTH=254 IPR022228 (Protein of unknown function DUF3755)
Cp4.1LG01g19090.1	Unknown protein
Cp4.1LG01g19100.1	ref|XP_006368583.1| **** calmodulin-binding family protein [Populus trichocarpa] gb|ERP65152.1| calmodulin-binding family protein [Populus trichocarpa] IPR000048 (IQ motif, EF-hand binding site), IPR025064 (Domain of unknown function DUF4005) GO:0005515 (protein binding)
Cp4.1LG01g19150.1	Unknown protein
Cp4.1LG01g19170.1	sp|Q1E9A1|PYRF_COCIM **** Orotidine 5'-phosphate decarboxylase IPR013785 (Aldolase-type TIM barrel), IPR014732 (Orotidine 5'-phosphate decarboxylase), IPR023031 (Orotate phosphoribosyltransferase), IPR029057 (Phosphoribosyltransferase-like) GO:0003824 (catalytic activity), GO:0004588 (orotate phosphoribosyltransferase activity), GO:0004590 (orotidine-5'-phosphate decarboxylase activity), GO:00062…
Cp4.1LG01g19180.1	sp|Q54EY2|EI2BB_DICDI *-*- Translation initiation factor eIF-2B subunit beta IPR000649 (Initiation factor 2B-related) GO:0044237 (cellular metabolic process)
Cp4.1LG01g19230.1	sp|Q8GWZ6|SRR1_ARATH ***- Protein SENSITIVITY TO RED LIGHT REDUCED 1 IPR012942 (Sensitivity To Red Light Reduced-like, SRR1)
Cp4.1LG01g19280.1	AT5G13950.3 ***- unknown protein; FUNCTIONS IN: molecular_function unknown; INVOLVED IN: biological_process unknown; LOCATED IN: cellular_component unknown; EXPRESSED IN: 23 plant structures; EXPRESSED DURING: 13 growth stages; BEST Arabidopsis thaliana protein match is: unknown protein . LENGTH=954 IPR024867 (Nuclear factor related to kappa-B-binding protein) GO:0031011 (Ino80 complex)
Cp4.1LG01g19320.1	AT1G65800.1 *-** receptor kinase 2 LENGTH=847 IPR011009 (Protein kinase-like domain), IPR013320 (Concanavalin A-like lectin/glucanase domain) GO:0004672 (protein kinase activity), GO:0005524 (ATP binding), GO:0006468 (protein phosphorylation), GO:0016772 (transferase activity, transferring phosphorus-containing groups)
Cp4.1LG01g19340.1	sp|P10869|AK_YEAST ***- Aspartokinase IPR001341 (Aspartate kinase domain) GO:0004072 (aspartate kinase activity), GO:0008152 (metabolic process), GO:0008652 (cellular amino acid biosynthetic process), GO:0016597 (amino acid binding)
Cp4.1LG01g19460.1	AT3G19970.1 ***- alpha/beta-Hydrolases superfamily protein LENGTH=434 IPR008547 (Protein of unknown function DUF829, TMEM53), IPR029058 (Alpha/Beta hydrolase fold)
Cp4.1LG01g19470.1	AT3G20020.1 **** protein arginine methyltransferase 6 LENGTH=435 IPR025799 (Protein arginine N-methyltransferase), IPR029063 (S-adenosyl-L-methionine-dependent methyltransferase) GO:0006479 (protein methylation), GO:0008168 (methyltransferase activity)
Cp4.1LG01g19480.1	Unknown proteinIPR009071 (High mobility group box domain)
Cp4.1LG01g19530.1	AT4G39160.2 *-*- Homeodomain-like superfamily protein LENGTH=624 IPR009057 (Homeodomain-like), IPR030701 (Transcription factor TFIIIB component B'') GO:0000126 (transcription factor TFIIIB complex), GO:0001026 (TFIIIB-type transcription factor activity), GO:0003677 (DNA binding), GO:0003682 (chromatin binding), GO:0006359 (regulation of transcription from RNA polymerase III promoter)
Cp4.1LG01g19540.1	sp|Q9SDS7|VATC_ARATH **** V-type proton ATPase subunit C IPR004907 (ATPase, V1 complex, subunit C) GO:0015078 (hydrogen ion transmembrane transporter activity), GO:0015991 (ATP hydrolysis coupled proton transport), GO:0033180 (proton-transporting V-type ATPase, V1 domain)
Cp4.1LG01g19570.1	sp|Q147X3|NAA30_HUMAN *-** N-alpha-acetyltransferase 30 IPR016181 (Acyl-CoA N-acyltransferase) GO:0008080 (N-acetyltransferase activity)
Cp4.1LG01g19610.1	sp|P46279|RPB7_SOYBN **** DNA-directed RNA polymerase II subunit RPB7 IPR005576 (RNA polymerase Rpb7, N-terminal), IPR012340 (Nucleic acid-binding, OB-fold) GO:0003676 (nucleic acid binding), GO:0003899 (DNA-directed RNA polymerase activity), GO:0006351 (transcription, DNA-templated)
Cp4.1LG01g19690.1	AT5G37010.1 *-*- unknown protein; FUNCTIONS IN: molecular_function unknown; INVOLVED IN: N-terminal protein myristoylation; EXPRESSED IN: 22 plant structures; EXPRESSED DURING: 13 growth stages; BEST Arabidopsis thaliana protein match is: unknown protein . LENGTH=637
Cp4.1LG01g19700.1	ref|XP_002526589.1| **** DNA binding protein, putative [Ricinus communis] gb|EEF35801.1| DNA binding protein, putative [Ricinus communis] IPR009057 (Homeodomain-like) GO:0003677 (DNA binding), GO:0003682 (chromatin binding)
Cp4.1LG01g19760.1	AT3G26950.1 ***- unknown protein; Has 27 Blast hits to 27 proteins in 8 species: Archae - 0; Bacteria - 0; Metazoa - 0; Fungi - 0; Plants - 27; Viruses - 0; Other Eukaryotes - 0 (source: NCBI BLink). LENGTH=548
Cp4.1LG01g19800.1	AT3G22290.1 ***- Endoplasmic reticulum vesicle transporter protein LENGTH=354 IPR012936 (Endoplasmic reticulum vesicle transporter, C-terminal)
Cp4.1LG01g19860.1	gb|KHG12204.1| **** Eukaryotic translation initiation factor 3 subunit J [Gossypium arboreum] IPR013906 (Eukaryotic translation initiation factor 3 subunit J), IPR023194 (Eukaryotic translation initiation factor 3-like domain) GO:0003743 (translation initiation factor activity), GO:0005737 (cytoplasm), GO:0005852 (eukaryotic translation initiation factor 3 complex)
Cp4.1LG01g19940.1	ref|XP_007018881.1| ***- F-box and Leucine Rich Repeat domains containing protein, putative isoform 3 [Theobroma cacao] gb|EOY16106.1| F-box and Leucine Rich Repeat domains containing protein, putative isoform 3 [Theobroma cacao] IPR019448 (EEIG1/EHBP1 N-terminal domain)
Cp4.1LG01g19950.1	Unknown protein
Cp4.1LG01g19960.1	sp|Q9M8S6|SKOR_ARATH **** Potassium channel SKOR IPR003938 (Potassium channel, voltage-dependent, EAG/ELK/ERG), IPR020683 (Ankyrin repeat-containing domain) GO:0005216 (ion channel activity), GO:0005249 (voltage-gated potassium channel activity), GO:0005515 (protein binding), GO:0006811 (ion transport), GO:0006813 (potassium ion transport), GO:0016020 (membrane), GO:0055085 (transmembrane transpo…
Cp4.1LG01g19990.1	sp|Q0WPN8|CRR60_ARATH ***- Cysteine-rich repeat secretory protein 60 IPR002902 (Gnk2-homologous domain)
Cp4.1LG01g20020.1	AT5G61350.1 *-** Protein kinase superfamily protein LENGTH=842 IPR011009 (Protein kinase-like domain) GO:0004672 (protein kinase activity), GO:0005524 (ATP binding), GO:0006468 (protein phosphorylation), GO:0016772 (transferase activity, transferring phosphorus-containing groups)
Cp4.1LG01g20040.1	ref|XP_002305203.1| ***- basic helix-loop-helix family protein [Populus trichocarpa] gb|EEE85714.1| basic helix-loop-helix family protein [Populus trichocarpa] IPR011598 (Myc-type, basic helix-loop-helix (bHLH) domain) GO:0046983 (protein dimerization activity)
Cp4.1LG01g20060.1	gb|KHF98795.1| ***- Transmembrane 50A [Gossypium arboreum] IPR007919 (Uncharacterised protein family UPF0220)
Cp4.1LG01g20070.1	Unknown protein
Cp4.1LG01g20130.1	gb|KHG18013.1| ***- Zinc finger CCCH domain-containing 15 [Gossypium arboreum]
Cp4.1LG01g20160.1	ref|XP_002513868.1| *-*- conserved hypothetical protein [Ricinus communis] gb|EEF48451.1| conserved hypothetical protein [Ricinus communis] IPR021410 (The fantastic four family)
Cp4.1LG01g20180.1	Unknown proteinIPR000528 (Plant lipid transfer protein/Par allergen), IPR016140 (Bifunctional inhibitor/plant lipid transfer protein/seed storage helical domain) GO:0006869 (lipid transport), GO:0008289 (lipid binding)
Cp4.1LG01g20200.1	AT4G12020.2 *-** protein kinase family protein LENGTH=1895 IPR011009 (Protein kinase-like domain) GO:0004672 (protein kinase activity), GO:0005524 (ATP binding), GO:0006468 (protein phosphorylation), GO:0016772 (transferase activity, transferring phosphorus-containing groups)
Cp4.1LG01g20240.1	AT1G68140.1 ***- Protein of unknown function (DUF1644) LENGTH=334 IPR012866 (Protein of unknown function DUF1644), IPR013083 (Zinc finger, RING/FYVE/PHD-type)
Cp4.1LG01g20350.1	ref|XP_002513809.1| ***- conserved hypothetical protein [Ricinus communis] gb|EEF48392.1| conserved hypothetical protein [Ricinus communis] IPR008004 (Uncharacterised protein family UPF0503)
Cp4.1LG01g20370.1	sp|P0DM58|DI3L2_ARATH ***- DIS3-like exonuclease 2 IPR012340 (Nucleic acid-binding, OB-fold), IPR028591 (DIS3-like exonuclease 2) GO:0000175 (3'-5'-exoribonuclease activity), GO:0034427 (nuclear-transcribed mRNA catabolic process, exonucleolytic, 3'-5')
Cp4.1LG01g20380.1	sp|Q9MBA1|CAO_ARATH **** Chlorophyllide a oxygenase, chloroplastic IPR013626 (Pheophorbide a oxygenase), IPR017941 (Rieske [2Fe-2S] iron-sulphur domain) GO:0005506 (iron ion binding), GO:0010277 (chlorophyllide a oxygenase [overall] activity), GO:0016491 (oxidoreductase activity), GO:0016705 (oxidoreductase activity, acting on paired donors, with incorporation or reduction of molecular oxygen), G…
Cp4.1LG01g20390.1	sp|Q8LLE5|FPP_SOLLC *-*- Filament-like plant protein IPR008587 (Filament-like plant protein)
Cp4.1LG01g20420.1	AT1G44770.1 ***- unknown protein; BEST Arabidopsis thaliana protein match is: unknown protein . LENGTH=271
Cp4.1LG01g20440.1	sp|Q93ZH0|LYM1_ARATH ***- LysM domain-containing GPI-anchored protein 1 IPR018392 (LysM domain)
Cp4.1LG01g20450.1	AT1G44414.1 ***- unknown protein; Has 29 Blast hits to 29 proteins in 12 species: Archae - 0; Bacteria - 4; Metazoa - 0; Fungi - 0; Plants - 25; Viruses - 0; Other Eukaryotes - 0 (source: NCBI BLink). LENGTH=101
Cp4.1LG01g20480.1	AT5G05600.1 **** 2-oxoglutarate (2OG) and Fe(II)-dependent oxygenase superfamily protein LENGTH=371 IPR005123 (Oxoglutarate/iron-dependent dioxygenase), IPR026992 (Non-haem dioxygenase N-terminal domain), IPR027443 (Isopenicillin N synthase-like) GO:0016491 (oxidoreductase activity), GO:0016706 (oxidoreductase activity, acting on paired donors, with incorporation or reduction of molecular oxygen,…
Cp4.1LG01g20530.1	Unknown proteinIPR012340 (Nucleic acid-binding, OB-fold) GO:0003676 (nucleic acid binding), GO:0003677 (DNA binding), GO:0006355 (regulation of transcription, DNA-templated)
Cp4.1LG01g20620.1	AT4G35000.1 **** ascorbate peroxidase 3 LENGTH=287 IPR010255 (Haem peroxidase) GO:0004601 (peroxidase activity), GO:0006979 (response to oxidative stress), GO:0020037 (heme binding), GO:0055114 (oxidation-reduction process)
Cp4.1LG01g20740.1	AT1G77350.1 ***- unknown protein; FUNCTIONS IN: molecular_function unknown; INVOLVED IN: biological_process unknown; LOCATED IN: endomembrane system; EXPRESSED IN: 23 plant structures; EXPRESSED DURING: 13 growth stages; IPR018614 (Uncharacterised protein family KRTCAP2)
Cp4.1LG01g20770.1	sp|Q94AQ9|SGRL_ARATH ***- Protein STAY-GREEN LIKE, chloroplastic IPR024438 (Staygreen protein)
Cp4.1LG01g20900.1	AT2G34210.1 **** Transcription elongation factor Spt5 LENGTH=989 IPR008991 (Translation protein SH3-like domain), IPR017071 (Transcription elongation factor Spt5) GO:0003735 (structural constituent of ribosome), GO:0005622 (intracellular), GO:0005840 (ribosome), GO:0006355 (regulation of transcription, DNA-templated), GO:0006357 (regulation of transcription from RNA polymerase II promoter), GO:00…
Cp4.1LG01g20910.1	AT1G77140.1 ***- vacuolar protein sorting 45 LENGTH=569 IPR001619 (Sec1-like protein), IPR027482 (Sec1-like, domain 2) GO:0006904 (vesicle docking involved in exocytosis), GO:0016192 (vesicle-mediated transport)
Cp4.1LG01g20940.1	AT3G21270.1 *-*- DOF zinc finger protein 2 LENGTH=204 IPR003851 (Zinc finger, Dof-type) GO:0003677 (DNA binding), GO:0006355 (regulation of transcription, DNA-templated)
Cp4.1LG01g20990.1	ref|XP_002300942.1| ***- ex [Populus trichocarpa] IPR004263 (Exostosin-like)
Cp4.1LG01g21050.1	AT1G21200.1 ***- sequence-specific DNA binding transcription factors LENGTH=443
Cp4.1LG01g21070.1	Unknown proteinIPR008889 (VQ)
Cp4.1LG01g21090.1	sp|P54772|DCHS_SOLLC ***- Histidine decarboxylase IPR002129 (Pyridoxal phosphate-dependent decarboxylase), IPR015424 (Pyridoxal phosphate-dependent transferase) GO:0003824 (catalytic activity), GO:0016831 (carboxy-lyase activity), GO:0019752 (carboxylic acid metabolic process), GO:0030170 (pyridoxal phosphate binding)
Cp4.1LG01g21100.1	AT1G43650.1 **** nodulin MtN21 /EamA-like transporter family protein LENGTH=343 IPR000620 (EamA domain), IPR030184 (WAT1-related protein) GO:0016020 (membrane), GO:0016021 (integral component of membrane), GO:0022857 (transmembrane transporter activity)
Cp4.1LG01g21110.1	gb|KHG30705.1| ***- RNA-binding with multiple splicing [Gossypium arboreum]
Cp4.1LG01g21160.1	sp|Q32PE9|LSM3_BOVIN ***- U6 snRNA-associated Sm-like protein LSm3 IPR010920 (Like-Sm (LSM) domain)
Cp4.1LG01g21230.1	AT5G42440.1 *-** Protein kinase superfamily protein LENGTH=359 IPR011009 (Protein kinase-like domain) GO:0004672 (protein kinase activity), GO:0006468 (protein phosphorylation), GO:0016772 (transferase activity, transferring phosphorus-containing groups)
Cp4.1LG01g21260.1	AT1G34000.1 ***- one-helix protein 2 LENGTH=172 IPR023329 (Chlorophyll a/b binding protein domain)
Cp4.1LG01g21290.1	sp|Q9USQ6|SYJ2_SCHPO *-** Inositol-1,4,5-trisphosphate 5-phosphatase 2 IPR005135 (Endonuclease/exonuclease/phosphatase) GO:0046856 (phosphatidylinositol dephosphorylation)
Cp4.1LG01g21390.1	sp|Q8HXM1|CSTF2_BOVIN *-*- Cleavage stimulation factor subunit 2 IPR012677 (Nucleotide-binding alpha-beta plait domain), IPR025742 (Cleavage stimulation factor subunit 2, hinge domain), IPR026896 (Transcription termination and cleavage factor C-terminal domain) GO:0000166 (nucleotide binding), GO:0003676 (nucleic acid binding)
Cp4.1LG01g21410.1	ref|XP_007019647.1| ***- Nucleic acid-binding proteins superfamily isoform 1 [Theobroma cacao] gb|EOY16872.1| Nucleic acid-binding proteins superfamily isoform 1 [Theobroma cacao]
Cp4.1LG01g21450.1	AT5G04990.1 ***- SAD1/UNC-84 domain protein 1 LENGTH=471 IPR012919 (SUN domain)
Cp4.1LG01g21470.1	sp|Q9USQ6|SYJ2_SCHPO *-** Inositol-1,4,5-trisphosphate 5-phosphatase 2 IPR005135 (Endonuclease/exonuclease/phosphatase) GO:0046856 (phosphatidylinositol dephosphorylation)
Cp4.1LG01g21500.1	sp|Q9C8W3|FUT13_ARATH **** Alpha-(1,4)-fucosyltransferase IPR001503 (Glycosyl transferase, family 10) GO:0006486 (protein glycosylation), GO:0008417 (fucosyltransferase activity), GO:0016020 (membrane)
Cp4.1LG01g21530.1	sp|Q9LES3|AI5L2_ARATH *-*- ABSCISIC ACID-INSENSITIVE 5-like protein 2
Cp4.1LG01g21600.1	AT2G40070.1 *-*- BEST Arabidopsis thaliana protein match is: proline-rich family protein . LENGTH=607
Cp4.1LG01g21610.1	AT2G40150.1 ***- TRICHOME BIREFRINGENCE-LIKE 28 LENGTH=424 IPR025846 (PMR5 N-terminal domain), IPR026057 (PC-Esterase) GO:0050826 (response to freezing)
Cp4.1LG01g21700.1	Unknown protein
Cp4.1LG01g21710.1	AT2G40480.1 ***- Plant protein of unknown function (DUF827) LENGTH=518 IPR008545 (WEB family)
Cp4.1LG01g21720.1	sp|Q9XEF0|BH051_ARATH ***- Transcription factor bHLH51 IPR011598 (Myc-type, basic helix-loop-helix (bHLH) domain) GO:0046983 (protein dimerization activity)
Cp4.1LG01g21740.1	Unknown protein
Cp4.1LG01g21790.1	AT3G11130.1 *-** Clathrin, heavy chain LENGTH=1705 IPR011990 (Tetratricopeptide-like helical domain), IPR016024 (Armadillo-type fold), IPR016025 (Clathrin, heavy chain, linker/propeller domain) GO:0005198 (structural molecule activity), GO:0005488 (binding), GO:0005515 (protein binding), GO:0006886 (intracellular protein transport), GO:0016192 (vesicle-mediated transport), GO:0030130 (clathrin co…
Cp4.1LG01g21820.1	gb|AAQ18141.1| ***- poly(A)-binding protein C-terminal interacting protein 6 [Cucumis sativus]
Cp4.1LG01g21850.1	AT3G11090.1 ***- LOB domain-containing protein 21 LENGTH=165 IPR004883 (Lateral organ boundaries, LOB)
Cp4.1LG01g21900.1	gb|KHG17787.1| ***- Altered inheritance rate of mitochondria 38 [Gossypium arboreum] IPR007667 (Hypoxia induced protein, domain)
Cp4.1LG01g21960.1	AT2G40800.1 ***- unknown protein; BEST Arabidopsis thaliana protein match is: unknown protein . LENGTH=377
Cp4.1LG01g21980.1	sp|Q15560|TCEA2_HUMAN *-** Transcription elongation factor A protein 2 IPR003618 (Transcription elongation factor S-II, central domain), IPR016492 (Transcription elongation factor, TFIIS-related) GO:0003676 (nucleic acid binding), GO:0005634 (nucleus), GO:0006351 (transcription, DNA-templated), GO:0006355 (regulation of transcription, DNA-templated), GO:0006357 (regulation of transcription from R…
Cp4.1LG01g22030.1	Unknown proteinIPR013892 (Cytochrome c oxidase biogenesis protein Cmc1-like)
Cp4.1LG01g22070.1	Unknown proteinIPR021480 (Protein of unknown function DUF3133)
Cp4.1LG01g22090.1	sp|Q501D5|MCMBP_ARATH ***- Mini-chromosome maintenance complex-binding protein IPR019140 (Mini-chromosome maintenance complex-binding protein)
Cp4.1LG01g22110.1	AT3G02510.1 ***- Regulator of chromosome condensation (RCC1) family protein LENGTH=393 IPR009091 (Regulator of chromosome condensation 1/beta-lactamase-inhibitor protein II)
Cp4.1LG01g22150.1	AT3G02490.1 ***- Pentatricopeptide repeat (PPR) superfamily protein LENGTH=665 IPR002885 (Pentatricopeptide repeat)
Cp4.1LG01g22160.1	AT5G38650.1 ***- Proteasome maturation factor UMP1 LENGTH=141 IPR008012 (Proteasome maturation factor UMP1)
Cp4.1LG01g22200.1	sp|P0CH30|RING1_GOSHI *-*- E3 ubiquitin-protein ligase RING1 IPR013083 (Zinc finger, RING/FYVE/PHD-type) GO:0005515 (protein binding), GO:0008270 (zinc ion binding)
Cp4.1LG01g22230.1	sp|Q6NKX1|PROD2_ARATH **** Proline dehydrogenase 2, mitochondrial IPR015659 (Proline oxidase), IPR029041 (FAD-linked oxidoreductase-like) GO:0004657 (proline dehydrogenase activity), GO:0006562 (proline catabolic process)
Cp4.1LG01g22260.1	sp|Q6DD45|ZCHC8_XENLA *-** Zinc finger CCHC domain-containing protein 8 IPR001878 (Zinc finger, CCHC-type), IPR006568 (PSP, proline-rich) GO:0003676 (nucleic acid binding), GO:0008270 (zinc ion binding)
Cp4.1LG01g22340.1	AT1G65800.1 *-** receptor kinase 2 LENGTH=847 IPR011009 (Protein kinase-like domain), IPR013320 (Concanavalin A-like lectin/glucanase domain) GO:0004672 (protein kinase activity), GO:0005524 (ATP binding), GO:0006468 (protein phosphorylation), GO:0016772 (transferase activity, transferring phosphorus-containing groups)
Cp4.1LG01g22380.1	AT1G23170.2 *-*- Protein of unknown function DUF2359, transmembrane LENGTH=615 IPR012336 (Thioredoxin-like fold), IPR019308 (Protein of unknown function DUF2359, TMEM214)
Cp4.1LG01g22410.1	AT5G15680.1 ***- ARM repeat superfamily protein LENGTH=2153 IPR016024 (Armadillo-type fold), IPR025481 (Cell morphogenesis protein C-terminal), IPR025614 (Cell morphogenesis protein N-terminal), IPR029473 (Cell morphogenesis central region) GO:0005488 (binding)
Cp4.1LG01g22470.1	AT5G15460.1 ***- membrane-anchored ubiquitin-fold protein 2 LENGTH=124 IPR017000 (Membrane-anchored ubiquitin-fold protein, HCG-1), IPR029071 (Ubiquitin-related domain)
Cp4.1LG01g22530.1	AT5G15640.1 ***- Mitochondrial substrate carrier family protein LENGTH=323 IPR002067 (Mitochondrial carrier protein), IPR023395 (Mitochondrial carrier domain) GO:0055085 (transmembrane transport)
Cp4.1LG01g22580.1	AT3G01015.1 ***- TPX2 (targeting protein for Xklp2) protein family LENGTH=488 IPR009675 (TPX2), IPR027329 (TPX2, C-terminal domain) GO:0005819 (spindle), GO:0005874 (microtubule), GO:0007067 (mitotic nuclear division)
Cp4.1LG01g22630.1	AT5G15570.1 ***- Bromodomain transcription factor LENGTH=381 IPR006565 (Bromodomain transcription factor), IPR009072 (Histone-fold), IPR019473 (Transcription factor TFIID, subunit 8, C-terminal) GO:0046982 (protein heterodimerization activity)
Cp4.1LG01g22650.1	AT3G01170.1 ***- Ribosomal protein L34e superfamily protein LENGTH=215 IPR008195 (Ribosomal protein L34Ae) GO:0003735 (structural constituent of ribosome), GO:0005622 (intracellular), GO:0005840 (ribosome), GO:0006412 (translation)
Cp4.1LG01g22740.1	sp|Q9LXF2|PP385_ARATH *-*- Pentatricopeptide repeat-containing protein IPR002885 (Pentatricopeptide repeat)
Cp4.1LG01g22750.1	ref|XP_003618556.1| **** Ethylene-responsive transcription factor [Medicago truncatula] IPR016177 (DNA-binding domain), IPR017392 (AP2/ERF transcription factor ERF/PTI6) GO:0003677 (DNA binding), GO:0003700 (sequence-specific DNA binding transcription factor activity), GO:0006355 (regulation of transcription, DNA-templated)
Cp4.1LG01g22790.1	AT5G15330.1 ***- SPX domain gene 4 LENGTH=318 IPR004331 (SPX, N-terminal)
Cp4.1LG01g22810.1	AT5G15270.2 **** RNA-binding KH domain-containing protein LENGTH=548 IPR004087 (K Homology domain) GO:0003676 (nucleic acid binding), GO:0003723 (RNA binding)
Cp4.1LG01g22860.1	sp|B8APB5|ILI6_ORYSI ***- Transcription factor ILI6 IPR011598 (Myc-type, basic helix-loop-helix (bHLH) domain) GO:0046983 (protein dimerization activity)
Cp4.1LG01g22890.1	AT1G69780.1 ***- Homeobox-leucine zipper protein family LENGTH=294 IPR003106 (Leucine zipper, homeobox-associated), IPR009057 (Homeodomain-like) GO:0003677 (DNA binding), GO:0003700 (sequence-specific DNA binding transcription factor activity), GO:0006355 (regulation of transcription, DNA-templated), GO:0043565 (sequence-specific DNA binding)
Cp4.1LG01g22950.1	AT3G28917.1 ***- mini zinc finger 2 LENGTH=100 IPR006456 (ZF-HD homeobox protein, Cys/His-rich dimerisation domain)
Cp4.1LG01g23010.1	AT4G27840.1 ***- SNARE-like superfamily protein LENGTH=260 IPR011012 (Longin-like domain) GO:0006810 (transport)
Cp4.1LG01g23070.1	sp|Q8LDQ4|TAP46_ARATH ***- PP2A regulatory subunit TAP46 IPR007304 (TAP42-like protein) GO:0009966 (regulation of signal transduction)
Cp4.1LG01g23090.1	AT3G28450.1 *-*- Leucine-rich repeat protein kinase family protein LENGTH=605 IPR013320 (Concanavalin A-like lectin/glucanase domain), IPR025875 (Leucine rich repeat 4)
Cp4.1LG01g23190.1	sp|Q9FL17|PUB40_ARATH ***- U-box domain-containing protein 40 IPR013083 (Zinc finger, RING/FYVE/PHD-type), IPR016024 (Armadillo-type fold) GO:0004842 (ubiquitin-protein transferase activity), GO:0005488 (binding), GO:0005515 (protein binding), GO:0016567 (protein ubiquitination)
Cp4.1LG01g23250.1	AT5G14760.1 **** L-aspartate oxidase LENGTH=651 IPR005288 (L-aspartate oxidase), IPR013830 (SGNH hydrolase-type esterase domain), IPR015939 (Fumarate reductase/succinate dehydrogenase flavoprotein-like, C-terminal), IPR027477 (Succinate dehydrogenase/fumarate reductase flavoprotein, catalytic domain) GO:0005737 (cytoplasm), GO:0008734 (L-aspartate oxidase activity), GO:0009435 (NAD biosynthetic p…
Cp4.1LG01g23280.1	AT3G28050.1 **** nodulin MtN21 /EamA-like transporter family protein LENGTH=367 IPR000620 (EamA domain), IPR030184 (WAT1-related protein) GO:0016020 (membrane), GO:0016021 (integral component of membrane), GO:0022857 (transmembrane transporter activity)
Cp4.1LG01g23310.1	AT5G14680.1 ***- Adenine nucleotide alpha hydrolases-like superfamily protein LENGTH=175 IPR006015 (Universal stress protein A) GO:0006950 (response to stress)
Cp4.1LG01g23320.1	AT5G40460.1 ***- unknown protein; BEST Arabidopsis thaliana protein match is: unknown protein . LENGTH=112
Cp4.1LG01g23410.1	AT1G50170.1 **** sirohydrochlorin ferrochelatase B LENGTH=225 IPR002762 (Cobalamin (vitamin B12) biosynthesis CbiX) GO:0009236 (cobalamin biosynthetic process), GO:0016852 (sirohydrochlorin cobaltochelatase activity)
Cp4.1LG01g23430.1	ref|XP_002524649.1| ***- conserved hypothetical protein [Ricinus communis] gb|EEF37668.1| conserved hypothetical protein [Ricinus communis] IPR018788 (Proteasome assembly chaperone 3)
Cp4.1LG01g23510.1	AT3G01600.1 ***- NAC domain containing protein 44 LENGTH=370 IPR003441 (NAC domain) GO:0003677 (DNA binding), GO:0006355 (regulation of transcription, DNA-templated)
Cp4.1LG01g23550.1	sp|Q84JC0|RRP8_ARATH ***- Ribosomal RNA-processing protein 8 IPR007823 (Methyltransferase-related), IPR029063 (S-adenosyl-L-methionine-dependent methyltransferase) GO:0008168 (methyltransferase activity)
Cp4.1LG01g23570.1	AT3G01640.1 ***- glucuronokinase G LENGTH=362 IPR006206 (Mevalonate/galactokinase) GO:0005524 (ATP binding), GO:0005737 (cytoplasm), GO:0008152 (metabolic process), GO:0016301 (kinase activity), GO:0016773 (phosphotransferase activity, alcohol group as acceptor)
Cp4.1LG01g23610.1	AT5G19130.1 **** GPI transamidase component family protein / Gaa1-like family protein LENGTH=699 IPR007246 (GPI transamidase component Gaa1) GO:0016021 (integral component of membrane), GO:0042765 (GPI-anchor transamidase complex)
Cp4.1LG01g23670.1	AT5G14370.1 ***- CCT motif family protein LENGTH=339 IPR010402 (CCT domain) GO:0005515 (protein binding)
Cp4.1LG01g23690.1	AT2G39650.1 ***- Protein of unknown function (DUF506) LENGTH=291 IPR006502 (Protein of unknown function DUF506, plant)
Cp4.1LG01g23790.1	ref|XP_007031716.1| *-*- TPX2 family protein, putative isoform 5 [Theobroma cacao] gb|EOY02642.1| TPX2 family protein, putative isoform 5 [Theobroma cacao]
Cp4.1LG01g23800.1	gb|KHG25101.1| ***- BAG family molecular chaperone regulator 2 [Gossypium arboreum] IPR029071 (Ubiquitin-related domain) GO:0005515 (protein binding)
Cp4.1LG01g24080.1	AT2G39435.1 *-*- Phosphatidylinositol N-acetyglucosaminlytransferase subunit P-related LENGTH=464 IPR025486 (Domain of unknown function DUF4378)
Cp4.1LG01g24160.1	sp|Q9HAU5|RENT2_HUMAN *-*- Regulator of nonsense transcripts 2 IPR007193 (Up-frameshift suppressor 2), IPR016024 (Armadillo-type fold) GO:0003723 (RNA binding), GO:0005488 (binding), GO:0005515 (protein binding)
Cp4.1LG01g24210.1	AT3G52280.2 ***- general transcription factor group E6 LENGTH=386 IPR001487 (Bromodomain) GO:0005515 (protein binding)
Cp4.1LG01g24230.1	Unknown proteinIPR028766 (RNA pseudouridine synthase 5)
Cp4.1LG01g24310.1	AT3G55000.1 ***- tonneau family protein LENGTH=260 IPR006594 (LIS1 homology motif) GO:0005515 (protein binding)
Cp4.1LG01g24340.1	sp|P12360|CB11_SOLLC ***- Chlorophyll a-b binding protein 6A, chloroplastic IPR022796 (Chlorophyll A-B binding protein), IPR023329 (Chlorophyll a/b binding protein domain) GO:0009765 (photosynthesis, light harvesting), GO:0016020 (membrane)
Cp4.1LG01g24360.1	sp|A0M1V5|AROC_GRAFK **** Chorismate synthase IPR000453 (Chorismate synthase) GO:0004107 (chorismate synthase activity), GO:0009073 (aromatic amino acid family biosynthetic process)
Cp4.1LG01g24380.1	AT2G39000.1 ***- Acyl-CoA N-acyltransferases (NAT) superfamily protein LENGTH=291 IPR016181 (Acyl-CoA N-acyltransferase) GO:0008080 (N-acetyltransferase activity)
Cp4.1LG01g24440.1	ref|XP_007009800.1| ***- Rhomboid protein-related isoform 2 [Theobroma cacao] gb|EOY18610.1| Rhomboid protein-related isoform 2 [Theobroma cacao] IPR013861 (Protein of unknown function DUF1751, integral membrane, eukaryotic), IPR022764 (Peptidase S54, rhomboid domain) GO:0004252 (serine-type endopeptidase activity), GO:0016021 (integral component of membrane)
Cp4.1LG01g24450.1	AT2G28320.1 **** Pleckstrin homology (PH) and lipid-binding START domains-containing protein LENGTH=737 IPR002913 (START domain), IPR009769 (Domain of unknown function DUF1336), IPR011993 (Pleckstrin homology-like domain), IPR023393 (START-like domain) GO:0008289 (lipid binding)
Cp4.1LG01g24520.1	AT5G56890.1 *-** Protein kinase superfamily protein LENGTH=1113 IPR011009 (Protein kinase-like domain), IPR013320 (Concanavalin A-like lectin/glucanase domain) GO:0004672 (protein kinase activity), GO:0005524 (ATP binding), GO:0006468 (protein phosphorylation), GO:0016772 (transferase activity, transferring phosphorus-containing groups)
Cp4.1LG01g24560.1	ref|XP_003600958.1| **** Sorting and assembly machinery component-like protein [Medicago truncatula] gb|AES71209.1| outer membrane OMP85 family protein [Medicago truncatula] IPR000184 (Bacterial surface antigen (D15)) GO:0019867 (outer membrane)
Cp4.1LG01g24570.1	ref|XP_002316385.2| **** zinc finger family protein [Populus trichocarpa] gb|EEF02556.2| zinc finger family protein [Populus trichocarpa] IPR001594 (Zinc finger, DHHC-type, palmitoyltransferase) GO:0008270 (zinc ion binding)
Cp4.1LG01g24630.1	AT2G34210.1 *-*- Transcription elongation factor Spt5 LENGTH=989 IPR005100 (Transcription elongation factor Spt5, NGN domain), IPR005824 (KOW)
Cp4.1LG01g24680.1	Unknown proteinIPR019320 (Uncharacterised protein family UPF0402)
Cp4.1LG01g24710.1	AT3G54880.1 ***- unknown protein; BEST Arabidopsis thaliana protein match is: unknown protein . LENGTH=112 IPR025124 (Domain of unknown function DUF4050)
Cp4.1LG01g24780.1	AT3G05420.2 **** acyl-CoA binding protein 4 LENGTH=669 IPR011043 (Galactose oxidase/kelch, beta-propeller), IPR015915 (Kelch-type beta propeller) GO:0005515 (protein binding)
Cp4.1LG01g24800.1	AT5G04550.1 ***- Protein of unknown function (DUF668) LENGTH=599 IPR007700 (Protein of unknown function DUF668)
Cp4.1LG01g24840.1	AT5G04600.1 **** RNA-binding (RRM/RBD/RNP motifs) family protein LENGTH=222 IPR012677 (Nucleotide-binding alpha-beta plait domain) GO:0000166 (nucleotide binding), GO:0003676 (nucleic acid binding)
Cp4.1LG01g24880.1	AT5G04670.1 ***- Enhancer of polycomb-like transcription factor protein LENGTH=766 IPR019542 (Enhancer of polycomb-like, N-terminal), IPR024943 (Enhancer of polycomb protein) GO:0032777 (Piccolo NuA4 histone acetyltransferase complex), GO:0035267 (NuA4 histone acetyltransferase complex)
Cp4.1LG01g24900.1	sp|B4PZ52|NFU1_DROYA **** NFU1 iron-sulfur cluster scaffold homolog, mitochondrial IPR017065 (NFU1 iron-sulfur cluster scaffold homologue) GO:0005506 (iron ion binding), GO:0016226 (iron-sulfur cluster assembly), GO:0051536 (iron-sulfur cluster binding)
Cp4.1LG01g24910.1	AT3G52240.1 ***- unknown protein; Has 220 Blast hits to 193 proteins in 66 species: Archae - 0; Bacteria - 15; Metazoa - 53; Fungi - 33; Plants - 66; Viruses - 0; Other Eukaryotes - 53 (source: NCBI BLink). LENGTH=680
Cp4.1LG01g24930.1	AT5G04740.1 ***- ACT domain-containing protein LENGTH=301 IPR002912 (ACT domain) GO:0008152 (metabolic process), GO:0016597 (amino acid binding)
Cp4.1LG01g24960.1	ref|XP_007022095.1| ***- Ph [Theobroma cacao] IPR024950 (Dual specificity phosphatase), IPR029021 (Protein-tyrosine phosphatase-like) GO:0006470 (protein dephosphorylation), GO:0008138 (protein tyrosine/serine/threonine phosphatase activity), GO:0016311 (dephosphorylation), GO:0016791 (phosphatase activity)
Cp4.1LG01g24970.1	Unknown protein
Cp4.1LG01g25050.1	AT3G54290.1 ***- FUNCTIONS IN: molecular_function unknown; INVOLVED IN: N-terminal protein myristoylation; LOCATED IN: chloroplast; EXPRESSED IN: 23 plant structures; EXPRESSED DURING: 13 growth stages; IPR012312 (Haemerythrin/HHE cation-binding motif)
Cp4.1LG01g25060.1	AT3G54300.1 **** vesicle-associated membrane protein 727 LENGTH=240 IPR001388 (Synaptobrevin), IPR011012 (Longin-like domain) GO:0006810 (transport), GO:0016021 (integral component of membrane), GO:0016192 (vesicle-mediated transport)
Cp4.1LG01g25080.1	sp|Q9JHT5|AMMR1_MOUSE *-*- AMME syndrome candidate gene 1 protein homolog IPR002733 (AMMECR1 domain), IPR023473 (AMMECR1), IPR027485 (AMMECR1, N-terminal)
Cp4.1LG01g25090.1	sp|Q9SIK2|RS252_ARATH ***- 40S ribosomal protein S25-2 IPR004977 (Ribosomal protein S25)
Cp4.1LG01g25120.1	sp|Q9SIK2|RS252_ARATH ***- 40S ribosomal protein S25-2 IPR004977 (Ribosomal protein S25)
Cp4.1LG01g25180.1	AT4G00026.1 ***- FUNCTIONS IN: molecular_function unknown; INVOLVED IN: biological_process unknown; LOCATED IN: chloroplast; EXPRESSED IN: cultured cell; IPR013261 (Mitochondrial import inner membrane translocase subunit Tim21) GO:0005744 (mitochondrial inner membrane presequence translocase complex), GO:0030150 (protein import into mitochondrial matrix)
Cp4.1LG01g25230.1	sp|O04202|EIF3F_ARATH **** Eukaryotic translation initiation factor 3 subunit F IPR000555 (JAB1/MPN/MOV34 metalloenzyme domain), IPR024969 (Rpn11/EIF3F C-terminal domain), IPR027531 (Eukaryotic translation initiation factor 3 subunit F) GO:0003743 (translation initiation factor activity), GO:0005515 (protein binding), GO:0005737 (cytoplasm), GO:0005852 (eukaryotic translation initiation factor 3 …
Cp4.1LG01g25270.1	AT5G05840.1 *-*- Protein of unknown function (DUF620) LENGTH=439 IPR006873 (Protein of unknown function DUF620)
Cp4.1LG01g25280.1	AT3G11260.1 *-*- WUSCHEL related homeobox 5 LENGTH=182 IPR009057 (Homeodomain-like) GO:0003677 (DNA binding)
Cp4.1LG01g25290.1	AT2G39980.1 **** HXXXD-type acyl-transferase family protein LENGTH=482 IPR003480 (Transferase), IPR023213 (Chloramphenicol acetyltransferase-like domain) GO:0016747 (transferase activity, transferring acyl groups other than amino-acyl groups)
Cp4.1LG01g25320.1	sp|P59277|SYP81_ARATH ***- Syntaxin-81 IPR010989 (t-SNARE), IPR019529 (SNARE-complex protein Syntaxin-18 N-terminal) GO:0016020 (membrane), GO:0016192 (vesicle-mediated transport)
Cp4.1LG01g25330.1	Unknown proteinIPR018848 (WIYLD domain) GO:0018024 (histone-lysine N-methyltransferase activity)
Cp4.1LG01g25380.1	AT5G05970.2 ***- Transducin/WD40 repeat-like superfamily protein LENGTH=782 IPR015943 (WD40/YVTN repeat-like-containing domain) GO:0005515 (protein binding)
Cp4.1LG01g25530.1	sp|Q9M2S6|SDIR1_ARATH ***- E3 ubiquitin-protein ligase SDIR1 IPR013083 (Zinc finger, RING/FYVE/PHD-type) GO:0005515 (protein binding), GO:0008270 (zinc ion binding)
Cp4.1LG01g25580.1	ref|XP_002524204.1| *-** DNA binding protein, putative [Ricinus communis] gb|EEF38128.1| DNA binding protein, putative [Ricinus communis] IPR008906 (HAT dimerisation domain, C-terminal), IPR012337 (Ribonuclease H-like domain) GO:0003676 (nucleic acid binding), GO:0046983 (protein dimerization activity)
Cp4.1LG01g25670.1	sp|Q8W575|CSN3_ARATH ***- COP9 signalosome complex subunit 3 IPR000717 (Proteasome component (PCI) domain) GO:0005515 (protein binding)
Cp4.1LG01g25710.1	AT5G14140.1 **** zinc ion binding;nucleic acid binding;zinc ion binding LENGTH=264 IPR015880 (Zinc finger, C2H2-like) GO:0046872 (metal ion binding)
Cp4.1LG01g25730.1	AT5G14120.1 ***- Major facilitator superfamily protein LENGTH=579 IPR010658 (Nodulin-like), IPR020846 (Major facilitator superfamily domain)
Cp4.1LG01g25860.1	sp|Q08BT5|K1468_XENTR *-*- LisH domain and HEAT repeat-containing protein KIAA1468 homolog IPR006594 (LIS1 homology motif), IPR016024 (Armadillo-type fold) GO:0005488 (binding), GO:0005515 (protein binding)
Cp4.1LG01g25870.1	AT3G27000.1 **** actin related protein 2 LENGTH=389 IPR004000 (Actin family) GO:0005524 (ATP binding), GO:0005856 (cytoskeleton), GO:0005885 (Arp2/3 protein complex), GO:0007015 (actin filament organization), GO:0034314 (Arp2/3 complex-mediated actin nucleation)
Cp4.1LG01g25880.1	ref|XP_002512902.1| **** amino acid binding protein, putative [Ricinus communis] gb|EEF49405.1| amino acid binding protein, putative [Ricinus communis] IPR002912 (ACT domain) GO:0008152 (metabolic process), GO:0016597 (amino acid binding)
Cp4.1LG01g25920.1	sp|Q9C9N3|C3H14_ARATH ***- Zinc finger CCCH domain-containing protein 14 IPR000571 (Zinc finger, CCCH-type) GO:0046872 (metal ion binding)
Cp4.1LG01g25980.1	ref|XP_007040410.1| ***- Acyl-coenzyme A:6-aminopenicillanic-acid-acyltransferase 29 kDa subunit [Theobroma cacao] gb|EOY24911.1| Acyl-coenzyme A:6-aminopenicillanic-acid-acyltransferase 29 kDa subunit [Theobroma cacao]
Cp4.1LG01g26000.1	AT3G27027.1 ***- Protein of unknown function (DUF 3339) LENGTH=69 IPR021775 (Protein of unknown function DUF3339)
Cp4.1LG01g26020.1	sp|Q07G10|ALKB8_XENTR *-*- Alkylated DNA repair protein alkB homolog 8 IPR029063 (S-adenosyl-L-methionine-dependent methyltransferase) GO:0008152 (metabolic process), GO:0008168 (methyltransferase activity)
Cp4.1LG01g26070.1	sp|P14232|TGA1A_TOBAC *-** TGACG-sequence-specific DNA-binding protein TGA-1A IPR004827 (Basic-leucine zipper domain), IPR012336 (Thioredoxin-like fold), IPR025422 (Transcription factor TGA like domain) GO:0003700 (sequence-specific DNA binding transcription factor activity), GO:0006351 (transcription, DNA-templated), GO:0006355 (regulation of transcription, DNA-templated), GO:0043565 (sequence-s…
Cp4.1LG01g26080.1	Unknown protein
Cp4.1LG01g26100.1	sp|Q8VZ14|RMR2_ARATH *-*- Receptor homology region, transmembrane domain- and RING domain-containing protein 2 IPR003137 (Protease-associated domain, PA), IPR013083 (Zinc finger, RING/FYVE/PHD-type) GO:0005515 (protein binding), GO:0008270 (zinc ion binding)
Cp4.1LG01g26130.1	ref|XP_002533873.1| ***- conserved hypothetical protein [Ricinus communis] gb|EEF28504.1| conserved hypothetical protein [Ricinus communis]
Cp4.1LG01g26160.1	AT1G33780.1 ***- Protein of unknown function (DUF179) LENGTH=325 IPR003774 (Protein of unknown function UPF0301)
Cp4.1LG01g26170.1	AT4G09350.1 ***- Chaperone DnaJ-domain superfamily protein LENGTH=249 IPR001623 (DnaJ domain)
Cp4.1LG01g26220.1	Unknown protein
Cp4.1LG01g26250.1	sp|Q6P4J8|SMU1_XENTR ***- WD40 repeat-containing protein SMU1 IPR006594 (LIS1 homology motif), IPR006595 (CTLH, C-terminal LisH motif), IPR011047 (Quinonprotein alcohol dehydrogenase-like superfamily), IPR015943 (WD40/YVTN repeat-like-containing domain) GO:0005515 (protein binding)
Cp4.1LG01g26320.1	sp|Q5ZME8|SMU1_CHICK *-*- WD40 repeat-containing protein SMU1 IPR015943 (WD40/YVTN repeat-like-containing domain) GO:0005515 (protein binding)
Cp4.1LG01g26360.1	AT1G22630.1 *-*- unknown protein; LOCATED IN: chloroplast; EXPRESSED IN: 21 plant structures; EXPRESSED DURING: 13 growth stages; Has 87 Blast hits to 86 proteins in 34 species: Archae - 0; Bacteria - 13; Metazoa - 27; Fungi - 0; Plants - 40; Viruses - 0; Other Eukaryotes - 7 (source: NCBI BLink). LENGTH=110
Cp4.1LG02g00160.1	AT4G26450.1 ***- unknown protein; Has 614 Blast hits to 492 proteins in 137 species: Archae - 0; Bacteria - 94; Metazoa - 255; Fungi - 76; Plants - 69; Viruses - 0; Other Eukaryotes - 120 (source: NCBI BLink). LENGTH=708
Cp4.1LG02g00210.1	sp|Q8W206|CSN6A_ARATH ***- COP9 signalosome complex subunit 6a IPR000555 (JAB1/MPN/MOV34 metalloenzyme domain), IPR024969 (Rpn11/EIF3F C-terminal domain) GO:0005515 (protein binding)
Cp4.1LG02g00220.1	sp|Q9WZ27|CARB_THEMA ***- Carbamoyl-phosphate synthase large chain IPR006275 (Carbamoyl-phosphate synthase, large subunit), IPR011607 (Methylglyoxal synthase-like domain), IPR011761 (ATP-grasp fold), IPR016185 (Pre-ATP-grasp domain) GO:0003824 (catalytic activity), GO:0005524 (ATP binding), GO:0006807 (nitrogen compound metabolic process), GO:0008152 (metabolic process), GO:0046872 (metal ion bin…
Cp4.1LG02g00290.1	ref|XP_002532512.1| ***- conserved hypothetical protein [Ricinus communis] gb|EEF29864.1| conserved hypothetical protein [Ricinus communis] IPR001202 (WW domain) GO:0005515 (protein binding)
Cp4.1LG02g00310.1	sp|Q4WGS4|DDI1_ASPFU ***- DNA damage-inducible protein 1 IPR009060 (UBA-like), IPR021109 (Aspartic peptidase domain), IPR029071 (Ubiquitin-related domain) GO:0004190 (aspartic-type endopeptidase activity), GO:0005515 (protein binding), GO:0006508 (proteolysis)
Cp4.1LG02g00330.1	AT5G56050.1 ***- FUNCTIONS IN: molecular_function unknown; INVOLVED IN: biological_process unknown; LOCATED IN: chloroplast; BEST Arabidopsis thaliana protein match is: Late embryogenesis abundant (LEA) hydroxyproline-rich glycoprotein family . LENGTH=283 IPR004864 (Late embryogenesis abundant protein, LEA-14)
Cp4.1LG02g00370.1	AT1G55760.1 ***- BTB/POZ domain-containing protein LENGTH=329 IPR011333 (BTB/POZ fold) GO:0005515 (protein binding)
Cp4.1LG02g00400.1	AT5G55640.1 ***- unknown protein; Has 30201 Blast hits to 17322 proteins in 780 species: Archae - 12; Bacteria - 1396; Metazoa - 17338; Fungi - 3422; Plants - 5037; Viruses - 0; Other Eukaryotes - 2996 (source: NCBI BLink). LENGTH=149
Cp4.1LG02g00440.1	sp|A6TB06|RSMF_KLEP7 *-** Ribosomal RNA small subunit methyltransferase F IPR023267 (RNA (C5-cytosine) methyltransferase), IPR029063 (S-adenosyl-L-methionine-dependent methyltransferase) GO:0003723 (RNA binding), GO:0006364 (rRNA processing), GO:0008168 (methyltransferase activity), GO:0008757 (S-adenosylmethionine-dependent methyltransferase activity)
Cp4.1LG02g00480.1	Unknown protein
Cp4.1LG02g00490.1	ref|XP_002522798.1| ***- conserved hypothetical protein [Ricinus communis] gb|EEF39649.1| conserved hypothetical protein [Ricinus communis] IPR002549 (Uncharacterised protein family UPF0118)
Cp4.1LG02g00500.1	AT1G58470.1 *-** RNA-binding protein 1 LENGTH=360 IPR012677 (Nucleotide-binding alpha-beta plait domain) GO:0000166 (nucleotide binding), GO:0003676 (nucleic acid binding)
Cp4.1LG02g00510.1	AT5G55630.1 **** Outward rectifying potassium channel protein LENGTH=363 IPR003280 (Two pore domain potassium channel), IPR018247 (EF-Hand 1, calcium-binding site) GO:0005267 (potassium channel activity), GO:0016020 (membrane), GO:0071805 (potassium ion transmembrane transport)
Cp4.1LG02g00590.1	sp|Q8VYE2|TIM50_ARATH **** Mitochondrial import inner membrane translocase subunit TIM50 IPR004274 (NLI interacting factor), IPR023214 (HAD-like domain), IPR027111 (Mitochondrial import inner membrane translocase subunit Tim50) GO:0005515 (protein binding), GO:0005743 (mitochondrial inner membrane), GO:0005744 (mitochondrial inner membrane presequence translocase complex), GO:0015031 (protein tra…
Cp4.1LG02g00600.1	sp|Q8S904|MFDX2_ARATH ***- Adrenodoxin-like protein 2, mitochondrial IPR001055 (Adrenodoxin), IPR012675 (Beta-grasp domain) GO:0009055 (electron carrier activity), GO:0051536 (iron-sulfur cluster binding), GO:0051537 (2 iron, 2 sulfur cluster binding)
Cp4.1LG02g00630.1	AT5G55600.1 ***- agenet domain-containing protein / bromo-adjacent homology (BAH) domain-containing protein LENGTH=663 IPR001025 (Bromo adjacent homology (BAH) domain), IPR008395 (Agenet-like domain), IPR014002 (Agenet domain, plant type) GO:0003682 (chromatin binding)
Cp4.1LG02g00670.1	AT5G55610.1 ***- unknown protein; LOCATED IN: mitochondrion, chloroplast, plastid, membrane; EXPRESSED IN: 25 plant structures; EXPRESSED DURING: 13 growth stages; Has 1807 Blast hits to 1807 proteins in 277 species: Archae - 0; Bacteria - 0; Metazoa - 736; Fungi - 347; Plants - 385; Viruses - 0; Other Eukaryotes - 339 (source: NCBI BLink). LENGTH=329
Cp4.1LG02g00720.1	Unknown protein
Cp4.1LG02g00910.1	sp|B9IV00|HIS6_BACCQ *-** Imidazole glycerol phosphate synthase subunit HisF IPR006062 (Histidine biosynthesis), IPR010139 (Imidazole glycerol phosphate synthase, subunit H), IPR014640 (Imidazole glycerol phosphate synthase HisHF), IPR029062 (Class I glutamine amidotransferase-like) GO:0000105 (histidine biosynthetic process), GO:0000107 (imidazoleglycerol-phosphate synthase activity), GO:0003824…
Cp4.1LG02g00930.1	sp|Q8RWE8|GGAP1_ARATH **** GDP-L-galactose phosphorylase 1 IPR011146 (HIT-like domain), IPR026506 (GDP-L-galactose/GDP-D-glucose phosphorylase) GO:0003824 (catalytic activity), GO:0080048 (GDP-D-glucose phosphorylase activity)
Cp4.1LG02g00960.1	AT4G28510.1 ***- prohibitin 1 LENGTH=288 IPR001107 (Band 7 protein) GO:0016020 (membrane)
Cp4.1LG02g00980.1	AT5G54840.1 **** Ras-related small GTP-binding family protein LENGTH=288 IPR001806 (Small GTPase superfamily), IPR027417 (P-loop containing nucleoside triphosphate hydrolase) GO:0005525 (GTP binding), GO:0005622 (intracellular), GO:0007264 (small GTPase mediated signal transduction), GO:0015031 (protein transport)
Cp4.1LG02g01030.1	sp|Q567B1|OTU1_DANRE ***- Ubiquitin thioesterase OTU1 IPR003323 (OTU domain)
Cp4.1LG02g01070.1	emb|CDY17280.1| ***- BnaA10g09140D [Brassica napus]
Cp4.1LG02g01200.1	sp|Q5ZI57|TPPC3_CHICK ***- Trafficking protein particle complex subunit 3 IPR007194 (Transport protein particle (TRAPP) component), IPR024096 (NO signalling/Golgi transport ligand-binding domain)
Cp4.1LG02g01270.1	sp|Q94C53|DDRGK_ARATH *-*- DDRGK domain-containing protein 1 IPR019153 (DDRGK domain containing protein)
Cp4.1LG02g01360.1	AT5G54530.1 ***- Protein of unknown function, DUF538 LENGTH=161 IPR007493 (Protein of unknown function DUF538)
Cp4.1LG02g01470.1	AT5G54400.1 ***- S-adenosyl-L-methionine-dependent methyltransferases superfamily protein LENGTH=292 IPR029063 (S-adenosyl-L-methionine-dependent methyltransferase) GO:0008152 (metabolic process), GO:0008168 (methyltransferase activity)
Cp4.1LG02g01510.1	AT4G27350.1 ***- Protein of unknown function (DUF1223) LENGTH=278 IPR010634 (Protein of unknown function DUF1223), IPR012336 (Thioredoxin-like fold)
Cp4.1LG02g01640.1	sp|Q8BY89|CTL2_MOUSE ***- Choline transporter-like protein 2 IPR007603 (Choline transporter-like)
Cp4.1LG02g01670.1	AT3G15430.1 ***- Regulator of chromosome condensation (RCC1) family protein LENGTH=488 IPR009091 (Regulator of chromosome condensation 1/beta-lactamase-inhibitor protein II)
Cp4.1LG02g01690.1	AT3G15355.1 *-*- ubiquitin-conjugating enzyme 25 LENGTH=609 IPR016135 (Ubiquitin-conjugating enzyme/RWD-like)
Cp4.1LG02g01700.1	sp|Q9JJK2|LANC2_MOUSE ***- LanC-like protein 2 IPR007822 (Lanthionine synthetase C-like)
Cp4.1LG02g01780.1	AT4G27540.1 ***- prenylated RAB acceptor 1.H LENGTH=241 IPR004895 (Prenylated rab acceptor PRA1)
Cp4.1LG02g01790.1	AT5G53900.2 ***- Serine/threonine-protein kinase WNK (With No Lysine)-related LENGTH=377 IPR025610 (Transcription factor MYC/MYB N-terminal)
Cp4.1LG02g01830.1	AT3G15190.1 ***- chloroplast 30S ribosomal protein S20, putative LENGTH=202 IPR002583 (Ribosomal protein S20) GO:0003723 (RNA binding), GO:0003735 (structural constituent of ribosome), GO:0005622 (intracellular), GO:0005840 (ribosome), GO:0006412 (translation)
Cp4.1LG02g01840.1	Unknown protein
Cp4.1LG02g01880.1	AT1G53290.1 **** Galactosyltransferase family protein LENGTH=345 IPR002659 (Glycosyl transferase, family 31), IPR029044 (Nucleotide-diphospho-sugar transferases) GO:0006486 (protein glycosylation), GO:0008378 (galactosyltransferase activity), GO:0016020 (membrane)
Cp4.1LG02g01890.1	AT1G29020.1 **** Calcium-binding EF-hand family protein LENGTH=564 IPR004837 (Sodium/calcium exchanger membrane region), IPR011992 (EF-hand domain pair) GO:0005509 (calcium ion binding), GO:0016021 (integral component of membrane), GO:0055085 (transmembrane transport)
Cp4.1LG02g02070.1	sp|Q8VDI9|ALG9_MOUSE ***- Alpha-1,2-mannosyltransferase ALG9 IPR005599 (GPI mannosyltransferase) GO:0016757 (transferase activity, transferring glycosyl groups)
Cp4.1LG02g02140.1	AT3G14910.1 ***- unknown protein; Has 158 Blast hits to 158 proteins in 77 species: Archae - 0; Bacteria - 0; Metazoa - 104; Fungi - 0; Plants - 33; Viruses - 0; Other Eukaryotes - 21 (source: NCBI BLink). LENGTH=455 IPR015943 (WD40/YVTN repeat-like-containing domain), IPR026059 (Rab3-GAP regulatory subunit) GO:0005515 (protein binding), GO:0043087 (regulation of GTPase activity)
Cp4.1LG02g02150.1	AT3G14920.1 ***- Peptide-N4-(N-acetyl-beta-glucosaminyl)asparagine amidase A protein LENGTH=609 IPR021102 (Peptide-N4-(N-acetyl-beta-glucosaminyl)asparagine amidase A)
Cp4.1LG02g02160.1	AT3G14830.1 ***- unknown protein; BEST Arabidopsis thaliana protein match is: unknown protein . LENGTH=476
Cp4.1LG02g02240.1	AT1G78520.1 ***- Carbohydrate-binding X8 domain superfamily protein LENGTH=115 IPR012946 (X8 domain)
Cp4.1LG02g02270.1	AT1G61870.1 ***- pentatricopeptide repeat 336 LENGTH=408 IPR002885 (Pentatricopeptide repeat)
Cp4.1LG02g02280.1	sp|Q9C8L4|ETHE1_ARATH ***- Persulfide dioxygenase ETHE1 homolog, mitochondrial IPR001279 (Beta-lactamase-like)
Cp4.1LG02g02310.1	AT3G59770.3 ***- sacI homology domain-containing protein / WW domain-containing protein LENGTH=1646 IPR001202 (WW domain), IPR002013 (SAC domain) GO:0005515 (protein binding), GO:0042578 (phosphoric ester hydrolase activity)
Cp4.1LG02g02330.1	AT1G79070.1 ***- SNARE-associated protein-related LENGTH=138 IPR028119 (Snapin/Pallidin/Snn1) GO:0006886 (intracellular protein transport), GO:0031083 (BLOC-1 complex)
Cp4.1LG02g02390.1	AT1G79480.1 *-*- Carbohydrate-binding X8 domain superfamily protein LENGTH=397 IPR012946 (X8 domain)
Cp4.1LG02g02440.1	Unknown proteinIPR003676 (Small auxin-up RNA)
Cp4.1LG02g02450.1	AT1G16610.3 *-*- arginine/serine-rich 45 LENGTH=425 IPR012677 (Nucleotide-binding alpha-beta plait domain) GO:0000166 (nucleotide binding), GO:0003676 (nucleic acid binding)
Cp4.1LG02g02480.1	AT2G42975.1 *-*- unknown protein; FUNCTIONS IN: molecular_function unknown; INVOLVED IN: biological_process unknown; LOCATED IN: chloroplast thylakoid membrane, chloroplast; Has 32 Blast hits to 32 proteins in 16 species: Archae - 0; Bacteria - 0; Metazoa - 2; Fungi - 2; Plants - 28; Viruses - 0; Other Eukaryotes - 0 (source: NCBI BLink). LENGTH=187
Cp4.1LG02g02500.1	ref|XP_007022254.1| ***- 2-oxoglutarate and Fe(II)-dependent oxygenase superfamily protein isoform 2 [Theobroma cacao] gb|EOY13779.1| 2-oxoglutarate and Fe(II)-dependent oxygenase superfamily protein isoform 2 [Theobroma cacao]
Cp4.1LG02g02520.1	sp|P93836|HPPD_ARATH **** 4-hydroxyphenylpyruvate dioxygenase IPR005956 (4-hydroxyphenylpyruvate dioxygenase), IPR029068 (Glyoxalase/Bleomycin resistance protein/Dihydroxybiphenyl dioxygenase) GO:0003868 (4-hydroxyphenylpyruvate dioxygenase activity), GO:0009072 (aromatic amino acid family metabolic process), GO:0016701 (oxidoreductase activity, acting on single donors with incorporation of molec…
Cp4.1LG02g02560.1	AT3G59080.1 ***- Eukaryotic aspartyl protease family protein LENGTH=535 IPR001461 (Aspartic peptidase), IPR021109 (Aspartic peptidase domain) GO:0004190 (aspartic-type endopeptidase activity), GO:0006508 (proteolysis)
Cp4.1LG02g02660.1	AT4G28600.1 ***- no pollen germination related 2 LENGTH=739 IPR011990 (Tetratricopeptide-like helical domain) GO:0005515 (protein binding)
Cp4.1LG02g02720.1	sp|Q9I8F9|HSP71_ORYLA *-*- Heat shock 70 kDa protein 1 IPR013126 (Heat shock protein 70 family), IPR029047 (Heat shock protein 70kD, peptide-binding domain), IPR029048 (Heat shock protein 70kD, C-terminal domain)
Cp4.1LG02g02780.1	Unknown proteinIPR003441 (NAC domain) GO:0003677 (DNA binding), GO:0006355 (regulation of transcription, DNA-templated)
Cp4.1LG02g02790.1	AT1G56010.2 ***- NAC domain containing protein 1 LENGTH=324 IPR003441 (NAC domain) GO:0003677 (DNA binding), GO:0006355 (regulation of transcription, DNA-templated)
Cp4.1LG02g02850.1	sp|Q8L7A9|AP4E_ARATH ***- AP-4 complex subunit epsilon IPR016024 (Armadillo-type fold), IPR017109 (Adaptor protein complex AP-4, epsilon subunit) GO:0005488 (binding), GO:0006886 (intracellular protein transport), GO:0016192 (vesicle-mediated transport), GO:0030117 (membrane coat)
Cp4.1LG02g02970.1	sp|O80662|TCHQD_ARATH ***- Glutathione S-transferase TCHQD IPR010987 (Glutathione S-transferase, C-terminal-like), IPR012336 (Thioredoxin-like fold) GO:0005515 (protein binding)
Cp4.1LG02g03030.1	sp|Q9FHK0|SKI31_ARATH ***- F-box protein SKIP31 IPR001810 (F-box domain) GO:0005515 (protein binding)
Cp4.1LG02g03090.1	sp|Q0WPW4|ACCO5_ARATH ***- 1-aminocyclopropane-1-carboxylate oxidase 5 IPR005123 (Oxoglutarate/iron-dependent dioxygenase), IPR026992 (Non-haem dioxygenase N-terminal domain), IPR027443 (Isopenicillin N synthase-like) GO:0016491 (oxidoreductase activity), GO:0016706 (oxidoreductase activity, acting on paired donors, with incorporation or reduction of molecular oxygen, 2-oxoglutarate as one donor,…
Cp4.1LG02g03110.1	AT2G35610.1 ***- xyloglucanase 113 LENGTH=644 IPR003388 (Reticulon), IPR005069 (Nucleotide-diphospho-sugar transferase)
Cp4.1LG02g03120.1	sp|Q40702|MADS2_ORYSJ **** MADS-box transcription factor 2 IPR002487 (Transcription factor, K-box) GO:0003700 (sequence-specific DNA binding transcription factor activity), GO:0005634 (nucleus), GO:0006355 (regulation of transcription, DNA-templated)
Cp4.1LG02g03160.1	sp|Q80Y75|DJB13_MOUSE *-*- DnaJ homolog subfamily B member 13 IPR002939 (Chaperone DnaJ, C-terminal) GO:0006457 (protein folding), GO:0051082 (unfolded protein binding)
Cp4.1LG02g03260.1	AT1G77610.1 ***- EamA-like transporter family protein LENGTH=336 IPR000620 (EamA domain), IPR004853 (Triose-phosphate transporter domain) GO:0016020 (membrane), GO:0016021 (integral component of membrane)
Cp4.1LG02g03280.1	AT1G44835.2 **** YbaK/aminoacyl-tRNA synthetase-associated domain LENGTH=308 IPR007214 (YbaK/aminoacyl-tRNA synthetase-associated domain) GO:0002161 (aminoacyl-tRNA editing activity)
Cp4.1LG02g03310.1	AT1G38131.1 ***- O-fucosyltransferase family protein LENGTH=589 IPR019378 (GDP-fucose protein O-fucosyltransferase)
Cp4.1LG02g03340.1	sp|Q7XJ98|KATAM_ARATH ***- Xyloglucan galactosyltransferase KATAMARI1 IPR004263 (Exostosin-like)
Cp4.1LG02g03420.1	AT4G08320.2 ***- Tetratricopeptide repeat (TPR)-like superfamily protein LENGTH=427 IPR011990 (Tetratricopeptide-like helical domain) GO:0005515 (protein binding)
Cp4.1LG02g03560.1	sp|Q9LME2|SYCP1_ARATH *-*- Synaptonemal complex protein 1
Cp4.1LG02g03580.1	AT5G25770.3 ***- alpha/beta-Hydrolases superfamily protein LENGTH=421 IPR029058 (Alpha/Beta hydrolase fold)
Cp4.1LG02g03660.1	AT5G06940.1 **** Leucine-rich repeat receptor-like protein kinase family protein LENGTH=872 IPR001611 (Leucine-rich repeat), IPR003591 (Leucine-rich repeat, typical subtype), IPR011009 (Protein kinase-like domain), IPR013210 (Leucine-rich repeat-containing N-terminal, type 2) GO:0004672 (protein kinase activity), GO:0005515 (protein binding), GO:0005524 (ATP binding), GO:0006468 (protein phosphor…
Cp4.1LG02g03670.1	AT1G48490.1 *-** Protein kinase superfamily protein LENGTH=1235 IPR011009 (Protein kinase-like domain), IPR030616 (Aurora kinase) GO:0004672 (protein kinase activity), GO:0004674 (protein serine/threonine kinase activity), GO:0005524 (ATP binding), GO:0006468 (protein phosphorylation), GO:0007049 (cell cycle), GO:0009966 (regulation of signal transduction), GO:0016772 (transferase activity, trans…
Cp4.1LG02g03710.1	sp|D7STK2|GATC_VITVI ***- Glutamyl-tRNA(Gln) amidotransferase subunit C, chloroplastic/mitochondrial IPR003837 (Aspartyl/glutamyl-tRNA(Asn/Gln) amidotransferase, C subunit) GO:0006450 (regulation of translational fidelity)
Cp4.1LG02g03720.1	sp|O35789|B3GA1_RAT **** Galactosylgalactosylxylosylprotein 3-beta-glucuronosyltransferase 1 IPR005027 (Glycosyl transferase, family 43), IPR029044 (Nucleotide-diphospho-sugar transferases) GO:0015018 (galactosylgalactosylxylosylprotein 3-beta-glucuronosyltransferase activity), GO:0016020 (membrane)
Cp4.1LG02g03730.1	sp|Q9SXC8|UFC1_ARATH ***- Ubiquitin-fold modifier-conjugating enzyme 1 IPR014806 (Ubiquitin-fold modifier-conjugating enzyme 1)
Cp4.1LG02g03850.1	sp|Q3UDK1|TRAD1_MOUSE *-*- TRAF-type zinc finger domain-containing protein 1
Cp4.1LG02g04080.1	Unknown protein
Cp4.1LG02g04120.1	sp|F4JWS8|QCR72_ARATH **** Cytochrome b-c1 complex subunit 7-2 IPR003197 (Cytochrome b-c1 complex subunit 7) GO:0005750 (mitochondrial respiratory chain complex III), GO:0006122 (mitochondrial electron transport, ubiquinol to cytochrome c)
Cp4.1LG02g04170.1	sp|Q2USI0|BST1_ASPOR *-** GPI inositol-deacylase IPR012908 (GPI inositol-deacylase PGAP1-like), IPR029058 (Alpha/Beta hydrolase fold) GO:0006505 (GPI anchor metabolic process), GO:0006886 (intracellular protein transport), GO:0016788 (hydrolase activity, acting on ester bonds)
Cp4.1LG02g04220.1	AT1G15370.1 ***- SNARE-like superfamily protein LENGTH=147 IPR011012 (Longin-like domain) GO:0006810 (transport)
Cp4.1LG02g04280.1	AT2G25310.1 ***- Protein of unknown function (DUF2012) LENGTH=210 IPR013784 (Carbohydrate-binding-like fold), IPR014766 (Carboxypeptidase, regulatory domain), IPR019008 (Domain of unknown function DUF2012) GO:0030246 (carbohydrate binding)
Cp4.1LG02g04340.1	sp|P0C8A0|PP275_ARATH ***- Pentatricopeptide repeat-containing protein IPR002885 (Pentatricopeptide repeat), IPR011990 (Tetratricopeptide-like helical domain) GO:0005515 (protein binding)
Cp4.1LG02g04350.1	ref|XP_002515498.1| ***- Ubiquitin-protein ligase BRE1A, putative [Ricinus communis] gb|EEF46947.1| Ubiquitin-protein ligase BRE1A, putative [Ricinus communis]
Cp4.1LG02g04400.1	ref|XP_007013730.1| ***- Enhancer of polycomb-like transcription factor protein, putative isoform 4 [Theobroma cacao] gb|EOY31349.1| Enhancer of polycomb-like transcription factor protein, putative isoform 4 [Theobroma cacao] IPR002999 (Tudor domain), IPR019542 (Enhancer of polycomb-like, N-terminal)
Cp4.1LG02g04410.1	Unknown protein
Cp4.1LG02g04420.1	AT4G32630.2 *-*- ArfGap/RecO-like zinc finger domain-containing protein LENGTH=628 IPR001164 (Arf GTPase activating protein) GO:0005096 (GTPase activator activity)
Cp4.1LG02g04430.1	AT2G25640.1 **** SPOC domain / Transcription elongation factor S-II protein LENGTH=745 IPR003618 (Transcription elongation factor S-II, central domain), IPR012921 (Spen paralogue and orthologue SPOC, C-terminal) GO:0005634 (nucleus), GO:0006351 (transcription, DNA-templated), GO:0008270 (zinc ion binding)
Cp4.1LG02g04450.1	ref|XP_007013738.1| ***- CTC-interacting domain 5, putative isoform 1 [Theobroma cacao] gb|EOY31357.1| CTC-interacting domain 5, putative isoform 1 [Theobroma cacao] IPR009060 (UBA-like) GO:0005515 (protein binding)
Cp4.1LG02g04460.1	ref|XP_002308632.1| ***- mitochondrial glycoprotein [Populus trichocarpa] gb|EEE92155.1| mitochondrial glycoprotein [Populus trichocarpa]
Cp4.1LG02g04520.1	AT4G31080.2 ***- Protein of unknown function (DUF2296) LENGTH=443 IPR019273 (Domain of unknown function DUF2296)
Cp4.1LG02g04530.1	AT4G31430.2 ***- unknown protein; LOCATED IN: plasma membrane; EXPRESSED IN: 25 plant structures; EXPRESSED DURING: 15 growth stages; Has 35333 Blast hits to 34131 proteins in 2444 species: Archae - 798; Bacteria - 22429; Metazoa - 974; Fungi - 991; Plants - 531; Viruses - 0; Other Eukaryotes - 9610 (source: NCBI BLink). LENGTH=574
Cp4.1LG02g04540.1	AT1G18950.1 *-*- DDT domain superfamily LENGTH=750
Cp4.1LG02g04550.1	AT4G31420.2 **** Zinc finger protein 622 LENGTH=405 IPR003604 (Zinc finger, U1-type) GO:0003676 (nucleic acid binding), GO:0008270 (zinc ion binding), GO:0046872 (metal ion binding)
Cp4.1LG02g04570.1	sp|Q9V036|SYD_PYRAB **** Aspartate--tRNA(Asp) ligase IPR018150 (Aminoacyl-tRNA synthetase, class II (D/K/N)-like) GO:0000166 (nucleotide binding), GO:0003676 (nucleic acid binding), GO:0004812 (aminoacyl-tRNA ligase activity), GO:0004815 (aspartate-tRNA ligase activity), GO:0005524 (ATP binding), GO:0005737 (cytoplasm), GO:0006418 (tRNA aminoacylation for protein translation), GO:0006422 (asparty…
Cp4.1LG02g04580.1	sp|B4S6R7|RSMH_PROA2 **** Ribosomal RNA small subunit methyltransferase H IPR002903 (Ribosomal RNA small subunit methyltransferase H), IPR023397 (S-adenosyl-L-methionine-dependent methyltransferase, MraW, recognition domain), IPR029063 (S-adenosyl-L-methionine-dependent methyltransferase) GO:0008168 (methyltransferase activity)
Cp4.1LG02g04680.1	Unknown proteinIPR015898 (G-protein gamma-like domain) GO:0004871 (signal transducer activity), GO:0005834 (heterotrimeric G-protein complex), GO:0007186 (G-protein coupled receptor signaling pathway)
Cp4.1LG02g04730.1	sp|Q8GWT4|ANM15_ARATH **** Protein arginine N-methyltransferase 1.5 IPR025799 (Protein arginine N-methyltransferase), IPR029063 (S-adenosyl-L-methionine-dependent methyltransferase) GO:0006479 (protein methylation), GO:0008168 (methyltransferase activity), GO:0035246 (peptidyl-arginine N-methylation)
Cp4.1LG02g04770.1	Unknown proteinIPR001875 (Death effector domain) GO:0005515 (protein binding), GO:0042981 (regulation of apoptotic process)
Cp4.1LG02g04810.1	AT4G31270.1 ***- sequence-specific DNA binding transcription factors LENGTH=294 IPR017877 (Myb-like domain)
Cp4.1LG02g04870.1	sp|Q3SZX8|CCD25_BOVIN ***- Coiled-coil domain-containing protein 25 IPR008532 (Domain of unknown function DUF814)
Cp4.1LG02g04880.1	AT2G03120.1 **** signal peptide peptidase LENGTH=344 IPR006639 (Presenilin/signal peptide peptidase) GO:0004190 (aspartic-type endopeptidase activity), GO:0016021 (integral component of membrane)
Cp4.1LG02g04990.1	AT5G11470.1 ***- bromo-adjacent homology (BAH) domain-containing protein LENGTH=757 IPR001025 (Bromo adjacent homology (BAH) domain), IPR012677 (Nucleotide-binding alpha-beta plait domain) GO:0000166 (nucleotide binding), GO:0003676 (nucleic acid binding), GO:0003682 (chromatin binding)
Cp4.1LG02g05050.1	sp|Q6TEP1|F91A1_DANRE *-*- Protein FAM91A1 IPR028091 (FAM91, N-terminal domain), IPR028097 (FAM91, C-terminal domain)
Cp4.1LG02g05140.1	sp|Q9THX6|TL29_SOLLC ***- Thylakoid lumenal 29 kDa protein, chloroplastic IPR010255 (Haem peroxidase) GO:0004601 (peroxidase activity), GO:0006979 (response to oxidative stress), GO:0020037 (heme binding), GO:0055114 (oxidation-reduction process)
Cp4.1LG02g05170.1	AT3G19100.1 *-** Protein kinase superfamily protein LENGTH=599 IPR011009 (Protein kinase-like domain) GO:0004672 (protein kinase activity), GO:0005524 (ATP binding), GO:0006468 (protein phosphorylation), GO:0016772 (transferase activity, transferring phosphorus-containing groups)
Cp4.1LG02g05210.1	AT1G58120.1 *-*- BEST Arabidopsis thaliana protein match is: methyltransferases . LENGTH=420
Cp4.1LG02g05280.1	AT4G09040.1 **** RNA-binding (RRM/RBD/RNP motifs) family protein LENGTH=304 IPR012677 (Nucleotide-binding alpha-beta plait domain) GO:0000166 (nucleotide binding), GO:0003676 (nucleic acid binding)
Cp4.1LG02g05300.1	ref|XP_007018174.1| *-*- WD and tetratricopeptide repeat protein, putative isoform 6 [Theobroma cacao] gb|EOY15399.1| WD and tetratricopeptide repeat protein, putative isoform 6 [Theobroma cacao] IPR015943 (WD40/YVTN repeat-like-containing domain) GO:0005515 (protein binding)
Cp4.1LG02g05310.1	Unknown protein
Cp4.1LG02g05350.1	sp|Q93ZE8|SDF2_ARATH ***- Stromal cell-derived factor 2-like protein IPR016093 (MIR motif), IPR027005 (Glycosyltransferase 39-like) GO:0016020 (membrane)
Cp4.1LG02g05420.1	AT4G31910.1 **** HXXXD-type acyl-transferase family protein LENGTH=458 IPR003480 (Transferase), IPR023213 (Chloramphenicol acetyltransferase-like domain) GO:0016747 (transferase activity, transferring acyl groups other than amino-acyl groups)
Cp4.1LG02g05430.1	sp|Q6S7B0|TAF5_ARATH *-** Transcription initiation factor TFIID subunit 5 IPR007582 (TFIID subunit, WD40-associated region) GO:0005634 (nucleus), GO:0006355 (regulation of transcription, DNA-templated)
Cp4.1LG02g05500.1	AT5G24940.1 **** Protein phosphatase 2C family protein LENGTH=447 IPR001932 (PPM-type phosphatase domain), IPR015655 (Protein phosphatase 2C) GO:0003824 (catalytic activity), GO:0004722 (protein serine/threonine phosphatase activity), GO:0006470 (protein dephosphorylation)
Cp4.1LG02g05560.1	AT5G25080.1 ***- Sas10/Utp3/C1D family LENGTH=217 IPR007146 (Sas10/Utp3/C1D), IPR011082 (Exosome-associated factor Rrp47/DNA strand repair C1D)
Cp4.1LG02g05600.1	Unknown protein
Cp4.1LG02g05620.1	gb|KHG25028.1| ***- Transmembrane 85 [Gossypium arboreum] IPR009445 (Protein of unknown function DUF1077, TMEM85)
Cp4.1LG02g05670.1	sp|Q9SJA1|UBP19_ARATH **** Ubiquitin carboxyl-terminal hydrolase 19 IPR002893 (Zinc finger, MYND-type), IPR028889 (Ubiquitin specific protease domain) GO:0006511 (ubiquitin-dependent protein catabolic process), GO:0036459 (ubiquitinyl hydrolase activity)
Cp4.1LG02g05680.1	sp|P49082|GPA1_LOTJA **** Guanine nucleotide-binding protein alpha-1 subunit IPR001019 (Guanine nucleotide binding protein (G-protein), alpha subunit), IPR027417 (P-loop containing nucleoside triphosphate hydrolase) GO:0003924 (GTPase activity), GO:0004871 (signal transducer activity), GO:0005525 (GTP binding), GO:0007165 (signal transduction), GO:0007186 (G-protein coupled receptor signaling pat…
Cp4.1LG02g05710.1	sp|Q9SMZ3|FBX13_ARATH ***- F-box only protein 13 IPR001810 (F-box domain), IPR011043 (Galactose oxidase/kelch, beta-propeller), IPR015916 (Galactose oxidase, beta-propeller) GO:0005515 (protein binding)
Cp4.1LG02g05760.1	AT1G48270.1 **** G-protein-coupled receptor 1 LENGTH=326 IPR022343 (GCR1-cAMP receptor) GO:0004888 (transmembrane signaling receptor activity), GO:0007166 (cell surface receptor signaling pathway), GO:0016020 (membrane)
Cp4.1LG02g05840.1	AT5G12020.1 ***- 17.6 kDa class II heat shock protein LENGTH=155 IPR008978 (HSP20-like chaperone)
Cp4.1LG02g05860.1	sp|Q9SYU4|PEX10_ARATH **** Peroxisome biogenesis factor 10 IPR006845 (Pex, N-terminal), IPR013083 (Zinc finger, RING/FYVE/PHD-type), IPR025654 (Peroxisome biogenesis factor 10) GO:0005515 (protein binding), GO:0005779 (integral component of peroxisomal membrane), GO:0007031 (peroxisome organization), GO:0008270 (zinc ion binding), GO:0016558 (protein import into peroxisome matrix)
Cp4.1LG02g05880.1	sp|Q9FUJ1|CKX7_ARATH **** Cytokinin dehydrogenase 7 IPR016164 (FAD-linked oxidase-like, C-terminal), IPR016166 (FAD-binding, type 2), IPR016170 (Vanillyl-alcohol oxidase/Cytokinin dehydrogenase C-terminal domain) GO:0003824 (catalytic activity), GO:0008762 (UDP-N-acetylmuramate dehydrogenase activity), GO:0009690 (cytokinin metabolic process), GO:0016491 (oxidoreductase activity), GO:0016614 (oxi…
Cp4.1LG02g05910.1	sp|Q9SMY8|FBL15_ARATH ***- F-box/LRR-repeat protein 15 IPR001810 (F-box domain), IPR006553 (Leucine-rich repeat, cysteine-containing subtype) GO:0005515 (protein binding)
Cp4.1LG02g05960.1	AT5G26180.1 *-*- S-adenosyl-L-methionine-dependent methyltransferases superfamily protein LENGTH=567
Cp4.1LG02g05980.1	emb|CDX69716.1| ***- BnaA10g20650D [Brassica napus] IPR008521 (Magnesium transporter NIPA) GO:0015095 (magnesium ion transmembrane transporter activity), GO:0015693 (magnesium ion transport), GO:0016021 (integral component of membrane)
Cp4.1LG02g06000.1	ref|XP_002516085.1| **** calmodulin binding protein, putative [Ricinus communis] gb|EEF46087.1| calmodulin binding protein, putative [Ricinus communis] IPR000048 (IQ motif, EF-hand binding site) GO:0005515 (protein binding)
Cp4.1LG02g06020.1	AT1G13990.3 ***- unknown protein; FUNCTIONS IN: molecular_function unknown; INVOLVED IN: biological_process unknown; LOCATED IN: chloroplast; EXPRESSED IN: 23 plant structures; EXPRESSED DURING: 13 growth stages; IPR012677 (Nucleotide-binding alpha-beta plait domain), IPR021503 (Protein of unknown function DUF3110), IPR024888 (U1 small nuclear ribonucleoprotein A/U2 small nuclear ribonucleoprotei…
Cp4.1LG02g06050.1	sp|Q96MW5|COG8_HUMAN **** Conserved oligomeric Golgi complex subunit 8 IPR007255 (Conserved oligomeric Golgi complex subunit 8), IPR016159 (Cullin repeat-like-containing domain) GO:0017119 (Golgi transport complex)
Cp4.1LG02g06090.1	AT5G56980.1 ***- unknown protein; FUNCTIONS IN: molecular_function unknown; INVOLVED IN: biological_process unknown; LOCATED IN: endomembrane system; EXPRESSED IN: 18 plant structures; EXPRESSED DURING: 12 growth stages; BEST Arabidopsis thaliana protein match is: unknown protein . LENGTH=379 IPR008480 (Protein of unknown function DUF761, plant), IPR025520 (Domain of unknown function DUF4408)
Cp4.1LG02g06330.1	Unknown protein
Cp4.1LG02g06340.1	AT1G27461.1 ***- unknown protein; Has 30201 Blast hits to 17322 proteins in 780 species: Archae - 12; Bacteria - 1396; Metazoa - 17338; Fungi - 3422; Plants - 5037; Viruses - 0; Other Eukaryotes - 2996 (source: NCBI BLink). LENGTH=354
Cp4.1LG02g06360.1	AT4G07410.1 ***- Transducin family protein / WD-40 repeat family protein LENGTH=815 IPR015943 (WD40/YVTN repeat-like-containing domain) GO:0005515 (protein binding)
Cp4.1LG02g06400.1	Unknown protein
Cp4.1LG02g06590.1	AT1G27760.3 ***- interferon-related developmental regulator family protein / IFRD protein family LENGTH=441 IPR016024 (Armadillo-type fold) GO:0005488 (binding)
Cp4.1LG02g06610.1	sp|Q9STX2|VEP1_ARATH ***- 3-oxo-Delta(4,5)-steroid 5-beta-reductase IPR016040 (NAD(P)-binding domain)
Cp4.1LG02g06750.1	AT5G47830.1 ***- unknown protein; Has 35333 Blast hits to 34131 proteins in 2444 species: Archae - 798; Bacteria - 22429; Metazoa - 974; Fungi - 991; Plants - 531; Viruses - 0; Other Eukaryotes - 9610 (source: NCBI BLink). LENGTH=173
Cp4.1LG02g06780.1	AT5G42920.2 ***- THO complex, subunit 5 LENGTH=819 IPR019163 (THO complex, subunit 5)
Cp4.1LG02g06820.1	sp|Q42463|DCL_SOLLC ***- Protein DCL, chloroplastic IPR015801 (Copper amine oxidase, N2/N3-terminal), IPR021602 (Protein of unknown function DUF3223) GO:0005507 (copper ion binding), GO:0009308 (amine metabolic process), GO:0048038 (quinone binding)
Cp4.1LG02g06830.1	AT4G06534.1 ***- unknown protein; FUNCTIONS IN: molecular_function unknown; INVOLVED IN: biological_process unknown; LOCATED IN: endomembrane system; Has 22 Blast hits to 22 proteins in 8 species: Archae - 0; Bacteria - 0; Metazoa - 0; Fungi - 0; Plants - 22; Viruses - 0; Other Eukaryotes - 0 (source: NCBI BLink). LENGTH=405 IPR003877 (SPRY domain) GO:0005515 (protein binding)
Cp4.1LG02g06870.1	AT4G34160.1 *-*- CYCLIN D3;1 LENGTH=376 IPR013763 (Cyclin-like), IPR015801 (Copper amine oxidase, N2/N3-terminal), IPR021602 (Protein of unknown function DUF3223) GO:0005507 (copper ion binding), GO:0005634 (nucleus), GO:0009308 (amine metabolic process), GO:0048038 (quinone binding)
Cp4.1LG02g07020.1	AT5G42690.2 ***- Protein of unknown function, DUF547 LENGTH=540 IPR006869 (Domain of unknown function DUF547), IPR025757 (Ternary complex factor MIP1, leucine-zipper)
Cp4.1LG02g07130.1	sp|Q9FW44|ADR1_ARATH ***- Disease resistance protein ADR1 IPR002182 (NB-ARC), IPR008808 (Powdery mildew resistance protein, RPW8 domain), IPR027417 (P-loop containing nucleoside triphosphate hydrolase) GO:0043531 (ADP binding)
Cp4.1LG02g07140.1	sp|Q9SX98|LHTL8_ARATH ***- Lysine histidine transporter-like 8 IPR013057 (Amino acid transporter, transmembrane domain)
Cp4.1LG02g07150.1	ref|XP_002510272.1| *-*- conserved hypothetical protein [Ricinus communis] gb|EEF52459.1| conserved hypothetical protein [Ricinus communis] IPR006460 (Protein of unknown function DUF617, plant)
Cp4.1LG02g07220.1	AT5G07990.1 ***- Cytochrome P450 superfamily protein LENGTH=513 IPR001128 (Cytochrome P450) GO:0005506 (iron ion binding), GO:0016705 (oxidoreductase activity, acting on paired donors, with incorporation or reduction of molecular oxygen), GO:0020037 (heme binding), GO:0055114 (oxidation-reduction process)
Cp4.1LG02g07250.1	sp|Q8L5U0|CSN4_ARATH ***- COP9 signalosome complex subunit 4 IPR000717 (Proteasome component (PCI) domain) GO:0005515 (protein binding)
Cp4.1LG02g07290.1	sp|O49929|OEP24_PEA ***- Outer envelope pore protein 24, chloroplastic
Cp4.1LG02g07300.1	sp|Q9FJV7|MCU4_ARATH ***- Calcium uniporter protein 4, mitochondrial IPR006769 (Coiled-coil domain containing protein 109, C-terminal)
Cp4.1LG02g07320.1	ref|XP_002510356.1| **** nucleic acid binding protein, putative [Ricinus communis] gb|EEF52543.1| nucleic acid binding protein, putative [Ricinus communis] IPR013087 (Zinc finger C2H2-type/integrase DNA-binding domain) GO:0003676 (nucleic acid binding), GO:0046872 (metal ion binding)
Cp4.1LG02g07340.1	AT1G75150.1 ***- unknown protein; Has 38228 Blast hits to 24529 proteins in 1168 species: Archae - 169; Bacteria - 4103; Metazoa - 14594; Fungi - 5866; Plants - 1861; Viruses - 317; Other Eukaryotes - 11318 (source: NCBI BLink). LENGTH=784
Cp4.1LG02g07410.1	AT2G18460.1 *-*- like COV 3 LENGTH=274 IPR007462 (Protein of unknown function DUF502)
Cp4.1LG02g07490.1	AT1G75350.1 *-*- Ribosomal protein L31 LENGTH=144 IPR002150 (Ribosomal protein L31) GO:0003735 (structural constituent of ribosome), GO:0005622 (intracellular), GO:0005840 (ribosome), GO:0006412 (translation)
Cp4.1LG02g07510.1	Unknown protein
Cp4.1LG02g07570.1	sp|Q93VH2|BBD2_ARATH **** Bifunctional nuclease 2 IPR003729 (Bifunctional nuclease domain) GO:0004518 (nuclease activity)
Cp4.1LG02g07590.1	AT1G47270.1 ***- tubby like protein 6 LENGTH=413 IPR001810 (F-box domain), IPR025659 (Tubby C-terminal-like domain) GO:0005515 (protein binding)
Cp4.1LG02g07600.1	AT1G75330.1 **** ornithine carbamoyltransferase LENGTH=375 IPR006130 (Aspartate/ornithine carbamoyltransferase) GO:0006520 (cellular amino acid metabolic process), GO:0016597 (amino acid binding), GO:0016743 (carboxyl- or carbamoyltransferase activity)
Cp4.1LG02g07670.1	AT3G54350.1 *-*- Forkhead-associated (FHA) domain-containing protein LENGTH=702 IPR008984 (SMAD/FHA domain), IPR025999 (Microspherule protein, N-terminal domain) GO:0005515 (protein binding)
Cp4.1LG02g07700.1	AT1G75460.1 **** ATP-dependent protease La (LON) domain protein LENGTH=278 IPR003111 (Peptidase S16, lon N-terminal), IPR015947 (PUA-like domain) GO:0004176 (ATP-dependent peptidase activity), GO:0006508 (proteolysis)
Cp4.1LG02g07740.1	sp|Q944S9|MAD16_ORYSJ **** MADS-box transcription factor 16 IPR002100 (Transcription factor, MADS-box), IPR002487 (Transcription factor, K-box) GO:0003677 (DNA binding), GO:0003700 (sequence-specific DNA binding transcription factor activity), GO:0005634 (nucleus), GO:0006355 (regulation of transcription, DNA-templated), GO:0046983 (protein dimerization activity)
Cp4.1LG02g07840.1	AT1G05150.1 *-** Calcium-binding tetratricopeptide family protein LENGTH=808 IPR011990 (Tetratricopeptide-like helical domain), IPR011992 (EF-hand domain pair) GO:0005509 (calcium ion binding), GO:0005515 (protein binding)
Cp4.1LG02g07880.1	sp|Q0WSY2|FPP4_ARATH ***- Filament-like plant protein 4 IPR008587 (Filament-like plant protein)
Cp4.1LG02g07980.1	ref|XP_002517504.1| ***- conserved hypothetical protein [Ricinus communis] gb|EEF45046.1| conserved hypothetical protein [Ricinus communis]
Cp4.1LG02g07990.1	AT4G24200.1 *-** Transcription elongation factor (TFIIS) family protein LENGTH=1000 IPR017923 (Transcription factor IIS, N-terminal) GO:0003677 (DNA binding), GO:0005634 (nucleus), GO:0006351 (transcription, DNA-templated)
Cp4.1LG02g08070.1	Unknown proteinIPR010358 (Brain/reproductive organ-expressed protein)
Cp4.1LG02g08100.1	AT1G20110.1 ***- RING/FYVE/PHD zinc finger superfamily protein LENGTH=601 IPR013083 (Zinc finger, RING/FYVE/PHD-type) GO:0046872 (metal ion binding)
Cp4.1LG02g08110.1	ref|XP_002510598.1| ***- conserved hypothetical protein [Ricinus communis] gb|EEF52785.1| conserved hypothetical protein [Ricinus communis]
Cp4.1LG02g08120.1	sp|Q9QUR6|PPCE_MOUSE **** Prolyl endopeptidase IPR002470 (Peptidase S9A, prolyl oligopeptidase), IPR023302 (Peptidase S9A, N-terminal domain), IPR029058 (Alpha/Beta hydrolase fold) GO:0004252 (serine-type endopeptidase activity), GO:0006508 (proteolysis), GO:0008236 (serine-type peptidase activity), GO:0070008 (serine-type exopeptidase activity)
Cp4.1LG02g08210.1	sp|Q940P8|TCPB_ARATH ***- T-complex protein 1 subunit beta IPR002423 (Chaperonin Cpn60/TCP-1 family), IPR027409 (GroEL-like apical domain), IPR027410 (TCP-1-like chaperonin intermediate domain), IPR027413 (GroEL-like equatorial domain) GO:0005524 (ATP binding), GO:0006457 (protein folding), GO:0051082 (unfolded protein binding)
Cp4.1LG02g08240.1	ref|XP_007017949.1| ***- Pseudouridine synthase family protein, putative isoform 4 [Theobroma cacao] gb|EOY15174.1| Pseudouridine synthase family protein, putative isoform 4 [Theobroma cacao]
Cp4.1LG02g08260.1	AT1G42480.1 ***- unknown protein; FUNCTIONS IN: molecular_function unknown; INVOLVED IN: biological_process unknown; LOCATED IN: endomembrane system; EXPRESSED IN: 24 plant structures; EXPRESSED DURING: 13 growth stages; IPR021852 (Domain of unknown function DUF3456)
Cp4.1LG02g08330.1	AT5G47870.1 ***- FUNCTIONS IN: molecular_function unknown; INVOLVED IN: biological_process unknown; LOCATED IN: chloroplast; EXPRESSED IN: 22 plant structures; EXPRESSED DURING: 13 growth stages; BEST Arabidopsis thaliana protein match is: cobalt ion binding . LENGTH=199
Cp4.1LG02g08340.1	AT1G20580.1 ***- Small nuclear ribonucleoprotein family protein LENGTH=131 IPR010920 (Like-Sm (LSM) domain), IPR027141 (Like-Sm (LSM) domain containing protein, LSm4/SmD1/SmD3)
Cp4.1LG02g08380.1	sp|O60762|DPM1_HUMAN ***- Dolichol-phosphate mannosyltransferase subunit 1 IPR029044 (Nucleotide-diphospho-sugar transferases)
Cp4.1LG02g08490.1	sp|Q9LM69|ATL80_ARATH ***- RING-H2 finger protein ATL80 IPR013083 (Zinc finger, RING/FYVE/PHD-type) GO:0005515 (protein binding), GO:0008270 (zinc ion binding)
Cp4.1LG02g08510.1	AT1G20830.1 ***- multiple chloroplast division site 1 LENGTH=349
Cp4.1LG02g08520.1	AT1G76660.1 ***- FUNCTIONS IN: molecular_function unknown; INVOLVED IN: biological_process unknown; LOCATED IN: plasma membrane; EXPRESSED IN: 22 plant structures; EXPRESSED DURING: 13 growth stages; BEST Arabidopsis thaliana protein match is: hydroxyproline-rich glycoprotein family protein . LENGTH=431
Cp4.1LG02g08560.1	AT1G20980.1 **** squamosa promoter binding protein-like 14 LENGTH=1035 IPR004333 (Transcription factor, SBP-box) GO:0003677 (DNA binding), GO:0005634 (nucleus)
Cp4.1LG02g08620.1	gb|AFX66971.1| **** 3-beta-hydroxy-delta5-steroid dehydrogenase [Solanum tuberosum] IPR016040 (NAD(P)-binding domain), IPR028110 (Protein of unknown function DUF4499) GO:0003854 (3-beta-hydroxy-delta5-steroid dehydrogenase activity), GO:0006694 (steroid biosynthetic process), GO:0016616 (oxidoreductase activity, acting on the CH-OH group of donors, NAD or NADP as acceptor), GO:0055114 (oxidation-…
Cp4.1LG02g08660.1	AT1G42550.1 ***- plastid movement impaired1 LENGTH=843 IPR019448 (EEIG1/EHBP1 N-terminal domain)
Cp4.1LG02g08670.1	AT1G42960.1 ***- expressed protein localized to the inner membrane of the chloroplast. LENGTH=168
Cp4.1LG02g08750.1	ref|XP_002526152.1| *-*- conserved hypothetical protein [Ricinus communis] gb|EEF36228.1| conserved hypothetical protein [Ricinus communis] IPR014729 (Rossmann-like alpha/beta/alpha sandwich fold)
Cp4.1LG02g08770.1	AT3G22660.1 ***- rRNA processing protein-related LENGTH=293 IPR008610 (Eukaryotic rRNA processing)
Cp4.1LG02g08950.1	AT1G21450.1 ***- SCARECROW-like 1 LENGTH=593 IPR005202 (Transcription factor GRAS), IPR030011 (Scarecrow-like protein 1)
Cp4.1LG02g08980.1	sp|B0RDY9|IF2_CLAMS *-*- Translation initiation factor IF-2 IPR009000 (Translation protein, beta-barrel domain), IPR027417 (P-loop containing nucleoside triphosphate hydrolase) GO:0003924 (GTPase activity), GO:0005525 (GTP binding)
Cp4.1LG02g09070.1	AT1G21200.1 *-*- sequence-specific DNA binding transcription factors LENGTH=443
Cp4.1LG02g09200.1	AT1G34320.1 ***- Protein of unknown function (DUF668) LENGTH=657 IPR007700 (Protein of unknown function DUF668), IPR021864 (Protein of unknown function DUF3475)
Cp4.1LG02g09230.1	Unknown protein
Cp4.1LG02g09300.1	ref|XP_007019583.1| ***- Mediator of RNA polymerase II transcription subunit 8 [Theobroma cacao] gb|EOY16808.1| Mediator of RNA polymerase II transcription subunit 8 [Theobroma cacao] IPR021899 (Protein of unknown function DUF3511)
Cp4.1LG02g09330.1	sp|Q8RWV3|CCL11_ARATH **** Cyclin-L1-1 IPR015429 (Cyclin C/H/T/L) GO:0000079 (regulation of cyclin-dependent protein serine/threonine kinase activity), GO:0006355 (regulation of transcription, DNA-templated), GO:0019901 (protein kinase binding)
Cp4.1LG02g09570.1	gb|ADN33769.1| *-*- GRAS family transcription factor [Cucumis melo subsp. melo] IPR005202 (Transcription factor GRAS), IPR030013 (Scarecrow-like protein 8)
Cp4.1LG02g09590.1	AT1G62390.1 ***- Octicosapeptide/Phox/Bem1p (PB1) domain-containing protein / tetratricopeptide repeat (TPR)-containing protein LENGTH=751 IPR000270 (PB1 domain), IPR011990 (Tetratricopeptide-like helical domain) GO:0005515 (protein binding)
Cp4.1LG02g09710.1	sp|Q8VY16|CDP1_ARATH ***- Plastid division protein CDP1, chloroplastic IPR025344 (Domain of unknown function DUF4101)
Cp4.1LG02g09720.1	AT1G32810.2 **** RING/FYVE/PHD zinc finger superfamily protein LENGTH=1068 IPR013083 (Zinc finger, RING/FYVE/PHD-type) GO:0005515 (protein binding), GO:0008270 (zinc ion binding)
Cp4.1LG02g09730.1	sp|Q6QPJ6|PRXQ_POPJC ***- Peroxiredoxin Q, chloroplastic IPR012336 (Thioredoxin-like fold) GO:0016209 (antioxidant activity), GO:0016491 (oxidoreductase activity), GO:0055114 (oxidation-reduction process)
Cp4.1LG02g09750.1	sp|P30236|HSP41_SOYBN ***- 22.0 kDa class IV heat shock protein IPR008978 (HSP20-like chaperone)
Cp4.1LG02g09760.1	ref|XP_007019729.1| ***- NAC domain protein, IPR003441 (NAC domain) GO:0003677 (DNA binding), GO:0006355 (regulation of transcription, DNA-templated)
Cp4.1LG02g09780.1	sp|P27490|CB28_PEA ***- Chlorophyll a-b binding protein 8, chloroplastic IPR022796 (Chlorophyll A-B binding protein), IPR023329 (Chlorophyll a/b binding protein domain) GO:0009765 (photosynthesis, light harvesting), GO:0016020 (membrane)
Cp4.1LG02g09810.1	Unknown proteinIPR008978 (HSP20-like chaperone)
Cp4.1LG02g09900.1	Unknown proteinIPR008978 (HSP20-like chaperone)
Cp4.1LG02g09910.1	sp|F4HYF3|DCYD1_ARATH ***- Bifunctional D-cysteine desulfhydrase/1-aminocyclopropane-1-carboxylate deaminase, mitochondrial IPR005966 (D-cysteine desulfhydrase) GO:0003824 (catalytic activity)
Cp4.1LG02g10030.1	AT4G27760.1 ***- NAD(P)-binding Rossmann-fold superfamily protein LENGTH=376 IPR002347 (Glucose/ribitol dehydrogenase) GO:0008152 (metabolic process), GO:0016491 (oxidoreductase activity)
Cp4.1LG02g10040.1	AT1G48405.1 ***- Kinase interacting (KIP1-like) family protein LENGTH=297 IPR011684 (KIP1-like), IPR011993 (Pleckstrin homology-like domain)
Cp4.1LG02g10060.1	AT1G67750.1 ***- Pectate lyase family protein LENGTH=408 IPR011050 (Pectin lyase fold/virulence factor), IPR018082 (AmbAllergen)
Cp4.1LG02g10080.1	AT1G18330.2 ***- Homeodomain-like superfamily protein LENGTH=372 IPR009057 (Homeodomain-like) GO:0003677 (DNA binding), GO:0003682 (chromatin binding)
Cp4.1LG02g10140.1	gb|KEH26850.1| ***- DHHA1 domain protein [Medicago truncatula]
Cp4.1LG02g10150.1	sp|Q9CA63|FBK29_ARATH ***- F-box/kelch-repeat protein IPR015916 (Galactose oxidase, beta-propeller) GO:0005515 (protein binding)
Cp4.1LG02g10180.1	sp|Q9CA63|FBK29_ARATH *-*- F-box/kelch-repeat protein IPR015916 (Galactose oxidase, beta-propeller)
Cp4.1LG02g10190.1	sp|Q9CA63|FBK29_ARATH *-*- F-box/kelch-repeat protein IPR015916 (Galactose oxidase, beta-propeller)
Cp4.1LG02g10250.1	AT1G74680.1 ***- Exostosin family protein LENGTH=461 IPR004263 (Exostosin-like)
Cp4.1LG02g10310.1	sp|Q9LKL2|APRR1_ARATH ***- Two-component response regulator-like APRR1 IPR010402 (CCT domain), IPR011006 (CheY-like superfamily) GO:0000160 (phosphorelay signal transduction system), GO:0005515 (protein binding)
Cp4.1LG02g10480.1	AT5G07890.1 ***- myosin heavy chain-related LENGTH=409 IPR015866 (Serine-tRNA synthetase, type1, N-terminal)
Cp4.1LG02g10530.1	AT5G63770.1 **** diacylglycerol kinase 2 LENGTH=712 IPR000756 (Diacylglycerol kinase, accessory domain), IPR001206 (Diacylglycerol kinase, catalytic domain), IPR002219 (Protein kinase C-like, phorbol ester/diacylglycerol-binding domain), IPR016064 (NAD kinase/diacylglycerol kinase-like domain) GO:0004143 (diacylglycerol kinase activity), GO:0007205 (protein kinase C-activating G-protein coupled r…
Cp4.1LG02g10600.1	sp|Q4Z8K6|RBP9X_DROME *-** Ran-binding proteins 9/10 homolog IPR001870 (B30.2/SPRY domain), IPR006594 (LIS1 homology motif), IPR006595 (CTLH, C-terminal LisH motif), IPR013144 (CRA domain), IPR013320 (Concanavalin A-like lectin/glucanase domain), IPR024964 (CTLH/CRA C-terminal to LisH motif domain), IPR027713 (Protein Ssh4-like) GO:0005515 (protein binding)
Cp4.1LG02g10640.1	AT4G09900.1 ***- methyl esterase 12 LENGTH=349 IPR029058 (Alpha/Beta hydrolase fold)
Cp4.1LG02g10690.1	sp|Q9FVW4|RENT3_ARATH ***- Regulator of nonsense transcripts UPF3 IPR005120 (Regulator of nonsense-mediated decay, UPF3) GO:0000166 (nucleotide binding)
Cp4.1LG02g10740.1	AT5G10270.1 *-** cyclin-dependent kinase C;1 LENGTH=505 IPR011009 (Protein kinase-like domain) GO:0004672 (protein kinase activity), GO:0005524 (ATP binding), GO:0006468 (protein phosphorylation), GO:0016772 (transferase activity, transferring phosphorus-containing groups)
Cp4.1LG02g10760.1	Unknown proteinIPR010682 (Plant self-incompatibility response) GO:0007165 (signal transduction)
Cp4.1LG02g10790.1	Unknown proteinIPR010682 (Plant self-incompatibility response) GO:0007165 (signal transduction)
Cp4.1LG02g10800.1	sp|Q00IB6|CPL4_ARATH **** RNA polymerase II C-terminal domain phosphatase-like 4 IPR001357 (BRCT domain), IPR004274 (NLI interacting factor), IPR023214 (HAD-like domain) GO:0004721 (phosphoprotein phosphatase activity), GO:0005515 (protein binding), GO:0005634 (nucleus)
Cp4.1LG02g10960.1	ref|XP_003610912.1| **** Far upstream element-binding protein [Medicago truncatula] IPR004087 (K Homology domain) GO:0003676 (nucleic acid binding), GO:0003723 (RNA binding)
Cp4.1LG02g11010.1	sp|Q9SN28|ATL7_ARATH ***- RING-H2 finger protein ATL7 IPR013083 (Zinc finger, RING/FYVE/PHD-type) GO:0005515 (protein binding), GO:0008270 (zinc ion binding)
Cp4.1LG02g11030.1	Unknown proteinIPR002885 (Pentatricopeptide repeat)
Cp4.1LG02g11110.1	sp|Q1HDT2|CHX24_ARATH **** Cation/H(+) antiporter 24 IPR006153 (Cation/H+ exchanger), IPR030153 (Cation/H(+) exchanger, plant) GO:0005451 (monovalent cation:proton antiporter activity), GO:0006812 (cation transport), GO:0006813 (potassium ion transport), GO:0006814 (sodium ion transport), GO:0015299 (solute:proton antiporter activity), GO:0016021 (integral component of membrane), GO:0055085 (tran…
Cp4.1LG02g11160.1	sp|P71019|FABD_BACSU ***- Malonyl CoA-acyl carrier protein transacylase IPR016035 (Acyl transferase/acyl hydrolase/lysophospholipase) GO:0008152 (metabolic process), GO:0016740 (transferase activity)
Cp4.1LG02g11170.1	sp|Q9XIL5|PP154_ARATH ***- Pentatricopeptide repeat-containing protein IPR002885 (Pentatricopeptide repeat), IPR011990 (Tetratricopeptide-like helical domain), IPR027434 (Homing endonuclease) GO:0004519 (endonuclease activity), GO:0005515 (protein binding)
Cp4.1LG02g11180.1	AT2G30300.1 ***- Major facilitator superfamily protein LENGTH=500 IPR010658 (Nodulin-like), IPR020846 (Major facilitator superfamily domain)
Cp4.1LG02g11200.1	AT2G30520.1 ***- Phototropic-responsive NPH3 family protein LENGTH=593 IPR011333 (BTB/POZ fold), IPR027356 (NPH3 domain), IPR029958 (Root phototropism protein 2) GO:0004871 (signal transducer activity), GO:0005515 (protein binding), GO:0009638 (phototropism)
Cp4.1LG02g11220.1	Unknown protein
Cp4.1LG02g11520.1	gb|KHN46895.1| **** Mitochondrial import inner membrane translocase subunit Tim10 [Glycine soja] IPR004217 (Tim10/DDP family zinc finger), IPR027247 (Mitochondrial import inner membrane translocase subunit Tim10/Tim12) GO:0045039 (protein import into mitochondrial inner membrane)
Cp4.1LG02g11530.1	AT5G58920.1 ***- unknown protein; Has 1807 Blast hits to 1807 proteins in 277 species: Archae - 0; Bacteria - 0; Metazoa - 736; Fungi - 347; Plants - 385; Viruses - 0; Other Eukaryotes - 339 (source: NCBI BLink). LENGTH=162
Cp4.1LG02g11540.1	Unknown protein
Cp4.1LG02g11600.1	sp|Q05B21|VGLU1_XENTR ***- Vesicular glutamate transporter 1 IPR011701 (Major facilitator superfamily), IPR020846 (Major facilitator superfamily domain) GO:0016021 (integral component of membrane), GO:0055085 (transmembrane transport)
Cp4.1LG02g11620.1	sp|Q8VWZ8|SMO22_ARATH ***- Methylsterol monooxygenase 2-2 IPR006694 (Fatty acid hydroxylase) GO:0005506 (iron ion binding), GO:0006633 (fatty acid biosynthetic process), GO:0016491 (oxidoreductase activity), GO:0055114 (oxidation-reduction process)
Cp4.1LG02g11630.1	gb|KHN33355.1| ***- Transcription elongation factor B polypeptide 1 [Glycine soja] IPR011333 (BTB/POZ fold) GO:0006511 (ubiquitin-dependent protein catabolic process)
Cp4.1LG02g11710.1	sp|B5RFJ0|THIC_SALG2 ***- Phosphomethylpyrimidine synthase IPR002817 (Phosphomethylpyrimidine synthase), IPR025747 (ThiC-associated domain) GO:0009228 (thiamine biosynthetic process), GO:0051536 (iron-sulfur cluster binding)
Cp4.1LG02g11720.1	sp|D1CDT8|FTSH_THET1 **** ATP-dependent zinc metalloprotease FtsH IPR000642 (Peptidase M41), IPR003959 (ATPase, AAA-type, core), IPR011546 (Peptidase M41, FtsH extracellular), IPR027417 (P-loop containing nucleoside triphosphate hydrolase) GO:0004222 (metalloendopeptidase activity), GO:0005524 (ATP binding), GO:0006508 (proteolysis), GO:0008270 (zinc ion binding), GO:0016021 (integral component o…
Cp4.1LG02g11730.1	sp|Q9STX2|VEP1_ARATH ***- 3-oxo-Delta(4,5)-steroid 5-beta-reductase IPR016040 (NAD(P)-binding domain)
Cp4.1LG02g11860.1	AT5G05580.1 ***- fatty acid desaturase 8 LENGTH=435 IPR005804 (Fatty acid desaturase, type 1), IPR021863 (Protein of unknown function DUF3474) GO:0006629 (lipid metabolic process), GO:0016717 (oxidoreductase activity, acting on paired donors, with oxidation of a pair of donors resulting in the reduction of molecular oxygen to two molecules of water), GO:0055114 (oxidation-reduction process)
Cp4.1LG02g11870.1	sp|P0DI19|PHF5A_ARATH ***- PHD finger-like domain-containing protein 5A IPR005345 (PHF5-like)
Cp4.1LG02g11890.1	ref|XP_007016912.1| ***- F10K1.18 protein, putative isoform 1 [Theobroma cacao] gb|EOY34531.1| F10K1.18 protein, putative isoform 1 [Theobroma cacao]
Cp4.1LG02g11920.1	sp|Q1HDT2|CHX24_ARATH **** Cation/H(+) antiporter 24 IPR006153 (Cation/H+ exchanger), IPR030153 (Cation/H(+) exchanger, plant) GO:0005451 (monovalent cation:proton antiporter activity), GO:0006812 (cation transport), GO:0006813 (potassium ion transport), GO:0006814 (sodium ion transport), GO:0015299 (solute:proton antiporter activity), GO:0016021 (integral component of membrane), GO:0055085 (tran…
Cp4.1LG02g11960.1	sp|Q94KD0|TA15B_ARATH *-*- Transcription initiation factor TFIID subunit 15b IPR001876 (Zinc finger, RanBP2-type), IPR012677 (Nucleotide-binding alpha-beta plait domain) GO:0000166 (nucleotide binding), GO:0003676 (nucleic acid binding), GO:0008270 (zinc ion binding)
Cp4.1LG02g12000.1	AT3G14750.1 *-*- unknown protein; BEST Arabidopsis thaliana protein match is: unknown protein . LENGTH=331
Cp4.1LG02g12020.1	sp|A2RVP7|TI221_ARATH ***- Mitochondrial import inner membrane translocase subunit TIM22-1 IPR003397 (Mitochondrial inner membrane translocase subunit Tim17/Tim22/Tim23/peroxisomal protein PMP24)
Cp4.1LG02g12030.1	ref|XP_007016935.1| ***- Transcriptional regulation [Theobroma cacao] gb|EOY34554.1| Transcriptional regulation [Theobroma cacao] IPR013246 (SAGA complex, Sgf11 subunit)
Cp4.1LG02g12050.1	AT1G78930.1 **** Mitochondrial transcription termination factor family protein LENGTH=591 IPR003690 (Mitochodrial transcription termination factor) GO:0003690 (double-stranded DNA binding), GO:0005739 (mitochondrion), GO:0006355 (regulation of transcription, DNA-templated)
Cp4.1LG02g12070.1	sp|P71019|FABD_BACSU ***- Malonyl CoA-acyl carrier protein transacylase IPR016035 (Acyl transferase/acyl hydrolase/lysophospholipase) GO:0008152 (metabolic process), GO:0016740 (transferase activity)
Cp4.1LG02g12200.1	sp|O93295|ENTP8_CHICK ***- Ectonucleoside triphosphate diphosphohydrolase 8 IPR000407 (Nucleoside phosphatase GDA1/CD39) GO:0016787 (hydrolase activity)
Cp4.1LG02g12250.1	AT1G79430.2 *-*- Homeodomain-like superfamily protein LENGTH=358 IPR009057 (Homeodomain-like), IPR025756 (MYB-CC type transcription factor, LHEQLE-containing domain) GO:0003677 (DNA binding), GO:0003682 (chromatin binding)
Cp4.1LG02g12370.1	sp|Q5ZL42|BZW2_CHICK ***- Basic leucine zipper and W2 domain-containing protein 2 IPR016024 (Armadillo-type fold) GO:0005488 (binding), GO:0005515 (protein binding)
Cp4.1LG02g12420.1	AT5G17440.1 ***- LUC7 related protein LENGTH=404 IPR004882 (Luc7-related) GO:0003729 (mRNA binding), GO:0005685 (U1 snRNP), GO:0006376 (mRNA splice site selection)
Cp4.1LG02g12440.1	ref|XP_007016776.1| ***- Glyc 2 [Theobroma cacao] IPR029044 (Nucleotide-diphospho-sugar transferases)
Cp4.1LG02g12570.1	AT2G27990.1 *-*- BEL1-like homeodomain 8 LENGTH=584 IPR006563 (POX domain), IPR009057 (Homeodomain-like) GO:0003677 (DNA binding), GO:0006355 (regulation of transcription, DNA-templated)
Cp4.1LG02g12580.1	ref|XP_010109483.1| **** Telomere repeat-binding protein 4 [Morus notabilis] gb|EXC22894.1| Telomere repeat-binding protein 4 [Morus notabilis] IPR009057 (Homeodomain-like) GO:0003677 (DNA binding), GO:0003682 (chromatin binding)
Cp4.1LG02g12690.1	sp|Q93Z16|RPN2_ARATH ***- Dolichyl-diphosphooligosaccharide--protein glycosyltransferase subunit 2 IPR008814 (Dolichyl-diphosphooligosaccharide--protein glycosyltransferase subunit Swp1) GO:0006487 (protein N-linked glycosylation), GO:0008250 (oligosaccharyltransferase complex), GO:0016021 (integral component of membrane)
Cp4.1LG02g12700.1	AT3G45050.2 ***- unknown protein; FUNCTIONS IN: molecular_function unknown; INVOLVED IN: biological_process unknown; LOCATED IN: chloroplast; EXPRESSED IN: 22 plant structures; EXPRESSED DURING: 13 growth stages; Has 28 Blast hits to 28 proteins in 12 species: Archae - 0; Bacteria - 2; Metazoa - 0; Fungi - 0; Plants - 26; Viruses - 0; Other Eukaryotes - 0 (source: NCBI BLink). LENGTH=158
Cp4.1LG02g12730.1	sp|Q9ZUU9|AB3G_ARATH ***- ABC transporter G family member 3 IPR003439 (ABC transporter-like), IPR013525 (ABC-2 type transporter), IPR027417 (P-loop containing nucleoside triphosphate hydrolase) GO:0005524 (ATP binding), GO:0016020 (membrane), GO:0016887 (ATPase activity)
Cp4.1LG02g12800.1	ref|XP_007015457.1| **** DNA-binding protein with MIZ/SP-RING zinc finge isoform 6 [Theobroma cacao] gb|EOY33076.1| DNA-binding protein with MIZ/SP-RING zinc finge isoform 6 [Theobroma cacao] IPR003034 (SAP domain), IPR013083 (Zinc finger, RING/FYVE/PHD-type) GO:0005515 (protein binding), GO:0008270 (zinc ion binding)
Cp4.1LG02g12860.1	ref|XP_007015446.1| ***- N-terminal isoform 1 [Theobroma cacao] gb|EOY33065.1| N-terminal isoform 1 [Theobroma cacao] IPR019176 (Cytochrome B561-related)
Cp4.1LG02g12870.1	sp|Q9LXX5|PPD6_ARATH ***- PsbP domain-containing protein 6, chloroplastic IPR002683 (Photosystem II PsbP, oxygen evolving complex) GO:0005509 (calcium ion binding), GO:0009523 (photosystem II), GO:0009654 (photosystem II oxygen evolving complex), GO:0015979 (photosynthesis), GO:0019898 (extrinsic component of membrane)
Cp4.1LG02g12880.1	sp|O80961|MLO12_ARATH ***- MLO-like protein 12 IPR004326 (Mlo-related protein) GO:0006952 (defense response), GO:0016021 (integral component of membrane)
Cp4.1LG02g12930.1	sp|P58667|ISPG_CLOPE *-** 4-hydroxy-3-methylbut-2-en-1-yl diphosphate synthase (flavodoxin) IPR004588 (4-hydroxy-3-methylbut-2-en-1-yl diphosphate synthase, bacterial-type) GO:0005506 (iron ion binding), GO:0008299 (isoprenoid biosynthetic process), GO:0016114 (terpenoid biosynthetic process), GO:0046429 (4-hydroxy-3-methylbut-2-en-1-yl diphosphate synthase activity), GO:0055114 (oxidation-reduct…
Cp4.1LG02g12990.1	sp|Q09996|SYLC_CAEEL **** Leucine--tRNA ligase IPR004493 (Leucyl-tRNA synthetase, class Ia, archaeal/eukaryotic cytosolic), IPR009080 (Aminoacyl-tRNA synthetase, class 1a, anticodon-binding) GO:0000166 (nucleotide binding), GO:0002161 (aminoacyl-tRNA editing activity), GO:0004812 (aminoacyl-tRNA ligase activity), GO:0004823 (leucine-tRNA ligase activity), GO:0005524 (ATP binding), GO:0005737 (cyt…
Cp4.1LG02g13070.1	ref|XP_002530281.1| ***- conserved hypothetical protein [Ricinus communis] gb|EEF32088.1| conserved hypothetical protein [Ricinus communis]
Cp4.1LG02g13140.1	Unknown protein
Cp4.1LG02g13330.1	AT2G28790.1 ***- Pathogenesis-related thaumatin superfamily protein LENGTH=249 IPR001938 (Thaumatin)
Cp4.1LG02g13350.1	AT5G59380.1 **** methyl-CPG-binding domain 6 LENGTH=225 IPR016177 (DNA-binding domain) GO:0003677 (DNA binding), GO:0005634 (nucleus)
Cp4.1LG02g13380.1	Unknown proteinIPR013083 (Zinc finger, RING/FYVE/PHD-type) GO:0005515 (protein binding), GO:0008270 (zinc ion binding)
Cp4.1LG02g13410.1	AT3G46550.1 ***- Fasciclin-like arabinogalactan family protein LENGTH=420 IPR000782 (FAS1 domain)
Cp4.1LG02g13520.1	AT5G59400.2 ***- FUNCTIONS IN: molecular_function unknown; INVOLVED IN: biological_process unknown; LOCATED IN: chloroplast; EXPRESSED IN: 23 plant structures; EXPRESSED DURING: 13 growth stages; BEST Arabidopsis thaliana protein match is: PGR5-like B . LENGTH=301
Cp4.1LG02g13540.1	sp|Q8VWZ8|SMO22_ARATH ***- Methylsterol monooxygenase 2-2 IPR006694 (Fatty acid hydroxylase) GO:0005506 (iron ion binding), GO:0006633 (fatty acid biosynthetic process), GO:0016491 (oxidoreductase activity), GO:0055114 (oxidation-reduction process)
Cp4.1LG02g13570.1	AT5G02100.1 ***- Oxysterol-binding family protein LENGTH=453 IPR000648 (Oxysterol-binding protein)
Cp4.1LG02g13580.1	sp|Q5ZMJ9|SRRM1_CHICK *-*- Serine/arginine repetitive matrix protein 1 IPR002483 (PWI domain) GO:0006397 (mRNA processing)
Cp4.1LG02g13590.1	gb|KHN33355.1| ***- Transcription elongation factor B polypeptide 1 [Glycine soja] IPR011333 (BTB/POZ fold) GO:0006511 (ubiquitin-dependent protein catabolic process)
Cp4.1LG02g13600.1	Unknown protein
Cp4.1LG02g13650.1	sp|A2X208|OEP80_ORYSI **** Outer envelope protein 80, chloroplastic IPR000184 (Bacterial surface antigen (D15)), IPR005689 (Chloroplast envelope protein translocase, IAP75), IPR010827 (Surface antigen variable number) GO:0006886 (intracellular protein transport), GO:0015450 (P-P-bond-hydrolysis-driven protein transmembrane transporter activity), GO:0019867 (outer membrane)
Cp4.1LG02g13750.1	AT5G38300.1 ***- unknown protein; FUNCTIONS IN: molecular_function unknown; INVOLVED IN: biological_process unknown; LOCATED IN: cellular_component unknown; EXPRESSED IN: 12 plant structures; EXPRESSED DURING: 6 growth stages; BEST Arabidopsis thaliana protein match is: unknown protein . LENGTH=263
Cp4.1LG02g13760.1	AT1G67040.1 ***- unknown protein; FUNCTIONS IN: molecular_function unknown; INVOLVED IN: biological_process unknown; LOCATED IN: cellular_component unknown; EXPRESSED IN: 20 plant structures; EXPRESSED DURING: 11 growth stages; BEST Arabidopsis thaliana protein match is: unknown protein . LENGTH=826 IPR025486 (Domain of unknown function DUF4378)
Cp4.1LG02g13820.1	sp|Q754B9|ERG3_ASHGO ***- C-5 sterol desaturase IPR006694 (Fatty acid hydroxylase) GO:0005506 (iron ion binding), GO:0006633 (fatty acid biosynthetic process), GO:0016491 (oxidoreductase activity), GO:0055114 (oxidation-reduction process)
Cp4.1LG02g13830.1	ref|XP_002523076.1| ***- conserved hypothetical protein [Ricinus communis] gb|EEF39261.1| conserved hypothetical protein [Ricinus communis] IPR008493 (Protein of unknown function DUF775)
Cp4.1LG02g14120.1	sp|Q39057|CONS_ARATH **** Zinc finger protein CONSTANS IPR000315 (Zinc finger, B-box), IPR010402 (CCT domain) GO:0005515 (protein binding), GO:0005622 (intracellular), GO:0008270 (zinc ion binding)
Cp4.1LG02g14150.1	AT1G69010.1 ***- BES1-interacting Myc-like protein 2 LENGTH=311 IPR011598 (Myc-type, basic helix-loop-helix (bHLH) domain) GO:0046983 (protein dimerization activity)
Cp4.1LG02g14180.1	gb|KHN32677.1| ***- Dof zinc finger protein DOF1.7 [Glycine soja] IPR003851 (Zinc finger, Dof-type) GO:0003677 (DNA binding), GO:0006355 (regulation of transcription, DNA-templated)
Cp4.1LG02g14330.1	sp|F4IB81|LYK3_ARATH **** LysM domain receptor-like kinase 3 IPR011009 (Protein kinase-like domain), IPR013320 (Concanavalin A-like lectin/glucanase domain), IPR018392 (LysM domain) GO:0004672 (protein kinase activity), GO:0005524 (ATP binding), GO:0006468 (protein phosphorylation), GO:0016772 (transferase activity, transferring phosphorus-containing groups)
Cp4.1LG02g14370.1	AT5G52510.1 ***- SCARECROW-like 8 LENGTH=640 IPR005202 (Transcription factor GRAS), IPR030013 (Scarecrow-like protein 8)
Cp4.1LG02g14500.1	sp|P22179|PSAH_SPIOL **** Photosystem I reaction center subunit VI, chloroplastic IPR004928 (Photosystem I PsaH, reaction centre subunit VI), IPR029027 (Single alpha-helix domain) GO:0009522 (photosystem I), GO:0009538 (photosystem I reaction center), GO:0015979 (photosynthesis)
Cp4.1LG02g14560.1	AT3G16200.1 ***- unknown protein; Has 97 Blast hits to 97 proteins in 15 species: Archae - 0; Bacteria - 8; Metazoa - 0; Fungi - 0; Plants - 36; Viruses - 0; Other Eukaryotes - 53 (source: NCBI BLink). LENGTH=456 IPR006845 (Pex, N-terminal), IPR013083 (Zinc finger, RING/FYVE/PHD-type) GO:0005515 (protein binding), GO:0008270 (zinc ion binding), GO:0046872 (metal ion binding)
Cp4.1LG02g14600.1	sp|Q9C5H4|Y3627_ARATH ***- VHS domain-containing protein IPR008942 (ENTH/VHS) GO:0006886 (intracellular protein transport)
Cp4.1LG02g14650.1	Unknown protein
Cp4.1LG02g14770.1	AT3G15550.1 ***- unknown protein; Has 25732 Blast hits to 16979 proteins in 961 species: Archae - 144; Bacteria - 1801; Metazoa - 12681; Fungi - 1868; Plants - 912; Viruses - 94; Other Eukaryotes - 8232 (source: NCBI BLink). LENGTH=729
Cp4.1LG02g14790.1	AT3G06820.2 *-*- Mov34/MPN/PAD-1 family protein LENGTH=405 IPR000555 (JAB1/MPN/MOV34 metalloenzyme domain) GO:0005515 (protein binding)
Cp4.1LG02g14810.1	AT3G15650.2 ***- alpha/beta-Hydrolases superfamily protein LENGTH=274 IPR029058 (Alpha/Beta hydrolase fold) GO:0016787 (hydrolase activity)
Cp4.1LG02g14880.1	sp|Q9Z8J2|TLC1_CHLPN **** ADP,ATP carrier protein 1 IPR004667 (ADP/ATP carrier protein) GO:0005471 (ATP:ADP antiporter activity), GO:0005524 (ATP binding), GO:0006810 (transport), GO:0016021 (integral component of membrane)
Cp4.1LG02g14920.1	AT1G61870.1 ***- pentatricopeptide repeat 336 LENGTH=408 IPR002885 (Pentatricopeptide repeat)
Cp4.1LG02g14980.1	sp|Q68X20|NUOE_RICTY **** NADH-quinone oxidoreductase subunit E IPR002023 (NADH-quinone oxidoreductase subunit E-like), IPR012336 (Thioredoxin-like fold) GO:0016491 (oxidoreductase activity), GO:0055114 (oxidation-reduction process)
Cp4.1LG02g15030.1	sp|Q9XI37|PV42A_ARATH ***- SNF1-related protein kinase regulatory subunit gamma-like PV42a IPR000644 (CBS domain)
Cp4.1LG02g15060.1	AT1G80100.1 ***- histidine phosphotransfer protein 6 LENGTH=154 IPR008207 (Signal transduction histidine kinase, phosphotransfer (Hpt) domain) GO:0000160 (phosphorelay signal transduction system), GO:0004871 (signal transducer activity)
Cp4.1LG02g15090.1	sp|Q9LMP7|GOS11_ARATH **** Golgi SNAP receptor complex member 1-1 IPR023601 (Golgi SNAP receptor complex, subunit 1) GO:0000139 (Golgi membrane), GO:0005801 (cis-Golgi network), GO:0006888 (ER to Golgi vesicle-mediated transport), GO:0016021 (integral component of membrane)
Cp4.1LG02g15100.1	AT1G15760.1 ***- Sterile alpha motif (SAM) domain-containing protein LENGTH=202 IPR013761 (Sterile alpha motif/pointed domain)
Cp4.1LG02g15120.1	sp|Q92564|DCNL4_HUMAN ***- DCN1-like protein 4 IPR011992 (EF-hand domain pair), IPR014764 (Defective-in-cullin neddylation protein)
Cp4.1LG02g15210.1	AT1G80530.1 ***- Major facilitator superfamily protein LENGTH=561 IPR010658 (Nodulin-like), IPR020846 (Major facilitator superfamily domain)
Cp4.1LG02g15350.1	sp|Q9S9N4|MRS21_ARATH **** Magnesium transporter MRS2-1 IPR002523 (Mg2+ transporter protein, CorA-like/Zinc transport protein ZntB), IPR026573 (Magnesium transporter MRS2/LPE10) GO:0015095 (magnesium ion transmembrane transporter activity), GO:0015693 (magnesium ion transport), GO:0016020 (membrane), GO:0030001 (metal ion transport), GO:0046873 (metal ion transmembrane transporter activity), GO:0…
Cp4.1LG02g15410.1	AT4G25835.1 ***- P-loop containing nucleoside triphosphate hydrolases superfamily protein LENGTH=506 IPR003959 (ATPase, AAA-type, core), IPR025753 (AAA-type ATPase, N-terminal domain), IPR027417 (P-loop containing nucleoside triphosphate hydrolase) GO:0005524 (ATP binding)
Cp4.1LG02g15430.1	ref|XP_007052553.1| **** RNA binding family protein, putative [Theobroma cacao] gb|EOX96710.1| RNA binding family protein, putative [Theobroma cacao] IPR002483 (PWI domain), IPR012677 (Nucleotide-binding alpha-beta plait domain) GO:0000166 (nucleotide binding), GO:0003676 (nucleic acid binding), GO:0006397 (mRNA processing)
Cp4.1LG02g15470.1	AT2G44500.1 ***- O-fucosyltransferase family protein LENGTH=573 IPR019378 (GDP-fucose protein O-fucosyltransferase)
Cp4.1LG02g15490.1	AT3G20820.1 ***- Leucine-rich repeat (LRR) family protein LENGTH=365 IPR001611 (Leucine-rich repeat) GO:0005515 (protein binding)
Cp4.1LG02g15570.1	sp|F4J5S1|CLU_ARATH ***- Clustered mitochondria protein IPR007967 (Protein of unknown function DUF727), IPR011990 (Tetratricopeptide-like helical domain), IPR023231 (GSKIP domain), IPR025697 (CLU domain), IPR028275 (Clustered mitochondria protein, N-terminal) GO:0005515 (protein binding)
Cp4.1LG02g15580.1	AT2G32850.2 **** Protein kinase superfamily protein LENGTH=670 IPR011009 (Protein kinase-like domain), IPR028226 (Protein LIN37) GO:0004672 (protein kinase activity), GO:0005524 (ATP binding), GO:0006468 (protein phosphorylation), GO:0007049 (cell cycle), GO:0016772 (transferase activity, transferring phosphorus-containing groups), GO:0017053 (transcriptional repressor complex)
Cp4.1LG02g15600.1	AT3G08030.1 ***- Protein of unknown function, DUF642 LENGTH=365 IPR006946 (Protein of unknown function DUF642)
Cp4.1LG02g15750.1	sp|Q8CWK7|DUSA_VIBVU **** tRNA-dihydrouridine synthase A IPR001269 (tRNA-dihydrouridine synthase), IPR013785 (Aldolase-type TIM barrel) GO:0003824 (catalytic activity), GO:0008033 (tRNA processing), GO:0017150 (tRNA dihydrouridine synthase activity), GO:0050660 (flavin adenine dinucleotide binding), GO:0055114 (oxidation-reduction process)
Cp4.1LG02g15800.1	sp|P33906|DEAD_KLEPN *-** ATP-dependent RNA helicase DeaD IPR001650 (Helicase, C-terminal), IPR014001 (Helicase superfamily 1/2, ATP-binding domain), IPR014014 (RNA helicase, DEAD-box type, Q motif), IPR027417 (P-loop containing nucleoside triphosphate hydrolase) GO:0003676 (nucleic acid binding), GO:0005524 (ATP binding)
Cp4.1LG02g15840.1	sp|A6VE37|HEM3_PSEA7 ***- Porphobilinogen deaminase IPR000860 (Porphobilinogen deaminase) GO:0004418 (hydroxymethylbilane synthase activity), GO:0018160 (peptidyl-pyrromethane cofactor linkage), GO:0033014 (tetrapyrrole biosynthetic process)
Cp4.1LG02g15850.1	AT3G18610.1 *-*- nucleolin like 2 LENGTH=636 IPR012677 (Nucleotide-binding alpha-beta plait domain) GO:0000166 (nucleotide binding), GO:0003676 (nucleic acid binding)
Cp4.1LG02g15940.1	AT3G60030.1 **** squamosa promoter-binding protein-like 12 LENGTH=927 IPR004333 (Transcription factor, SBP-box), IPR020683 (Ankyrin repeat-containing domain) GO:0003677 (DNA binding), GO:0005634 (nucleus)
Cp4.1LG02g16030.1	ref|XP_002515207.1| **** nucleotide binding protein, putative [Ricinus communis] gb|EEF47191.1| nucleotide binding protein, putative [Ricinus communis] IPR015943 (WD40/YVTN repeat-like-containing domain) GO:0005515 (protein binding)
Cp4.1LG02g16060.1	ref|XP_007051163.1| **** Zinc knuckle family protein isoform 3 [Theobroma cacao] gb|EOX95320.1| Zinc knuckle family protein isoform 3 [Theobroma cacao] IPR001878 (Zinc finger, CCHC-type) GO:0003676 (nucleic acid binding), GO:0008270 (zinc ion binding)
Cp4.1LG02g16170.1	sp|Q6DGV1|CELF4_DANRE *-*- CUGBP Elav-like family member 4 IPR001202 (WW domain), IPR012677 (Nucleotide-binding alpha-beta plait domain) GO:0000166 (nucleotide binding), GO:0003676 (nucleic acid binding), GO:0005515 (protein binding)
Cp4.1LG02g16180.1	AT4G02010.1 *-*- Protein kinase superfamily protein LENGTH=725
Cp4.1LG02g16220.1	AT1G02610.1 **** RING/FYVE/PHD zinc finger superfamily protein LENGTH=221 IPR011016 (Zinc finger, RING-CH-type), IPR013083 (Zinc finger, RING/FYVE/PHD-type), IPR022143 (Protein of unknown function DUF3675) GO:0008270 (zinc ion binding)
Cp4.1LG02g16280.1	AT2G47690.1 ***- NADH-ubiquinone oxidoreductase-related LENGTH=118 IPR019342 (NADH:ubiquinone oxidoreductase, iron-sulphur subunit 5)
Cp4.1LG02g16340.1	sp|Q4UMT4|FUMC_RICFE **** Fumarate hydratase class II IPR000362 (Fumarate lyase family), IPR008948 (L-Aspartase-like), IPR024083 (Fumarase/histidase, N-terminal) GO:0003824 (catalytic activity), GO:0004333 (fumarate hydratase activity), GO:0006099 (tricarboxylic acid cycle), GO:0006106 (fumarate metabolic process), GO:0016829 (lyase activity), GO:0045239 (tricarboxylic acid cycle enzyme complex)
Cp4.1LG02g16440.1	AT5G61770.2 ***- PETER PAN-like protein LENGTH=346 IPR007109 (Brix domain)
Cp4.1LG02g16540.1	AT1G16720.1 ***- high chlorophyll fluorescence phenotype 173 LENGTH=598 IPR008979 (Galactose-binding domain-like), IPR013857 (NADH:ubiquinone oxidoreductase intermediate-associated protein 30), IPR016040 (NAD(P)-binding domain)
Cp4.1LG02g16570.1	AT3G13000.2 ***- Protein of unknown function, DUF547 LENGTH=582 IPR025757 (Ternary complex factor MIP1, leucine-zipper)
Cp4.1LG02g16640.1	sp|A5CE05|EFTS_ORITB **** Elongation factor Ts IPR001816 (Translation elongation factor EFTs/EF1B) GO:0003746 (translation elongation factor activity), GO:0005515 (protein binding), GO:0005622 (intracellular), GO:0006414 (translational elongation)
Cp4.1LG02g16680.1	AT3G02860.2 ***- zinc ion binding LENGTH=313
Cp4.1LG02g16740.1	AT5G17450.1 **** Heavy metal transport/detoxification superfamily protein LENGTH=149 IPR006121 (Heavy metal-associated domain, HMA) GO:0030001 (metal ion transport), GO:0046872 (metal ion binding)
Cp4.1LG02g16810.1	sp|Q1AYE5|PDXY_RUBXD **** Pyridoxamine kinase IPR004625 (Pyridoxal phosphate (active vitamin B6) biosynthesis, pyridoxal kinase), IPR029056 (Ribokinase-like) GO:0008478 (pyridoxal kinase activity), GO:0009443 (pyridoxal 5'-phosphate salvage)
Cp4.1LG02g16860.1	AT3G17980.1 **** Calcium-dependent lipid-binding (CaLB domain) family protein LENGTH=177 IPR000008 (C2 domain) GO:0005515 (protein binding)
Cp4.1LG02g16880.1	AT3G03210.1 ***- unknown protein; FUNCTIONS IN: molecular_function unknown; INVOLVED IN: biological_process unknown; LOCATED IN: endomembrane system; EXPRESSED IN: 24 plant structures; EXPRESSED DURING: 15 growth stages; Has 59 Blast hits to 59 proteins in 17 species: Archae - 0; Bacteria - 0; Metazoa - 0; Fungi - 0; Plants - 56; Viruses - 0; Other Eukaryotes - 3 (source: NCBI BLink). LENGTH=368 …
Cp4.1LG02g16920.1	sp|P19595|UGPA_SOLTU **** UTP--glucose-1-phosphate uridylyltransferase IPR002618 (UTP--glucose-1-phosphate uridylyltransferase family), IPR029044 (Nucleotide-diphospho-sugar transferases) GO:0003983 (UTP:glucose-1-phosphate uridylyltransferase activity), GO:0006011 (UDP-glucose metabolic process), GO:0008152 (metabolic process), GO:0070569 (uridylyltransferase activity)
Cp4.1LG02g16930.1	AT5G39790.1 *-*- 5'-AMP-activated protein kinase-related LENGTH=273
Cp4.1LG02g17010.1	ref|XP_002532984.1| ***- conserved hypothetical protein [Ricinus communis] gb|EEF29392.1| conserved hypothetical protein [Ricinus communis]
Cp4.1LG02g17150.1	Unknown protein
Cp4.1LG02g17230.1	ref|XP_002523076.1| ***- conserved hypothetical protein [Ricinus communis] gb|EEF39261.1| conserved hypothetical protein [Ricinus communis] IPR008493 (Protein of unknown function DUF775)
Cp4.1LG02g17260.1	sp|A1VY14|SURE_CAMJJ **** 5'-nucleotidase SurE IPR002828 (Survival protein SurE-like phosphatase/nucleotidase), IPR030048 (Survival protein SurE) GO:0008252 (nucleotidase activity), GO:0016787 (hydrolase activity)
Cp4.1LG02g17350.1	ref|XP_007024574.1| ***- CTC-interacting domain 3, putative isoform 1 [Theobroma cacao] ref|XP_007024577.1| CTC-interacting domain 3, putative isoform 1 [Theobroma cacao] gb|EOY27196.1| CTC-interacting domain 3, putative isoform 1 [Theobroma cacao] gb|EOY27199.1| CTC-interacting domain 3, putative isoform 1 [Theobroma cacao] IPR000271 (Ribosomal protein L34), IPR009604 (LsmAD domain), IPR025852 (…
Cp4.1LG02g17380.1	AT4G31480.1 ***- Coatomer, beta subunit LENGTH=948 IPR016460 (Coatomer beta subunit (COPB1)), IPR029446 (Coatomer beta subunit, appendage platform domain) GO:0005198 (structural molecule activity), GO:0005488 (binding), GO:0005737 (cytoplasm), GO:0006886 (intracellular protein transport), GO:0016192 (vesicle-mediated transport), GO:0030117 (membrane coat), GO:0030126 (COPI vesicle coat)
Cp4.1LG02g17400.1	ref|XP_002521347.1| ***- conserved hypothetical protein [Ricinus communis] gb|EEF41015.1| conserved hypothetical protein [Ricinus communis] IPR009060 (UBA-like), IPR009719 (Protein of unknown function DUF1296, plant) GO:0005515 (protein binding)
Cp4.1LG02g17450.1	AT1G53860.1 ***- Remorin family protein LENGTH=442 IPR005516 (Remorin, C-terminal)
Cp4.1LG02g17470.1	sp|Q940U6|FLU_ARATH ***- Protein FLUORESCENT IN BLUE LIGHT, chloroplastic IPR011990 (Tetratricopeptide-like helical domain) GO:0005515 (protein binding)
Cp4.1LG02g17630.1	AT1G50440.1 **** RING/FYVE/PHD zinc finger superfamily protein LENGTH=250 IPR011016 (Zinc finger, RING-CH-type), IPR013083 (Zinc finger, RING/FYVE/PHD-type) GO:0008270 (zinc ion binding)
Cp4.1LG02g17650.1	sp|Q9QXB9|DRG2_MOUSE **** Developmentally-regulated GTP-binding protein 2 IPR012676 (TGS-like), IPR027417 (P-loop containing nucleoside triphosphate hydrolase) GO:0005525 (GTP binding)
Cp4.1LG03g00030.1	AT2G41940.1 ***- zinc finger protein 8 LENGTH=257 IPR007087 (Zinc finger, C2H2) GO:0046872 (metal ion binding)
Cp4.1LG03g00150.1	AT5G06560.1 ***- Protein of unknown function, DUF593 LENGTH=518 IPR007656 (Zein-binding domain)
Cp4.1LG03g00220.1	AT3G54750.3 ***- unknown protein; FUNCTIONS IN: molecular_function unknown; INVOLVED IN: biological_process unknown; LOCATED IN: cellular_component unknown; EXPRESSED IN: 24 plant structures; EXPRESSED DURING: 15 growth stages. LENGTH=590 IPR024861 (Donson)
Cp4.1LG03g00240.1	AT3G27230.1 ***- S-adenosyl-L-methionine-dependent methyltransferases superfamily protein LENGTH=410 IPR004159 (Putative S-adenosyl-L-methionine-dependent methyltransferase), IPR029063 (S-adenosyl-L-methionine-dependent methyltransferase) GO:0008168 (methyltransferase activity)
Cp4.1LG03g00310.1	AT5G06440.4 *-*- FUNCTIONS IN: molecular_function unknown; INVOLVED IN: biological_process unknown; LOCATED IN: mitochondrion; EXPRESSED IN: 22 plant structures; EXPRESSED DURING: 12 growth stages; BEST Arabidopsis thaliana protein match is: Polyketide cyclase/dehydrase and lipid transport superfamily protein . LENGTH=486 IPR023393 (START-like domain)
Cp4.1LG03g00340.1	AT1G51700.1 *-*- DOF zinc finger protein 1 LENGTH=194 IPR003851 (Zinc finger, Dof-type) GO:0003677 (DNA binding), GO:0006355 (regulation of transcription, DNA-templated)
Cp4.1LG03g00360.1	sp|Q8LFU0|NFYAA_ARATH **** Nuclear transcription factor Y subunit A-10 IPR001289 (CCAAT-binding transcription factor, subunit B) GO:0003700 (sequence-specific DNA binding transcription factor activity), GO:0006355 (regulation of transcription, DNA-templated)
Cp4.1LG03g00470.1	ref|XP_002532545.1| ***- conserved hypothetical protein [Ricinus communis] gb|EEF29839.1| conserved hypothetical protein [Ricinus communis]
Cp4.1LG03g00590.1	AT3G10620.1 **** nudix hydrolase homolog 26 LENGTH=216 IPR015797 (NUDIX hydrolase domain-like) GO:0016787 (hydrolase activity)
Cp4.1LG03g00670.1	AT3G25730.1 *-** ethylene response DNA binding factor 3 LENGTH=333 IPR015300 (DNA-binding pseudobarrel domain) GO:0003677 (DNA binding)
Cp4.1LG03g00690.1	sp|Q9FMR1|RGAP1_ARATH ***- Rho GTPase-activating protein 1 IPR000095 (CRIB domain), IPR008936 (Rho GTPase activation protein) GO:0007165 (signal transduction)
Cp4.1LG03g00740.1	sp|Q5ASQ0|PPIL1_EMENI *-** Peptidyl-prolyl cis-trans isomerase-like 1 IPR002130 (Cyclophilin-type peptidyl-prolyl cis-trans isomerase domain), IPR024936 (Cyclophilin-type peptidyl-prolyl cis-trans isomerase), IPR029000 (Cyclophilin-like domain) GO:0000413 (protein peptidyl-prolyl isomerization), GO:0003755 (peptidyl-prolyl cis-trans isomerase activity), GO:0006457 (protein folding)
Cp4.1LG03g00760.1	AT5G03870.1 ***- Glutaredoxin family protein LENGTH=384 IPR012336 (Thioredoxin-like fold) GO:0009055 (electron carrier activity), GO:0015035 (protein disulfide oxidoreductase activity), GO:0045454 (cell redox homeostasis)
Cp4.1LG03g00850.1	ref|XP_007049744.1| **** DNA binding protein, putative isoform 1 [Theobroma cacao] gb|EOX93901.1| DNA binding protein, putative isoform 1 [Theobroma cacao] IPR015943 (WD40/YVTN repeat-like-containing domain) GO:0005515 (protein binding)
Cp4.1LG03g00870.1	gb|AIU49564.1| ***- iron-sulfur cluster biosynthesis family protein, partial [Theobroma cacao]
Cp4.1LG03g00880.1	AT5G67320.1 ***- WD-40 repeat family protein LENGTH=613 IPR015943 (WD40/YVTN repeat-like-containing domain), IPR020472 (G-protein beta WD-40 repeat), IPR028608 (Probable cytosolic iron-sulfur protein assembly protein, CIAO1/Cia1) GO:0005515 (protein binding), GO:0016226 (iron-sulfur cluster assembly), GO:0097361 (CIA complex)
Cp4.1LG03g00910.1	AT2G36300.1 **** Integral membrane Yip1 family protein LENGTH=255 IPR006977 (Yip1 domain) GO:0016020 (membrane)
Cp4.1LG03g00970.1	AT1G19490.1 ***- Basic-leucine zipper (bZIP) transcription factor family protein LENGTH=471
Cp4.1LG03g00980.1	sp|Q9SJN0|ABI5_ARATH **** Protein ABSCISIC ACID-INSENSITIVE 5 IPR029803 (Protein ABSCISIC ACID-INSENSITIVE 5) GO:0003700 (sequence-specific DNA binding transcription factor activity), GO:0005634 (nucleus), GO:0009737 (response to abscisic acid), GO:0045893 (positive regulation of transcription, DNA-templated)
Cp4.1LG03g01010.1	Unknown protein
Cp4.1LG03g01020.1	Unknown protein
Cp4.1LG03g01070.1	sp|Q39117|TGT2_ARATH *-*- Trihelix transcription factor GT-2 IPR017877 (Myb-like domain)
Cp4.1LG03g01080.1	sp|Q9LUG5|RPF2_ARATH ***- Ribosome production factor 2 homolog IPR007109 (Brix domain)
Cp4.1LG03g01120.1	AT3G52910.1 ***- growth-regulating factor 4 LENGTH=380 IPR014977 (WRC), IPR014978 (Glutamine-Leucine-Glutamine, QLQ) GO:0005524 (ATP binding), GO:0005634 (nucleus), GO:0006355 (regulation of transcription, DNA-templated), GO:0016818 (hydrolase activity, acting on acid anhydrides, in phosphorus-containing anhydrides)
Cp4.1LG03g01150.1	sp|O94913|PCF11_HUMAN *-*- Pre-mRNA cleavage complex 2 protein Pcf11 IPR006569 (CID domain), IPR007087 (Zinc finger, C2H2), IPR008942 (ENTH/VHS) GO:0046872 (metal ion binding)
Cp4.1LG03g01200.1	sp|Q9LF92|P2A15_ARATH ***- F-box protein PP2-A15 IPR001810 (F-box domain), IPR025886 (Phloem protein 2-like) GO:0005515 (protein binding)
Cp4.1LG03g01220.1	ref|XP_002519412.1| ***- conserved hypothetical protein [Ricinus communis] gb|EEF42826.1| conserved hypothetical protein [Ricinus communis]
Cp4.1LG03g01270.1	AT3G10040.1 *-*- sequence-specific DNA binding transcription factors LENGTH=431
Cp4.1LG03g01290.1	sp|O66929|PYRH_AQUAE **** Uridylate kinase IPR001048 (Aspartate/glutamate/uridylate kinase), IPR015963 (Uridylate kinase, bacteria) GO:0005737 (cytoplasm), GO:0006221 (pyrimidine nucleotide biosynthetic process), GO:0033862 (UMP kinase activity)
Cp4.1LG03g01300.1	sp|Q9LDR4|ERG24_ARATH **** Delta(14)-sterol reductase IPR001171 (Ergosterol biosynthesis ERG4/ERG24) GO:0016020 (membrane), GO:0016628 (oxidoreductase activity, acting on the CH-CH group of donors, NAD or NADP as acceptor), GO:0055114 (oxidation-reduction process)
Cp4.1LG03g01340.1	sp|Q8GYY1|HSFA3_ARATH *-** Heat stress transcription factor A-3 IPR011991 (Winged helix-turn-helix DNA-binding domain), IPR027725 (Heat shock transcription factor family) GO:0003700 (sequence-specific DNA binding transcription factor activity), GO:0005634 (nucleus), GO:0006355 (regulation of transcription, DNA-templated), GO:0009408 (response to heat), GO:0043565 (sequence-specific DNA binding)
Cp4.1LG03g01360.1	AT3G10020.1 ***- unknown protein; FUNCTIONS IN: molecular_function unknown; INVOLVED IN: response to oxidative stress, anaerobic respiration; LOCATED IN: cellular_component unknown; EXPRESSED IN: 23 plant structures; EXPRESSED DURING: 13 growth stages; Has 47 Blast hits to 47 proteins in 12 species: Archae - 0; Bacteria - 0; Metazoa - 1; Fungi - 0; Plants - 46; Viruses - 0; Other Eukaryotes - 0 (…
Cp4.1LG03g01380.1	AT3G10020.1 ***- unknown protein; FUNCTIONS IN: molecular_function unknown; INVOLVED IN: response to oxidative stress, anaerobic respiration; LOCATED IN: cellular_component unknown; EXPRESSED IN: 23 plant structures; EXPRESSED DURING: 13 growth stages; Has 47 Blast hits to 47 proteins in 12 species: Archae - 0; Bacteria - 0; Metazoa - 1; Fungi - 0; Plants - 46; Viruses - 0; Other Eukaryotes - 0 (…
Cp4.1LG03g01420.1	AT2G36690.1 **** 2-oxoglutarate (2OG) and Fe(II)-dependent oxygenase superfamily protein LENGTH=366 IPR005123 (Oxoglutarate/iron-dependent dioxygenase), IPR027443 (Isopenicillin N synthase-like) GO:0016491 (oxidoreductase activity), GO:0016706 (oxidoreductase activity, acting on paired donors, with incorporation or reduction of molecular oxygen, 2-oxoglutarate as one donor, and incorporation of o…
Cp4.1LG03g01430.1	AT5G03440.1 ***- unknown protein; BEST Arabidopsis thaliana protein match is: unknown protein . LENGTH=98 IPR025124 (Domain of unknown function DUF4050)
Cp4.1LG03g01440.1	sp|Q8R123|FAD1_MOUSE *-*- FAD synthase IPR001453 (MoaB/Mog domain), IPR014729 (Rossmann-like alpha/beta/alpha sandwich fold) GO:0003824 (catalytic activity), GO:0008152 (metabolic process)
Cp4.1LG03g01510.1	ref|NP_001048570.1| ***- [Oryza sativa Japonica Group] dbj|BAF10484.1| [Oryza sativa Japonica Group]
Cp4.1LG03g01540.1	AT2G36870.1 **** xyloglucan endotransglucosylase/hydrolase 32 LENGTH=299 IPR013320 (Concanavalin A-like lectin/glucanase domain), IPR016455 (Xyloglucan endotransglucosylase/hydrolase) GO:0004553 (hydrolase activity, hydrolyzing O-glycosyl compounds), GO:0005618 (cell wall), GO:0005975 (carbohydrate metabolic process), GO:0006073 (cellular glucan metabolic process), GO:0016762 (xyloglucan:xylogluc…
Cp4.1LG03g01560.1	sp|Q3EBL9|VP372_ARATH ***- Vacuolar protein-sorting-associated protein 37 homolog 2 IPR009851 (Modifier of rudimentary, Modr)
Cp4.1LG03g01610.1	sp|Q08935|ROC1_NICSY ***- 29 kDa ribonucleoprotein A, chloroplastic IPR012677 (Nucleotide-binding alpha-beta plait domain) GO:0000166 (nucleotide binding), GO:0003676 (nucleic acid binding)
Cp4.1LG03g01630.1	AT2G36960.3 *-*- TSL-kinase interacting protein 1 LENGTH=744 IPR009057 (Homeodomain-like) GO:0003677 (DNA binding)
Cp4.1LG03g01710.1	sp|Q2HIM5|MMGT_ARATH ***- Membrane magnesium transporter IPR018937 (Magnesium transporter)
Cp4.1LG03g01790.1	AT3G53320.1 *-*- unknown protein; BEST Arabidopsis thaliana protein match is: unknown protein . LENGTH=553
Cp4.1LG03g01820.1	AT3G59700.1 *-** lectin-receptor kinase LENGTH=661 IPR011009 (Protein kinase-like domain), IPR013320 (Concanavalin A-like lectin/glucanase domain) GO:0004672 (protein kinase activity), GO:0005524 (ATP binding), GO:0006468 (protein phosphorylation), GO:0016772 (transferase activity, transferring phosphorus-containing groups), GO:0030246 (carbohydrate binding)
Cp4.1LG03g01830.1	Unknown proteinIPR003441 (NAC domain) GO:0003677 (DNA binding), GO:0006355 (regulation of transcription, DNA-templated)
Cp4.1LG03g01970.1	sp|Q9SVA5|PP357_ARATH ***- Pentatricopeptide repeat-containing protein IPR002885 (Pentatricopeptide repeat), IPR011990 (Tetratricopeptide-like helical domain) GO:0005515 (protein binding)
Cp4.1LG03g02180.1	AT3G55050.1 **** Protein phosphatase 2C family protein LENGTH=384 IPR001932 (PPM-type phosphatase domain), IPR015655 (Protein phosphatase 2C) GO:0003824 (catalytic activity), GO:0004722 (protein serine/threonine phosphatase activity), GO:0006470 (protein dephosphorylation)
Cp4.1LG03g02190.1	Unknown protein
Cp4.1LG03g02210.1	ref|XP_002527730.1| ***- RING-H2 finger protein ATL2J, putative [Ricinus communis] gb|EEF34643.1| RING-H2 finger protein ATL2J, putative [Ricinus communis] IPR013083 (Zinc finger, RING/FYVE/PHD-type) GO:0005515 (protein binding), GO:0008270 (zinc ion binding)
Cp4.1LG03g02220.1	sp|Q8N6T3|ARFG1_HUMAN *-** ADP-ribosylation factor GTPase-activating protein 1 IPR001164 (Arf GTPase activating protein) GO:0005096 (GTPase activator activity)
Cp4.1LG03g02240.1	AT2G37585.1 **** Core-2/I-branching beta-1,6-N-acetylglucosaminyltransferase family protein LENGTH=384 IPR003406 (Glycosyl transferase, family 14) GO:0008375 (acetylglucosaminyltransferase activity), GO:0016020 (membrane)
Cp4.1LG03g02250.1	dbj|BAD26571.1| ***- type-2 metallothionein [Citrullus lanatus] IPR000347 (Metallothionein, family 15, plant) GO:0046872 (metal ion binding)
Cp4.1LG03g02290.1	AT3G53630.1 ***- unknown protein; BEST Arabidopsis thaliana protein match is: unknown protein . LENGTH=194
Cp4.1LG03g02480.1	AT5G02160.1 *-*- unknown protein; FUNCTIONS IN: molecular_function unknown; INVOLVED IN: biological_process unknown; LOCATED IN: chloroplast thylakoid membrane; EXPRESSED IN: 23 plant structures; EXPRESSED DURING: 13 growth stages; Has 121 Blast hits to 121 proteins in 17 species: Archae - 0; Bacteria - 0; Metazoa - 0; Fungi - 0; Plants - 121; Viruses - 0; Other Eukaryotes - 0 (source: NCBI BLink…
Cp4.1LG03g02490.1	AT2G27230.1 *-*- transcription factor-related LENGTH=650 IPR011598 (Myc-type, basic helix-loop-helix (bHLH) domain), IPR025610 (Transcription factor MYC/MYB N-terminal) GO:0046983 (protein dimerization activity)
Cp4.1LG03g02510.1	AT3G09320.1 **** DHHC-type zinc finger family protein LENGTH=286 IPR001594 (Zinc finger, DHHC-type, palmitoyltransferase) GO:0008270 (zinc ion binding)
Cp4.1LG03g02590.1	sp|Q94IB1|RS2_ORYSJ *-*- Protein rough sheath 2 homolog
Cp4.1LG03g02650.1	AT5G01030.1 *-*- Protein of unknown function (DUF3527) LENGTH=744 IPR021916 (Protein of unknown function DUF3527)
Cp4.1LG03g02660.1	AT5G01160.1 *-*- RING/U-box superfamily protein LENGTH=360 IPR007087 (Zinc finger, C2H2), IPR017907 (Zinc finger, RING-type, conserved site) GO:0046872 (metal ion binding)
Cp4.1LG03g02740.1	ref|XP_007026827.1| ***- DNA double-strand break repair rad50 ATPase, putative isoform 1 [Theobroma cacao] gb|EOY07329.1| DNA double-strand break repair rad50 ATPase, putative isoform 1 [Theobroma cacao]
Cp4.1LG03g02800.1	AT3G53990.1 ***- Adenine nucleotide alpha hydrolases-like superfamily protein LENGTH=160 IPR006015 (Universal stress protein A) GO:0006950 (response to stress)
Cp4.1LG03g02810.1	AT5G05987.1 ***- prenylated RAB acceptor 1.A2 LENGTH=209 IPR004895 (Prenylated rab acceptor PRA1)
Cp4.1LG03g02820.1	AT3G54120.1 *-*- Reticulon family protein LENGTH=203 IPR003388 (Reticulon), IPR006155 (Machado-Joseph disease protein MJD) GO:0008242 (omega peptidase activity)
Cp4.1LG03g02950.1	sp|Q8NT41|MGTA_CORGL ***- GDP-mannose-dependent alpha-mannosyltransferase IPR001296 (Glycosyl transferase, family 1), IPR028098 (Glycosyltransferase subfamily 4, N-terminal domain) GO:0009058 (biosynthetic process)
Cp4.1LG03g02960.1	sp|O24412|PSD7A_ARATH ***- 26S proteasome non-ATPase regulatory subunit 7 homolog A IPR000555 (JAB1/MPN/MOV34 metalloenzyme domain), IPR024969 (Rpn11/EIF3F C-terminal domain) GO:0005515 (protein binding)
Cp4.1LG03g03000.1	sp|Q5FNQ1|RLME_GLUOX **** Ribosomal RNA large subunit methyltransferase E IPR015507 (Ribosomal RNA large subunit methyltransferase E), IPR029063 (S-adenosyl-L-methionine-dependent methyltransferase) GO:0001510 (RNA methylation), GO:0008033 (tRNA processing), GO:0008168 (methyltransferase activity), GO:0008175 (tRNA methyltransferase activity), GO:0032259 (methylation)
Cp4.1LG03g03060.1	sp|Q9STZ2|SELT_ARATH ***- SelT-like protein IPR011893 (Selenoprotein, Rdx type), IPR012336 (Thioredoxin-like fold) GO:0008430 (selenium binding), GO:0045454 (cell redox homeostasis)
Cp4.1LG03g03120.1	ref|XP_002532106.1| *-*- conserved hypothetical protein [Ricinus communis] gb|EEF30268.1| conserved hypothetical protein [Ricinus communis]
Cp4.1LG03g03130.1	AT5G01340.1 ***- Mitochondrial substrate carrier family protein LENGTH=309 IPR002067 (Mitochondrial carrier protein), IPR023395 (Mitochondrial carrier domain) GO:0055085 (transmembrane transport)
Cp4.1LG03g03320.1	AT3G51710.1 ***- D-mannose binding lectin protein with Apple-like carbohydrate-binding domain LENGTH=476 IPR001480 (Bulb-type lectin domain)
Cp4.1LG03g03400.1	AT3G08570.1 ***- Phototropic-responsive NPH3 family protein LENGTH=617 IPR011333 (BTB/POZ fold), IPR027356 (NPH3 domain) GO:0005515 (protein binding)
Cp4.1LG03g03490.1	ref|XP_007033568.1| ***- Mitochondrial Rho GTPase 2 isoform 1 [Theobroma cacao] gb|EOY04494.1| Mitochondrial Rho GTPase 2 isoform 1 [Theobroma cacao]
Cp4.1LG03g03500.1	sp|A6H772|PP4C_BOVIN ***- Serine/threonine-protein phosphatase 4 catalytic subunit IPR029052 (Metallo-dependent phosphatase-like) GO:0016787 (hydrolase activity)
Cp4.1LG03g03520.1	sp|Q3EDF8|PPR28_ARATH ***- Pentatricopeptide repeat-containing protein IPR002885 (Pentatricopeptide repeat)
Cp4.1LG03g03530.1	sp|Q3EDF8|PPR28_ARATH ***- Pentatricopeptide repeat-containing protein IPR002885 (Pentatricopeptide repeat)
Cp4.1LG03g03630.1	gb|AES81047.2| ***- myb-like transcription factor family protein [Medicago truncatula] IPR009057 (Homeodomain-like), IPR025756 (MYB-CC type transcription factor, LHEQLE-containing domain) GO:0003677 (DNA binding)
Cp4.1LG03g03730.1	AT3G03660.2 *-*- WUSCHEL related homeobox 11 LENGTH=297
Cp4.1LG03g03750.1	AT2G43280.1 ***- Far-red impaired responsive (FAR1) family protein LENGTH=206 IPR004330 (FAR1 DNA binding domain)
Cp4.1LG03g03830.1	sp|O24160|TGA21_TOBAC *-** TGACG-sequence-specific DNA-binding protein TGA-2.1 IPR004827 (Basic-leucine zipper domain), IPR025422 (Transcription factor TGA like domain) GO:0003700 (sequence-specific DNA binding transcription factor activity), GO:0006351 (transcription, DNA-templated), GO:0006355 (regulation of transcription, DNA-templated), GO:0043565 (sequence-specific DNA binding)
Cp4.1LG03g03930.1	sp|Q3T0N3|TMCO1_BOVIN ***- Transmembrane and coiled-coil domain-containing protein 1 IPR002809 (Protein of unknown function DUF106, transmembrane) GO:0016020 (membrane)
Cp4.1LG03g03970.1	sp|Q6ICY4|MTPC2_ARATH ***- Metal tolerance protein C2 IPR002524 (Cation efflux protein), IPR027469 (Cation efflux protein transmembrane domain) GO:0006812 (cation transport), GO:0008324 (cation transmembrane transporter activity), GO:0016021 (integral component of membrane), GO:0055085 (transmembrane transport)
Cp4.1LG03g03990.1	AT1G65800.1 *-** receptor kinase 2 LENGTH=847 IPR003180 (Methylpurine-DNA glycosylase (MPG)), IPR011009 (Protein kinase-like domain), IPR013320 (Concanavalin A-like lectin/glucanase domain) GO:0003677 (DNA binding), GO:0003824 (catalytic activity), GO:0003905 (alkylbase DNA N-glycosylase activity), GO:0004672 (protein kinase activity), GO:0004713 (protein tyrosine kinase activity), GO:0005524 (AT…
Cp4.1LG03g04020.1	AT3G58030.1 ***- RING/U-box superfamily protein LENGTH=436 IPR013083 (Zinc finger, RING/FYVE/PHD-type) GO:0005515 (protein binding), GO:0008270 (zinc ion binding)
Cp4.1LG03g04030.1	AT5G06750.1 **** Protein phosphatase 2C family protein LENGTH=393 IPR001932 (PPM-type phosphatase domain), IPR015655 (Protein phosphatase 2C) GO:0003824 (catalytic activity), GO:0004722 (protein serine/threonine phosphatase activity), GO:0006470 (protein dephosphorylation)
Cp4.1LG03g04070.1	gb|KEH23678.1| ***- WRC protein [Medicago truncatula] IPR014977 (WRC)
Cp4.1LG03g04080.1	AT5G49340.1 *-*- TRICHOME BIREFRINGENCE-LIKE 4 LENGTH=457 IPR026057 (PC-Esterase)
Cp4.1LG03g04110.1	sp|O22208|BZP17_ARATH **** bZIP transcription factor 17 IPR004827 (Basic-leucine zipper domain) GO:0003700 (sequence-specific DNA binding transcription factor activity), GO:0006355 (regulation of transcription, DNA-templated), GO:0043565 (sequence-specific DNA binding)
Cp4.1LG03g04130.1	dbj|BAJ53264.1| ***- JMS10C05.9 [Jatropha curcas] IPR005516 (Remorin, C-terminal)
Cp4.1LG03g04140.1	ref|XP_002322599.1| ***- VQ motif-containing family protein [Populus trichocarpa] gb|EEF04360.1| VQ motif-containing family protein [Populus trichocarpa] IPR008889 (VQ)
Cp4.1LG03g04170.1	AT3G03630.1 **** cysteine synthase 26 LENGTH=404 IPR005856 (Cysteine synthase) GO:0004124 (cysteine synthase activity), GO:0006535 (cysteine biosynthetic process from serine)
Cp4.1LG03g04240.1	ref|XP_003622485.1| *-*- NF-kappa-B-activating protein [Medicago truncatula] IPR009269 (Protein of unknown function DUF926)
Cp4.1LG03g04280.1	sp|Q10M80|SIP21_ORYSJ ***- Aquaporin SIP2-1 IPR000425 (Major intrinsic protein), IPR023271 (Aquaporin-like) GO:0005215 (transporter activity), GO:0006810 (transport), GO:0016020 (membrane)
Cp4.1LG03g04300.1	AT5G05140.1 **** Transcription elongation factor (TFIIS) family protein LENGTH=436 IPR017923 (Transcription factor IIS, N-terminal) GO:0003677 (DNA binding), GO:0005634 (nucleus), GO:0006351 (transcription, DNA-templated)
Cp4.1LG03g04340.1	AT3G10740.1 ***- alpha-L-arabinofuranosidase 1 LENGTH=678 IPR008979 (Galactose-binding domain-like), IPR017853 (Glycoside hydrolase superfamily)
Cp4.1LG03g04410.1	ref|XP_007052553.1| **** RNA binding family protein, putative [Theobroma cacao] gb|EOX96710.1| RNA binding family protein, putative [Theobroma cacao] IPR002483 (PWI domain), IPR012677 (Nucleotide-binding alpha-beta plait domain) GO:0000166 (nucleotide binding), GO:0003676 (nucleic acid binding), GO:0006397 (mRNA processing)
Cp4.1LG03g04430.1	AT4G08850.1 *-*- Leucine-rich repeat receptor-like protein kinase family protein LENGTH=1045 IPR001611 (Leucine-rich repeat) GO:0005515 (protein binding)
Cp4.1LG03g04570.1	sp|Q8X5V6|DUSA_ECO57 **** tRNA-dihydrouridine synthase A IPR001269 (tRNA-dihydrouridine synthase), IPR013785 (Aldolase-type TIM barrel) GO:0003824 (catalytic activity), GO:0008033 (tRNA processing), GO:0017150 (tRNA dihydrouridine synthase activity), GO:0050660 (flavin adenine dinucleotide binding), GO:0055114 (oxidation-reduction process)
Cp4.1LG03g04580.1	Unknown protein
Cp4.1LG03g04590.1	Unknown protein
Cp4.1LG03g04600.1	Unknown protein
Cp4.1LG03g04670.1	AT3G08030.1 ***- Protein of unknown function, DUF642 LENGTH=365 IPR006946 (Protein of unknown function DUF642), IPR008979 (Galactose-binding domain-like)
Cp4.1LG03g04690.1	ref|XP_007044841.1| **** Rib isoform 1 [Theobroma cacao] IPR001911 (Ribosomal protein S21) GO:0003735 (structural constituent of ribosome), GO:0005840 (ribosome), GO:0006412 (translation)
Cp4.1LG03g04790.1	sp|Q5QUS3|HEM3_IDILO ***- Porphobilinogen deaminase IPR000860 (Porphobilinogen deaminase) GO:0004418 (hydroxymethylbilane synthase activity), GO:0018160 (peptidyl-pyrromethane cofactor linkage), GO:0033014 (tetrapyrrole biosynthetic process)
Cp4.1LG03g04800.1	sp|P9WH04|DEAD_MYCTO **** ATP-dependent RNA helicase DeaD IPR001650 (Helicase, C-terminal), IPR014001 (Helicase superfamily 1/2, ATP-binding domain), IPR014014 (RNA helicase, DEAD-box type, Q motif), IPR027417 (P-loop containing nucleoside triphosphate hydrolase) GO:0003676 (nucleic acid binding), GO:0005524 (ATP binding)
Cp4.1LG03g04840.1	AT1G48920.1 *-*- nucleolin like 1 LENGTH=557 IPR012677 (Nucleotide-binding alpha-beta plait domain) GO:0000166 (nucleotide binding), GO:0003676 (nucleic acid binding)
Cp4.1LG03g04920.1	AT2G47070.1 **** squamosa promoter binding protein-like 1 LENGTH=881 IPR004333 (Transcription factor, SBP-box), IPR020683 (Ankyrin repeat-containing domain) GO:0003677 (DNA binding), GO:0005634 (nucleus)
Cp4.1LG03g04990.1	AT4G01860.1 ***- Transducin family protein / WD-40 repeat family protein LENGTH=1308 IPR015943 (WD40/YVTN repeat-like-containing domain) GO:0005515 (protein binding)
Cp4.1LG03g05030.1	Unknown proteinIPR012677 (Nucleotide-binding alpha-beta plait domain) GO:0000166 (nucleotide binding), GO:0003676 (nucleic acid binding)
Cp4.1LG03g05060.1	AT4G02010.1 **** Protein kinase superfamily protein LENGTH=725 IPR011009 (Protein kinase-like domain), IPR013320 (Concanavalin A-like lectin/glucanase domain) GO:0004672 (protein kinase activity), GO:0005524 (ATP binding), GO:0006468 (protein phosphorylation), GO:0016772 (transferase activity, transferring phosphorus-containing groups)
Cp4.1LG03g05160.1	AT1G02610.1 **** RING/FYVE/PHD zinc finger superfamily protein LENGTH=221 IPR011016 (Zinc finger, RING-CH-type), IPR013083 (Zinc finger, RING/FYVE/PHD-type), IPR022143 (Protein of unknown function DUF3675) GO:0008270 (zinc ion binding)
Cp4.1LG03g05170.1	ref|XP_007051163.1| **** Zinc knuckle family protein isoform 3 [Theobroma cacao] gb|EOX95320.1| Zinc knuckle family protein isoform 3 [Theobroma cacao] IPR001878 (Zinc finger, CCHC-type) GO:0003676 (nucleic acid binding), GO:0008270 (zinc ion binding)
Cp4.1LG03g05220.1	sp|Q8KTE1|FUMC_METEA **** Fumarate hydratase class II IPR000362 (Fumarate lyase family), IPR008948 (L-Aspartase-like), IPR024083 (Fumarase/histidase, N-terminal) GO:0003824 (catalytic activity), GO:0004333 (fumarate hydratase activity), GO:0006099 (tricarboxylic acid cycle), GO:0006106 (fumarate metabolic process), GO:0016829 (lyase activity), GO:0045239 (tricarboxylic acid cycle enzyme complex)
Cp4.1LG03g05300.1	AT3G62790.1 ***- NADH-ubiquinone oxidoreductase-related LENGTH=83 IPR019342 (NADH:ubiquinone oxidoreductase, iron-sulphur subunit 5)
Cp4.1LG03g05350.1	Unknown proteinIPR029058 (Alpha/Beta hydrolase fold)
Cp4.1LG03g05370.1	AT3G62860.1 ***- alpha/beta-Hydrolases superfamily protein LENGTH=348 IPR029058 (Alpha/Beta hydrolase fold)
Cp4.1LG03g05420.1	AT5G61770.2 ***- PETER PAN-like protein LENGTH=346 IPR007109 (Brix domain)
Cp4.1LG03g05440.1	AT1G16720.1 ***- high chlorophyll fluorescence phenotype 173 LENGTH=598 IPR008979 (Galactose-binding domain-like), IPR013857 (NADH:ubiquinone oxidoreductase intermediate-associated protein 30), IPR016040 (NAD(P)-binding domain)
Cp4.1LG03g05630.1	AT3G13000.2 ***- Protein of unknown function, DUF547 LENGTH=582 IPR006869 (Domain of unknown function DUF547), IPR025757 (Ternary complex factor MIP1, leucine-zipper)
Cp4.1LG03g05640.1	AT3G02860.2 ***- zinc ion binding LENGTH=313
Cp4.1LG03g05710.1	AT5G17450.1 ***- Heavy metal transport/detoxification superfamily protein LENGTH=149
Cp4.1LG03g05770.1	sp|B8GWS2|EFTS_CAUCN **** Elongation factor Ts IPR001816 (Translation elongation factor EFTs/EF1B) GO:0003746 (translation elongation factor activity), GO:0005515 (protein binding), GO:0005622 (intracellular), GO:0006414 (translational elongation)
Cp4.1LG03g05800.1	sp|Q0BSF0|PDXY_GRABC **** Pyridoxamine kinase IPR004625 (Pyridoxal phosphate (active vitamin B6) biosynthesis, pyridoxal kinase), IPR029056 (Ribokinase-like) GO:0008478 (pyridoxal kinase activity), GO:0009443 (pyridoxal 5'-phosphate salvage)
Cp4.1LG03g05840.1	ref|XP_007014571.1| ***- 3-ph kinase-1, putative isoform 1 [Theobroma cacao]
Cp4.1LG03g05850.1	AT3G03210.1 ***- unknown protein; FUNCTIONS IN: molecular_function unknown; INVOLVED IN: biological_process unknown; LOCATED IN: endomembrane system; EXPRESSED IN: 24 plant structures; EXPRESSED DURING: 15 growth stages; Has 59 Blast hits to 59 proteins in 17 species: Archae - 0; Bacteria - 0; Metazoa - 0; Fungi - 0; Plants - 56; Viruses - 0; Other Eukaryotes - 3 (source: NCBI BLink). LENGTH=368 …
Cp4.1LG03g05860.1	sp|Q43772|UGPA_HORVU **** UTP--glucose-1-phosphate uridylyltransferase IPR002618 (UTP--glucose-1-phosphate uridylyltransferase family), IPR029044 (Nucleotide-diphospho-sugar transferases) GO:0003983 (UTP:glucose-1-phosphate uridylyltransferase activity), GO:0006011 (UDP-glucose metabolic process), GO:0008152 (metabolic process), GO:0070569 (uridylyltransferase activity)
Cp4.1LG03g05910.1	Unknown protein
Cp4.1LG03g05920.1	AT3G17980.1 **** Calcium-dependent lipid-binding (CaLB domain) family protein LENGTH=177 IPR000008 (C2 domain) GO:0005515 (protein binding)
Cp4.1LG03g06270.1	gb|KHG29688.1| *-*- DnaA initiator-associating diaA [Gossypium arboreum] IPR025486 (Domain of unknown function DUF4378)
Cp4.1LG03g06360.1	ref|XP_002523076.1| ***- conserved hypothetical protein [Ricinus communis] gb|EEF39261.1| conserved hypothetical protein [Ricinus communis] IPR008493 (Protein of unknown function DUF775)
Cp4.1LG03g06380.1	Unknown protein
Cp4.1LG03g06390.1	Unknown protein
Cp4.1LG03g06400.1	ref|XP_002512797.1| ***- conserved hypothetical protein [Ricinus communis] gb|EEF49300.1| conserved hypothetical protein [Ricinus communis] IPR008480 (Protein of unknown function DUF761, plant)
Cp4.1LG03g06440.1	AT5G13890.1 ***- Family of unknown function (DUF716) LENGTH=310 IPR006904 (Protein of unknown function DUF716 (TMEM45))
Cp4.1LG03g06460.1	AT3G26690.1 **** nudix hydrolase homolog 13 LENGTH=202 IPR015797 (NUDIX hydrolase domain-like) GO:0016787 (hydrolase activity)
Cp4.1LG03g06500.1	gb|KHG04148.1| ***- NIPA-like protein 3 [Gossypium arboreum] IPR008521 (Magnesium transporter NIPA) GO:0015095 (magnesium ion transmembrane transporter activity), GO:0015693 (magnesium ion transport), GO:0016021 (integral component of membrane)
Cp4.1LG03g06510.1	ref|XP_002512820.1| ***- conserved hypothetical protein [Ricinus communis] gb|EEF49323.1| conserved hypothetical protein [Ricinus communis]
Cp4.1LG03g06530.1	AT3G48820.1 **** Glycosyltransferase family 29 (sialyltransferase) family protein LENGTH=440 IPR001675 (Glycosyl transferase, family 29) GO:0006486 (protein glycosylation), GO:0008373 (sialyltransferase activity)
Cp4.1LG03g06550.1	AT1G12850.1 ***- Phosphoglycerate mutase family protein LENGTH=405 IPR029033 (Histidine phosphatase superfamily)
Cp4.1LG03g06600.1	AT5G13970.1 ***- unknown protein; FUNCTIONS IN: molecular_function unknown; INVOLVED IN: biological_process unknown; LOCATED IN: endomembrane system; EXPRESSED IN: 23 plant structures; EXPRESSED DURING: 13 growth stages; BEST Arabidopsis thaliana protein match is: unknown protein . LENGTH=404 IPR029338 (Tumour suppressing sub-chromosomal transferable candidate 4)
Cp4.1LG03g06670.1	sp|O23948|VATE_GOSHI **** V-type proton ATPase subunit E IPR002842 (ATPase, V1/A1 complex, subunit E) GO:0015991 (ATP hydrolysis coupled proton transport), GO:0033178 (proton-transporting two-sector ATPase complex, catalytic domain), GO:0046961 (proton-transporting ATPase activity, rotational mechanism)
Cp4.1LG03g06720.1	AT3G26960.1 ***- Pollen Ole e 1 allergen and extensin family protein LENGTH=174 IPR006041 (Pollen Ole e 1 allergen)
Cp4.1LG03g06730.1	sp|Q9SVA5|PP357_ARATH ***- Pentatricopeptide repeat-containing protein IPR002885 (Pentatricopeptide repeat), IPR011990 (Tetratricopeptide-like helical domain) GO:0005515 (protein binding)
Cp4.1LG03g06760.1	AT3G26890.1 ***- unknown protein; BEST Arabidopsis thaliana protein match is: unknown protein . LENGTH=649 IPR025261 (Domain of unknown function DUF4210)
Cp4.1LG03g06780.1	Unknown proteinIPR007087 (Zinc finger, C2H2) GO:0046872 (metal ion binding)
Cp4.1LG03g06790.1	gb|KHG25019.1| ***- Translocon-associated protein subunit beta [Gossypium arboreum] IPR008856 (Translocon-associated protein subunit beta) GO:0005783 (endoplasmic reticulum), GO:0016021 (integral component of membrane)
Cp4.1LG03g06820.1	gb|KEH25685.1| *-*- shikimate kinase [Medicago truncatula]
Cp4.1LG03g06890.1	AT5G08250.1 ***- Cytochrome P450 superfamily protein LENGTH=488 IPR001128 (Cytochrome P450) GO:0005506 (iron ion binding), GO:0016705 (oxidoreductase activity, acting on paired donors, with incorporation or reduction of molecular oxygen), GO:0020037 (heme binding), GO:0055114 (oxidation-reduction process)
Cp4.1LG03g06910.1	AT3G27110.1 **** Peptidase family M48 family protein LENGTH=344 IPR001915 (Peptidase M48) GO:0004222 (metalloendopeptidase activity), GO:0006508 (proteolysis), GO:0016020 (membrane)
Cp4.1LG03g06920.1	sp|P49730|RIR2_TOBAC **** Ribonucleoside-diphosphate reductase small chain IPR000358 (Ribonucleotide reductase small subunit), IPR009078 (Ferritin-like superfamily), IPR030475 (Ribonucleotide reductase small subunit, acitve site) GO:0009186 (deoxyribonucleoside diphosphate metabolic process), GO:0016491 (oxidoreductase activity), GO:0055114 (oxidation-reduction process)
Cp4.1LG03g06930.1	sp|Q9LI89|FBK70_ARATH ***- F-box/kelch-repeat protein IPR015916 (Galactose oxidase, beta-propeller) GO:0005515 (protein binding)
Cp4.1LG03g06960.1	AT2G15230.1 ***- lipase 1 LENGTH=393 IPR006693 (Partial AB-hydrolase lipase domain), IPR025483 (Lipase, eukaryotic), IPR029058 (Alpha/Beta hydrolase fold) GO:0006629 (lipid metabolic process), GO:0016788 (hydrolase activity, acting on ester bonds)
Cp4.1LG03g07030.1	sp|Q8HSW1|KAD1_SOLTU **** Adenylate kinase IPR000850 (Adenylate kinase/UMP-CMP kinase), IPR027417 (P-loop containing nucleoside triphosphate hydrolase) GO:0005524 (ATP binding), GO:0006139 (nucleobase-containing compound metabolic process), GO:0019205 (nucleobase-containing compound kinase activity)
Cp4.1LG03g07060.1	AT5G14260.3 ***- Rubisco methyltransferase family protein LENGTH=514 IPR015353 (Rubisco LSMT, substrate-binding domain)
Cp4.1LG03g07070.1	sp|Q9SNB7|PP264_ARATH ***- Pentatricopeptide repeat-containing protein IPR002885 (Pentatricopeptide repeat)
Cp4.1LG03g07160.1	AT3G27330.1 *-** zinc finger (C3HC4-type RING finger) family protein LENGTH=913 IPR013083 (Zinc finger, RING/FYVE/PHD-type) GO:0005515 (protein binding), GO:0008270 (zinc ion binding), GO:0046872 (metal ion binding)
Cp4.1LG03g07230.1	AT3G27520.1 ***- unknown protein; Has 28 Blast hits to 28 proteins in 10 species: Archae - 0; Bacteria - 0; Metazoa - 0; Fungi - 0; Plants - 28; Viruses - 0; Other Eukaryotes - 0 (source: NCBI BLink). LENGTH=198
Cp4.1LG03g07250.1	AT3G01720.1 *-*- unknown protein; FUNCTIONS IN: molecular_function unknown; INVOLVED IN: biological_process unknown; LOCATED IN: endomembrane system; EXPRESSED IN: 24 plant structures; EXPRESSED DURING: 13 growth stages; BEST Arabidopsis thaliana protein match is: unknown protein . LENGTH=802
Cp4.1LG03g07280.1	AT3G27460.1 ***- SGF29 tudor-like domain LENGTH=270 IPR010750 (SGF29 tudor-like domain)
Cp4.1LG03g07350.1	sp|Q5ZJW8|DTL_CHICK ***- Denticleless protein homolog IPR015943 (WD40/YVTN repeat-like-containing domain), IPR020472 (G-protein beta WD-40 repeat) GO:0005515 (protein binding)
Cp4.1LG03g07410.1	sp|Q9LXE5|DRM1_ARATH **** DNA (cytosine-5)-methyltransferase DRM1 IPR015940 (Ubiquitin-associated/translation elongation factor EF1B, N-terminal, eukaryote), IPR029063 (S-adenosyl-L-methionine-dependent methyltransferase) GO:0006306 (DNA methylation)
Cp4.1LG03g07500.1	AT3G01500.2 ***- carbonic anhydrase 1 LENGTH=347 IPR001765 (Carbonic anhydrase) GO:0004089 (carbonate dehydratase activity), GO:0008270 (zinc ion binding), GO:0015976 (carbon utilization)
Cp4.1LG03g07650.1	AT5G14790.1 ***- ARM repeat superfamily protein LENGTH=346 IPR016024 (Armadillo-type fold), IPR024395 (CLASP N-terminal domain) GO:0005488 (binding)
Cp4.1LG03g07730.1	AT3G28370.1 ***- unknown protein; BEST Arabidopsis thaliana protein match is: unknown protein . LENGTH=292
Cp4.1LG03g07740.1	AT5G14970.1 ***- unknown protein; BEST Arabidopsis thaliana protein match is: unknown protein . LENGTH=355 IPR008479 (Protein of unknown function DUF760)
Cp4.1LG03g07790.1	AT3G01360.1 ***- Family of unknown function (DUF716) LENGTH=319 IPR006904 (Protein of unknown function DUF716 (TMEM45))
Cp4.1LG03g07810.1	sp|Q9LQ16|PPR94_ARATH ***- Pentatricopeptide repeat-containing protein IPR002885 (Pentatricopeptide repeat), IPR011990 (Tetratricopeptide-like helical domain) GO:0005515 (protein binding)
Cp4.1LG03g07820.1	sp|Q9LFR1|PTR50_ARATH ***- Protein NRT1/ PTR FAMILY 5.8 IPR000109 (Proton-dependent oligopeptide transporter family), IPR020846 (Major facilitator superfamily domain) GO:0005215 (transporter activity), GO:0006810 (transport), GO:0016020 (membrane)
Cp4.1LG03g07870.1	sp|Q9FUR2|IP5P2_ARATH *-** Type I inositol 1,4,5-trisphosphate 5-phosphatase 2 IPR005135 (Endonuclease/exonuclease/phosphatase) GO:0046856 (phosphatidylinositol dephosphorylation)
Cp4.1LG03g07980.1	AT3G55160.1 ***- unknown protein; EXPRESSED IN: 11 plant structures; EXPRESSED DURING: 4 anthesis, F mature embryo stage, petal differentiation and expansion stage, E expanded cotyledon stage, D bilateral stage; IPR016024 (Armadillo-type fold), IPR019442 (Domain of unknown function DUF2428, death-receptor-like) GO:0005488 (binding)
Cp4.1LG03g08000.1	sp|Q39601|SSRP1_CATRO ***- FACT complex subunit SSRP1 IPR000969 (Structure-specific recognition protein), IPR009071 (High mobility group box domain), IPR011993 (Pleckstrin homology-like domain), IPR013719 (Domain of unknown function DUF1747), IPR024954 (SSRP1 domain) GO:0003677 (DNA binding), GO:0005634 (nucleus)
Cp4.1LG03g08040.1	AT5G15100.1 ***- Auxin efflux carrier family protein LENGTH=367 IPR004776 (Auxin efflux carrier) GO:0016021 (integral component of membrane), GO:0055085 (transmembrane transport)
Cp4.1LG03g08050.1	Unknown protein
Cp4.1LG03g08130.1	Unknown protein
Cp4.1LG03g08160.1	sp|Q38884|EIF3I_ARATH **** Eukaryotic translation initiation factor 3 subunit I IPR015943 (WD40/YVTN repeat-like-containing domain), IPR020472 (G-protein beta WD-40 repeat), IPR027525 (Eukaryotic translation initiation factor 3 subunit I) GO:0003743 (translation initiation factor activity), GO:0005515 (protein binding), GO:0005737 (cytoplasm), GO:0005852 (eukaryotic translation initiation factor …
Cp4.1LG03g08180.1	sp|Q28009|FUS_BOVIN *-** RNA-binding protein FUS IPR001876 (Zinc finger, RanBP2-type), IPR012677 (Nucleotide-binding alpha-beta plait domain) GO:0000166 (nucleotide binding), GO:0003676 (nucleic acid binding), GO:0008270 (zinc ion binding)
Cp4.1LG03g08230.1	sp|O95155|UBE4B_HUMAN **** Ubiquitin conjugation factor E4 B IPR013083 (Zinc finger, RING/FYVE/PHD-type), IPR019474 (Ubiquitin conjugation factor E4, core) GO:0000151 (ubiquitin ligase complex), GO:0004842 (ubiquitin-protein transferase activity), GO:0006511 (ubiquitin-dependent protein catabolic process), GO:0016567 (protein ubiquitination), GO:0034450 (ubiquitin-ubiquitin ligase activity)
Cp4.1LG03g08290.1	sp|Q0IFL2|RUVB1_AEDAE **** RuvB-like helicase 1 IPR010339 (TIP49, C-terminal), IPR027238 (RuvB-like), IPR027417 (P-loop containing nucleoside triphosphate hydrolase) GO:0003678 (DNA helicase activity), GO:0005524 (ATP binding), GO:0043141 (ATP-dependent 5'-3' DNA helicase activity)
Cp4.1LG03g08500.1	AT1G54115.1 ***- cation calcium exchanger 4 LENGTH=644 IPR004837 (Sodium/calcium exchanger membrane region) GO:0016021 (integral component of membrane), GO:0055085 (transmembrane transport)
Cp4.1LG03g08520.1	sp|Q8GWK2|AP2L4_ARATH **** AP2-like ethylene-responsive transcription factor IPR016177 (DNA-binding domain) GO:0003677 (DNA binding), GO:0003700 (sequence-specific DNA binding transcription factor activity), GO:0006355 (regulation of transcription, DNA-templated)
Cp4.1LG03g08550.1	sp|Q9LX65|VATH_ARATH **** V-type proton ATPase subunit H IPR004908 (ATPase, V1 complex, subunit H), IPR018506 (Cytochrome b5, heme-binding site) GO:0000221 (vacuolar proton-transporting V-type ATPase, V1 domain), GO:0005488 (binding), GO:0005515 (protein binding), GO:0015991 (ATP hydrolysis coupled proton transport), GO:0016820 (hydrolase activity, acting on acid anhydrides, catalyzing transmembr…
Cp4.1LG03g08850.1	sp|B8BKI8|MCM2_ORYSI **** DNA replication licensing factor MCM2 IPR001208 (Mini-chromosome maintenance, DNA-dependent ATPase), IPR027417 (P-loop containing nucleoside triphosphate hydrolase), IPR027925 (MCM N-terminal domain) GO:0003677 (DNA binding), GO:0003678 (DNA helicase activity), GO:0005524 (ATP binding), GO:0005634 (nucleus), GO:0006260 (DNA replication), GO:0006270 (DNA replication initi…
Cp4.1LG03g08910.1	sp|Q9S9N4|MRS21_ARATH **** Magnesium transporter MRS2-1 IPR002523 (Mg2+ transporter protein, CorA-like/Zinc transport protein ZntB), IPR026573 (Magnesium transporter MRS2/LPE10) GO:0015095 (magnesium ion transmembrane transporter activity), GO:0015693 (magnesium ion transport), GO:0016020 (membrane), GO:0030001 (metal ion transport), GO:0046873 (metal ion transmembrane transporter activity), GO:0…
Cp4.1LG03g09030.1	AT4G25835.1 ***- P-loop containing nucleoside triphosphate hydrolases superfamily protein LENGTH=506 IPR003959 (ATPase, AAA-type, core), IPR025753 (AAA-type ATPase, N-terminal domain), IPR027417 (P-loop containing nucleoside triphosphate hydrolase) GO:0005524 (ATP binding)
Cp4.1LG03g09090.1	AT2G44500.1 ***- O-fucosyltransferase family protein LENGTH=573 IPR019378 (GDP-fucose protein O-fucosyltransferase)
Cp4.1LG03g09110.1	AT5G06800.1 *-*- myb-like HTH transcriptional regulator family protein LENGTH=375 IPR009057 (Homeodomain-like), IPR025756 (MYB-CC type transcription factor, LHEQLE-containing domain) GO:0003677 (DNA binding), GO:0003682 (chromatin binding)
Cp4.1LG03g09130.1	AT2G32850.2 **** Protein kinase superfamily protein LENGTH=670 IPR011009 (Protein kinase-like domain) GO:0004672 (protein kinase activity), GO:0005524 (ATP binding), GO:0006468 (protein phosphorylation), GO:0016772 (transferase activity, transferring phosphorus-containing groups)
Cp4.1LG03g09160.1	sp|F4J5S1|CLU_ARATH **** Clustered mitochondria protein IPR007967 (Protein of unknown function DUF727), IPR011990 (Tetratricopeptide-like helical domain), IPR023231 (GSKIP domain), IPR025697 (CLU domain), IPR027523 (Clustered mitochondria protein), IPR028275 (Clustered mitochondria protein, N-terminal) GO:0005515 (protein binding), GO:0048312 (intracellular distribution of mitochondria)
Cp4.1LG03g09170.1	sp|Q9LSS7|RUBP1_ARATH ***- NEDD8-specific protease 1 IPR003653 (Peptidase C48, SUMO/Sentrin/Ubl1) GO:0006508 (proteolysis), GO:0008234 (cysteine-type peptidase activity)
Cp4.1LG03g09200.1	sp|Q94K05|TCPQ_ARATH ***- T-complex protein 1 subunit theta IPR002423 (Chaperonin Cpn60/TCP-1 family), IPR027409 (GroEL-like apical domain), IPR027410 (TCP-1-like chaperonin intermediate domain), IPR027413 (GroEL-like equatorial domain) GO:0005524 (ATP binding), GO:0006457 (protein folding), GO:0051082 (unfolded protein binding)
Cp4.1LG03g09230.1	sp|Q6NKW9|E138_ARATH ***- Glucan endo-1,3-beta-glucosidase 8 IPR000490 (Glycoside hydrolase, family 17), IPR012946 (X8 domain), IPR017853 (Glycoside hydrolase superfamily) GO:0004553 (hydrolase activity, hydrolyzing O-glycosyl compounds), GO:0005975 (carbohydrate metabolic process)
Cp4.1LG03g09270.1	sp|O64654|TRL11_ARATH *-*- Thioredoxin-like 1-1, chloroplastic IPR005746 (Thioredoxin), IPR012336 (Thioredoxin-like fold) GO:0006662 (glycerol ether metabolic process), GO:0015035 (protein disulfide oxidoreductase activity), GO:0045454 (cell redox homeostasis)
Cp4.1LG03g09290.1	sp|Q9SAK5|APL_ARATH *-*- Myb family transcription factor APL IPR009057 (Homeodomain-like), IPR025756 (MYB-CC type transcription factor, LHEQLE-containing domain) GO:0003677 (DNA binding), GO:0003682 (chromatin binding)
Cp4.1LG03g09310.1	AT5G47860.1 ***- Protein of unknown function (DUF1350) LENGTH=431 IPR010765 (Protein of unknown function DUF1350), IPR029058 (Alpha/Beta hydrolase fold)
Cp4.1LG03g09320.1	AT5G11680.1 *-*- FUNCTIONS IN: molecular_function unknown; INVOLVED IN: biological_process unknown; LOCATED IN: cytosol, plasma membrane; EXPRESSED IN: 26 plant structures; EXPRESSED DURING: 15 growth stages; IPR004182 (GRAM domain)
Cp4.1LG03g09380.1	AT2G44020.1 **** Mitochondrial transcription termination factor family protein LENGTH=507 IPR003690 (Mitochodrial transcription termination factor) GO:0003690 (double-stranded DNA binding), GO:0005739 (mitochondrion), GO:0006355 (regulation of transcription, DNA-templated)
Cp4.1LG03g09550.1	AT5G39250.1 ***- F-box family protein LENGTH=252
Cp4.1LG03g09560.1	AT4G13450.1 ***- Adenine nucleotide alpha hydrolases-like superfamily protein LENGTH=219 IPR014729 (Rossmann-like alpha/beta/alpha sandwich fold) GO:0006950 (response to stress)
Cp4.1LG03g09600.1	AT2G33255.1 **** Haloacid dehalogenase-like hydrolase (HAD) superfamily protein LENGTH=245 IPR006439 (HAD hydrolase, subfamily IA), IPR023214 (HAD-like domain) GO:0008152 (metabolic process), GO:0016787 (hydrolase activity)
Cp4.1LG03g09660.1	AT4G24770.1 *-** 31-kDa RNA binding protein LENGTH=329 IPR012677 (Nucleotide-binding alpha-beta plait domain) GO:0000166 (nucleotide binding), GO:0003676 (nucleic acid binding)
Cp4.1LG03g09670.1	sp|Q9AV81|PRP19_ORYSJ ***- Pre-mRNA-processing factor 19 IPR013083 (Zinc finger, RING/FYVE/PHD-type), IPR013915 (Pre-mRNA-splicing factor 19), IPR015943 (WD40/YVTN repeat-like-containing domain) GO:0004842 (ubiquitin-protein transferase activity), GO:0005515 (protein binding), GO:0016567 (protein ubiquitination)
Cp4.1LG03g09710.1	Unknown protein
Cp4.1LG03g09740.1	AT2G33360.1 ***- Protein of unknown function (DUF3527) LENGTH=603 IPR021916 (Protein of unknown function DUF3527)
Cp4.1LG03g09790.1	sp|Q9LKA5|MORF8_ARATH *-*- Multiple organellar RNA editing factor 8, chloroplastic/mitochondrial
Cp4.1LG03g09820.1	AT4G14310.2 ***- Transducin/WD40 repeat-like superfamily protein LENGTH=920 IPR015943 (WD40/YVTN repeat-like-containing domain) GO:0005515 (protein binding)
Cp4.1LG03g09830.1	ref|XP_002314486.1| *-*- ROP-INTERACTIVE CRIB MOTIF-CONTAINING protein 5 [Populus trichocarpa] gb|EEF00657.1| ROP-INTERACTIVE CRIB MOTIF-CONTAINING protein 5 [Populus trichocarpa] IPR000095 (CRIB domain)
Cp4.1LG03g09940.1	AT1G04300.3 ***- TRAF-like superfamily protein LENGTH=1082 IPR008974 (TRAF-like) GO:0005515 (protein binding)
Cp4.1LG03g10010.1	gb|EMT00883.1| *-*- Actin-related protein 9 [Aegilops tauschii]
Cp4.1LG03g10030.1	sp|Q0WPQ2|ETR2_ARATH **** Ethylene receptor 2 IPR009082 (Signal transduction histidine kinase, homodimeric domain), IPR011006 (CheY-like superfamily), IPR014525 (Signal transduction histidine kinase, hybrid-type, ethylene sensor), IPR029016 (GAF domain-like) GO:0000155 (phosphorelay sensor kinase activity), GO:0000160 (phosphorelay signal transduction system), GO:0004673 (protein histidine kinase…
Cp4.1LG03g10040.1	sp|O23305|Y4449_ARATH *-*- FHA domain-containing protein IPR008984 (SMAD/FHA domain) GO:0005515 (protein binding)
Cp4.1LG03g10080.1	AT1G06620.1 **** 2-oxoglutarate (2OG) and Fe(II)-dependent oxygenase superfamily protein LENGTH=365 IPR005123 (Oxoglutarate/iron-dependent dioxygenase), IPR026992 (Non-haem dioxygenase N-terminal domain), IPR027443 (Isopenicillin N synthase-like) GO:0016491 (oxidoreductase activity), GO:0016706 (oxidoreductase activity, acting on paired donors, with incorporation or reduction of molecular oxygen,…
Cp4.1LG03g10190.1	AT3G22950.1 ***- ADP-ribosylation factor C1 LENGTH=183 IPR003579 (Small GTPase superfamily, Rab type), IPR006689 (Small GTPase superfamily, ARF/SAR type), IPR027417 (P-loop containing nucleoside triphosphate hydrolase) GO:0005525 (GTP binding), GO:0005622 (intracellular), GO:0006886 (intracellular protein transport), GO:0007264 (small GTPase mediated signal transduction), GO:0015031 (protein tran…
Cp4.1LG03g10310.1	AT3G22990.1 ***- ARM repeat superfamily protein LENGTH=460 IPR016024 (Armadillo-type fold) GO:0005488 (binding)
Cp4.1LG03g10350.1	AT5G43745.1 ***- Protein of unknown function (DUF1012) LENGTH=817 IPR010420 (CASTOR/POLLUX/SYM8 ion channels) GO:0006813 (potassium ion transport), GO:0008324 (cation transmembrane transporter activity)
Cp4.1LG03g10370.1	sp|P93735|ELIP1_ARATH ***- Early light-induced protein 1, chloroplastic IPR022796 (Chlorophyll A-B binding protein), IPR023329 (Chlorophyll a/b binding protein domain)
Cp4.1LG03g10380.1	AT5G63930.1 *-*- Leucine-rich repeat protein kinase family protein LENGTH=1102 IPR013210 (Leucine-rich repeat-containing N-terminal, type 2)
Cp4.1LG03g10490.1	AT3G22680.1 **** RNA-DIRECTED DNA METHYLATION 1 LENGTH=163 IPR015270 (Protein RDM1) GO:0005634 (nucleus), GO:0044030 (regulation of DNA methylation)
Cp4.1LG03g10530.1	sp|Q8CHY3|DYM_MOUSE ***- Dymeclin IPR019142 (Dymeclin)
Cp4.1LG03g10570.1	sp|Q9LIL4|P24B3_ARATH ***- Transmembrane emp24 domain-containing protein p24beta3 IPR015720 (TMP21-related) GO:0006810 (transport), GO:0016021 (integral component of membrane)
Cp4.1LG03g10580.1	Unknown proteinIPR011009 (Protein kinase-like domain) GO:0004672 (protein kinase activity), GO:0006468 (protein phosphorylation), GO:0016772 (transferase activity, transferring phosphorus-containing groups)
Cp4.1LG03g10630.1	AT1G05440.1 ***- C-8 sterol isomerases LENGTH=384 IPR006716 (ERG2/sigma1 receptor-like) GO:0006869 (lipid transport)
Cp4.1LG03g10650.1	sp|B2TPM3|SURE_CLOBB **** 5'-nucleotidase SurE IPR002828 (Survival protein SurE-like phosphatase/nucleotidase), IPR030048 (Survival protein SurE) GO:0008252 (nucleotidase activity), GO:0016787 (hydrolase activity)
Cp4.1LG03g10760.1	ref|XP_002517123.1| ***- protein binding protein, putative [Ricinus communis] gb|EEF45286.1| protein binding protein, putative [Ricinus communis]
Cp4.1LG03g10770.1	AT1G05370.1 ***- Sec14p-like phosphatidylinositol transfer family protein LENGTH=417 IPR001251 (CRAL-TRIO domain), IPR011074 (CRAL/TRIO, N-terminal domain)
Cp4.1LG03g10780.1	sp|Q5ZLM0|CDC73_CHICK *-*- Parafibromin IPR007852 (Cdc73/Parafibromin)
Cp4.1LG03g10830.1	AT5G19330.1 ***- ARM repeat protein interacting with ABF2 LENGTH=710 IPR011333 (BTB/POZ fold), IPR016024 (Armadillo-type fold) GO:0005488 (binding), GO:0005515 (protein binding)
Cp4.1LG03g10890.1	sp|O78502|PSAD_GUITH **** Photosystem I reaction center subunit II IPR003685 (Photosystem I PsaD) GO:0009522 (photosystem I), GO:0009538 (photosystem I reaction center), GO:0015979 (photosynthesis)
Cp4.1LG03g10910.1	ref|XP_007034677.1| ***- OB-fold-like isoform 1 [Theobroma cacao] gb|EOY05603.1| OB-fold-like isoform 1 [Theobroma cacao] IPR003750 (Putative RNA methyltransferase), IPR012340 (Nucleic acid-binding, OB-fold), IPR029028 (Alpha/beta knot methyltransferases)
Cp4.1LG03g11040.1	AT3G06150.1 ***- unknown protein; BEST Arabidopsis thaliana protein match is: unknown protein . LENGTH=594
Cp4.1LG03g11090.1	ref|XP_007034596.1| ***- Alpha/beta-Hydrolases superfamily protein isoform 1 [Theobroma cacao] gb|EOY05522.1| Alpha/beta-Hydrolases superfamily protein isoform 1 [Theobroma cacao] IPR013744 (Protein of unknown function DUF1749), IPR029058 (Alpha/Beta hydrolase fold)
Cp4.1LG03g11150.1	Unknown proteinIPR000221 (Protamine P1) GO:0000786 (nucleosome), GO:0003677 (DNA binding), GO:0005634 (nucleus), GO:0007283 (spermatogenesis)
Cp4.1LG03g11230.1	sp|Q9MA55|ACBP4_ARATH *-** Acyl-CoA-binding domain-containing protein 4 IPR015915 (Kelch-type beta propeller) GO:0005515 (protein binding)
Cp4.1LG03g11250.1	ref|XP_002516863.1| ***- conserved hypothetical protein [Ricinus communis] gb|EEF45477.1| conserved hypothetical protein [Ricinus communis]
Cp4.1LG03g11270.1	AT4G15563.1 ***- unknown protein; Has 36 Blast hits to 36 proteins in 12 species: Archae - 0; Bacteria - 0; Metazoa - 0; Fungi - 0; Plants - 36; Viruses - 0; Other Eukaryotes - 0 (source: NCBI BLink). LENGTH=167 IPR001810 (F-box domain) GO:0005515 (protein binding)
Cp4.1LG03g11290.1	sp|Q6NPN3|C3H58_ARATH ***- Zinc finger CCCH domain-containing protein 58 IPR000571 (Zinc finger, CCCH-type) GO:0046872 (metal ion binding)
Cp4.1LG03g11360.1	AT4G15790.1 ***- unknown protein; INVOLVED IN: biological_process unknown; LOCATED IN: chloroplast; EXPRESSED IN: 21 plant structures; EXPRESSED DURING: 13 growth stages; Has 411 Blast hits to 380 proteins in 121 species: Archae - 4; Bacteria - 107; Metazoa - 85; Fungi - 29; Plants - 59; Viruses - 0; Other Eukaryotes - 127 (source: NCBI BLink). LENGTH=147
Cp4.1LG03g11410.1	AT3G21420.1 **** 2-oxoglutarate (2OG) and Fe(II)-dependent oxygenase superfamily protein LENGTH=364 IPR005123 (Oxoglutarate/iron-dependent dioxygenase), IPR026992 (Non-haem dioxygenase N-terminal domain), IPR027443 (Isopenicillin N synthase-like) GO:0016491 (oxidoreductase activity), GO:0016706 (oxidoreductase activity, acting on paired donors, with incorporation or reduction of molecular oxygen,…
Cp4.1LG03g11430.1	sp|A4QND5|NIP7_XENTR **** 60S ribosome subunit biogenesis protein NIP7 homolog IPR005155 (Ribosome biogenesis factor NIP7-like) GO:0003723 (RNA binding), GO:0005634 (nucleus), GO:0042255 (ribosome assembly)
Cp4.1LG03g11470.1	AT4G15830.1 ***- ARM repeat superfamily protein LENGTH=296 IPR016024 (Armadillo-type fold) GO:0005488 (binding)
Cp4.1LG03g11500.1	AT3G16560.1 ***- Protein phosphatase 2C family protein LENGTH=493 IPR001932 (PPM-type phosphatase domain), IPR015655 (Protein phosphatase 2C) GO:0003824 (catalytic activity)
Cp4.1LG03g11570.1	ref|XP_002516970.1| **** chaperone binding protein, putative [Ricinus communis] gb|EEF45584.1| chaperone binding protein, putative [Ricinus communis] IPR011990 (Tetratricopeptide-like helical domain) GO:0005515 (protein binding)
Cp4.1LG03g11580.1	AT3G16850.1 ***- Pectin lyase-like superfamily protein LENGTH=455 IPR000743 (Glycoside hydrolase, family 28), IPR011050 (Pectin lyase fold/virulence factor) GO:0004650 (polygalacturonase activity), GO:0005975 (carbohydrate metabolic process)
Cp4.1LG03g11600.1	AT3G06778.1 ***- Chaperone DnaJ-domain superfamily protein LENGTH=229 IPR001623 (DnaJ domain)
Cp4.1LG03g11640.1	Unknown proteinIPR006121 (Heavy metal-associated domain, HMA) GO:0030001 (metal ion transport), GO:0046872 (metal ion binding)
Cp4.1LG03g11700.1	AT3G17000.1 ***- ubiquitin-conjugating enzyme 32 LENGTH=309 IPR016135 (Ubiquitin-conjugating enzyme/RWD-like)
Cp4.1LG03g11720.1	Unknown proteinIPR001529 (DNA-directed RNA polymerase, M/15kDa subunit) GO:0003677 (DNA binding), GO:0003899 (DNA-directed RNA polymerase activity), GO:0006351 (transcription, DNA-templated)
Cp4.1LG03g11740.1	AT3G17020.1 ***- Adenine nucleotide alpha hydrolases-like superfamily protein LENGTH=163 IPR006015 (Universal stress protein A) GO:0006950 (response to stress)
Cp4.1LG03g11770.1	ref|XP_002519182.1| ***- conserved hypothetical protein [Ricinus communis] gb|EEF43046.1| conserved hypothetical protein [Ricinus communis] IPR009606 (Protein of unknown function DUF1218)
Cp4.1LG03g11850.1	AT5G49480.1 **** Ca2+-binding protein 1 LENGTH=160 IPR011992 (EF-hand domain pair) GO:0005509 (calcium ion binding)
Cp4.1LG03g11860.1	sp|Q5RCG9|PFD3_PONAB **** Prefoldin subunit 3 IPR009053 (Prefoldin) GO:0006457 (protein folding), GO:0016272 (prefoldin complex)
Cp4.1LG03g11880.1	AT4G16180.2 ***- unknown protein; FUNCTIONS IN: molecular_function unknown; INVOLVED IN: biological_process unknown; LOCATED IN: plasma membrane; BEST Arabidopsis thaliana protein match is: unknown protein . LENGTH=820
Cp4.1LG03g11890.1	sp|Q9SEE5|GALK1_ARATH **** Galactokinase IPR006206 (Mevalonate/galactokinase) GO:0004335 (galactokinase activity), GO:0005524 (ATP binding), GO:0005737 (cytoplasm), GO:0006012 (galactose metabolic process), GO:0008152 (metabolic process), GO:0016301 (kinase activity), GO:0016773 (phosphotransferase activity, alcohol group as acceptor), GO:0046835 (carbohydrate phosphorylation)
Cp4.1LG03g12080.1	sp|P93045|BSH_ARATH **** Chromatin structure-remodeling complex protein BSH IPR006939 (SNF5/SMARCB1/INI1) GO:0000228 (nuclear chromosome), GO:0006338 (chromatin remodeling)
Cp4.1LG03g12110.1	AT1G48170.1 ***- unknown protein; Has 78 Blast hits to 78 proteins in 34 species: Archae - 0; Bacteria - 0; Metazoa - 30; Fungi - 0; Plants - 48; Viruses - 0; Other Eukaryotes - 0 (source: NCBI BLink). LENGTH=153
Cp4.1LG03g12120.1	Unknown protein
Cp4.1LG03g12130.1	gb|ADN34049.1| ***- diacylglycerol acyltransferase [Cucumis melo subsp. melo] IPR012336 (Thioredoxin-like fold)
Cp4.1LG03g12190.1	Unknown protein
Cp4.1LG03g12220.1	Unknown protein
Cp4.1LG03g12290.1	AT3G01780.1 ***- ARM repeat superfamily protein LENGTH=1176 IPR016024 (Armadillo-type fold) GO:0005488 (binding)
Cp4.1LG03g12310.1	sp|P51228|CFXQ_PORPU *-*- Protein cfxQ homolog IPR000641 (CbxX/CfqX), IPR020683 (Ankyrin repeat-containing domain), IPR027417 (P-loop containing nucleoside triphosphate hydrolase) GO:0005515 (protein binding), GO:0005524 (ATP binding)
Cp4.1LG03g12340.1	AT2G31690.1 ***- alpha/beta-Hydrolases superfamily protein LENGTH=484 IPR029058 (Alpha/Beta hydrolase fold) GO:0006629 (lipid metabolic process)
Cp4.1LG03g12450.1	sp|Q9LHE5|TO401_ARATH **** Mitochondrial import receptor subunit TOM40-1 IPR023614 (Porin domain), IPR027246 (Eukaryotic porin/Tom40) GO:0005741 (mitochondrial outer membrane), GO:0055085 (transmembrane transport)
Cp4.1LG03g12490.1	AT1G30890.1 ***- Integral membrane HRF1 family protein LENGTH=269 IPR005578 (Hrf1)
Cp4.1LG03g12510.1	AT3G59470.1 ***- Far-red impaired responsive (FAR1) family protein LENGTH=251 IPR004330 (FAR1 DNA binding domain)
Cp4.1LG03g12520.1	sp|P54001|P4HA1_RAT *-*- Prolyl 4-hydroxylase subunit alpha-1 IPR005123 (Oxoglutarate/iron-dependent dioxygenase) GO:0005506 (iron ion binding), GO:0016491 (oxidoreductase activity), GO:0016705 (oxidoreductase activity, acting on paired donors, with incorporation or reduction of molecular oxygen), GO:0016706 (oxidoreductase activity, acting on paired donors, with incorporation or reduction of mol…
Cp4.1LG03g12590.1	sp|Q9C5Z2|EIF3H_ARATH **** Eukaryotic translation initiation factor 3 subunit H IPR000555 (JAB1/MPN/MOV34 metalloenzyme domain), IPR027524 (Eukaryotic translation initiation factor 3 subunit H) GO:0003743 (translation initiation factor activity), GO:0005515 (protein binding), GO:0005737 (cytoplasm), GO:0005852 (eukaryotic translation initiation factor 3 complex)
Cp4.1LG03g12680.1	sp|Q9LX29|ACR4L_ARATH ***- Serine/threonine-protein kinase-like protein ACR4 IPR001368 (TNFR/NGFR cysteine-rich region), IPR009091 (Regulator of chromosome condensation 1/beta-lactamase-inhibitor protein II), IPR013320 (Concanavalin A-like lectin/glucanase domain) GO:0005515 (protein binding)
Cp4.1LG03g12750.1	gb|KHG16096.1| ***- Histidine methyltransferase 1 [Gossypium arboreum] IPR029063 (S-adenosyl-L-methionine-dependent methyltransferase)
Cp4.1LG03g12800.1	AT3G59390.2 ***- unknown protein; FUNCTIONS IN: molecular_function unknown; INVOLVED IN: biological_process unknown; LOCATED IN: endomembrane system; EXPRESSED IN: 22 plant structures; EXPRESSED DURING: 13 growth stages; IPR019352 (Uncharacterised protein family UPF0454)
Cp4.1LG03g12890.1	AT1G23280.1 *-*- MAK16 protein-related LENGTH=303 IPR006958 (Mak16 protein), IPR029004 (Ribosomal L28e/Mak16)
Cp4.1LG03g12940.1	AT5G13100.1 ***- unknown protein; Has 1807 Blast hits to 1807 proteins in 277 species: Archae - 0; Bacteria - 0; Metazoa - 736; Fungi - 347; Plants - 385; Viruses - 0; Other Eukaryotes - 339 (source: NCBI BLink). LENGTH=354 IPR003323 (OTU domain)
Cp4.1LG03g12950.1	sp|Q6ZY51|PWD_ARATH ***- Phosphoglucan, water dikinase, chloroplastic IPR002192 (Pyruvate phosphate dikinase, PEP/pyruvate-binding), IPR011049 (Serralysin-like metalloprotease, C-terminal), IPR013783 (Immunoglobulin-like fold), IPR013784 (Carbohydrate-binding-like fold), IPR013816 (ATP-grasp fold, subdomain 2) GO:0003824 (catalytic activity), GO:0005524 (ATP binding), GO:0016301 (kinase activity)…
Cp4.1LG03g13040.1	ref|XP_007033756.1| ***- Mitochondrial rib [Theobroma cacao] IPR007741 (Ribosomal protein/NADH dehydrogenase domain), IPR012336 (Thioredoxin-like fold)
Cp4.1LG03g13060.1	sp|Q8WUA7|TB22A_HUMAN ***- TBC1 domain family member 22A IPR000195 (Rab-GTPase-TBC domain)
Cp4.1LG03g13110.1	sp|Q03943|IM30_PEA ***- Membrane-associated 30 kDa protein, chloroplastic IPR007157 (PspA/IM30)
Cp4.1LG03g13120.1	sp|P80093|PDS_CAPAN ***- 15-cis-phytoene desaturase, chloroplastic/chromoplastic IPR002937 (Amine oxidase), IPR016040 (NAD(P)-binding domain) GO:0016491 (oxidoreductase activity), GO:0055114 (oxidation-reduction process)
Cp4.1LG03g13170.1	AT3G07565.4 ***- Protein of unknown function (DUF3755) LENGTH=268 IPR009057 (Homeodomain-like), IPR022228 (Protein of unknown function DUF3755) GO:0003677 (DNA binding), GO:0003682 (chromatin binding)
Cp4.1LG03g13290.1	sp|Q4PJW3|CP51A_BOVIN ***- Lanosterol 14-alpha demethylase IPR001128 (Cytochrome P450) GO:0004497 (monooxygenase activity), GO:0005506 (iron ion binding), GO:0016705 (oxidoreductase activity, acting on paired donors, with incorporation or reduction of molecular oxygen), GO:0020037 (heme binding), GO:0055114 (oxidation-reduction process)
Cp4.1LG03g13360.1	AT5G13410.1 ***- FKBP-like peptidyl-prolyl cis-trans isomerase family protein LENGTH=256 IPR001179 (Peptidyl-prolyl cis-trans isomerase, FKBP-type, domain), IPR023566 (Peptidyl-prolyl cis-trans isomerase, FKBP-type) GO:0006457 (protein folding)
Cp4.1LG03g13460.1	AT1G80530.1 ***- Major facilitator superfamily protein LENGTH=561 IPR010658 (Nodulin-like), IPR020846 (Major facilitator superfamily domain)
Cp4.1LG03g13520.1	sp|Q8CCA0|DCNL4_MOUSE ***- DCN1-like protein 4 IPR011992 (EF-hand domain pair), IPR014764 (Defective-in-cullin neddylation protein)
Cp4.1LG03g13540.1	AT1G15760.1 *-*- Sterile alpha motif (SAM) domain-containing protein LENGTH=202 IPR013761 (Sterile alpha motif/pointed domain)
Cp4.1LG03g13550.1	sp|Q9LMP7|GOS11_ARATH **** Golgi SNAP receptor complex member 1-1 IPR023601 (Golgi SNAP receptor complex, subunit 1) GO:0000139 (Golgi membrane), GO:0005801 (cis-Golgi network), GO:0006888 (ER to Golgi vesicle-mediated transport), GO:0016021 (integral component of membrane)
Cp4.1LG03g13580.1	sp|Q9XI37|PV42A_ARATH ***- SNF1-related protein kinase regulatory subunit gamma-like PV42a IPR000644 (CBS domain)
Cp4.1LG03g13610.1	sp|Q92ID9|NUOE_RICCN **** NADH-quinone oxidoreductase subunit E IPR002023 (NADH-quinone oxidoreductase subunit E-like), IPR012336 (Thioredoxin-like fold) GO:0016491 (oxidoreductase activity), GO:0055114 (oxidation-reduction process)
Cp4.1LG03g13650.1	AT1G65800.1 *-** receptor kinase 2 LENGTH=847 IPR011009 (Protein kinase-like domain) GO:0004672 (protein kinase activity), GO:0005524 (ATP binding), GO:0006468 (protein phosphorylation), GO:0016772 (transferase activity, transferring phosphorus-containing groups)
Cp4.1LG03g13710.1	AT1G80100.1 ***- histidine phosphotransfer protein 6 LENGTH=154 IPR008207 (Signal transduction histidine kinase, phosphotransfer (Hpt) domain) GO:0000160 (phosphorelay signal transduction system), GO:0004871 (signal transducer activity)
Cp4.1LG03g13780.1	sp|Q9Z8J2|TLC1_CHLPN **** ADP,ATP carrier protein 1 IPR004667 (ADP/ATP carrier protein) GO:0005471 (ATP:ADP antiporter activity), GO:0005524 (ATP binding), GO:0006810 (transport), GO:0016021 (integral component of membrane)
Cp4.1LG03g13800.1	AT1G61870.1 ***- pentatricopeptide repeat 336 LENGTH=408 IPR002885 (Pentatricopeptide repeat)
Cp4.1LG03g13860.1	AT3G15550.1 ***- unknown protein; Has 25732 Blast hits to 16979 proteins in 961 species: Archae - 144; Bacteria - 1801; Metazoa - 12681; Fungi - 1868; Plants - 912; Viruses - 94; Other Eukaryotes - 8232 (source: NCBI BLink). LENGTH=729
Cp4.1LG03g13880.1	sp|B5X8M4|BRCC3_SALSA *-*- Lys-63-specific deubiquitinase BRCC36 IPR000555 (JAB1/MPN/MOV34 metalloenzyme domain) GO:0005515 (protein binding)
Cp4.1LG03g13890.1	AT1G52700.1 ***- alpha/beta-Hydrolases superfamily protein LENGTH=255 IPR029058 (Alpha/Beta hydrolase fold) GO:0016787 (hydrolase activity)
Cp4.1LG03g13930.1	Unknown protein
Cp4.1LG03g14050.1	sp|Q75JQ3|PEX2_DICDI *-*- Peroxisome biogenesis factor 2 IPR006845 (Pex, N-terminal), IPR013083 (Zinc finger, RING/FYVE/PHD-type)
Cp4.1LG03g14070.1	sp|O04006|PSAH_BRACM *-** Photosystem I reaction center subunit VI, chloroplastic IPR004928 (Photosystem I PsaH, reaction centre subunit VI), IPR029027 (Single alpha-helix domain) GO:0009522 (photosystem I), GO:0009538 (photosystem I reaction center), GO:0015979 (photosynthesis)
Cp4.1LG03g14110.1	sp|Q9C5H4|Y3627_ARATH ***- VHS domain-containing protein IPR008942 (ENTH/VHS) GO:0006886 (intracellular protein transport)
Cp4.1LG03g14200.1	sp|F4IB81|LYK3_ARATH **** LysM domain receptor-like kinase 3 IPR011009 (Protein kinase-like domain), IPR013320 (Concanavalin A-like lectin/glucanase domain), IPR018392 (LysM domain) GO:0004672 (protein kinase activity), GO:0005524 (ATP binding), GO:0006468 (protein phosphorylation), GO:0016772 (transferase activity, transferring phosphorus-containing groups)
Cp4.1LG03g14290.1	AT1G51700.1 ***- DOF zinc finger protein 1 LENGTH=194 IPR003851 (Zinc finger, Dof-type) GO:0003677 (DNA binding), GO:0006355 (regulation of transcription, DNA-templated)
Cp4.1LG03g14380.1	sp|A1VY14|SURE_CAMJJ **** 5'-nucleotidase SurE IPR002828 (Survival protein SurE-like phosphatase/nucleotidase), IPR030048 (Survival protein SurE) GO:0008252 (nucleotidase activity), GO:0016787 (hydrolase activity)
Cp4.1LG03g14510.1	AT3G13890.1 *-*- myb domain protein 26 LENGTH=367 IPR009057 (Homeodomain-like) GO:0003677 (DNA binding), GO:0003682 (chromatin binding)
Cp4.1LG03g14600.1	AT4G31480.1 ***- Coatomer, beta subunit LENGTH=948 IPR016460 (Coatomer beta subunit (COPB1)), IPR029446 (Coatomer beta subunit, appendage platform domain) GO:0005198 (structural molecule activity), GO:0005488 (binding), GO:0005737 (cytoplasm), GO:0006886 (intracellular protein transport), GO:0016192 (vesicle-mediated transport), GO:0030117 (membrane coat), GO:0030126 (COPI vesicle coat)
Cp4.1LG03g14610.1	ref|XP_002521347.1| ***- conserved hypothetical protein [Ricinus communis] gb|EEF41015.1| conserved hypothetical protein [Ricinus communis] IPR009060 (UBA-like), IPR009719 (Protein of unknown function DUF1296, plant) GO:0005515 (protein binding)
Cp4.1LG03g14680.1	sp|Q9QXB9|DRG2_MOUSE **** Developmentally-regulated GTP-binding protein 2 IPR012676 (TGS-like), IPR027417 (P-loop containing nucleoside triphosphate hydrolase) GO:0005525 (GTP binding)
Cp4.1LG03g14690.1	gb|KHN30078.1| ***- Ataxin-2 like [Glycine soja] IPR009604 (LsmAD domain), IPR025852 (Ataxin 2, SM domain)
Cp4.1LG03g14760.1	AT3G53690.1 ***- RING/U-box superfamily protein LENGTH=320 IPR002867 (Zinc finger, C6HC-type), IPR013083 (Zinc finger, RING/FYVE/PHD-type) GO:0005515 (protein binding), GO:0008270 (zinc ion binding), GO:0046872 (metal ion binding)
Cp4.1LG03g14770.1	AT3G53690.1 ***- RING/U-box superfamily protein LENGTH=320 IPR002867 (Zinc finger, C6HC-type), IPR013083 (Zinc finger, RING/FYVE/PHD-type) GO:0005515 (protein binding), GO:0008270 (zinc ion binding), GO:0046872 (metal ion binding)
Cp4.1LG03g14810.1	AT1G53860.1 ***- Remorin family protein LENGTH=442 IPR005516 (Remorin, C-terminal)
Cp4.1LG03g14870.1	sp|Q940U6|FLU_ARATH ***- Protein FLUORESCENT IN BLUE LIGHT, chloroplastic IPR011990 (Tetratricopeptide-like helical domain) GO:0005515 (protein binding)
Cp4.1LG03g15060.1	Unknown proteinIPR010920 (Like-Sm (LSM) domain)
Cp4.1LG03g15070.1	Unknown protein
Cp4.1LG03g15080.1	AT1G50440.1 **** RING/FYVE/PHD zinc finger superfamily protein LENGTH=250 IPR011016 (Zinc finger, RING-CH-type), IPR013083 (Zinc finger, RING/FYVE/PHD-type) GO:0008270 (zinc ion binding)
Cp4.1LG03g15170.1	sp|Q9ZT29|SC5D_TOBAC ***- Delta(7)-sterol-C5(6)-desaturase IPR006694 (Fatty acid hydroxylase) GO:0005506 (iron ion binding), GO:0006633 (fatty acid biosynthetic process), GO:0016491 (oxidoreductase activity), GO:0055114 (oxidation-reduction process)
Cp4.1LG03g15450.1	AT1G69010.1 ***- BES1-interacting Myc-like protein 2 LENGTH=311 IPR011598 (Myc-type, basic helix-loop-helix (bHLH) domain) GO:0046983 (protein dimerization activity)
Cp4.1LG03g15520.1	sp|O50055|COL1_ARATH *-** Zinc finger protein CONSTANS-LIKE 1 IPR000315 (Zinc finger, B-box), IPR010402 (CCT domain) GO:0005515 (protein binding), GO:0005622 (intracellular), GO:0008270 (zinc ion binding)
Cp4.1LG03g15630.1	AT3G61950.1 ***- basic helix-loop-helix (bHLH) DNA-binding superfamily protein LENGTH=358 IPR011598 (Myc-type, basic helix-loop-helix (bHLH) domain) GO:0046983 (protein dimerization activity)
Cp4.1LG03g15640.1	AT1G27370.1 *-** squamosa promoter binding protein-like 10 LENGTH=396 IPR004333 (Transcription factor, SBP-box) GO:0003677 (DNA binding), GO:0005634 (nucleus)
Cp4.1LG03g15690.1	sp|Q689G6|PRR95_ORYSJ ***- Two-component response regulator-like PRR95 IPR010402 (CCT domain), IPR011006 (CheY-like superfamily) GO:0000160 (phosphorelay signal transduction system), GO:0005515 (protein binding)
Cp4.1LG03g15740.1	AT3G15351.1 ***- unknown protein; Has 50 Blast hits to 50 proteins in 16 species: Archae - 0; Bacteria - 0; Metazoa - 7; Fungi - 0; Plants - 43; Viruses - 0; Other Eukaryotes - 0 (source: NCBI BLink). LENGTH=165
Cp4.1LG03g15780.1	Unknown protein
Cp4.1LG03g15790.1	AT5G63700.1 *-** zinc ion binding;DNA binding LENGTH=602 IPR003121 (SWIB/MDM2 domain), IPR004343 (Plus-3), IPR013083 (Zinc finger, RING/FYVE/PHD-type), IPR027534 (Ribosomal protein L12 family) GO:0003677 (DNA binding), GO:0003735 (structural constituent of ribosome), GO:0005515 (protein binding), GO:0005622 (intracellular), GO:0005634 (nucleus), GO:0005840 (ribosome), GO:0006352 (DNA-templated tr…
Cp4.1LG03g15820.1	AT2G46620.1 ***- P-loop containing nucleoside triphosphate hydrolases superfamily protein LENGTH=491 IPR003959 (ATPase, AAA-type, core), IPR025753 (AAA-type ATPase, N-terminal domain), IPR027417 (P-loop containing nucleoside triphosphate hydrolase) GO:0005524 (ATP binding)
Cp4.1LG03g15830.1	sp|Q921I0|ORML1_MOUSE ***- ORM1-like protein 1 IPR007203 (ORMDL family) GO:0005789 (endoplasmic reticulum membrane), GO:0016021 (integral component of membrane)
Cp4.1LG03g15920.1	sp|Q9ZPY7|XPO2_ARATH ***- Exportin-2 IPR016024 (Armadillo-type fold) GO:0005488 (binding), GO:0005515 (protein binding), GO:0006886 (intracellular protein transport), GO:0008536 (Ran GTPase binding)
Cp4.1LG03g16020.1	sp|Q8GYY5|RGAP3_ARATH ***- Rho GTPase-activating protein 3 IPR000095 (CRIB domain), IPR008936 (Rho GTPase activation protein) GO:0007165 (signal transduction)
Cp4.1LG03g16080.1	AT4G01200.1 **** Calcium-dependent lipid-binding (CaLB domain) family protein LENGTH=250 IPR000008 (C2 domain) GO:0005515 (protein binding)
Cp4.1LG03g16180.1	AT2G46370.4 ***- Auxin-responsive GH3 family protein LENGTH=586 IPR004993 (GH3 family)
Cp4.1LG03g16210.1	AT5G24270.1 **** Calcium-binding EF-hand family protein LENGTH=222 IPR003832 (Acid phosphatase/vanadium-dependent haloperoxidase-related), IPR011992 (EF-hand domain pair) GO:0005509 (calcium ion binding)
Cp4.1LG03g16280.1	AT4G01190.1 **** phosphatidylinositol phosphate kinase 10 LENGTH=401 IPR002498 (Phosphatidylinositol-4-phosphate 5-kinase, core), IPR023610 (Phosphatidylinositol-4-phosphate 5-kinase), IPR027483 (Phosphatidylinositol-4-phosphate 5-kinase, C-terminal), IPR027484 (Phosphatidylinositol-4-phosphate 5-kinase, N-terminal domain) GO:0016307 (phosphatidylinositol phosphate kinase activity), GO:0046488 (p…
Cp4.1LG03g16320.1	sp|Q9M310|FBK77_ARATH ***- F-box/kelch-repeat protein IPR001810 (F-box domain), IPR011043 (Galactose oxidase/kelch, beta-propeller), IPR026941 (F-box only protein 31) GO:0005515 (protein binding), GO:0006974 (cellular response to DNA damage stimulus), GO:0019005 (SCF ubiquitin ligase complex), GO:0030332 (cyclin binding), GO:0031146 (SCF-dependent proteasomal ubiquitin-dependent protein catabolic…
Cp4.1LG03g16330.1	AT2G46270.1 **** G-box binding factor 3 LENGTH=382 IPR004827 (Basic-leucine zipper domain), IPR012900 (G-box binding, MFMR) GO:0003677 (DNA binding), GO:0003700 (sequence-specific DNA binding transcription factor activity), GO:0005634 (nucleus), GO:0006351 (transcription, DNA-templated), GO:0006355 (regulation of transcription, DNA-templated), GO:0043565 (sequence-specific DNA binding)
Cp4.1LG03g16340.1	AT2G46270.1 *-** G-box binding factor 3 LENGTH=382 IPR004827 (Basic-leucine zipper domain) GO:0003700 (sequence-specific DNA binding transcription factor activity), GO:0006355 (regulation of transcription, DNA-templated), GO:0043565 (sequence-specific DNA binding)
Cp4.1LG03g16390.1	Unknown proteinIPR009424 (Arabinogalactan peptide, AGP)
Cp4.1LG03g16400.1	ref|XP_002511952.1| ***- Thylakoid membrane ph 14 kDa, chloroplast precursor, putative [Ricinus communis] IPR025564 (Cyanobacterial aminoacyl-tRNA synthetase, CAAD domain)
Cp4.1LG03g16490.1	sp|Q8RX88|FACE1_ARATH **** CAAX prenyl protease 1 homolog IPR001915 (Peptidase M48) GO:0004222 (metalloendopeptidase activity), GO:0006508 (proteolysis), GO:0008233 (peptidase activity), GO:0016020 (membrane), GO:0071586 (CAAX-box protein processing)
Cp4.1LG03g16560.1	AT4G01290.1 *-*- unknown protein; FUNCTIONS IN: molecular_function unknown; INVOLVED IN: biological_process unknown; LOCATED IN: cellular_component unknown; EXPRESSED IN: 24 plant structures; EXPRESSED DURING: 15 growth stages; Has 1744 Blast hits to 1308 proteins in 219 species: Archae - 0; Bacteria - 241; Metazoa - 793; Fungi - 253; Plants - 108; Viruses - 0; Other Eukaryotes - 349 (source: NCB…
Cp4.1LG03g16610.1	AT2G45980.1 ***- unknown protein; FUNCTIONS IN: molecular_function unknown; INVOLVED IN: biological_process unknown; LOCATED IN: cellular_component unknown; EXPRESSED IN: 25 plant structures; EXPRESSED DURING: 15 growth stages; BEST Arabidopsis thaliana protein match is: unknown protein . LENGTH=256
Cp4.1LG03g16630.1	sp|H3K2Y6|MED12_ARATH **** Mediator of RNA polymerase II transcription subunit 12 IPR019035 (Mediator complex, subunit Med12) GO:0001104 (RNA polymerase II transcription cofactor activity), GO:0006357 (regulation of transcription from RNA polymerase II promoter), GO:0016592 (mediator complex)
Cp4.1LG03g16660.1	AT1G01710.1 **** Acyl-CoA thioesterase family protein LENGTH=427 IPR003703 (Acyl-CoA thioesterase), IPR014710 (RmlC-like jelly roll fold), IPR029069 (HotDog domain) GO:0006637 (acyl-CoA metabolic process), GO:0047617 (acyl-CoA hydrolase activity)
Cp4.1LG03g16720.1	AT4G00330.1 *-** calmodulin-binding receptor-like cytoplasmic kinase 2 LENGTH=411 IPR011009 (Protein kinase-like domain), IPR013320 (Concanavalin A-like lectin/glucanase domain) GO:0004672 (protein kinase activity), GO:0005524 (ATP binding), GO:0006468 (protein phosphorylation), GO:0016772 (transferase activity, transferring phosphorus-containing groups)
Cp4.1LG03g16780.1	ref|XP_002511811.1| ***- acyl-CoA thioesterase, putative [Ricinus communis] gb|EEF50480.1| acyl-CoA thioesterase, putative [Ricinus communis] IPR029069 (HotDog domain)
Cp4.1LG03g16820.1	sp|Q9CQF3|CPSF5_MOUSE **** Cleavage and polyadenylation specificity factor subunit 5 IPR016706 (Cleavage/polyadenylation specificity factor subunit 5) GO:0003729 (mRNA binding), GO:0005849 (mRNA cleavage factor complex), GO:0006378 (mRNA polyadenylation)
Cp4.1LG03g16930.1	sp|Q8BYI6|PCAT2_MOUSE ***- Lysophosphatidylcholine acyltransferase 2 IPR002123 (Phospholipid/glycerol acyltransferase), IPR011992 (EF-hand domain pair) GO:0008152 (metabolic process), GO:0016746 (transferase activity, transferring acyl groups)
Cp4.1LG03g17050.1	AT4G00740.1 ***- S-adenosyl-L-methionine-dependent methyltransferases superfamily protein LENGTH=600 IPR004159 (Putative S-adenosyl-L-methionine-dependent methyltransferase), IPR029063 (S-adenosyl-L-methionine-dependent methyltransferase) GO:0008168 (methyltransferase activity)
Cp4.1LG03g17090.1	sp|P0CP87|PPIL3_CRYNB **** Peptidyl-prolyl cis-trans isomerase-like 3 IPR002130 (Cyclophilin-type peptidyl-prolyl cis-trans isomerase domain), IPR024936 (Cyclophilin-type peptidyl-prolyl cis-trans isomerase), IPR029000 (Cyclophilin-like domain) GO:0000413 (protein peptidyl-prolyl isomerization), GO:0003755 (peptidyl-prolyl cis-trans isomerase activity), GO:0006457 (protein folding)
Cp4.1LG03g17180.1	sp|Q668F7|DAPA_YERPS **** 4-hydroxy-tetrahydrodipicolinate synthase IPR002220 (DapA-like), IPR013785 (Aldolase-type TIM barrel) GO:0003824 (catalytic activity), GO:0008152 (metabolic process), GO:0008840 (4-hydroxy-tetrahydrodipicolinate synthase), GO:0009089 (lysine biosynthetic process via diaminopimelate), GO:0016829 (lyase activity)
Cp4.1LG03g17220.1	sp|Q9Y4P3|TBL2_HUMAN ***- Transducin beta-like protein 2 IPR015943 (WD40/YVTN repeat-like-containing domain) GO:0005515 (protein binding)
Cp4.1LG03g17260.1	AT2G45260.1 ***- Plant protein of unknown function (DUF641) LENGTH=425 IPR006943 (Domain of unknown function DUF641, plant)
Cp4.1LG03g17430.1	sp|Q8RXN4|HIBC5_ARATH ***- 3-hydroxyisobutyryl-CoA hydrolase-like protein 2, mitochondrial IPR001753 (Crotonase superfamily), IPR029045 (ClpP/crotonase-like domain) GO:0003824 (catalytic activity), GO:0008152 (metabolic process)
Cp4.1LG03g17460.1	sp|Q9ZNU6|DET1_SOLLC ***- Light-mediated development protein DET1 IPR019138 (De-etiolated protein 1, Det1)
Cp4.1LG03g17480.1	sp|B0CKF4|COXX_BRUSI **** Protoheme IX farnesyltransferase IPR000537 (UbiA prenyltransferase family) GO:0004659 (prenyltransferase activity), GO:0008495 (protoheme IX farnesyltransferase activity), GO:0016021 (integral component of membrane), GO:0048034 (heme O biosynthetic process)
Cp4.1LG03g17580.1	sp|Q40089|ATP4_IPOBA **** ATP synthase subunit delta', mitochondrial IPR001469 (ATPase, F1 complex, delta/epsilon subunit) GO:0015986 (ATP synthesis coupled proton transport), GO:0045261 (proton-transporting ATP synthase complex, catalytic core F(1)), GO:0046933 (proton-transporting ATP synthase activity, rotational mechanism), GO:0046961 (proton-transporting ATPase activity, rotational mechanism)
Cp4.1LG03g17650.1	sp|Q9LY41|ATL4_ARATH ***- E3 ubiquitin-protein ligase ATL4 IPR013083 (Zinc finger, RING/FYVE/PHD-type) GO:0005515 (protein binding), GO:0008270 (zinc ion binding)
Cp4.1LG03g17720.1	sp|Q94BZ5|HSFA5_ARATH **** Heat stress transcription factor A-5 IPR011991 (Winged helix-turn-helix DNA-binding domain), IPR027725 (Heat shock transcription factor family) GO:0003700 (sequence-specific DNA binding transcription factor activity), GO:0005634 (nucleus), GO:0006355 (regulation of transcription, DNA-templated), GO:0009408 (response to heat), GO:0043565 (sequence-specific DNA binding)
Cp4.1LG03g17770.1	AT3G03560.1 ***- unknown protein; LOCATED IN: plasma membrane; EXPRESSED IN: 22 plant structures; EXPRESSED DURING: 13 growth stages; BEST Arabidopsis thaliana protein match is: unknown protein . LENGTH=521
Cp4.1LG03g17800.1	AT4G13950.1 ***- ralf-like 31 LENGTH=113 IPR008801 (Rapid ALkalinization Factor)
Cp4.1LG03g17840.1	sp|Q9XSR3|RBM47_CANFA *-** RNA-binding protein 47 IPR012677 (Nucleotide-binding alpha-beta plait domain) GO:0000166 (nucleotide binding), GO:0003676 (nucleic acid binding)
Cp4.1LG03g17890.1	ref|XP_007029804.1| *-*- Phototropic-responsive NPH3 family protein, putative [Theobroma cacao] gb|EOY10306.1| Phototropic-responsive NPH3 family protein, putative [Theobroma cacao] IPR027356 (NPH3 domain)
Cp4.1LG03g17900.1	ref|XP_007029804.1| *-*- Phototropic-responsive NPH3 family protein, putative [Theobroma cacao] gb|EOY10306.1| Phototropic-responsive NPH3 family protein, putative [Theobroma cacao]
Cp4.1LG03g17940.1	AT1G04910.1 ***- O-fucosyltransferase family protein LENGTH=519 IPR019378 (GDP-fucose protein O-fucosyltransferase)
Cp4.1LG03g17970.1	sp|Q8W4N3|UBP2_ARATH *-** Ubiquitin carboxyl-terminal hydrolase 2 IPR001607 (Zinc finger, UBP-type), IPR013083 (Zinc finger, RING/FYVE/PHD-type), IPR028889 (Ubiquitin specific protease domain) GO:0006511 (ubiquitin-dependent protein catabolic process), GO:0008270 (zinc ion binding), GO:0036459 (ubiquitinyl hydrolase activity)
Cp4.1LG03g18040.1	Unknown proteinIPR015157 (Translation machinery associated TMA7)
Cp4.1LG03g18050.1	ref|XP_007034372.1| **** Calcium-binding EF-hand family protein isoform 1 [Theobroma cacao] gb|EOY05298.1| Calcium-binding EF-hand family protein isoform 1 [Theobroma cacao] IPR011992 (EF-hand domain pair) GO:0005509 (calcium ion binding)
Cp4.1LG03g18060.1	AT5G49210.1 ***- unknown protein; Has 3675 Blast hits to 2315 proteins in 312 species: Archae - 2; Bacteria - 342; Metazoa - 1190; Fungi - 281; Plants - 114; Viruses - 4; Other Eukaryotes - 1742 (source: NCBI BLink). LENGTH=195
Cp4.1LG03g18100.1	ref|XP_007034400.1| ***- Type 1 membrane protein, putative isoform 1 [Theobroma cacao] gb|EOY05326.1| Type 1 membrane protein, putative isoform 1 [Theobroma cacao]
Cp4.1LG03g18110.1	Unknown protein
Cp4.1LG03g18180.1	ref|XP_007034445.1| ***- RING/U-box superfamily protein, putative isoform 1 [Theobroma cacao] gb|EOY05371.1| RING/U-box superfamily protein, putative isoform 1 [Theobroma cacao] IPR013083 (Zinc finger, RING/FYVE/PHD-type) GO:0005515 (protein binding), GO:0008270 (zinc ion binding)
Cp4.1LG03g18190.1	sp|A9WF68|ILVD_CHLAA ***- Dihydroxy-acid dehydratase IPR000581 (Dihydroxy-acid/6-phosphogluconate dehydratase), IPR015928 (Aconitase/3-isopropylmalate dehydratase, swivel) GO:0003824 (catalytic activity), GO:0008152 (metabolic process)
Cp4.1LG03g18290.1	AT4G13580.1 ***- Disease resistance-responsive (dirigent-like protein) family protein LENGTH=244 IPR004265 (Plant disease resistance response protein)
Cp4.1LG03g18340.1	AT1G08720.1 *-** Protein kinase superfamily protein LENGTH=933 IPR000270 (PB1 domain), IPR011009 (Protein kinase-like domain) GO:0004672 (protein kinase activity), GO:0005515 (protein binding), GO:0005524 (ATP binding), GO:0006468 (protein phosphorylation), GO:0016772 (transferase activity, transferring phosphorus-containing groups)
Cp4.1LG03g18350.1	AT4G13720.1 **** Inosine triphosphate pyrophosphatase family protein LENGTH=206 IPR029001 (Inosine triphosphate pyrophosphatase-like) GO:0009143 (nucleoside triphosphate catabolic process), GO:0016787 (hydrolase activity), GO:0047429 (nucleoside-triphosphate diphosphatase activity)
Cp4.1LG03g18360.1	ref|XP_002518183.1| ***- conserved hypothetical protein [Ricinus communis] gb|EEF44316.1| conserved hypothetical protein [Ricinus communis] IPR001810 (F-box domain) GO:0005515 (protein binding)
Cp4.1LG04g00020.1	AT1G56230.1 ***- Protein of unknown function (DUF1399) LENGTH=752 IPR009836 (Protein of unknown function DUF1399)
Cp4.1LG04g00080.1	sp|Q66GM8|PAE10_ARATH ***- Pectin acetylesterase 10 IPR004963 (Pectinacetylesterase/NOTUM)
Cp4.1LG04g00230.1	sp|Q9VJ87|CWC22_DROME *-*- Pre-mRNA-splicing factor CWC22 homolog IPR003891 (Initiation factor eIF-4 gamma, MA3), IPR016024 (Armadillo-type fold) GO:0003723 (RNA binding), GO:0005488 (binding), GO:0005515 (protein binding)
Cp4.1LG04g00380.1	sp|Q0IFL2|RUVB1_AEDAE **** RuvB-like helicase 1 IPR010339 (TIP49, C-terminal), IPR027238 (RuvB-like), IPR027417 (P-loop containing nucleoside triphosphate hydrolase) GO:0003678 (DNA helicase activity), GO:0005524 (ATP binding), GO:0043141 (ATP-dependent 5'-3' DNA helicase activity)
Cp4.1LG04g00390.1	AT3G05550.1 ***- Hypoxia-responsive family protein LENGTH=97 IPR007667 (Hypoxia induced protein, domain)
Cp4.1LG04g00410.1	AT3G05545.1 ***- RING/U-box superfamily protein LENGTH=425 IPR013083 (Zinc finger, RING/FYVE/PHD-type) GO:0005515 (protein binding), GO:0008270 (zinc ion binding)
Cp4.1LG04g00430.1	sp|Q9HE05|UFD2_SCHPO **** Ubiquitin conjugation factor E4 IPR013083 (Zinc finger, RING/FYVE/PHD-type), IPR019474 (Ubiquitin conjugation factor E4, core) GO:0000151 (ubiquitin ligase complex), GO:0004842 (ubiquitin-protein transferase activity), GO:0006511 (ubiquitin-dependent protein catabolic process), GO:0016567 (protein ubiquitination), GO:0034450 (ubiquitin-ubiquitin ligase activity)
Cp4.1LG04g00440.1	Unknown protein
Cp4.1LG04g00460.1	sp|P57750|AGM1_ARATH ***- Phosphoacetylglucosamine mutase IPR005843 (Alpha-D-phosphohexomutase, C-terminal), IPR016055 (Alpha-D-phosphohexomutase, alpha/beta/alpha I/II/III) GO:0005975 (carbohydrate metabolic process), GO:0016868 (intramolecular transferase activity, phosphotransferases), GO:0071704 (organic substance metabolic process)
Cp4.1LG04g00510.1	AT3G05500.1 ***- Rubber elongation factor protein (REF) LENGTH=246 IPR008802 (Rubber elongation factor)
Cp4.1LG04g00560.1	AT5G27490.1 **** Integral membrane Yip1 family protein LENGTH=282 IPR006977 (Yip1 domain) GO:0016020 (membrane)
Cp4.1LG04g00640.1	Unknown protein
Cp4.1LG04g00850.1	sp|P93398|GBB2_TOBAC **** Guanine nucleotide-binding protein subunit beta-2 IPR016346 (Guanine nucleotide-binding protein, beta subunit) GO:0005515 (protein binding)
Cp4.1LG04g00970.1	AT1G69270.1 *-** receptor-like protein kinase 1 LENGTH=540 IPR011009 (Protein kinase-like domain), IPR013320 (Concanavalin A-like lectin/glucanase domain) GO:0004672 (protein kinase activity), GO:0005524 (ATP binding), GO:0006468 (protein phosphorylation), GO:0016772 (transferase activity, transferring phosphorus-containing groups)
Cp4.1LG04g00980.1	AT4G39300.1 ***- unknown protein; FUNCTIONS IN: molecular_function unknown; INVOLVED IN: biological_process unknown; LOCATED IN: chloroplast; EXPRESSED IN: 22 plant structures; EXPRESSED DURING: 13 growth stages; Has 30201 Blast hits to 17322 proteins in 780 species: Archae - 12; Bacteria - 1396; Metazoa - 17338; Fungi - 3422; Plants - 5037; Viruses - 0; Other Eukaryotes - 2996 (source: NCBI BLin…
Cp4.1LG04g01090.1	sp|Q0WVF5|MCM4_ARATH **** DNA replication licensing factor MCM4 IPR001208 (Mini-chromosome maintenance, DNA-dependent ATPase), IPR004039 (Rubredoxin-type fold), IPR027417 (P-loop containing nucleoside triphosphate hydrolase), IPR027925 (MCM N-terminal domain) GO:0003677 (DNA binding), GO:0003678 (DNA helicase activity), GO:0005524 (ATP binding), GO:0006260 (DNA replication), GO:0006270 (DNA repli…
Cp4.1LG04g01120.1	AT3G01360.1 ***- Family of unknown function (DUF716) LENGTH=319 IPR006904 (Protein of unknown function DUF716 (TMEM45))
Cp4.1LG04g01130.1	AT2G21240.1 ***- basic pentacysteine 4 LENGTH=296 IPR010409 (GAGA-binding transcriptional activator)
Cp4.1LG04g01190.1	Unknown proteinIPR030826 (30S ribosomal protein) GO:0005840 (ribosome)
Cp4.1LG04g01210.1	sp|Q9LFR1|PTR50_ARATH ***- Protein NRT1/ PTR FAMILY 5.8 IPR000109 (Proton-dependent oligopeptide transporter family), IPR020846 (Major facilitator superfamily domain) GO:0005215 (transporter activity), GO:0006810 (transport), GO:0016020 (membrane)
Cp4.1LG04g01290.1	AT5G14970.1 ***- unknown protein; BEST Arabidopsis thaliana protein match is: unknown protein . LENGTH=355 IPR008479 (Protein of unknown function DUF760)
Cp4.1LG04g01300.1	Unknown protein
Cp4.1LG04g01340.1	sp|Q9FUR2|IP5P2_ARATH *-** Type I inositol 1,4,5-trisphosphate 5-phosphatase 2 IPR005135 (Endonuclease/exonuclease/phosphatase) GO:0046856 (phosphatidylinositol dephosphorylation)
Cp4.1LG04g01350.1	AT5G15100.1 ***- Auxin efflux carrier family protein LENGTH=367 IPR004776 (Auxin efflux carrier) GO:0016021 (integral component of membrane), GO:0055085 (transmembrane transport)
Cp4.1LG04g01470.1	sp|Q39601|SSRP1_CATRO ***- FACT complex subunit SSRP1 IPR000969 (Structure-specific recognition protein), IPR009071 (High mobility group box domain), IPR011993 (Pleckstrin homology-like domain), IPR013719 (Domain of unknown function DUF1747), IPR024954 (SSRP1 domain) GO:0003677 (DNA binding), GO:0005634 (nucleus)
Cp4.1LG04g01690.1	sp|P38421|NRPB7_ARATH **** DNA-directed RNA polymerase II subunit 7 IPR005576 (RNA polymerase Rpb7, N-terminal), IPR012340 (Nucleic acid-binding, OB-fold) GO:0003899 (DNA-directed RNA polymerase activity), GO:0006351 (transcription, DNA-templated)
Cp4.1LG04g01790.1	AT5G28050.2 ***- Cytidine/deoxycytidylate deaminase family protein LENGTH=204 IPR016193 (Cytidine deaminase-like) GO:0003824 (catalytic activity), GO:0008270 (zinc ion binding), GO:0016787 (hydrolase activity)
Cp4.1LG04g01830.1	sp|Q39117|TGT2_ARATH *-*- Trihelix transcription factor GT-2 IPR017877 (Myb-like domain)
Cp4.1LG04g01940.1	AT1G08790.1 ***- Protein of unknown function (DUF1685) LENGTH=190 IPR012881 (Protein of unknown function DUF1685)
Cp4.1LG04g02010.1	AT5G32470.1 ***- Haem oxygenase-like, multi-helical LENGTH=617 IPR016084 (Haem oxygenase-like, multi-helical), IPR023214 (HAD-like domain)
Cp4.1LG04g02020.1	sp|Q9Y3B2|EXOS1_HUMAN **** Exosome complex component CSL4 IPR012340 (Nucleic acid-binding, OB-fold), IPR019495 (Exosome complex component CSL4), IPR025721 (Exosome complex component, N-terminal domain) GO:0000178 (exosome (RNase complex)), GO:0003723 (RNA binding)
Cp4.1LG04g02040.1	ref|XP_002522016.1| *-*- conserved hypothetical protein [Ricinus communis] gb|EEF40420.1| conserved hypothetical protein [Ricinus communis] IPR025521 (Domain of unknown function DUF4409)
Cp4.1LG04g02110.1	ref|XP_010109313.1| *-*- Serine/threonine-protein kinase [Morus notabilis] gb|EXC21745.1| Serine/threonine-protein kinase [Morus notabilis] IPR011009 (Protein kinase-like domain) GO:0016772 (transferase activity, transferring phosphorus-containing groups)
Cp4.1LG04g02120.1	ref|XP_002520601.1| **** RNA binding protein, putative [Ricinus communis] gb|EEF41774.1| RNA binding protein, putative [Ricinus communis] IPR001876 (Zinc finger, RanBP2-type), IPR012677 (Nucleotide-binding alpha-beta plait domain) GO:0000166 (nucleotide binding), GO:0003676 (nucleic acid binding), GO:0008270 (zinc ion binding)
Cp4.1LG04g02140.1	Unknown protein
Cp4.1LG04g02160.1	sp|Q38884|EIF3I_ARATH **** Eukaryotic translation initiation factor 3 subunit I IPR015943 (WD40/YVTN repeat-like-containing domain), IPR020472 (G-protein beta WD-40 repeat), IPR027525 (Eukaryotic translation initiation factor 3 subunit I) GO:0003743 (translation initiation factor activity), GO:0005515 (protein binding), GO:0005737 (cytoplasm), GO:0005852 (eukaryotic translation initiation factor …
Cp4.1LG04g02200.1	sp|Q8BZJ7|DCNL2_MOUSE ***- DCN1-like protein 2 IPR009060 (UBA-like), IPR014764 (Defective-in-cullin neddylation protein) GO:0005515 (protein binding)
Cp4.1LG04g02230.1	AT1G56180.1 *-*- unknown protein; INVOLVED IN: biological_process unknown; LOCATED IN: chloroplast; EXPRESSED IN: 23 plant structures; EXPRESSED DURING: 15 growth stages; BEST Arabidopsis thaliana protein match is: unknown protein . LENGTH=389
Cp4.1LG04g02240.1	AT3G12870.1 ***- unknown protein; BEST Arabidopsis thaliana protein match is: unknown protein . LENGTH=206
Cp4.1LG04g02320.1	Unknown protein
Cp4.1LG04g02350.1	AT2G42900.1 ***- Plant basic secretory protein (BSP) family protein LENGTH=276 IPR007541 (Uncharacterised protein family, basic secretory protein)
Cp4.1LG04g02360.1	AT3G58830.1 ***- haloacid dehalogenase (HAD) superfamily protein LENGTH=343 IPR010021 (HAD-superfamily phosphatase, YqeG-like), IPR023214 (HAD-like domain)
Cp4.1LG04g02440.1	sp|C0QRF9|GATA_PERMH ***- Glutamyl-tRNA(Gln) amidotransferase subunit A IPR000120 (Amidase), IPR023631 (Amidase signature domain) GO:0006412 (translation), GO:0016884 (carbon-nitrogen ligase activity, with glutamine as amido-N-donor)
Cp4.1LG04g02470.1	AT1G06520.1 ***- glycerol-3-phosphate acyltransferase 1 LENGTH=585 IPR002123 (Phospholipid/glycerol acyltransferase) GO:0008152 (metabolic process), GO:0016746 (transferase activity, transferring acyl groups)
Cp4.1LG04g02500.1	AT3G58100.1 *-*- plasmodesmata callose-binding protein 5 LENGTH=180 IPR012946 (X8 domain)
Cp4.1LG04g02520.1	AT2G05810.1 ***- ARM repeat superfamily protein LENGTH=580 IPR016024 (Armadillo-type fold) GO:0005488 (binding), GO:0005515 (protein binding)
Cp4.1LG04g02570.1	AT1G06470.1 ***- Nucleotide/sugar transporter family protein LENGTH=414 IPR000620 (EamA domain), IPR004853 (Triose-phosphate transporter domain) GO:0016020 (membrane), GO:0016021 (integral component of membrane)
Cp4.1LG04g02630.1	AT2G05755.1 ***- Nodulin MtN21 /EamA-like transporter family protein LENGTH=401 IPR000620 (EamA domain) GO:0016020 (membrane), GO:0016021 (integral component of membrane)
Cp4.1LG04g02660.1	AT1G05020.1 ***- ENTH/ANTH/VHS superfamily protein LENGTH=653 IPR008942 (ENTH/VHS), IPR011417 (AP180 N-terminal homology (ANTH) domain) GO:0005543 (phospholipid binding), GO:0005545 (1-phosphatidylinositol binding), GO:0030136 (clathrin-coated vesicle), GO:0030276 (clathrin binding), GO:0048268 (clathrin coat assembly)
Cp4.1LG04g02720.1	Unknown protein
Cp4.1LG04g02750.1	sp|Q9ZWA1|C3H2_ARATH ***- Zinc finger CCCH domain-containing protein 2 IPR000571 (Zinc finger, CCCH-type) GO:0046872 (metal ion binding)
Cp4.1LG04g02780.1	AT3G58710.1 **** WRKY DNA-binding protein 69 LENGTH=272 IPR003657 (DNA-binding WRKY) GO:0003700 (sequence-specific DNA binding transcription factor activity), GO:0006355 (regulation of transcription, DNA-templated), GO:0043565 (sequence-specific DNA binding)
Cp4.1LG04g02820.1	ref|XP_007043641.1| ***- Targeting protein for XKLP2, putative isoform 4 [Theobroma cacao] gb|EOX99472.1| Targeting protein for XKLP2, putative isoform 4 [Theobroma cacao] IPR009675 (TPX2), IPR027329 (TPX2, C-terminal domain), IPR027330 (TPX2 central domain) GO:0005819 (spindle), GO:0005874 (microtubule), GO:0007067 (mitotic nuclear division)
Cp4.1LG04g02880.1	sp|I1SSI5|MAX2A_PETHY ***- F-box/LRR-repeat MAX2 homolog A IPR006553 (Leucine-rich repeat, cysteine-containing subtype)
Cp4.1LG04g02920.1	AT2G42750.1 ***- DNAJ heat shock N-terminal domain-containing protein LENGTH=344 IPR001080 (3Fe-4S ferredoxin), IPR001623 (DnaJ domain), IPR017896 (4Fe-4S ferredoxin-type, iron-sulphur binding domain) GO:0005506 (iron ion binding), GO:0009055 (electron carrier activity), GO:0051536 (iron-sulfur cluster binding)
Cp4.1LG04g02980.1	AT3G58690.1 *-** Protein kinase superfamily protein LENGTH=400 IPR011009 (Protein kinase-like domain), IPR013320 (Concanavalin A-like lectin/glucanase domain) GO:0004672 (protein kinase activity), GO:0005524 (ATP binding), GO:0006468 (protein phosphorylation), GO:0016772 (transferase activity, transferring phosphorus-containing groups)
Cp4.1LG04g03090.1	AT4G28310.1 ***- unknown protein; BEST Arabidopsis thaliana protein match is: unknown protein . LENGTH=202
Cp4.1LG04g03100.1	AT1G54540.1 ***- Late embryogenesis abundant (LEA) hydroxyproline-rich glycoprotein family LENGTH=239 IPR004864 (Late embryogenesis abundant protein, LEA-14)
Cp4.1LG04g03140.1	sp|Q75VR1|TPC1A_TOBAC **** Two pore calcium channel protein 1A IPR005821 (Ion transport domain), IPR011992 (EF-hand domain pair), IPR027359 (Voltage-dependent channel, four helix bundle domain), IPR028801 (Two pore calcium channel protein 1) GO:0005216 (ion channel activity), GO:0005245 (voltage-gated calcium channel activity), GO:0005509 (calcium ion binding), GO:0006811 (ion transport), GO:0016…
Cp4.1LG04g03150.1	AT3G58610.1 **** ketol-acid reductoisomerase LENGTH=591 IPR013023 (Acetohydroxy acid isomeroreductase), IPR013328 (6-phosphogluconate dehydrogenase, domain 2), IPR016040 (NAD(P)-binding domain) GO:0004455 (ketol-acid reductoisomerase activity), GO:0008652 (cellular amino acid biosynthetic process), GO:0009082 (branched-chain amino acid biosynthetic process), GO:0016491 (oxidoreductase activity), …
Cp4.1LG04g03240.1	sp|O23372|ATXR3_ARATH ***- Histone-lysine N-methyltransferase ATXR3 IPR001214 (SET domain), IPR001810 (F-box domain) GO:0005515 (protein binding)
Cp4.1LG04g03250.1	ref|XP_007043465.1| **** Phot [Theobroma cacao] IPR017499 (Protein Thf1) GO:0010207 (photosystem II assembly), GO:0015979 (photosynthesis)
Cp4.1LG04g03330.1	sp|B0JXB7|UCRI_MICAN **** Cytochrome b6-f complex iron-sulfur subunit IPR014349 (Rieske iron-sulphur protein), IPR014909 (Cytochrome b6-f complex Fe-S subunit) GO:0008121 (ubiquinol-cytochrome-c reductase activity), GO:0009496 (plastoquinol--plastocyanin reductase activity), GO:0016020 (membrane), GO:0016491 (oxidoreductase activity), GO:0016679 (oxidoreductase activity, acting on diphenols and r…
Cp4.1LG04g03440.1	AT3G22100.1 ***- basic helix-loop-helix (bHLH) DNA-binding superfamily protein LENGTH=252 IPR011598 (Myc-type, basic helix-loop-helix (bHLH) domain) GO:0046983 (protein dimerization activity)
Cp4.1LG04g03520.1	sp|Q6H7U2|C3H13_ORYSJ ***- Zinc finger CCCH domain-containing protein 13 IPR000571 (Zinc finger, CCCH-type) GO:0046872 (metal ion binding)
Cp4.1LG04g03670.1	Unknown proteinIPR009057 (Homeodomain-like) GO:0003677 (DNA binding)
Cp4.1LG04g03690.1	AT2G32520.1 ***- alpha/beta-Hydrolases superfamily protein LENGTH=239 IPR029058 (Alpha/Beta hydrolase fold) GO:0016787 (hydrolase activity)
Cp4.1LG04g03700.1	AT1G05060.1 ***- unknown protein; Has 34 Blast hits to 34 proteins in 13 species: Archae - 0; Bacteria - 0; Metazoa - 0; Fungi - 0; Plants - 34; Viruses - 0; Other Eukaryotes - 0 (source: NCBI BLink). LENGTH=253
Cp4.1LG04g03710.1	AT2G20520.1 ***- FASCICLIN-like arabinogalactan 6 LENGTH=247 IPR000782 (FAS1 domain)
Cp4.1LG04g03760.1	ref|XP_006375965.1| ***- proteoph [Populus trichocarpa]
Cp4.1LG04g03870.1	sp|Q9SIV2|PSD2A_ARATH **** 26S proteasome non-ATPase regulatory subunit 2 homolog A IPR016643 (26S proteasome regulatory complex, non-ATPase subcomplex, Rpn1 subunit) GO:0000502 (proteasome complex), GO:0005488 (binding), GO:0030234 (enzyme regulator activity), GO:0042176 (regulation of protein catabolic process)
Cp4.1LG04g04070.1	sp|Q9LUB9|Y5813_ARATH ***- BTB/POZ domain-containing protein IPR011333 (BTB/POZ fold), IPR027356 (NPH3 domain) GO:0005515 (protein binding)
Cp4.1LG04g04190.1	AT3G07640.1 ***- unknown protein; Has 27 Blast hits to 27 proteins in 10 species: Archae - 0; Bacteria - 0; Metazoa - 0; Fungi - 0; Plants - 27; Viruses - 0; Other Eukaryotes - 0 (source: NCBI BLink). LENGTH=241
Cp4.1LG04g04200.1	AT2G04235.1 *-*- unknown protein; FUNCTIONS IN: molecular_function unknown; INVOLVED IN: biological_process unknown; LOCATED IN: cellular_component unknown; EXPRESSED IN: cultured cell; Has 713 Blast hits to 345 proteins in 122 species: Archae - 2; Bacteria - 262; Metazoa - 138; Fungi - 55; Plants - 39; Viruses - 0; Other Eukaryotes - 217 (source: NCBI BLink). LENGTH=1253
Cp4.1LG04g04240.1	sp|O23685|AP1S2_ARATH ***- AP-1 complex subunit sigma-2 IPR016635 (Adaptor protein complex, sigma subunit) GO:0006810 (transport), GO:0008565 (protein transporter activity), GO:0015031 (protein transport)
Cp4.1LG04g04260.1	AT5G48240.3 ***- unknown protein; FUNCTIONS IN: molecular_function unknown; INVOLVED IN: biological_process unknown; IPR012459 (Protein of unknown function DUF1665)
Cp4.1LG04g04270.1	AT3G07660.1 ***- Kinase-related protein of unknown function (DUF1296) LENGTH=841 IPR009060 (UBA-like), IPR009719 (Protein of unknown function DUF1296, plant) GO:0005515 (protein binding)
Cp4.1LG04g04280.1	AT4G39210.1 **** Glucose-1-phosphate adenylyltransferase family protein LENGTH=521 IPR011831 (Glucose-1-phosphate adenylyltransferase), IPR029044 (Nucleotide-diphospho-sugar transferases) GO:0005978 (glycogen biosynthetic process), GO:0008878 (glucose-1-phosphate adenylyltransferase activity), GO:0009058 (biosynthetic process), GO:0016779 (nucleotidyltransferase activity)
Cp4.1LG04g04470.1	AT5G02260.1 *-*- expansin A9 LENGTH=258 IPR002963 (Expansin) GO:0009664 (plant-type cell wall organization)
Cp4.1LG04g04600.1	AT4G38380.1 ***- MATE efflux family protein LENGTH=560 IPR002528 (Multi antimicrobial extrusion protein) GO:0006855 (drug transmembrane transport), GO:0015238 (drug transmembrane transporter activity), GO:0015297 (antiporter activity), GO:0016020 (membrane), GO:0055085 (transmembrane transport)
Cp4.1LG04g04610.1	AT4G38380.1 ***- MATE efflux family protein LENGTH=560 IPR002528 (Multi antimicrobial extrusion protein) GO:0006855 (drug transmembrane transport), GO:0015238 (drug transmembrane transporter activity), GO:0015297 (antiporter activity), GO:0016020 (membrane), GO:0055085 (transmembrane transport)
Cp4.1LG04g04670.1	ref|XP_007041708.1| ***- Coiled-coil domain-containing protein 124 isoform 1 [Theobroma cacao] gb|EOX97539.1| Coiled-coil domain-containing protein 124 isoform 1 [Theobroma cacao] IPR010422 (Coiled-coil domain-containing protein 124/Lso1/Lso2)
Cp4.1LG04g04680.1	sp|O22265|SR43C_ARATH **** Signal recognition particle 43 kDa protein, chloroplastic IPR016197 (Chromo domain-like), IPR020683 (Ankyrin repeat-containing domain), IPR030300 (Signal recognition particle 43 kDa protein) GO:0005515 (protein binding), GO:0009416 (response to light stimulus), GO:0009507 (chloroplast), GO:0045038 (protein import into chloroplast thylakoid membrane), GO:0080085 (signal …
Cp4.1LG04g04690.1	AT1G45688.1 *-*- unknown protein; FUNCTIONS IN: molecular_function unknown; INVOLVED IN: biological_process unknown; LOCATED IN: plasma membrane; EXPRESSED IN: 22 plant structures; EXPRESSED DURING: 13 growth stages; BEST Arabidopsis thaliana protein match is: unknown protein . LENGTH=342 IPR004864 (Late embryogenesis abundant protein, LEA-14)
Cp4.1LG04g04720.1	AT5G60620.1 ***- glycerol-3-phosphate acyltransferase 9 LENGTH=376 IPR002123 (Phospholipid/glycerol acyltransferase) GO:0008152 (metabolic process), GO:0016746 (transferase activity, transferring acyl groups)
Cp4.1LG04g04780.1	AT5G27280.1 **** Zim17-type zinc finger protein LENGTH=212 IPR007853 (Zinc finger, DNL-type), IPR024158 (Mitochondrial import protein TIM15) GO:0008270 (zinc ion binding)
Cp4.1LG04g04880.1	sp|O57729|VATB_PYRHO **** V-type ATP synthase beta chain IPR000194 (ATPase, F1/V1/A1 complex, alpha/beta subunit, nucleotide-binding domain), IPR000793 (ATPase, F1/V1/A1 complex, alpha/beta subunit, C-terminal), IPR004100 (ATPase, F1 complex alpha/beta subunit, N-terminal domain), IPR022879 (V-type ATP synthase regulatory subunit B/beta), IPR027417 (P-loop containing nucleoside triphosphate hydro…
Cp4.1LG04g04930.1	AT2G17870.1 *-*- cold shock domain protein 3 LENGTH=301 IPR012340 (Nucleic acid-binding, OB-fold) GO:0003676 (nucleic acid binding), GO:0003677 (DNA binding), GO:0006355 (regulation of transcription, DNA-templated)
Cp4.1LG04g05190.1	AT4G38810.2 **** Calcium-binding EF-hand family protein LENGTH=375 IPR011992 (EF-hand domain pair) GO:0005509 (calcium ion binding)
Cp4.1LG04g05260.1	AT5G14790.1 ***- ARM repeat superfamily protein LENGTH=346 IPR016024 (Armadillo-type fold), IPR024395 (CLASP N-terminal domain) GO:0005488 (binding)
Cp4.1LG04g05330.1	sp|Q93W54|ICMTB_ARATH **** Protein-S-isoprenylcysteine O-methyltransferase B IPR007269 (Isoprenylcysteine carboxyl methyltransferase) GO:0004671 (protein C-terminal S-isoprenylcysteine carboxyl O-methyltransferase activity), GO:0005783 (endoplasmic reticulum), GO:0006481 (C-terminal protein methylation), GO:0016021 (integral component of membrane)
Cp4.1LG04g05400.1	AT3G01500.2 ***- carbonic anhydrase 1 LENGTH=347 IPR001765 (Carbonic anhydrase), IPR011990 (Tetratricopeptide-like helical domain) GO:0004089 (carbonate dehydratase activity), GO:0005515 (protein binding), GO:0008270 (zinc ion binding), GO:0015976 (carbon utilization)
Cp4.1LG04g05460.1	sp|Q9LXE5|DRM1_ARATH **** DNA (cytosine-5)-methyltransferase DRM1 IPR029063 (S-adenosyl-L-methionine-dependent methyltransferase) GO:0006306 (DNA methylation)
Cp4.1LG04g05540.1	sp|Q4V837|DTLA_XENLA *-*- Denticleless protein homolog A IPR015943 (WD40/YVTN repeat-like-containing domain), IPR020472 (G-protein beta WD-40 repeat) GO:0005515 (protein binding)
Cp4.1LG04g05580.1	AT3G27460.1 ***- SGF29 tudor-like domain LENGTH=270 IPR010750 (SGF29 tudor-like domain)
Cp4.1LG04g05650.1	AT3G01720.1 *-*- unknown protein; FUNCTIONS IN: molecular_function unknown; INVOLVED IN: biological_process unknown; LOCATED IN: endomembrane system; EXPRESSED IN: 24 plant structures; EXPRESSED DURING: 13 growth stages; BEST Arabidopsis thaliana protein match is: unknown protein . LENGTH=802
Cp4.1LG04g05660.1	AT3G27520.1 ***- unknown protein; Has 28 Blast hits to 28 proteins in 10 species: Archae - 0; Bacteria - 0; Metazoa - 0; Fungi - 0; Plants - 28; Viruses - 0; Other Eukaryotes - 0 (source: NCBI BLink). LENGTH=198
Cp4.1LG04g05720.1	AT3G27330.1 *-** zinc finger (C3HC4-type RING finger) family protein LENGTH=913 IPR013083 (Zinc finger, RING/FYVE/PHD-type) GO:0005515 (protein binding), GO:0008270 (zinc ion binding), GO:0046872 (metal ion binding)
Cp4.1LG04g05760.1	sp|Q9SNB7|PP264_ARATH ***- Pentatricopeptide repeat-containing protein IPR002885 (Pentatricopeptide repeat), IPR011990 (Tetratricopeptide-like helical domain) GO:0005515 (protein binding)
Cp4.1LG04g05820.1	AT5G14260.3 ***- Rubisco methyltransferase family protein LENGTH=514 IPR015353 (Rubisco LSMT, substrate-binding domain)
Cp4.1LG04g05910.1	AT2G15230.1 ***- lipase 1 LENGTH=393 IPR006693 (Partial AB-hydrolase lipase domain), IPR025483 (Lipase, eukaryotic), IPR029058 (Alpha/Beta hydrolase fold) GO:0006629 (lipid metabolic process), GO:0016788 (hydrolase activity, acting on ester bonds)
Cp4.1LG04g05940.1	sp|Q9LI89|FBK70_ARATH ***- F-box/kelch-repeat protein IPR015916 (Galactose oxidase, beta-propeller) GO:0005515 (protein binding)
Cp4.1LG04g05980.1	AT3G27110.1 **** Peptidase family M48 family protein LENGTH=344 IPR001915 (Peptidase M48) GO:0004222 (metalloendopeptidase activity), GO:0006508 (proteolysis), GO:0016020 (membrane)
Cp4.1LG04g05990.1	sp|Q8HSW1|KAD1_SOLTU **** Adenylate kinase IPR000850 (Adenylate kinase/UMP-CMP kinase), IPR027417 (P-loop containing nucleoside triphosphate hydrolase) GO:0005524 (ATP binding), GO:0006139 (nucleobase-containing compound metabolic process), GO:0019205 (nucleobase-containing compound kinase activity)
Cp4.1LG04g06030.1	AT5G08250.1 ***- Cytochrome P450 superfamily protein LENGTH=488 IPR001128 (Cytochrome P450) GO:0005506 (iron ion binding), GO:0016705 (oxidoreductase activity, acting on paired donors, with incorporation or reduction of molecular oxygen), GO:0020037 (heme binding), GO:0055114 (oxidation-reduction process)
Cp4.1LG04g06140.1	AT3G26960.1 ***- Pollen Ole e 1 allergen and extensin family protein LENGTH=174 IPR006041 (Pollen Ole e 1 allergen)
Cp4.1LG04g06150.1	AT3G26960.1 ***- Pollen Ole e 1 allergen and extensin family protein LENGTH=174 IPR006041 (Pollen Ole e 1 allergen)
Cp4.1LG04g06160.1	AT3G26960.1 ***- Pollen Ole e 1 allergen and extensin family protein LENGTH=174 IPR006041 (Pollen Ole e 1 allergen)
Cp4.1LG04g06170.1	Unknown proteinIPR007087 (Zinc finger, C2H2) GO:0046872 (metal ion binding)
Cp4.1LG04g06180.1	AT3G26890.1 ***- unknown protein; BEST Arabidopsis thaliana protein match is: unknown protein . LENGTH=649 IPR025261 (Domain of unknown function DUF4210)
Cp4.1LG04g06200.1	gb|KHG25019.1| ***- Translocon-associated protein subunit beta [Gossypium arboreum] IPR008856 (Translocon-associated protein subunit beta) GO:0005783 (endoplasmic reticulum), GO:0016021 (integral component of membrane)
Cp4.1LG04g06230.1	AT3G26900.1 *-*- shikimate kinase like 1 LENGTH=280 IPR000623 (Shikimate kinase/Threonine synthase-like 1), IPR027417 (P-loop containing nucleoside triphosphate hydrolase)
Cp4.1LG04g06280.1	sp|Q9SWE7|VATE_CITLI **** V-type proton ATPase subunit E IPR002842 (ATPase, V1/A1 complex, subunit E) GO:0015991 (ATP hydrolysis coupled proton transport), GO:0033178 (proton-transporting two-sector ATPase complex, catalytic domain), GO:0046961 (proton-transporting ATPase activity, rotational mechanism)
Cp4.1LG04g06290.1	sp|Q9SY02|PP301_ARATH *-*- Pentatricopeptide repeat-containing protein IPR002885 (Pentatricopeptide repeat)
Cp4.1LG04g06300.1	AT5G13970.1 ***- unknown protein; FUNCTIONS IN: molecular_function unknown; INVOLVED IN: biological_process unknown; LOCATED IN: endomembrane system; EXPRESSED IN: 23 plant structures; EXPRESSED DURING: 13 growth stages; BEST Arabidopsis thaliana protein match is: unknown protein . LENGTH=404 IPR029338 (Tumour suppressing sub-chromosomal transferable candidate 4)
Cp4.1LG04g06310.1	AT3G26690.1 **** nudix hydrolase homolog 13 LENGTH=202 IPR015797 (NUDIX hydrolase domain-like) GO:0016787 (hydrolase activity)
Cp4.1LG04g06350.1	AT3G26780.1 ***- Phosphoglycerate mutase family protein LENGTH=399 IPR029033 (Histidine phosphatase superfamily)
Cp4.1LG04g06360.1	ref|XP_002512821.1| ***- conserved hypothetical protein [Ricinus communis] gb|EEF49324.1| conserved hypothetical protein [Ricinus communis]
Cp4.1LG04g06380.1	AT1G08660.1 ***- MALE GAMETOPHYTE DEFECTIVE 2 LENGTH=474 IPR001675 (Glycosyl transferase, family 29) GO:0006486 (protein glycosylation), GO:0008373 (sialyltransferase activity)
Cp4.1LG04g06450.1	AT5G13890.1 ***- Family of unknown function (DUF716) LENGTH=310 IPR006904 (Protein of unknown function DUF716 (TMEM45))
Cp4.1LG04g06480.1	gb|KHG04148.1| ***- NIPA-like protein 3 [Gossypium arboreum] IPR008521 (Magnesium transporter NIPA) GO:0015095 (magnesium ion transmembrane transporter activity), GO:0015693 (magnesium ion transport), GO:0016021 (integral component of membrane)
Cp4.1LG04g06520.1	ref|XP_002512797.1| ***- conserved hypothetical protein [Ricinus communis] gb|EEF49300.1| conserved hypothetical protein [Ricinus communis] IPR008480 (Protein of unknown function DUF761, plant)
Cp4.1LG04g06660.1	sp|Q6G1I2|UBIE_BARQU **** Ubiquinone/menaquinone biosynthesis C-methyltransferase UbiE IPR004033 (UbiE/COQ5 methyltransferase), IPR023576 (UbiE/COQ5 methyltransferase, conserved site), IPR029063 (S-adenosyl-L-methionine-dependent methyltransferase) GO:0008168 (methyltransferase activity)
Cp4.1LG04g06670.1	sp|P43255|CSN8_ARATH *-*- COP9 signalosome complex subunit 8
Cp4.1LG04g06710.1	AT1G10780.1 ***- F-box/RNI-like superfamily protein LENGTH=418 IPR001810 (F-box domain) GO:0005515 (protein binding)
Cp4.1LG04g06890.1	AT1G03050.1 ***- ENTH/ANTH/VHS superfamily protein LENGTH=599 IPR008942 (ENTH/VHS), IPR011417 (AP180 N-terminal homology (ANTH) domain) GO:0005543 (phospholipid binding), GO:0005545 (1-phosphatidylinositol binding), GO:0030136 (clathrin-coated vesicle), GO:0030276 (clathrin binding), GO:0048268 (clathrin coat assembly)
Cp4.1LG04g06920.1	sp|Q9LVA0|BAG7_ARATH ***- BAG family molecular chaperone regulator 7
Cp4.1LG04g06930.1	sp|P13869|CB12_PETHY ***- Chlorophyll a-b binding protein, chloroplastic IPR022796 (Chlorophyll A-B binding protein), IPR023329 (Chlorophyll a/b binding protein domain) GO:0009765 (photosynthesis, light harvesting), GO:0016020 (membrane)
Cp4.1LG04g06940.1	AT5G64160.1 ***- unknown protein; FUNCTIONS IN: molecular_function unknown; INVOLVED IN: biological_process unknown; LOCATED IN: cellular_component unknown; EXPRESSED IN: 24 plant structures; EXPRESSED DURING: 15 growth stages; Has 30201 Blast hits to 17322 proteins in 780 species: Archae - 12; Bacteria - 1396; Metazoa - 17338; Fungi - 3422; Plants - 5037; Viruses - 0; Other Eukaryotes - 2996 (so…
Cp4.1LG04g06960.1	Unknown proteinIPR001623 (DnaJ domain)
Cp4.1LG04g06970.1	AT5G64180.1 ***- unknown protein; Has 1807 Blast hits to 1807 proteins in 277 species: Archae - 0; Bacteria - 0; Metazoa - 736; Fungi - 347; Plants - 385; Viruses - 0; Other Eukaryotes - 339 (source: NCBI BLink). LENGTH=158
Cp4.1LG04g07000.1	sp|Q8VYI9|NLTL5_ARATH *-** Non-specific lipid-transfer protein-like protein IPR000528 (Plant lipid transfer protein/Par allergen), IPR016140 (Bifunctional inhibitor/plant lipid transfer protein/seed storage helical domain) GO:0006869 (lipid transport), GO:0008289 (lipid binding)
Cp4.1LG04g07010.1	sp|Q03250|RBG7_ARATH *-** Glycine-rich RNA-binding protein 7 IPR012677 (Nucleotide-binding alpha-beta plait domain) GO:0000166 (nucleotide binding), GO:0003676 (nucleic acid binding)
Cp4.1LG04g07090.1	AT5G64250.2 ***- Aldolase-type TIM barrel family protein LENGTH=333 IPR013785 (Aldolase-type TIM barrel) GO:0003824 (catalytic activity), GO:0018580 (nitronate monooxygenase activity), GO:0055114 (oxidation-reduction process)
Cp4.1LG04g07140.1	AT1G02170.1 ***- metacaspase 1 LENGTH=367 IPR029030 (Caspase-like domain) GO:0004197 (cysteine-type endopeptidase activity), GO:0006508 (proteolysis)
Cp4.1LG04g07150.1	AT5G64390.3 *-** RNA-binding KH domain-containing protein LENGTH=866 IPR004087 (K Homology domain) GO:0003676 (nucleic acid binding), GO:0003723 (RNA binding)
Cp4.1LG04g07160.1	AT2G14110.1 ***- Haloacid dehalogenase-like hydrolase (HAD) superfamily protein LENGTH=190 IPR010036 (Magnesium-dependent phosphatase-1, eukaryotic/arcaheal type), IPR023214 (HAD-like domain) GO:0016791 (phosphatase activity)
Cp4.1LG04g07190.1	AT5G64370.1 ***- beta-ureidopropionase LENGTH=408 IPR003010 (Carbon-nitrogen hydrolase) GO:0006807 (nitrogen compound metabolic process), GO:0016810 (hydrolase activity, acting on carbon-nitrogen (but not peptide) bonds)
Cp4.1LG04g07200.1	AT5G64360.3 *-*- Chaperone DnaJ-domain superfamily protein LENGTH=464 IPR001623 (DnaJ domain)
Cp4.1LG04g07240.1	sp|P44933|KEFX_HAEIN **** Glutathione-regulated potassium-efflux system protein IPR006153 (Cation/H+ exchanger), IPR016040 (NAD(P)-binding domain) GO:0006812 (cation transport), GO:0006813 (potassium ion transport), GO:0015299 (solute:proton antiporter activity), GO:0016021 (integral component of membrane), GO:0055085 (transmembrane transport)
Cp4.1LG04g07300.1	Unknown proteinIPR003441 (NAC domain) GO:0003677 (DNA binding), GO:0006355 (regulation of transcription, DNA-templated)
Cp4.1LG04g07380.1	AT3G48730.1 **** glutamate-1-semialdehyde 2,1-aminomutase 2 LENGTH=472 IPR005814 (Aminotransferase class-III), IPR015424 (Pyridoxal phosphate-dependent transferase) GO:0003824 (catalytic activity), GO:0008483 (transaminase activity), GO:0030170 (pyridoxal phosphate binding), GO:0033014 (tetrapyrrole biosynthetic process), GO:0042286 (glutamate-1-semialdehyde 2,1-aminomutase activity)
Cp4.1LG04g07470.1	sp|Q9Y5N5|HEMK2_HUMAN **** HemK methyltransferase family member 2 IPR004557 (Eukaryotic/archaeal PrmC-related), IPR029063 (S-adenosyl-L-methionine-dependent methyltransferase) GO:0003676 (nucleic acid binding), GO:0008168 (methyltransferase activity), GO:0008276 (protein methyltransferase activity), GO:0032259 (methylation)
Cp4.1LG04g07490.1	AT4G17000.1 *-*- unknown protein; Has 2862 Blast hits to 2331 proteins in 349 species: Archae - 6; Bacteria - 408; Metazoa - 833; Fungi - 223; Plants - 134; Viruses - 7; Other Eukaryotes - 1251 (source: NCBI BLink). LENGTH=674
Cp4.1LG04g07510.1	sp|Q9D819|IPYR_MOUSE **** Inorganic pyrophosphatase IPR008162 (Inorganic pyrophosphatase) GO:0000287 (magnesium ion binding), GO:0004427 (inorganic diphosphatase activity), GO:0005737 (cytoplasm), GO:0006796 (phosphate-containing compound metabolic process)
Cp4.1LG04g07520.1	AT4G33780.1 ***- FUNCTIONS IN: molecular_function unknown; INVOLVED IN: biological_process unknown; LOCATED IN: chloroplast; EXPRESSED IN: 24 plant structures; EXPRESSED DURING: 15 growth stages; BEST Arabidopsis thaliana protein match is: short hypocotyl in white light1 . LENGTH=203
Cp4.1LG04g07590.1	sp|Q9N4Y9|ZFPL1_CAEEL *-** Zinc finger protein-like 1 homolog IPR013083 (Zinc finger, RING/FYVE/PHD-type) GO:0005515 (protein binding), GO:0008270 (zinc ion binding)
Cp4.1LG04g07630.1	Unknown protein
Cp4.1LG04g07670.1	AT4G33920.1 **** Protein phosphatase 2C family protein LENGTH=380 IPR001932 (PPM-type phosphatase domain), IPR015655 (Protein phosphatase 2C) GO:0003824 (catalytic activity), GO:0004722 (protein serine/threonine phosphatase activity), GO:0006470 (protein dephosphorylation)
Cp4.1LG04g07690.1	AT1G49890.1 ***- Family of unknown function (DUF566) LENGTH=659 IPR007573 (Protein of unknown function DUF566)
Cp4.1LG04g07710.1	AT1G71830.1 *-*- somatic embryogenesis receptor-like kinase 1 LENGTH=625 IPR001611 (Leucine-rich repeat), IPR013210 (Leucine-rich repeat-containing N-terminal, type 2), IPR025875 (Leucine rich repeat 4) GO:0005515 (protein binding)
Cp4.1LG04g07720.1	AT2G14880.1 ***- SWIB/MDM2 domain superfamily protein LENGTH=141 IPR003121 (SWIB/MDM2 domain) GO:0005515 (protein binding)
Cp4.1LG04g07730.1	sp|Q9LYZ9|PP362_ARATH *-*- Pentatricopeptide repeat-containing protein IPR002885 (Pentatricopeptide repeat), IPR011990 (Tetratricopeptide-like helical domain) GO:0005515 (protein binding)
Cp4.1LG04g07740.1	sp|Q9LYZ9|PP362_ARATH *-*- Pentatricopeptide repeat-containing protein IPR002885 (Pentatricopeptide repeat)
Cp4.1LG04g07750.1	sp|Q9LYZ9|PP362_ARATH *-*- Pentatricopeptide repeat-containing protein IPR002885 (Pentatricopeptide repeat), IPR011990 (Tetratricopeptide-like helical domain) GO:0005515 (protein binding)
Cp4.1LG04g07820.1	AT4G26540.1 *-*- Leucine-rich repeat receptor-like protein kinase family protein LENGTH=1091 IPR001611 (Leucine-rich repeat), IPR003591 (Leucine-rich repeat, typical subtype) GO:0005515 (protein binding)
Cp4.1LG04g07830.1	AT2G15290.1 ***- translocon at inner membrane of chloroplasts 21 LENGTH=296 IPR022051 (Protein of unknown function DUF3611)
Cp4.1LG04g07850.1	AT2G15240.1 ***- UNC-50 family protein LENGTH=252 IPR007881 (UNC-50)
Cp4.1LG04g07940.1	sp|Q6ZQ89|MARH6_MOUSE ***- E3 ubiquitin-protein ligase MARCH6 IPR011016 (Zinc finger, RING-CH-type), IPR013083 (Zinc finger, RING/FYVE/PHD-type) GO:0008270 (zinc ion binding)
Cp4.1LG04g07960.1	AT3G49200.1 **** O-acyltransferase (WSD1-like) family protein LENGTH=507 IPR004255 (O-acyltransferase, WSD1, N-terminal), IPR009721 (O-acyltransferase, WSD1, C-terminal) GO:0004144 (diacylglycerol O-acyltransferase activity), GO:0045017 (glycerolipid biosynthetic process)
Cp4.1LG04g08080.1	AT2G15730.1 ***- P-loop containing nucleoside triphosphate hydrolases superfamily protein LENGTH=344 IPR027417 (P-loop containing nucleoside triphosphate hydrolase)
Cp4.1LG04g08110.1	ref|XP_007042389.1| **** Cyclin-dependent kinase inhibitor family protein, putative [Theobroma cacao] gb|EOX98220.1| Cyclin-dependent kinase inhibitor family protein, putative [Theobroma cacao] IPR003175 (Cyclin-dependent kinase inhibitor) GO:0004861 (cyclin-dependent protein serine/threonine kinase inhibitor activity), GO:0005634 (nucleus), GO:0007050 (cell cycle arrest)
Cp4.1LG04g08240.1	AT1G49510.1 ***- embryo defective 1273 LENGTH=240
Cp4.1LG04g08260.1	AT2G15860.2 ***- unknown protein; FUNCTIONS IN: molecular_function unknown; INVOLVED IN: biological_process unknown; LOCATED IN: cellular_component unknown; EXPRESSED IN: 23 plant structures; EXPRESSED DURING: 13 growth stages; Has 110 Blast hits to 109 proteins in 51 species: Archae - 0; Bacteria - 4; Metazoa - 37; Fungi - 10; Plants - 37; Viruses - 3; Other Eukaryotes - 19 (source: NCBI BLink).…
Cp4.1LG04g08500.1	AT1G09160.2 ***- Protein phosphatase 2C family protein LENGTH=428 IPR001932 (PPM-type phosphatase domain), IPR015655 (Protein phosphatase 2C) GO:0003824 (catalytic activity)
Cp4.1LG04g08540.1	sp|O00567|NOP56_HUMAN ***- Nucleolar protein 56 IPR002687 (Nop domain), IPR012974 (NOP5, N-terminal), IPR012976 (NOSIC)
Cp4.1LG04g08580.1	AT5G26800.1 ***- FUNCTIONS IN: molecular_function unknown; INVOLVED IN: biological_process unknown; LOCATED IN: mitochondrion; IPR019083 (IGR protein motif)
Cp4.1LG04g08680.1	AT2G24020.1 ***- Uncharacterised BCR, YbaB family COG0718 LENGTH=182 IPR004401 (Nucleoid-associated protein YbaB family)
Cp4.1LG04g08740.1	sp|P48627|FAD6C_BRANA ***- Omega-6 fatty acid desaturase, chloroplastic IPR005804 (Fatty acid desaturase, type 1) GO:0006629 (lipid metabolic process)
Cp4.1LG04g08860.1	sp|Q757A4|YKT6_ASHGO ***- Synaptobrevin homolog YKT6 IPR001388 (Synaptobrevin), IPR011012 (Longin-like domain) GO:0006810 (transport), GO:0016021 (integral component of membrane), GO:0016192 (vesicle-mediated transport)
Cp4.1LG04g08900.1	AT5G58005.1 **** Cytochrome c oxidase, subunit Vib family protein LENGTH=116 IPR003213 (Cytochrome c oxidase, subunit VIb) GO:0004129 (cytochrome-c oxidase activity), GO:0005739 (mitochondrion)
Cp4.1LG04g08990.1	ref|XP_007013682.1| ***- RING/U-box superfamily protein isoform 1 [Theobroma cacao] gb|EOY31301.1| RING/U-box superfamily protein isoform 1 [Theobroma cacao]
Cp4.1LG04g09060.1	Unknown proteinIPR014764 (Defective-in-cullin neddylation protein)
Cp4.1LG04g09090.1	AT5G34850.1 **** purple acid phosphatase 26 LENGTH=475 IPR008963 (Purple acid phosphatase-like, N-terminal), IPR025733 (Iron/zinc purple acid phosphatase-like C-terminal domain), IPR029052 (Metallo-dependent phosphatase-like) GO:0003993 (acid phosphatase activity), GO:0016787 (hydrolase activity), GO:0046872 (metal ion binding)
Cp4.1LG04g09170.1	ref|XP_002530764.1| ***- conserved hypothetical protein [Ricinus communis] gb|EEF31624.1| conserved hypothetical protein [Ricinus communis] IPR016024 (Armadillo-type fold) GO:0005488 (binding)
Cp4.1LG04g09180.1	AT5G35080.1 ***- INVOLVED IN: biological_process unknown; LOCATED IN: endomembrane system; EXPRESSED IN: 22 plant structures; EXPRESSED DURING: 13 growth stages; IPR009011 (Mannose-6-phosphate receptor binding domain)
Cp4.1LG04g09190.1	AT2G12462.1 ***- BEST Arabidopsis thaliana protein match is: Sterile alpha motif (SAM) domain-containing protein . LENGTH=249 IPR013761 (Sterile alpha motif/pointed domain)
Cp4.1LG04g09280.1	AT2G10940.1 *-*- Bifunctional inhibitor/lipid-transfer protein/seed storage 2S albumin superfamily protein LENGTH=291 IPR016140 (Bifunctional inhibitor/plant lipid transfer protein/seed storage helical domain)
Cp4.1LG04g09300.1	AT2G10950.1 ***- BSD domain-containing protein LENGTH=336 IPR005607 (BSD)
Cp4.1LG04g09390.1	AT1G69720.1 **** heme oxygenase 3 LENGTH=285 IPR016053 (Haem oxygenase-like), IPR016951 (Haem oxygenase (decyclizing), plant) GO:0004392 (heme oxygenase (decyclizing) activity), GO:0006788 (heme oxidation), GO:0055114 (oxidation-reduction process)
Cp4.1LG04g09480.1	ref|XP_007013476.1| ***- Dedicator of cytokinesis protein 6, putative isoform 1 [Theobroma cacao] gb|EOY31095.1| Dedicator of cytokinesis protein 6, putative isoform 1 [Theobroma cacao]
Cp4.1LG04g09650.1	sp|Q0J952|C3H32_ORYSJ *-*- Zinc finger CCCH domain-containing protein 32 IPR000571 (Zinc finger, CCCH-type) GO:0046872 (metal ion binding)
Cp4.1LG04g09750.1	AT3G24420.1 ***- alpha/beta-Hydrolases superfamily protein LENGTH=273 IPR029058 (Alpha/Beta hydrolase fold)
Cp4.1LG04g09980.1	Unknown protein
Cp4.1LG04g10030.1	AT4G32350.1 *-*- Regulator of Vps4 activity in the MVB pathway protein LENGTH=732 IPR005061 (Domain of unknown function DUF292, eukaryotic)
Cp4.1LG04g10040.1	AT4G13270.1 *-*- Late embryogenesis abundant (LEA) hydroxyproline-rich glycoprotein family LENGTH=215 IPR004864 (Late embryogenesis abundant protein, LEA-14)
Cp4.1LG04g10080.1	AT5G37000.1 ***- Exostosin family protein LENGTH=547 IPR004263 (Exostosin-like)
Cp4.1LG04g10100.1	AT5G19670.1 ***- Exostosin family protein LENGTH=610 IPR004263 (Exostosin-like)
Cp4.1LG04g10150.1	AT4G29060.1 *-** elongation factor Ts family protein LENGTH=953 IPR001816 (Translation elongation factor EFTs/EF1B), IPR012340 (Nucleic acid-binding, OB-fold) GO:0003676 (nucleic acid binding), GO:0003746 (translation elongation factor activity), GO:0005515 (protein binding), GO:0005622 (intracellular), GO:0006414 (translational elongation)
Cp4.1LG04g10230.1	AT4G28990.2 **** RNA-binding protein-related LENGTH=395 IPR001876 (Zinc finger, RanBP2-type) GO:0008270 (zinc ion binding)
Cp4.1LG04g10280.1	sp|Q8LGU6|CD27B_ARATH ***- Cell division cycle protein 27 homolog B IPR011990 (Tetratricopeptide-like helical domain) GO:0005515 (protein binding)
Cp4.1LG04g10340.1	AT2G19880.2 ***- Nucleotide-diphospho-sugar transferases superfamily protein LENGTH=520 IPR025993 (Ceramide glucosyltransferase), IPR029044 (Nucleotide-diphospho-sugar transferases) GO:0016757 (transferase activity, transferring glycosyl groups)
Cp4.1LG04g10400.1	sp|C1DHR7|SYR_AZOVD **** Arginine--tRNA ligase IPR001278 (Arginine-tRNA ligase) GO:0000166 (nucleotide binding), GO:0004812 (aminoacyl-tRNA ligase activity), GO:0004814 (arginine-tRNA ligase activity), GO:0005524 (ATP binding), GO:0005737 (cytoplasm), GO:0006418 (tRNA aminoacylation for protein translation), GO:0006420 (arginyl-tRNA aminoacylation)
Cp4.1LG04g10420.1	AT4G26240.1 ***- unknown protein; Has 30201 Blast hits to 17322 proteins in 780 species: Archae - 12; Bacteria - 1396; Metazoa - 17338; Fungi - 3422; Plants - 5037; Viruses - 0; Other Eukaryotes - 2996 (source: NCBI BLink). LENGTH=198 IPR020846 (Major facilitator superfamily domain)
Cp4.1LG04g10430.1	sp|Q9FJU9|E1313_ARATH ***- Glucan endo-1,3-beta-glucosidase 13 IPR000490 (Glycoside hydrolase, family 17), IPR012946 (X8 domain), IPR017853 (Glycoside hydrolase superfamily) GO:0004553 (hydrolase activity, hydrolyzing O-glycosyl compounds), GO:0005975 (carbohydrate metabolic process)
Cp4.1LG04g10490.1	sp|Q8GYD2|MND1_ARATH ***- Meiotic nuclear division protein 1 homolog IPR005647 (Meiotic nuclear division protein 1)
Cp4.1LG04g10540.1	AT3G29090.1 **** pectin methylesterase 31 LENGTH=317 IPR011050 (Pectin lyase fold/virulence factor) GO:0005618 (cell wall), GO:0030599 (pectinesterase activity), GO:0042545 (cell wall modification)
Cp4.1LG04g10610.1	AT2G19570.1 **** cytidine deaminase 1 LENGTH=301 IPR006263 (Cytidine deaminase, homodimeric) GO:0003824 (catalytic activity), GO:0004126 (cytidine deaminase activity), GO:0008270 (zinc ion binding), GO:0009972 (cytidine deamination), GO:0016787 (hydrolase activity)
Cp4.1LG04g10630.1	AT4G29510.1 **** arginine methyltransferase 11 LENGTH=390 IPR025799 (Protein arginine N-methyltransferase), IPR029063 (S-adenosyl-L-methionine-dependent methyltransferase) GO:0006479 (protein methylation), GO:0008168 (methyltransferase activity)
Cp4.1LG04g10700.1	AT4G29520.1 ***- LOCATED IN: endoplasmic reticulum, plasma membrane; EXPRESSED IN: 23 plant structures; EXPRESSED DURING: 14 growth stages; IPR008139 (Saposin B), IPR021852 (Domain of unknown function DUF3456)
Cp4.1LG04g10750.1	sp|Q7ZTY4|RBBP7_DANRE **** Histone-binding protein RBBP7 IPR015943 (WD40/YVTN repeat-like-containing domain), IPR022052 (Histone-binding protein RBBP4, N-terminal) GO:0005515 (protein binding)
Cp4.1LG04g10780.1	sp|Q9LTR9|NMT1_ARATH **** Glycylpeptide N-tetradecanoyltransferase 1 IPR000903 (Myristoyl-CoA:protein N-myristoyltransferase) GO:0004379 (glycylpeptide N-tetradecanoyltransferase activity), GO:0006499 (N-terminal protein myristoylation)
Cp4.1LG04g10790.1	AT5G56940.1 ***- Ribosomal protein S16 family protein LENGTH=135 IPR000307 (Ribosomal protein S16), IPR023803 (Ribosomal protein S16 domain) GO:0003735 (structural constituent of ribosome), GO:0005622 (intracellular), GO:0005840 (ribosome), GO:0006412 (translation)
Cp4.1LG04g10800.1	ref|XP_007012758.1| ***- Lactoylglutathione lyase / glyoxalase I family protein [Theobroma cacao] gb|EOY30377.1| Lactoylglutathione lyase / glyoxalase I family protein [Theobroma cacao] IPR029068 (Glyoxalase/Bleomycin resistance protein/Dihydroxybiphenyl dioxygenase)
Cp4.1LG04g10850.1	ref|XP_002514116.1| ***- conserved hypothetical protein [Ricinus communis] gb|EEF48070.1| conserved hypothetical protein [Ricinus communis] IPR008480 (Protein of unknown function DUF761, plant), IPR025520 (Domain of unknown function DUF4408)
Cp4.1LG04g10860.1	AT5G11900.1 **** Translation initiation factor SUI1 family protein LENGTH=198 IPR005873 (Density-regulated protein DRP1) GO:0003743 (translation initiation factor activity), GO:0006413 (translational initiation)
Cp4.1LG04g10900.1	sp|Q6PD62|CTR9_HUMAN ***- RNA polymerase-associated protein CTR9 homolog IPR011990 (Tetratricopeptide-like helical domain) GO:0005515 (protein binding)
Cp4.1LG04g10990.1	Unknown protein
Cp4.1LG04g11010.1	AT5G20520.1 ***- alpha/beta-Hydrolases superfamily protein LENGTH=308 IPR029058 (Alpha/Beta hydrolase fold)
Cp4.1LG04g11070.1	sp|Q9ZUF7|LOR6_ARATH ***- Protein LURP-one-related 6 IPR025659 (Tubby C-terminal-like domain)
Cp4.1LG04g11100.1	AT3G42950.1 ***- Pectin lyase-like superfamily protein LENGTH=484 IPR000743 (Glycoside hydrolase, family 28), IPR011050 (Pectin lyase fold/virulence factor) GO:0004650 (polygalacturonase activity), GO:0005975 (carbohydrate metabolic process)
Cp4.1LG04g11110.1	ref|XP_002516251.1| ***- conserved hypothetical protein [Ricinus communis] gb|EEF46253.1| conserved hypothetical protein [Ricinus communis]
Cp4.1LG04g11190.1	AT3G45310.1 **** Cysteine proteinases superfamily protein LENGTH=358 IPR013128 (Peptidase C1A), IPR025660 (Cysteine peptidase, histidine active site), IPR025661 (Cysteine peptidase, asparagine active site) GO:0006508 (proteolysis), GO:0008234 (cysteine-type peptidase activity)
Cp4.1LG04g11210.1	AT2G06005.1 ***- FRIGIDA interacting protein 1 LENGTH=355 IPR029399 (TMEM192 family)
Cp4.1LG04g11270.1	sp|Q9SZA3|EIF3K_ARATH **** Eukaryotic translation initiation factor 3 subunit K IPR005062 (SAC3/GANP/Nin1/mts3/eIF-3 p25), IPR009374 (Eukaryotic translation initiation factor 3 subunit K), IPR016024 (Armadillo-type fold) GO:0003743 (translation initiation factor activity), GO:0005488 (binding), GO:0005737 (cytoplasm), GO:0005852 (eukaryotic translation initiation factor 3 complex), GO:0006446 (re…
Cp4.1LG04g11280.1	AT4G33150.1 **** lysine-ketoglutarate reductase/saccharopine dehydrogenase bifunctional enzyme LENGTH=1064 IPR005097 (Saccharopine dehydrogenase / Homospermidine synthase), IPR007545 (LOR/SDH bifunctional enzyme, conserved domain), IPR007698 (Alanine dehydrogenase/pyridine nucleotide transhydrogenase, NAD(H)-binding domain), IPR007886 (Alanine dehydrogenase/pyridine nucleotide transhydrogenase, N…
Cp4.1LG04g11290.1	sp|Q96HL8|SH3Y1_HUMAN *-*- SH3 domain-containing YSC84-like protein 1 IPR007461 (Ysc84 actin-binding domain), IPR013083 (Zinc finger, RING/FYVE/PHD-type) GO:0046872 (metal ion binding)
Cp4.1LG04g11300.1	AT5G56460.1 *-** Protein kinase superfamily protein LENGTH=408 IPR011009 (Protein kinase-like domain) GO:0004672 (protein kinase activity), GO:0005524 (ATP binding), GO:0006468 (protein phosphorylation), GO:0016772 (transferase activity, transferring phosphorus-containing groups)
Cp4.1LG04g11370.1	sp|Q9SKZ1|PUR_ARATH ***- Transcription factor Pur-alpha 1 IPR006628 (Purine-rich element binding protein family)
Cp4.1LG04g11380.1	AT3G13460.1 ***- evolutionarily conserved C-terminal region 2 LENGTH=667 IPR007275 (YTH domain)
Cp4.1LG04g11390.1	AT4G33140.1 ***- Haloacid dehalogenase-like hydrolase (HAD) superfamily protein LENGTH=353 IPR010708 (5'(3')-deoxyribonucleotidase), IPR023214 (HAD-like domain) GO:0008253 (5'-nucleotidase activity), GO:0009264 (deoxyribonucleotide catabolic process)
Cp4.1LG04g11400.1	AT2G26210.1 *-*- Ankyrin repeat family protein LENGTH=190 IPR013083 (Zinc finger, RING/FYVE/PHD-type), IPR020683 (Ankyrin repeat-containing domain) GO:0005515 (protein binding), GO:0046872 (metal ion binding)
Cp4.1LG04g11410.1	Unknown proteinIPR011009 (Protein kinase-like domain) GO:0004672 (protein kinase activity), GO:0005524 (ATP binding), GO:0006468 (protein phosphorylation), GO:0016772 (transferase activity, transferring phosphorus-containing groups)
Cp4.1LG04g11520.1	AT4G12700.1 ***- unknown protein; BEST Arabidopsis thaliana protein match is: unknown protein . LENGTH=561
Cp4.1LG04g11540.1	sp|Q6NPN5|FK113_ARATH ***- F-box/kelch-repeat protein IPR001810 (F-box domain), IPR015916 (Galactose oxidase, beta-propeller) GO:0005515 (protein binding)
Cp4.1LG04g11570.1	AT5G21170.2 ***- 5'-AMP-activated protein kinase beta-2 subunit protein LENGTH=320 IPR006828 (Association with the SNF1 complex (ASC) domain), IPR014756 (Immunoglobulin E-set), IPR030067 (SNF1-related protein kinase regulatory subunit beta-1) GO:0005515 (protein binding), GO:0009744 (response to sucrose), GO:0043562 (cellular response to nitrogen levels)
Cp4.1LG04g11600.1	AT2G26920.1 ***- Ubiquitin-associated/translation elongation factor EF1B protein LENGTH=646 IPR009060 (UBA-like) GO:0005515 (protein binding)
Cp4.1LG04g11610.1	sp|O48791|SCAB1_ARATH ***- Stomatal closure-related actin-binding protein 1
Cp4.1LG04g11670.1	sp|Q9SF16|TCPH_ARATH ***- T-complex protein 1 subunit eta IPR002423 (Chaperonin Cpn60/TCP-1 family), IPR027409 (GroEL-like apical domain), IPR027410 (TCP-1-like chaperonin intermediate domain), IPR027413 (GroEL-like equatorial domain) GO:0005524 (ATP binding), GO:0006457 (protein folding), GO:0051082 (unfolded protein binding)
Cp4.1LG04g11710.1	AT1G72300.1 *-*- Leucine-rich receptor-like protein kinase family protein LENGTH=1095 IPR001611 (Leucine-rich repeat), IPR013210 (Leucine-rich repeat-containing N-terminal, type 2), IPR025875 (Leucine rich repeat 4) GO:0005515 (protein binding)
Cp4.1LG04g11740.1	sp|Q9ZVD0|SRRT_ARATH ***- Serrate RNA effector molecule IPR007042 (Arsenite-resistance protein 2), IPR021933 (Protein of unknown function DUF3546) GO:0046872 (metal ion binding)
Cp4.1LG04g11880.1	AT5G19630.1 ***- alpha/beta-Hydrolases superfamily protein LENGTH=228 IPR029058 (Alpha/Beta hydrolase fold)
Cp4.1LG04g11920.1	AT3G57930.1 ***- unknown protein; BEST Arabidopsis thaliana protein match is: unknown protein . LENGTH=141
Cp4.1LG04g11970.1	AT1G51130.1 **** Nse4, component of Smc5/6 DNA repair complex LENGTH=403 IPR014854 (Non-structural maintenance of chromosome element 4, C-terminal), IPR027786 (Nse4/EID family) GO:0005634 (nucleus), GO:0006281 (DNA repair), GO:0030915 (Smc5-Smc6 complex)
Cp4.1LG04g12060.1	AT1G51350.1 ***- ARM repeat superfamily protein LENGTH=666 IPR016024 (Armadillo-type fold) GO:0005488 (binding), GO:0005515 (protein binding)
Cp4.1LG04g12080.1	sp|A9W4X6|CYSI_METEP **** Sulfite reductase [NADPH] hemoprotein beta-component IPR011787 (Sulphite reductase, ferredoxin dependent) GO:0016491 (oxidoreductase activity), GO:0020037 (heme binding), GO:0050311 (sulfite reductase (ferredoxin) activity), GO:0051536 (iron-sulfur cluster binding), GO:0051539 (4 iron, 4 sulfur cluster binding), GO:0055114 (oxidation-reduction process)
Cp4.1LG04g12110.1	AT5G13070.1 ***- MSF1-like family protein LENGTH=183 IPR006797 (PRELI/MSF1)
Cp4.1LG04g12130.1	AT3G20920.1 ***- translocation protein-related LENGTH=365 IPR004728 (Translocation protein Sec62) GO:0008565 (protein transporter activity), GO:0015031 (protein transport), GO:0016021 (integral component of membrane)
Cp4.1LG04g12160.1	AT1G02140.1 ***- mago nashi family protein LENGTH=150 IPR004023 (Mago nashi protein) GO:0005634 (nucleus)
Cp4.1LG04g12380.1	AT5G12340.1 ***- unknown protein; BEST Arabidopsis thaliana protein match is: unknown protein . LENGTH=220 IPR025322 (Protein of unknown function DUF4228, plant)
Cp4.1LG04g12390.1	AT5G12340.1 ***- unknown protein; BEST Arabidopsis thaliana protein match is: unknown protein . LENGTH=220 IPR025322 (Protein of unknown function DUF4228, plant)
Cp4.1LG04g12410.1	gb|KHN38386.1| **** Telomerase-binding protein EST1A [Glycine soja] IPR011990 (Tetratricopeptide-like helical domain), IPR018834 (DNA/RNA-binding domain, Est1-type), IPR019458 (Telomerase activating protein Est1) GO:0005515 (protein binding)
Cp4.1LG04g12530.1	sp|P27522|CB13_SOLLC ***- Chlorophyll a-b binding protein 8, chloroplastic IPR022796 (Chlorophyll A-B binding protein), IPR023329 (Chlorophyll a/b binding protein domain) GO:0009765 (photosynthesis, light harvesting), GO:0016020 (membrane)
Cp4.1LG04g12550.1	AT2G27230.1 *-*- transcription factor-related LENGTH=650 IPR011598 (Myc-type, basic helix-loop-helix (bHLH) domain), IPR025610 (Transcription factor MYC/MYB N-terminal) GO:0046983 (protein dimerization activity)
Cp4.1LG04g12660.1	AT5G57800.1 **** Fatty acid hydroxylase superfamily LENGTH=632 IPR006694 (Fatty acid hydroxylase), IPR016040 (NAD(P)-binding domain), IPR021940 (Uncharacterised domain Wax2, C-terminal) GO:0005506 (iron ion binding), GO:0006633 (fatty acid biosynthetic process), GO:0016491 (oxidoreductase activity), GO:0055114 (oxidation-reduction process)
Cp4.1LG04g12770.1	ref|XP_002528216.1| ***- conserved hypothetical protein [Ricinus communis] gb|EEF34173.1| conserved hypothetical protein [Ricinus communis] IPR018499 (Tetraspanin/Peripherin) GO:0016021 (integral component of membrane)
Cp4.1LG04g12820.1	ref|XP_007013976.1| ***- Double-strand-break repair protein rad21 [Theobroma cacao] gb|EOY31595.1| Double-strand-break repair protein rad21 [Theobroma cacao] IPR008546 (Domain of unknown function DUF828)
Cp4.1LG04g13030.1	AT5G57460.1 **** unknown protein; FUNCTIONS IN: molecular_function unknown; INVOLVED IN: biological_process unknown; LOCATED IN: plasma membrane, chloroplast; EXPRESSED IN: 23 plant structures; EXPRESSED DURING: 13 growth stages; Has 166 Blast hits to 166 proteins in 41 species: Archae - 0; Bacteria - 0; Metazoa - 112; Fungi - 4; Plants - 36; Viruses - 0; Other Eukaryotes - 14 (source: NCBI BLink…
Cp4.1LG04g13110.1	Unknown protein
Cp4.1LG04g13150.1	AT4G30010.1 ***- unknown protein; FUNCTIONS IN: molecular_function unknown; INVOLVED IN: biological_process unknown; LOCATED IN: mitochondrion, plastid; EXPRESSED IN: 26 plant structures; EXPRESSED DURING: 15 growth stages; Has 39 Blast hits to 39 proteins in 18 species: Archae - 0; Bacteria - 0; Metazoa - 0; Fungi - 0; Plants - 39; Viruses - 0; Other Eukaryotes - 0 (source: NCBI BLink). LENGTH=90
Cp4.1LG04g13170.1	ref|XP_007014298.1| ***- A-kinase anchor protein 9, putative isoform 2 [Theobroma cacao] gb|EOY31917.1| A-kinase anchor protein 9, putative isoform 2 [Theobroma cacao]
Cp4.1LG04g13180.1	Unknown protein
Cp4.1LG04g13190.1	sp|Q41009|TOC34_PEA **** Translocase of chloroplast 34 IPR005688 (Chloroplast protein import component Toc34), IPR027417 (P-loop containing nucleoside triphosphate hydrolase) GO:0005525 (GTP binding), GO:0006886 (intracellular protein transport), GO:0009707 (chloroplast outer membrane), GO:0015450 (P-P-bond-hydrolysis-driven protein transmembrane transporter activity)
Cp4.1LG04g13230.1	AT5G57120.1 *-*- FUNCTIONS IN: molecular_function unknown; INVOLVED IN: biological_process unknown; LOCATED IN: nucleolus; EXPRESSED IN: 21 plant structures; EXPRESSED DURING: 13 growth stages; IPR006594 (LIS1 homology motif), IPR007718 (SRP40, C-terminal) GO:0005515 (protein binding)
Cp4.1LG04g13260.1	gb|KHN17634.1| ***- Proline-rich protein PRCC [Glycine soja] IPR018800 (Proline-rich protein PRCC)
Cp4.1LG04g13330.1	AT5G57100.1 ***- Nucleotide/sugar transporter family protein LENGTH=390 IPR004853 (Triose-phosphate transporter domain), IPR013657 (UAA transporter) GO:0055085 (transmembrane transport)
Cp4.1LG04g13400.1	sp|Q5ZJR3|OSTC_CHICK ***- Oligosaccharyltransferase complex subunit OSTC IPR021149 (Oligosaccharyl transferase complex, subunit OST3/OST6)
Cp4.1LG04g13430.1	Unknown protein
Cp4.1LG04g13530.1	sp|Q39238|TSL_ARATH **** Serine/threonine-protein kinase TOUSLED IPR011009 (Protein kinase-like domain) GO:0004672 (protein kinase activity), GO:0005524 (ATP binding), GO:0006468 (protein phosphorylation), GO:0016772 (transferase activity, transferring phosphorus-containing groups)
Cp4.1LG04g13600.1	AT1G18290.1 ***- unknown protein; FUNCTIONS IN: molecular_function unknown; INVOLVED IN: N-terminal protein myristoylation; LOCATED IN: chloroplast; EXPRESSED IN: root; Has 94 Blast hits to 94 proteins in 12 species: Archae - 0; Bacteria - 0; Metazoa - 0; Fungi - 0; Plants - 94; Viruses - 0; Other Eukaryotes - 0 (source: NCBI BLink). LENGTH=176 IPR025322 (Protein of unknown function DUF4228, plan…
Cp4.1LG04g13670.1	AT1G18190.1 *-*- golgin candidate 2 LENGTH=668
Cp4.1LG04g13690.1	sp|Q9LSK8|PP240_ARATH ***- Pentatricopeptide repeat-containing protein IPR002885 (Pentatricopeptide repeat)
Cp4.1LG04g13740.1	AT1G48570.1 **** zinc finger (Ran-binding) family protein LENGTH=455 IPR001876 (Zinc finger, RanBP2-type) GO:0008270 (zinc ion binding)
Cp4.1LG04g13760.1	AT3G18230.1 ***- Octicosapeptide/Phox/Bem1p family protein LENGTH=666 IPR000270 (PB1 domain) GO:0005515 (protein binding)
Cp4.1LG04g13770.1	AT3G18050.1 ***- unknown protein; BEST Arabidopsis thaliana protein match is: unknown protein . LENGTH=335
Cp4.1LG04g13780.1	AT1G18040.1 **** cyclin-dependent kinase D1;3 LENGTH=391 IPR011009 (Protein kinase-like domain) GO:0004672 (protein kinase activity), GO:0005524 (ATP binding), GO:0006468 (protein phosphorylation), GO:0016772 (transferase activity, transferring phosphorus-containing groups)
Cp4.1LG04g13800.1	AT2G01330.1 **** nucleotide binding LENGTH=611 IPR011047 (Quinonprotein alcohol dehydrogenase-like superfamily), IPR015943 (WD40/YVTN repeat-like-containing domain) GO:0005515 (protein binding)
Cp4.1LG04g13860.1	sp|O24076|GBLP_MEDSA **** Guanine nucleotide-binding protein subunit beta-like protein IPR015943 (WD40/YVTN repeat-like-containing domain), IPR020472 (G-protein beta WD-40 repeat) GO:0005515 (protein binding)
Cp4.1LG04g14010.1	AT1G73850.1 ***- Protein of unknown function (DUF1666) LENGTH=635 IPR008195 (Ribosomal protein L34Ae), IPR012870 (Protein of unknown function DUF1666) GO:0003735 (structural constituent of ribosome), GO:0005622 (intracellular), GO:0005840 (ribosome), GO:0006412 (translation)
Cp4.1LG04g14040.1	Unknown protein
Cp4.1LG04g14130.1	AT3G18400.1 *-*- NAC domain containing protein 58 LENGTH=314 IPR003441 (NAC domain) GO:0003677 (DNA binding), GO:0006355 (regulation of transcription, DNA-templated)
Cp4.1LG04g14180.1	AT5G35520.1 ***- minichromosome instability 12 (mis12)-like LENGTH=238 IPR008685 (Centromere protein Mis12) GO:0000775 (chromosome, centromeric region), GO:0005634 (nucleus), GO:0007049 (cell cycle), GO:0007067 (mitotic nuclear division)
Cp4.1LG04g14230.1	ref|XP_002511975.1| ***- conserved hypothetical protein [Ricinus communis] gb|EEF50644.1| conserved hypothetical protein [Ricinus communis] IPR012860 (Arf3-interacting protein 1, N-terminal domain), IPR024224 (DENND6)
Cp4.1LG04g14250.1	AT1G18470.1 ***- Transmembrane Fragile-X-F-associated protein LENGTH=467 IPR013083 (Zinc finger, RING/FYVE/PHD-type), IPR019396 (Transmembrane Fragile-X-F-associated protein) GO:0005515 (protein binding), GO:0008270 (zinc ion binding)
Cp4.1LG04g14280.1	AT4G20810.1 **** transcription initiation factor IIE (TFIIE) alpha subunit family protein / general transcription factor TFIIE family protein LENGTH=416 IPR002853 (Transcription factor TFIIE, alpha subunit), IPR024550 (TFIIEalpha/SarR/Rpc3 HTH domain) GO:0006367 (transcription initiation from RNA polymerase II promoter), GO:0043565 (sequence-specific DNA binding)
Cp4.1LG04g14410.1	gb|KHG02034.1| ***- SH3 and multiple ankyrin repeat domains 3 [Gossypium arboreum] IPR013761 (Sterile alpha motif/pointed domain) GO:0005515 (protein binding)
Cp4.1LG04g14530.1	AT1G74240.1 ***- Mitochondrial substrate carrier family protein LENGTH=364 IPR002067 (Mitochondrial carrier protein), IPR023395 (Mitochondrial carrier domain) GO:0055085 (transmembrane transport)
Cp4.1LG04g14540.1	sp|Q8VEM9|KLDC3_MOUSE *-*- Kelch domain-containing protein 3 IPR011043 (Galactose oxidase/kelch, beta-propeller), IPR015915 (Kelch-type beta propeller), IPR015916 (Galactose oxidase, beta-propeller) GO:0005515 (protein binding)
Cp4.1LG04g14560.1	AT5G60980.2 **** Nuclear transport factor 2 (NTF2) family protein with RNA binding (RRM-RBD-RNP motifs) domain LENGTH=460 IPR002075 (Nuclear transport factor 2), IPR012677 (Nucleotide-binding alpha-beta plait domain) GO:0000166 (nucleotide binding), GO:0003676 (nucleic acid binding), GO:0005622 (intracellular), GO:0006810 (transport)
Cp4.1LG04g14690.1	sp|Q9LDD4|ARID2_ARATH *-*- AT-rich interactive domain-containing protein 2
Cp4.1LG04g14700.1	AT5G07910.1 ***- Leucine-rich repeat (LRR) family protein LENGTH=262 IPR001611 (Leucine-rich repeat), IPR003591 (Leucine-rich repeat, typical subtype), IPR025875 (Leucine rich repeat 4) GO:0005515 (protein binding)
Cp4.1LG04g14740.1	sp|Q9SD88|ASTER_ARATH ***- Protein Asterix IPR005351 (Uncharacterised protein family UPF0139)
Cp4.1LG04g14820.1	AT1G79420.1 ***- Protein of unknown function (DUF620) LENGTH=417 IPR006873 (Protein of unknown function DUF620)
Cp4.1LG04g14840.1	AT1G18730.1 ***- NDH dependent flow 6 LENGTH=175
Cp4.1LG04g14960.1	AT1G18790.1 *-*- RWP-RK domain-containing protein LENGTH=269 IPR003035 (RWP-RK domain), IPR015801 (Copper amine oxidase, N2/N3-terminal), IPR021602 (Protein of unknown function DUF3223) GO:0005507 (copper ion binding), GO:0009308 (amine metabolic process), GO:0048038 (quinone binding)
Cp4.1LG04g14990.1	AT5G07710.1 ***- Polynucleotidyl transferase, ribonuclease H-like superfamily protein LENGTH=468 IPR012337 (Ribonuclease H-like domain) GO:0003676 (nucleic acid binding), GO:0004527 (exonuclease activity)
Cp4.1LG04g15020.1	sp|Q9STT2|VPS29_ARATH ***- Vacuolar protein sorting-associated protein 29 IPR000979 (Phosphodiesterase MJ0936/Vps29), IPR029052 (Metallo-dependent phosphatase-like)
Cp4.1LG04g15030.1	AT5G62550.1 *-*- unknown protein; FUNCTIONS IN: molecular_function unknown; INVOLVED IN: biological_process unknown; LOCATED IN: plasma membrane; EXPRESSED IN: 17 plant structures; EXPRESSED DURING: 9 growth stages; Has 14949 Blast hits to 9947 proteins in 971 species: Archae - 43; Bacteria - 3248; Metazoa - 4424; Fungi - 1542; Plants - 562; Viruses - 55; Other Eukaryotes - 5075 (source: NCBI BLi…
Cp4.1LG04g15050.1	sp|Q9SN74|BH047_ARATH ***- Transcription factor bHLH47 IPR011598 (Myc-type, basic helix-loop-helix (bHLH) domain) GO:0046983 (protein dimerization activity)
Cp4.1LG04g15200.1	AT3G17850.1 *-** Protein kinase superfamily protein LENGTH=1296 IPR000961 (AGC-kinase, C-terminal), IPR011009 (Protein kinase-like domain) GO:0004672 (protein kinase activity), GO:0004674 (protein serine/threonine kinase activity), GO:0005524 (ATP binding), GO:0006468 (protein phosphorylation), GO:0016772 (transferase activity, transferring phosphorus-containing groups)
Cp4.1LG04g15210.1	AT5G62610.1 ***- basic helix-loop-helix (bHLH) DNA-binding superfamily protein LENGTH=281 IPR011598 (Myc-type, basic helix-loop-helix (bHLH) domain) GO:0046983 (protein dimerization activity)
Cp4.1LG04g15230.1	ref|XP_010087730.1| ***- CCR4-NOT transcription complex subunit 4 [Morus notabilis] gb|EXB29763.1| CCR4-NOT transcription complex subunit 4 [Morus notabilis] IPR013083 (Zinc finger, RING/FYVE/PHD-type) GO:0005515 (protein binding), GO:0008270 (zinc ion binding)
Cp4.1LG04g15240.1	AT5G62570.2 ***- Calmodulin binding protein-like LENGTH=494 IPR012416 (CALMODULIN-BINDING PROTEIN60)
Cp4.1LG04g15250.1	AT5G62600.1 ***- ARM repeat superfamily protein LENGTH=958 IPR016024 (Armadillo-type fold) GO:0005488 (binding)
Cp4.1LG04g15270.1	AT3G47910.2 **** Ubiquitin carboxyl-terminal hydrolase-related protein LENGTH=1607 IPR006865 (Domain of unknown function DUF629), IPR006866 (Domain of unknown function DUF627, N-terminal), IPR007087 (Zinc finger, C2H2), IPR011990 (Tetratricopeptide-like helical domain), IPR028889 (Ubiquitin specific protease domain) GO:0005515 (protein binding), GO:0006511 (ubiquitin-dependent protein catabolic p…
Cp4.1LG04g15330.1	sp|Q8L539|5FCL_ARATH ***- 5-formyltetrahydrofolate cyclo-ligase, mitochondrial IPR002698 (5-formyltetrahydrofolate cyclo-ligase), IPR024185 (5-formyltetrahydrofolate cyclo-ligase-like domain)
Cp4.1LG04g15340.1	gb|AEM75095.1| ***- enhanced disease susceptibility 1 [Vitis vinifera] IPR011004 (Trimeric LpxA-like), IPR029058 (Alpha/Beta hydrolase fold) GO:0006629 (lipid metabolic process)
Cp4.1LG04g15350.1	AT5G62580.1 ***- ARM repeat superfamily protein LENGTH=615 IPR016024 (Armadillo-type fold) GO:0005488 (binding)
Cp4.1LG04g15450.1	AT1G10200.1 **** GATA type zinc finger transcription factor family protein LENGTH=190 IPR001781 (Zinc finger, LIM-type) GO:0008270 (zinc ion binding)
Cp4.1LG04g15460.1	AT3G48060.1 *-*- BAH domain ;TFIIS helical bundle-like domain LENGTH=1611 IPR001025 (Bromo adjacent homology (BAH) domain), IPR001854 (Ribosomal protein L29), IPR010729 (Ribosomal protein L47, mitochondrial) GO:0003682 (chromatin binding), GO:0003735 (structural constituent of ribosome), GO:0005622 (intracellular), GO:0005761 (mitochondrial ribosome), GO:0005840 (ribosome), GO:0006412 (translatio…
Cp4.1LG04g15590.1	sp|Q08AW4|PKHM3_XENLA *-*- Pleckstrin homology domain-containing family M member 3 IPR001683 (Phox homologous domain), IPR025258 (Domain of unknown function DUF4206) GO:0035091 (phosphatidylinositol binding)
Cp4.1LG04g15600.1	AT4G24680.1 *-*- modifier of snc1 LENGTH=1427 IPR009738 (BAT2, N-terminal)
Cp4.1LG04g15680.1	AT3G11330.1 ***- plant intracellular ras group-related LRR 9 LENGTH=499 IPR001611 (Leucine-rich repeat), IPR003591 (Leucine-rich repeat, typical subtype) GO:0005515 (protein binding)
Cp4.1LG04g15690.1	gb|KEH31785.1| *-*- PB1 domain protein [Medicago truncatula] IPR000270 (PB1 domain) GO:0005515 (protein binding)
Cp4.1LG04g15760.1	AT3G23930.1 ***- unknown protein; FUNCTIONS IN: molecular_function unknown; INVOLVED IN: N-terminal protein myristoylation; LOCATED IN: cellular_component unknown; EXPRESSED IN: hypocotyl; BEST Arabidopsis thaliana protein match is: unknown protein . LENGTH=224
Cp4.1LG04g15770.1	Unknown protein
Cp4.1LG04g15860.1	Unknown protein
Cp4.1LG04g15880.1	AT4G24770.1 *-** 31-kDa RNA binding protein LENGTH=329 IPR012677 (Nucleotide-binding alpha-beta plait domain) GO:0000166 (nucleotide binding), GO:0003676 (nucleic acid binding)
Cp4.1LG04g15900.1	AT3G02130.1 *-** receptor-like protein kinase 2 LENGTH=1151 IPR001611 (Leucine-rich repeat), IPR011009 (Protein kinase-like domain) GO:0004672 (protein kinase activity), GO:0005515 (protein binding), GO:0005524 (ATP binding), GO:0006468 (protein phosphorylation), GO:0016772 (transferase activity, transferring phosphorus-containing groups)
Cp4.1LG04g15990.1	AT3G48330.1 **** protein-l-isoaspartate methyltransferase 1 LENGTH=230 IPR000682 (Protein-L-isoaspartate(D-aspartate) O-methyltransferase), IPR029063 (S-adenosyl-L-methionine-dependent methyltransferase) GO:0004719 (protein-L-isoaspartate (D-aspartate) O-methyltransferase activity), GO:0006464 (cellular protein modification process)
Cp4.1LG04g16030.1	AT3G48550.1 *-*- BEST Arabidopsis thaliana protein match is: C2H2-like zinc finger protein . LENGTH=158
Cp4.1LG04g16060.1	sp|P54122|RNJ_CORGL *-*- Ribonuclease J IPR004613 (Ribonuclease J), IPR009057 (Homeodomain-like), IPR011108 (RNA-metabolising metallo-beta-lactamase) GO:0003677 (DNA binding), GO:0003723 (RNA binding), GO:0046872 (metal ion binding)
Cp4.1LG04g16080.1	sp|Q2TBK8|SPN1_BOVIN *-*- Snurportin-1
Cp4.1LG04g16130.1	AT5G08250.1 ***- Cytochrome P450 superfamily protein LENGTH=488 IPR001128 (Cytochrome P450) GO:0005506 (iron ion binding), GO:0016705 (oxidoreductase activity, acting on paired donors, with incorporation or reduction of molecular oxygen), GO:0020037 (heme binding), GO:0055114 (oxidation-reduction process)
Cp4.1LG04g16140.1	AT5G63460.4 ***- SAP domain-containing protein LENGTH=174 IPR003034 (SAP domain), IPR018276 (Ubiquitin ligase, Det1/DDB1-complexing)
Cp4.1LG04g16230.1	sp|A7HMM1|BIOF_FERNB ***- 8-amino-7-oxononanoate synthase IPR015424 (Pyridoxal phosphate-dependent transferase) GO:0003824 (catalytic activity), GO:0008152 (metabolic process), GO:0009058 (biosynthetic process), GO:0016740 (transferase activity), GO:0030170 (pyridoxal phosphate binding)
Cp4.1LG04g16320.1	sp|Q9SMN1|GCAL2_ARATH ***- Gamma carbonic anhydrase-like 2, mitochondrial IPR011004 (Trimeric LpxA-like)
Cp4.1LG04g16330.1	AT3G48800.1 ***- Sterile alpha motif (SAM) domain-containing protein LENGTH=278 IPR013761 (Sterile alpha motif/pointed domain) GO:0005515 (protein binding)
Cp4.1LG04g16340.1	sp|O04064|FLLH_POPTR ***- Floricaula/leafy homolog IPR002910 (Floricaula/leafy protein) GO:0003677 (DNA binding), GO:0006355 (regulation of transcription, DNA-templated)
Cp4.1LG05g00070.1	Unknown protein
Cp4.1LG05g00080.1	Unknown protein
Cp4.1LG05g00140.1	sp|O23140|AP2M_ARATH **** AP-2 complex subunit mu IPR001392 (Clathrin adaptor, mu subunit), IPR028565 (Mu homology domain) GO:0005515 (protein binding), GO:0006810 (transport), GO:0006886 (intracellular protein transport), GO:0016192 (vesicle-mediated transport), GO:0030131 (clathrin adaptor complex)
Cp4.1LG05g00240.1	AT2G35470.1 ***- unknown protein; Has 25 Blast hits to 25 proteins in 8 species: Archae - 0; Bacteria - 0; Metazoa - 0; Fungi - 0; Plants - 25; Viruses - 0; Other Eukaryotes - 0 (source: NCBI BLink). LENGTH=167
Cp4.1LG05g00270.1	sp|Q9LQM3|C3H12_ARATH ***- Zinc finger CCCH domain-containing protein 12 IPR000571 (Zinc finger, CCCH-type) GO:0046872 (metal ion binding)
Cp4.1LG05g00290.1	sp|O49691|ATL29_ARATH ***- RING-H2 finger protein ATL29 IPR013083 (Zinc finger, RING/FYVE/PHD-type) GO:0005515 (protein binding), GO:0008270 (zinc ion binding)
Cp4.1LG05g00350.1	ref|XP_002519849.1| **** Transcription factor IWS1, putative [Ricinus communis] gb|EEF42453.1| Transcription factor IWS1, putative [Ricinus communis] IPR017923 (Transcription factor IIS, N-terminal) GO:0003677 (DNA binding), GO:0005634 (nucleus), GO:0006351 (transcription, DNA-templated)
Cp4.1LG05g00370.1	AT5G45580.1 ***- Homeodomain-like superfamily protein LENGTH=264 IPR009057 (Homeodomain-like), IPR025756 (MYB-CC type transcription factor, LHEQLE-containing domain) GO:0003677 (DNA binding), GO:0003682 (chromatin binding)
Cp4.1LG05g00380.1	sp|Q9C801|MOS2_ARATH *-*- Protein MOS2 IPR000467 (G-patch domain) GO:0003676 (nucleic acid binding)
Cp4.1LG05g00390.1	AT1G33520.1 *-*- D111/G-patch domain-containing protein LENGTH=462 IPR005824 (KOW)
Cp4.1LG05g00430.1	AT1G32080.1 ***- membrane protein, putative LENGTH=512 IPR007300 (CidB/LrgB family)
Cp4.1LG05g00450.1	sp|P33906|DEAD_KLEPN **** ATP-dependent RNA helicase DeaD IPR001650 (Helicase, C-terminal), IPR014001 (Helicase superfamily 1/2, ATP-binding domain), IPR014014 (RNA helicase, DEAD-box type, Q motif), IPR027417 (P-loop containing nucleoside triphosphate hydrolase) GO:0003676 (nucleic acid binding), GO:0005524 (ATP binding)
Cp4.1LG05g00460.1	AT4G19120.1 *-*- S-adenosyl-L-methionine-dependent methyltransferases superfamily protein LENGTH=600 IPR004159 (Putative S-adenosyl-L-methionine-dependent methyltransferase) GO:0008168 (methyltransferase activity)
Cp4.1LG05g00480.1	sp|Q9FHI1|MOB1A_ARATH ***- MOB kinase activator-like 1A IPR005301 (MOB kinase activator family)
Cp4.1LG05g00560.1	AT5G48720.2 ***- x-ray induced transcript 1 LENGTH=300
Cp4.1LG05g00650.1	ref|XP_003604967.1| ***- BTB/POZ domain-containing protein [Medicago truncatula] gb|AES87164.1| phototropic-responsive NPH3 family protein [Medicago truncatula] IPR011333 (BTB/POZ fold), IPR027356 (NPH3 domain) GO:0005515 (protein binding)
Cp4.1LG05g00680.1	Unknown proteinIPR012643 (Wound-inducible basic)
Cp4.1LG05g00690.1	sp|Q9SFV6|FHA1_ARATH *-*- FHA domain-containing protein FHA1 IPR008984 (SMAD/FHA domain) GO:0005515 (protein binding)
Cp4.1LG05g00720.1	sp|Q2HJH0|LSM5_BOVIN ***- U6 snRNA-associated Sm-like protein LSm5 IPR010920 (Like-Sm (LSM) domain)
Cp4.1LG05g00750.1	sp|Q9SU25|T2FA_ARATH **** Transcription initiation factor IIF subunit alpha IPR001280 (Photosystem I PsaA/PsaB), IPR008851 (Transcription initiation factor IIF, alpha subunit) GO:0003677 (DNA binding), GO:0003824 (catalytic activity), GO:0005634 (nucleus), GO:0006367 (transcription initiation from RNA polymerase II promoter), GO:0009522 (photosystem I), GO:0009579 (thylakoid), GO:0015979 (photosy…
Cp4.1LG05g00880.1	AT4G28770.2 ***- Tetraspanin family protein LENGTH=325 IPR018499 (Tetraspanin/Peripherin) GO:0016021 (integral component of membrane)
Cp4.1LG05g01050.1	AT1G22530.1 *-*- PATELLIN 2 LENGTH=683 IPR001251 (CRAL-TRIO domain), IPR011074 (CRAL/TRIO, N-terminal domain)
Cp4.1LG05g01070.1	AT2G31200.1 **** actin depolymerizing factor 6 LENGTH=146 IPR017904 (ADF/Cofilin/Destrin), IPR029006 (ADF-H/Gelsolin-like domain) GO:0003779 (actin binding), GO:0005622 (intracellular), GO:0015629 (actin cytoskeleton), GO:0030042 (actin filament depolymerization)
Cp4.1LG05g01100.1	sp|E9PZM4|CHD2_MOUSE *-** Chromodomain-helicase-DNA-binding protein 2 IPR000330 (SNF2-related), IPR001650 (Helicase, C-terminal), IPR027417 (P-loop containing nucleoside triphosphate hydrolase) GO:0003677 (DNA binding), GO:0005524 (ATP binding)
Cp4.1LG05g01130.1	AT2G20490.1 **** nucleolar RNA-binding Nop10p family protein LENGTH=64 IPR007264 (H/ACA ribonucleoprotein complex, subunit Nop10) GO:0001522 (pseudouridine synthesis), GO:0030515 (snoRNA binding), GO:0042254 (ribosome biogenesis), GO:0072588 (box H/ACA RNP complex)
Cp4.1LG05g01140.1	sp|Q5NGP7|KDSD_FRATT **** Arabinose 5-phosphate isomerase KdsD IPR004800 (Phosphosugar isomerase, KdsD/KpsF-type) GO:0005975 (carbohydrate metabolic process), GO:0016853 (isomerase activity), GO:0030246 (carbohydrate binding)
Cp4.1LG05g01170.1	sp|Q5E9Q4|NECP2_BOVIN ***- Adaptin ear-binding coat-associated protein 2 IPR011993 (Pleckstrin homology-like domain), IPR012466 (Adaptin ear-binding coat-associated protein 1 NECAP-1) GO:0006897 (endocytosis), GO:0016020 (membrane)
Cp4.1LG05g01240.1	sp|F4I443|BARD1_ARATH *-*- BRCA1-associated RING domain protein 1 IPR001357 (BRCT domain)
Cp4.1LG05g01290.1	AT1G08530.1 ***- unknown protein; FUNCTIONS IN: molecular_function unknown; INVOLVED IN: biological_process unknown; LOCATED IN: chloroplast; BEST Arabidopsis thaliana protein match is: unknown protein . LENGTH=257
Cp4.1LG05g01380.1	AT2G45420.1 *-*- LOB domain-containing protein 18 LENGTH=262 IPR004883 (Lateral organ boundaries, LOB)
Cp4.1LG05g01410.1	sp|Q9SMU7|SRP09_ARATH **** Signal recognition particle 9 kDa protein IPR008832 (Signal recognition particle, SRP9 subunit), IPR009018 (Signal recognition particle, SRP9/SRP14 subunit) GO:0006614 (SRP-dependent cotranslational protein targeting to membrane), GO:0008312 (7S RNA binding), GO:0045900 (negative regulation of translational elongation), GO:0048500 (signal recognition particle)
Cp4.1LG05g01420.1	AT4G16430.1 **** basic helix-loop-helix (bHLH) DNA-binding superfamily protein LENGTH=467 IPR002912 (ACT domain), IPR011598 (Myc-type, basic helix-loop-helix (bHLH) domain), IPR025610 (Transcription factor MYC/MYB N-terminal) GO:0008152 (metabolic process), GO:0016597 (amino acid binding), GO:0046983 (protein dimerization activity)
Cp4.1LG05g01570.1	AT3G54560.1 *-*- histone H2A 11 LENGTH=136 IPR009072 (Histone-fold), IPR025114 (Domain of unknown function DUF4033) GO:0000786 (nucleosome), GO:0003677 (DNA binding), GO:0005634 (nucleus), GO:0046982 (protein heterodimerization activity)
Cp4.1LG05g01610.1	AT2G30530.1 *-*- unknown protein; LOCATED IN: cellular_component unknown; EXPRESSED IN: 25 plant structures; EXPRESSED DURING: 15 growth stages; BEST Arabidopsis thaliana protein match is: unknown protein . LENGTH=371
Cp4.1LG05g01660.1	AT2G30530.1 *-*- unknown protein; LOCATED IN: cellular_component unknown; EXPRESSED IN: 25 plant structures; EXPRESSED DURING: 15 growth stages; BEST Arabidopsis thaliana protein match is: unknown protein . LENGTH=371
Cp4.1LG05g01770.1	AT3G07590.1 *-*- Small nuclear ribonucleoprotein family protein LENGTH=114 IPR010920 (Like-Sm (LSM) domain), IPR027141 (Like-Sm (LSM) domain containing protein, LSm4/SmD1/SmD3)
Cp4.1LG05g01790.1	AT1G61120.1 **** terpene synthase 04 LENGTH=877 IPR008930 (Terpenoid cyclases/protein prenyltransferase alpha-alpha toroid), IPR008949 (Isoprenoid synthase domain) GO:0000287 (magnesium ion binding), GO:0008152 (metabolic process), GO:0010333 (terpene synthase activity), GO:0016829 (lyase activity)
Cp4.1LG05g01850.1	AT4G02680.1 ***- ETO1-like 1 LENGTH=888 IPR011333 (BTB/POZ fold), IPR011990 (Tetratricopeptide-like helical domain) GO:0005515 (protein binding)
Cp4.1LG05g01940.1	sp|Q9LKI5|XPF_ARATH **** DNA repair endonuclease UVH1 IPR010994 (RuvA domain 2-like), IPR011335 (Restriction endonuclease type II-like) GO:0003677 (DNA binding), GO:0004518 (nuclease activity), GO:0006259 (DNA metabolic process)
Cp4.1LG05g01960.1	sp|B4KHL5|RAD54_DROMO *-** DNA repair and recombination protein RAD54-like IPR000330 (SNF2-related), IPR001650 (Helicase, C-terminal), IPR027417 (P-loop containing nucleoside triphosphate hydrolase) GO:0003677 (DNA binding), GO:0005524 (ATP binding)
Cp4.1LG05g01990.1	AT1G32400.1 ***- tobamovirus multiplication 2A LENGTH=280 IPR018499 (Tetraspanin/Peripherin) GO:0016021 (integral component of membrane)
Cp4.1LG05g02000.1	AT4G35470.1 ***- plant intracellular ras group-related LRR 4 LENGTH=549 IPR001611 (Leucine-rich repeat), IPR003591 (Leucine-rich repeat, typical subtype) GO:0005515 (protein binding)
Cp4.1LG05g02160.1	Unknown proteinIPR012675 (Beta-grasp domain)
Cp4.1LG05g02170.1	sp|O23140|AP2M_ARATH **** AP-2 complex subunit mu IPR001392 (Clathrin adaptor, mu subunit), IPR028565 (Mu homology domain) GO:0005515 (protein binding), GO:0006810 (transport), GO:0006886 (intracellular protein transport), GO:0016192 (vesicle-mediated transport), GO:0030131 (clathrin adaptor complex)
Cp4.1LG05g02180.1	sp|Q9LKI5|XPF_ARATH **** DNA repair endonuclease UVH1 IPR010994 (RuvA domain 2-like), IPR011335 (Restriction endonuclease type II-like) GO:0003677 (DNA binding), GO:0004518 (nuclease activity), GO:0006259 (DNA metabolic process)
Cp4.1LG05g02200.1	AT4G17030.1 ***- expansin-like B1 LENGTH=250 IPR007117 (Expansin, cellulose-binding-like domain), IPR009009 (RlpA-like double-psi beta-barrel domain)
Cp4.1LG05g02250.1	AT4G17010.1 ***- unknown protein; Has 30201 Blast hits to 17322 proteins in 780 species: Archae - 12; Bacteria - 1396; Metazoa - 17338; Fungi - 3422; Plants - 5037; Viruses - 0; Other Eukaryotes - 2996 (source: NCBI BLink). LENGTH=160
Cp4.1LG05g02260.1	AT4G16820.1 ***- alpha/beta-Hydrolases superfamily protein LENGTH=517 IPR006861 (Hyaluronan/mRNA-binding protein), IPR029058 (Alpha/Beta hydrolase fold) GO:0006629 (lipid metabolic process)
Cp4.1LG05g02290.1	AT4G17540.1 ***- unknown protein; Has 30201 Blast hits to 17322 proteins in 780 species: Archae - 12; Bacteria - 1396; Metazoa - 17338; Fungi - 3422; Plants - 5037; Viruses - 0; Other Eukaryotes - 2996 (source: NCBI BLink). LENGTH=294
Cp4.1LG05g02320.1	sp|Q84JU6|HOS1_ARATH ***- E3 ubiquitin-protein ligase HOS1 IPR001841 (Zinc finger, RING-type), IPR025151 (ELYS-like domain) GO:0005515 (protein binding), GO:0008270 (zinc ion binding)
Cp4.1LG05g02380.1	ref|XP_007039866.1| **** P-loop containing nucle isoform 4 [Theobroma cacao] IPR001878 (Zinc finger, CCHC-type), IPR007529 (Zinc finger, HIT-type) GO:0003676 (nucleic acid binding), GO:0008270 (zinc ion binding)
Cp4.1LG05g02470.1	AT3G29090.1 **** pectin methylesterase 31 LENGTH=317 IPR011050 (Pectin lyase fold/virulence factor) GO:0005618 (cell wall), GO:0030599 (pectinesterase activity), GO:0042545 (cell wall modification)
Cp4.1LG05g02480.1	AT4G17350.1 ***- Plant protein of unknown function (DUF828) with plant pleckstrin homology-like region LENGTH=405 IPR008546 (Domain of unknown function DUF828), IPR013666 (Pleckstrin-like, plant)
Cp4.1LG05g02530.1	AT4G22790.1 ***- MATE efflux family protein LENGTH=491 IPR002528 (Multi antimicrobial extrusion protein), IPR002912 (ACT domain) GO:0006855 (drug transmembrane transport), GO:0008152 (metabolic process), GO:0015238 (drug transmembrane transporter activity), GO:0015297 (antiporter activity), GO:0016020 (membrane), GO:0016597 (amino acid binding), GO:0055085 (transmembrane transport)
Cp4.1LG05g02570.1	AT4G17370.1 **** Oxidoreductase family protein LENGTH=368 IPR004104 (Oxidoreductase, C-terminal), IPR016040 (NAD(P)-binding domain) GO:0008152 (metabolic process), GO:0016491 (oxidoreductase activity), GO:0055114 (oxidation-reduction process)
Cp4.1LG05g02590.1	Unknown proteinIPR016040 (NAD(P)-binding domain) GO:0016491 (oxidoreductase activity)
Cp4.1LG05g02710.1	AT4G17420.1 ***- Tryptophan RNA-binding attenuator protein-like LENGTH=285 IPR002838 (Mitochondrial biogenesis protein AIM24), IPR016031 (Tryptophan RNA-binding attenuator protein-like domain)
Cp4.1LG05g02810.1	sp|Q9UG63|ABCF2_HUMAN **** ATP-binding cassette sub-family F member 2 IPR003439 (ABC transporter-like), IPR027417 (P-loop containing nucleoside triphosphate hydrolase) GO:0005524 (ATP binding), GO:0016887 (ATPase activity)
Cp4.1LG05g02830.1	AT2G36970.1 ***- UDP-Glycosyltransferase superfamily protein LENGTH=490 IPR002213 (UDP-glucuronosyl/UDP-glucosyltransferase) GO:0008152 (metabolic process), GO:0016758 (transferase activity, transferring hexosyl groups)
Cp4.1LG05g02910.1	ref|XP_007016882.1| ***- Domain of Uncharacterized protein function isoform 2 [Theobroma cacao] gb|EOY34501.1| Domain of Uncharacterized protein function isoform 2 [Theobroma cacao] IPR010369 (Protein of unknown function DUF966)
Cp4.1LG05g02970.1	AT5G64550.1 ***- loricrin-related LENGTH=634
Cp4.1LG05g03000.1	Unknown proteinIPR009069 (Cysteine alpha-hairpin motif superfamily)
Cp4.1LG05g03020.1	AT5G41620.1 ***- FUNCTIONS IN: molecular_function unknown; INVOLVED IN: biological_process unknown; LOCATED IN: chloroplast, plasma membrane; EXPRESSED IN: 9 plant structures; EXPRESSED DURING: 6 growth stages; BEST Arabidopsis thaliana protein match is: intracellular protein transport protein USO1-related . LENGTH=623
Cp4.1LG05g03080.1	AT3G18440.1 **** aluminum-activated malate transporter 9 LENGTH=598 IPR020966 (Aluminum-activated malate transporter) GO:0015743 (malate transport)
Cp4.1LG05g03100.1	AT5G41560.1 ***- FUNCTIONS IN: molecular_function unknown; INVOLVED IN: biological_process unknown; LOCATED IN: chloroplast; EXPRESSED IN: 24 plant structures; EXPRESSED DURING: 15 growth stages; IPR018276 (Ubiquitin ligase, Det1/DDB1-complexing)
Cp4.1LG05g03140.1	AT5G41580.1 *-*- RING/U-box superfamily protein LENGTH=760 IPR004181 (Zinc finger, MIZ-type), IPR013083 (Zinc finger, RING/FYVE/PHD-type), IPR027229 (E3 SUMO protein ligase) GO:0008270 (zinc ion binding), GO:0019789 (SUMO transferase activity)
Cp4.1LG05g03180.1	AT1G63850.1 ***- BTB/POZ domain-containing protein LENGTH=548 IPR000210 (BTB/POZ-like) GO:0005515 (protein binding)
Cp4.1LG05g03230.1	AT5G41350.1 ***- RING/U-box superfamily protein LENGTH=212 IPR013083 (Zinc finger, RING/FYVE/PHD-type) GO:0005515 (protein binding), GO:0008270 (zinc ion binding)
Cp4.1LG05g03240.1	AT1G63820.1 *-*- CCT motif family protein LENGTH=293 IPR010402 (CCT domain) GO:0005515 (protein binding)
Cp4.1LG05g03260.1	sp|Q89N53|GUAA_BRADU *-** GMP synthase [glutamine-hydrolyzing] IPR001674 (GMP synthase, C-terminal), IPR004739 (GMP synthase, N-terminal), IPR022955 (GMP synthase), IPR029062 (Class I glutamine amidotransferase-like) GO:0003922 (GMP synthase (glutamine-hydrolyzing) activity), GO:0004066 (asparagine synthase (glutamine-hydrolyzing) activity), GO:0005524 (ATP binding), GO:0006164 (purine nucleotide…
Cp4.1LG05g03290.1	sp|P04825|AMPN_ECOLI ***- Aminopeptidase N IPR001930 (Peptidase M1, alanine aminopeptidase/leukotriene A4 hydrolase), IPR024601 (Peptidase M1, alanyl aminopeptidase, C-terminal) GO:0006508 (proteolysis), GO:0008237 (metallopeptidase activity), GO:0008270 (zinc ion binding)
Cp4.1LG05g03340.1	AT4G23440.1 ***- Disease resistance protein (TIR-NBS class) LENGTH=964 IPR000157 (Toll/interleukin-1 receptor homology (TIR) domain), IPR027417 (P-loop containing nucleoside triphosphate hydrolase) GO:0005515 (protein binding), GO:0007165 (signal transduction)
Cp4.1LG05g03380.1	AT3G58660.1 ***- Ribosomal protein L1p/L10e family LENGTH=446 IPR016094 (Ribosomal protein L1, 2-layer alpha/beta-sandwich), IPR016095 (Ribosomal protein L1, 3-layer alpha/beta-sandwich), IPR023674 (Ribosomal protein L1-like), IPR028364 (Ribosomal protein L1/ribosomal biogenesis protein) GO:0003723 (RNA binding)
Cp4.1LG05g03390.1	sp|Q5RBB3|NOB1_PONAB *-*- RNA-binding protein NOB1 IPR014881 (Nin one binding (NOB1) Zn-ribbon-like)
Cp4.1LG05g03440.1	sp|Q1W2L8|GSH1_TOBAC **** Glutamate--cysteine ligase, chloroplastic IPR006336 (Glutamate--cysteine ligase, GCS2) GO:0004357 (glutamate-cysteine ligase activity), GO:0006750 (glutathione biosynthetic process), GO:0042398 (cellular modified amino acid biosynthetic process)
Cp4.1LG05g03470.1	sp|Q1W2L8|GSH1_TOBAC *-** Glutamate--cysteine ligase, chloroplastic IPR006336 (Glutamate--cysteine ligase, GCS2) GO:0004357 (glutamate-cysteine ligase activity), GO:0042398 (cellular modified amino acid biosynthetic process)
Cp4.1LG05g03500.1	AT4G11450.1 ***- Protein of unknown function (DUF3527) LENGTH=694 IPR021916 (Protein of unknown function DUF3527)
Cp4.1LG05g03550.1	AT1G12800.1 ***- Nucleic acid-binding, OB-fold-like protein LENGTH=767 IPR012340 (Nucleic acid-binding, OB-fold)
Cp4.1LG05g03570.1	AT4G11560.1 ***- bromo-adjacent homology (BAH) domain-containing protein LENGTH=587 IPR001025 (Bromo adjacent homology (BAH) domain), IPR003618 (Transcription elongation factor S-II, central domain) GO:0003682 (chromatin binding), GO:0005634 (nucleus), GO:0006351 (transcription, DNA-templated), GO:0008270 (zinc ion binding)
Cp4.1LG05g03580.1	sp|F4I214|TET10_ARATH ***- Tetraspanin-10 IPR018499 (Tetraspanin/Peripherin) GO:0016021 (integral component of membrane)
Cp4.1LG05g03590.1	ref|XP_002303589.1| *-*- bromo-adjacent homology (BAH) domain-containing family protein [Populus trichocarpa] gb|EEE78568.1| bromo-adjacent homology (BAH) domain-containing family protein [Populus trichocarpa]
Cp4.1LG05g03630.1	Unknown protein
Cp4.1LG05g03740.1	sp|Q9XJ60|MAD50_ORYSJ **** MADS-box transcription factor 50 IPR002100 (Transcription factor, MADS-box), IPR002487 (Transcription factor, K-box) GO:0003677 (DNA binding), GO:0003700 (sequence-specific DNA binding transcription factor activity), GO:0005634 (nucleus), GO:0006355 (regulation of transcription, DNA-templated), GO:0046983 (protein dimerization activity)
Cp4.1LG05g03790.1	AT4G22900.1 ***- Protein of unknown function (DUF1191) LENGTH=343 IPR010605 (Protein of unknown function DUF1191)
Cp4.1LG05g03820.1	sp|Q25AG5|ERG3_ORYSI ***- Elicitor-responsive protein 3 IPR000008 (C2 domain) GO:0005515 (protein binding)
Cp4.1LG05g03850.1	AT3G19100.1 *-** Protein kinase superfamily protein LENGTH=599 IPR011009 (Protein kinase-like domain) GO:0004672 (protein kinase activity), GO:0005524 (ATP binding), GO:0006468 (protein phosphorylation), GO:0016772 (transferase activity, transferring phosphorus-containing groups)
Cp4.1LG05g03860.1	sp|Q5FVD6|SPG21_XENLA ***- Maspardin IPR026151 (Maspardin), IPR029058 (Alpha/Beta hydrolase fold)
Cp4.1LG05g03900.1	sp|Q9FPQ8|KNAT7_ARATH ***- Homeobox protein knotted-1-like 7 IPR005539 (ELK), IPR005540 (KNOX1), IPR005541 (KNOX2), IPR009057 (Homeodomain-like) GO:0003677 (DNA binding), GO:0005634 (nucleus), GO:0006355 (regulation of transcription, DNA-templated)
Cp4.1LG05g03930.1	AT1G63110.1 **** GPI transamidase subunit PIG-U LENGTH=469 IPR009600 (GPI transamidase subunit PIG-U) GO:0006506 (GPI anchor biosynthetic process), GO:0016021 (integral component of membrane)
Cp4.1LG05g03940.1	sp|Q9SB00|PHR_ARATH *-** Deoxyribodipyrimidine photo-lyase IPR008148 (DNA photolyase, class 2) GO:0003904 (deoxyribodipyrimidine photo-lyase activity), GO:0003913 (DNA photolyase activity), GO:0006281 (DNA repair)
Cp4.1LG05g03950.1	sp|Q9FPQ8|KNAT7_ARATH *-*- Homeobox protein knotted-1-like 7 IPR005540 (KNOX1), IPR005541 (KNOX2) GO:0003677 (DNA binding), GO:0005634 (nucleus)
Cp4.1LG05g04010.1	AT1G08280.1 **** Glycosyltransferase family 29 (sialyltransferase) family protein LENGTH=398 IPR001675 (Glycosyl transferase, family 29) GO:0006486 (protein glycosylation), GO:0008373 (sialyltransferase activity)
Cp4.1LG05g04050.1	sp|Q9FMR1|RGAP1_ARATH ***- Rho GTPase-activating protein 1 IPR000095 (CRIB domain), IPR008936 (Rho GTPase activation protein) GO:0007165 (signal transduction)
Cp4.1LG05g04110.1	AT3G44380.1 ***- Late embryogenesis abundant (LEA) hydroxyproline-rich glycoprotein family LENGTH=186 IPR004864 (Late embryogenesis abundant protein, LEA-14), IPR013783 (Immunoglobulin-like fold) GO:0009269 (response to desiccation)
Cp4.1LG05g04180.1	AT2G27830.1 ***- unknown protein; BEST Arabidopsis thaliana protein match is: unknown protein . LENGTH=190
Cp4.1LG05g04210.1	ref|XP_007015971.1| **** Chromodomain-helicase-DNA-binding protein Mi-2, putative isoform 1 [Theobroma cacao] gb|EOY33590.1| Chromodomain-helicase-DNA-binding protein Mi-2, putative isoform 1 [Theobroma cacao] IPR013083 (Zinc finger, RING/FYVE/PHD-type), IPR018501 (DDT domain superfamily) GO:0005515 (protein binding), GO:0008270 (zinc ion binding)
Cp4.1LG05g04250.1	sp|Q9LXN4|HIRA_ARATH ***- Protein HIRA IPR011494 (TUP1-like enhancer of split), IPR015943 (WD40/YVTN repeat-like-containing domain) GO:0005515 (protein binding), GO:0005634 (nucleus), GO:0006355 (regulation of transcription, DNA-templated)
Cp4.1LG05g04330.1	sp|W5EP13|CA1P_WHEAT ***- 2-carboxy-D-arabinitol-1-phosphatase IPR001345 (Phosphoglycerate/bisphosphoglycerate mutase, active site), IPR029033 (Histidine phosphatase superfamily) GO:0003824 (catalytic activity), GO:0008152 (metabolic process)
Cp4.1LG05g04350.1	sp|A6TF98|ARNA_KLEP7 ***- Bifunctional polymyxin resistance protein ArnA IPR001509 (NAD-dependent epimerase/dehydratase, N-terminal domain), IPR016040 (NAD(P)-binding domain) GO:0003824 (catalytic activity), GO:0050662 (coenzyme binding)
Cp4.1LG05g04360.1	AT5G22850.1 ***- Eukaryotic aspartyl protease family protein LENGTH=493 IPR001461 (Aspartic peptidase), IPR021109 (Aspartic peptidase domain) GO:0004190 (aspartic-type endopeptidase activity), GO:0006508 (proteolysis)
Cp4.1LG05g04400.1	sp|Q8LPL6|AP2A1_ARATH **** AP-2 complex subunit alpha-1 IPR009028 (Coatomer/calthrin adaptor appendage, C-terminal subdomain), IPR013041 (Coatomer/clathrin adaptor appendage, Ig-like subdomain), IPR016024 (Armadillo-type fold), IPR017104 (Adaptor protein complex AP-2, alpha subunit) GO:0005488 (binding), GO:0006886 (intracellular protein transport), GO:0008565 (protein transporter activity), GO:0…
Cp4.1LG05g04500.1	AT5G22050.2 **** Protein kinase superfamily protein LENGTH=307 IPR011009 (Protein kinase-like domain) GO:0004672 (protein kinase activity), GO:0005524 (ATP binding), GO:0006468 (protein phosphorylation), GO:0016772 (transferase activity, transferring phosphorus-containing groups)
Cp4.1LG05g04540.1	AT1G08500.1 ***- early nodulin-like protein 18 LENGTH=228 IPR008972 (Cupredoxin) GO:0009055 (electron carrier activity)
Cp4.1LG05g04620.1	AT2G32560.1 ***- F-box family protein LENGTH=371 IPR001810 (F-box domain) GO:0005515 (protein binding)
Cp4.1LG05g04700.1	ref|XP_010106869.1| *-*- E3 ubiquitin-protein ligase HERC2 [Morus notabilis] gb|EXC12413.1| E3 ubiquitin-protein ligase HERC2 [Morus notabilis] IPR009057 (Homeodomain-like) GO:0003677 (DNA binding)
Cp4.1LG05g04720.1	ref|XP_007015273.1| ***- Ph isoform 4 [Theobroma cacao] IPR016090 (Phospholipase A2 domain)
Cp4.1LG05g04730.1	sp|Q9FMP4|SF3B6_ARATH ***- Splicing factor 3B subunit 6-like protein IPR012677 (Nucleotide-binding alpha-beta plait domain) GO:0000166 (nucleotide binding), GO:0003676 (nucleic acid binding)
Cp4.1LG05g04770.1	AT5G12220.1 ***- las1-like family protein LENGTH=611 IPR007174 (Las1-like)
Cp4.1LG05g04790.1	AT5G19430.1 ***- RING/U-box superfamily protein LENGTH=255 IPR013083 (Zinc finger, RING/FYVE/PHD-type) GO:0005515 (protein binding), GO:0008270 (zinc ion binding)
Cp4.1LG05g04970.1	AT1G51170.1 **** Protein kinase superfamily protein LENGTH=404 IPR011009 (Protein kinase-like domain) GO:0004672 (protein kinase activity), GO:0005524 (ATP binding), GO:0006468 (protein phosphorylation), GO:0016772 (transferase activity, transferring phosphorus-containing groups)
Cp4.1LG05g05040.1	sp|Q9LXV3|DIT1_ARATH **** Dicarboxylate transporter 1, chloroplastic IPR001898 (Sodium/sulphate symporter) GO:0005215 (transporter activity), GO:0006814 (sodium ion transport), GO:0016020 (membrane), GO:0055085 (transmembrane transport)
Cp4.1LG05g05050.1	AT4G08850.1 *-*- Leucine-rich repeat receptor-like protein kinase family protein LENGTH=1045 IPR001611 (Leucine-rich repeat), IPR013210 (Leucine-rich repeat-containing N-terminal, type 2) GO:0005515 (protein binding)
Cp4.1LG05g05150.1	AT3G57980.1 *-** DNA-binding bromodomain-containing protein LENGTH=632 IPR001487 (Bromodomain), IPR002213 (UDP-glucuronosyl/UDP-glucosyltransferase), IPR009057 (Homeodomain-like) GO:0003677 (DNA binding), GO:0003682 (chromatin binding), GO:0005515 (protein binding), GO:0008152 (metabolic process), GO:0016758 (transferase activity, transferring hexosyl groups)
Cp4.1LG05g05180.1	Unknown protein
Cp4.1LG05g05270.1	AT2G44290.1 *-*- Bifunctional inhibitor/lipid-transfer protein/seed storage 2S albumin superfamily protein LENGTH=205 IPR016140 (Bifunctional inhibitor/plant lipid transfer protein/seed storage helical domain)
Cp4.1LG05g05300.1	sp|B7ZWR6|OEP61_ARATH ***- Outer envelope protein 61 IPR011990 (Tetratricopeptide-like helical domain), IPR023114 (Elongated TPR repeat-containing domain), IPR023566 (Peptidyl-prolyl cis-trans isomerase, FKBP-type) GO:0005515 (protein binding)
Cp4.1LG05g05380.1	AT3G32940.1 *-** RNA-binding KH domain-containing protein LENGTH=607 IPR004088 (K Homology domain, type 1) GO:0003723 (RNA binding)
Cp4.1LG05g05390.1	AT5G19860.1 ***- Protein of unknown function, DUF538 LENGTH=181 IPR007493 (Protein of unknown function DUF538)
Cp4.1LG05g05430.1	AT2G27090.1 ***- Protein of unknown function (DUF630 and DUF632) LENGTH=743 IPR006867 (Domain of unknown function DUF632), IPR006868 (Domain of unknown function DUF630)
Cp4.1LG05g05730.1	AT5G24650.1 ***- Mitochondrial import inner membrane translocase subunit Tim17/Tim22/Tim23 family protein LENGTH=259 IPR003397 (Mitochondrial inner membrane translocase subunit Tim17/Tim22/Tim23/peroxisomal protein PMP24)
Cp4.1LG05g05750.1	sp|Q6LA42|APRR5_ARATH *-*- Two-component response regulator-like APRR5 IPR010402 (CCT domain), IPR011006 (CheY-like superfamily) GO:0000160 (phosphorelay signal transduction system), GO:0005515 (protein binding)
Cp4.1LG05g05930.1	sp|P52409|E13B_WHEAT ***- Glucan endo-1,3-beta-glucosidase IPR000490 (Glycoside hydrolase, family 17), IPR012946 (X8 domain), IPR017853 (Glycoside hydrolase superfamily) GO:0004553 (hydrolase activity, hydrolyzing O-glycosyl compounds), GO:0005975 (carbohydrate metabolic process)
Cp4.1LG05g06020.1	sp|Q80YA7|DPP8_MOUSE *-** Dipeptidyl peptidase 8 IPR029058 (Alpha/Beta hydrolase fold) GO:0006508 (proteolysis), GO:0008236 (serine-type peptidase activity)
Cp4.1LG05g06030.1	sp|O35685|NUDC_MOUSE *-*- Nuclear migration protein nudC IPR008978 (HSP20-like chaperone)
Cp4.1LG05g06090.1	AT5G53440.1 *-*- unknown protein; FUNCTIONS IN: molecular_function unknown; INVOLVED IN: biological_process unknown; LOCATED IN: cytosol; EXPRESSED IN: 25 plant structures; EXPRESSED DURING: 15 growth stages; Has 1807 Blast hits to 1807 proteins in 277 species: Archae - 0; Bacteria - 0; Metazoa - 736; Fungi - 347; Plants - 385; Viruses - 0; Other Eukaryotes - 339 (source: NCBI BLink). LENGTH=1181
Cp4.1LG05g06140.1	AT5G53200.1 ***- Homeodomain-like superfamily protein LENGTH=106 IPR009057 (Homeodomain-like) GO:0003677 (DNA binding), GO:0003682 (chromatin binding)
Cp4.1LG05g06180.1	AT5G53310.1 **** myosin heavy chain-related LENGTH=210 IPR010926 (Myosin tail 2) GO:0003774 (motor activity), GO:0016459 (myosin complex)
Cp4.1LG05g06210.1	AT5G53180.1 **** polypyrimidine tract-binding protein 2 LENGTH=429 IPR012677 (Nucleotide-binding alpha-beta plait domain) GO:0000166 (nucleotide binding), GO:0003676 (nucleic acid binding)
Cp4.1LG05g06230.1	sp|Q9FY94|SWT15_ARATH ***- Bidirectional sugar transporter SWEET15
Cp4.1LG05g06310.1	AT5G60750.1 ***- CAAX amino terminal protease family protein LENGTH=347 IPR003675 (CAAX amino terminal protease) GO:0016020 (membrane)
Cp4.1LG05g06320.1	AT5G62650.1 ***- Tic22-like family protein LENGTH=529 IPR007378 (Tic22-like)
Cp4.1LG05g06340.1	sp|Q9FLV9|SLAH3_ARATH **** S-type anion channel SLAH3 IPR004695 (Voltage-dependent anion channel) GO:0006873 (cellular ion homeostasis), GO:0008308 (voltage-gated anion channel activity), GO:0016021 (integral component of membrane), GO:0055085 (transmembrane transport)
Cp4.1LG05g06350.1	AT5G24020.1 **** septum site-determining protein (MIND) LENGTH=326 IPR025501 (ATP binding protein MinD), IPR027417 (P-loop containing nucleoside triphosphate hydrolase) GO:0000918 (barrier septum site selection), GO:0016887 (ATPase activity)
Cp4.1LG05g06360.1	sp|Q5NCF2|TPPC1_MOUSE ***- Trafficking protein particle complex subunit 1 IPR007233 (Sybindin-like protein) GO:0005801 (cis-Golgi network), GO:0006810 (transport), GO:0006888 (ER to Golgi vesicle-mediated transport)
Cp4.1LG05g06410.1	AT5G52420.1 ***- unknown protein; FUNCTIONS IN: molecular_function unknown; INVOLVED IN: biological_process unknown; LOCATED IN: endoplasmic reticulum; EXPRESSED IN: 24 plant structures; EXPRESSED DURING: 13 growth stages; BEST Arabidopsis thaliana protein match is: unknown protein . LENGTH=242
Cp4.1LG05g06460.1	gb|ABF93600.1| *-** heavy-metal-associated domain-containing protein, putative, expressed [Oryza sativa Japonica Group] IPR006121 (Heavy metal-associated domain, HMA) GO:0030001 (metal ion transport), GO:0046872 (metal ion binding)
Cp4.1LG05g06530.1	AT5G52510.1 ***- SCARECROW-like 8 LENGTH=640 IPR005202 (Transcription factor GRAS), IPR030013 (Scarecrow-like protein 8)
Cp4.1LG05g06630.1	AT4G27620.1 ***- unknown protein; FUNCTIONS IN: molecular_function unknown; INVOLVED IN: biological_process unknown; LOCATED IN: mitochondrion; EXPRESSED IN: 18 plant structures; EXPRESSED DURING: 11 growth stages; BEST Arabidopsis thaliana protein match is: unknown protein . LENGTH=325
Cp4.1LG05g06650.1	AT1G64980.1 ***- Nucleotide-diphospho-sugar transferases superfamily protein LENGTH=259 IPR029044 (Nucleotide-diphospho-sugar transferases)
Cp4.1LG05g06690.1	AT5G17510.1 ***- unknown protein; BEST Arabidopsis thaliana protein match is: unknown protein . LENGTH=369
Cp4.1LG05g06710.1	AT5G61450.1 ***- P-loop containing nucleoside triphosphate hydrolases superfamily protein LENGTH=447 IPR027417 (P-loop containing nucleoside triphosphate hydrolase)
Cp4.1LG05g06730.1	ref|XP_007029674.1| ***- PfkB-like carbohydrate kinase family protein isoform 1 [Theobroma cacao] gb|EOY10176.1| PfkB-like carbohydrate kinase family protein isoform 1 [Theobroma cacao] IPR029056 (Ribokinase-like) GO:0016773 (phosphotransferase activity, alcohol group as acceptor)
Cp4.1LG05g06770.1	AT2G18840.1 **** Integral membrane Yip1 family protein LENGTH=281 IPR006977 (Yip1 domain) GO:0016020 (membrane)
Cp4.1LG05g06790.1	sp|Q5SUF2|LC7L3_MOUSE *-*- Luc7-like protein 3 IPR004882 (Luc7-related) GO:0003729 (mRNA binding), GO:0005685 (U1 snRNP), GO:0006376 (mRNA splice site selection)
Cp4.1LG05g06860.1	ref|XP_007038652.1| **** Ph phosphatase inhibitors [Theobroma cacao] IPR007062 (Protein phosphatase inhibitor 2 (IPP-2)) GO:0004864 (protein phosphatase inhibitor activity), GO:0009966 (regulation of signal transduction), GO:0043666 (regulation of phosphoprotein phosphatase activity)
Cp4.1LG05g06880.1	AT1G73460.1 *-** Protein kinase superfamily protein LENGTH=1169 IPR011009 (Protein kinase-like domain) GO:0004672 (protein kinase activity), GO:0005524 (ATP binding), GO:0006468 (protein phosphorylation), GO:0016772 (transferase activity, transferring phosphorus-containing groups)
Cp4.1LG05g07060.1	AT1G76340.1 **** golgi nucleotide sugar transporter 3 LENGTH=372 IPR004853 (Triose-phosphate transporter domain), IPR029665 (GDP-mannose transporter GONST3, plant) GO:0005794 (Golgi apparatus), GO:0015780 (nucleotide-sugar transport)
Cp4.1LG05g07080.1	AT3G22660.1 ***- rRNA processing protein-related LENGTH=293 IPR008610 (Eukaryotic rRNA processing)
Cp4.1LG05g07160.1	AT5G17170.1 ***- rubredoxin family protein LENGTH=271 IPR001478 (PDZ domain), IPR004039 (Rubredoxin-type fold) GO:0005506 (iron ion binding), GO:0005515 (protein binding)
Cp4.1LG05g07300.1	AT5G51150.1 ***- Mitochondrial import inner membrane translocase subunit Tim17/Tim22/Tim23 family protein LENGTH=531
Cp4.1LG05g07330.1	Unknown proteinIPR008895 (YL1 nuclear) GO:0005634 (nucleus), GO:0006355 (regulation of transcription, DNA-templated)
Cp4.1LG05g07350.1	sp|Q40478|ERF5_TOBAC *-** Ethylene-responsive transcription factor 5 IPR016177 (DNA-binding domain) GO:0003677 (DNA binding), GO:0003700 (sequence-specific DNA binding transcription factor activity), GO:0006355 (regulation of transcription, DNA-templated)
Cp4.1LG05g07370.1	AT4G25150.1 **** HAD superfamily, subfamily IIIB acid phosphatase LENGTH=260 IPR005519 (Acid phosphatase (Class B)), IPR023214 (HAD-like domain) GO:0003993 (acid phosphatase activity)
Cp4.1LG05g07420.1	sp|P43903|QOR_PSEAE **** Quinone oxidoreductase IPR002085 (Alcohol dehydrogenase superfamily, zinc-type), IPR020843 (Polyketide synthase, enoylreductase domain) GO:0008270 (zinc ion binding), GO:0016491 (oxidoreductase activity), GO:0055114 (oxidation-reduction process)
Cp4.1LG05g07460.1	AT5G24010.1 *-** Protein kinase superfamily protein LENGTH=824 IPR011009 (Protein kinase-like domain), IPR013083 (Zinc finger, RING/FYVE/PHD-type) GO:0004672 (protein kinase activity), GO:0004842 (ubiquitin-protein transferase activity), GO:0005524 (ATP binding), GO:0006468 (protein phosphorylation), GO:0016567 (protein ubiquitination), GO:0016772 (transferase activity, transferring phosphorus-co…
Cp4.1LG05g07480.1	AT4G10430.1 ***- TMPIT-like protein LENGTH=347 IPR012926 (TMPIT-like) GO:0016021 (integral component of membrane)
Cp4.1LG05g07500.1	AT5G60900.1 *-** receptor-like protein kinase 1 LENGTH=748 IPR011009 (Protein kinase-like domain) GO:0004672 (protein kinase activity), GO:0005524 (ATP binding), GO:0006468 (protein phosphorylation), GO:0016772 (transferase activity, transferring phosphorus-containing groups)
Cp4.1LG05g07510.1	Unknown proteinIPR004217 (Tim10/DDP family zinc finger)
Cp4.1LG05g07520.1	AT2G18196.1 **** Heavy metal transport/detoxification superfamily protein LENGTH=178 IPR006121 (Heavy metal-associated domain, HMA) GO:0030001 (metal ion transport), GO:0046872 (metal ion binding)
Cp4.1LG05g07550.1	ref|XP_007039277.1| ***- Tumor necrosis factor receptor superfamily member 21 [Theobroma cacao] gb|EOY23778.1| Tumor necrosis factor receptor superfamily member 21 [Theobroma cacao]
Cp4.1LG05g07560.1	Unknown protein
Cp4.1LG05g07580.1	sp|Q9FGJ6|ATL79_ARATH ***- RING-H2 finger protein ATL79 IPR013083 (Zinc finger, RING/FYVE/PHD-type) GO:0005515 (protein binding), GO:0008270 (zinc ion binding)
Cp4.1LG05g07640.1	AT4G24140.1 ***- alpha/beta-Hydrolases superfamily protein LENGTH=498 IPR029058 (Alpha/Beta hydrolase fold)
Cp4.1LG05g07650.1	AT4G24110.1 *-*- unknown protein; Has 76 Blast hits to 76 proteins in 13 species: Archae - 0; Bacteria - 0; Metazoa - 1; Fungi - 0; Plants - 75; Viruses - 0; Other Eukaryotes - 0 (source: NCBI BLink). LENGTH=250
Cp4.1LG05g07690.1	sp|O82627|SSG1_ANTMA ***- Granule-bound starch synthase 1, chloroplastic/amyloplastic IPR001296 (Glycosyl transferase, family 1), IPR013534 (Starch synthase, catalytic domain), IPR029056 (Ribokinase-like) GO:0009058 (biosynthetic process)
Cp4.1LG05g07730.1	AT1G77120.1 ***- alcohol dehydrogenase 1 LENGTH=379 IPR002085 (Alcohol dehydrogenase superfamily, zinc-type), IPR011032 (GroES (chaperonin 10)-like), IPR016040 (NAD(P)-binding domain) GO:0008270 (zinc ion binding), GO:0016491 (oxidoreductase activity), GO:0055114 (oxidation-reduction process)
Cp4.1LG05g07740.1	Unknown protein
Cp4.1LG05g07860.1	Unknown protein
Cp4.1LG05g07870.1	sp|Q8VY91|RR6_ARATH ***- 30S ribosomal protein S6 alpha, chloroplastic IPR000529 (Ribosomal protein S6), IPR014717 (Translation elongation factor EF1B/ribosomal protein S6) GO:0003735 (structural constituent of ribosome), GO:0005840 (ribosome), GO:0006412 (translation), GO:0019843 (rRNA binding)
Cp4.1LG05g07880.1	sp|Q84TF5|RHA4A_ARATH **** RING-H2 zinc finger protein RHA4a IPR013083 (Zinc finger, RING/FYVE/PHD-type) GO:0005515 (protein binding), GO:0008270 (zinc ion binding)
Cp4.1LG05g07920.1	sp|Q3U2U7|MET17_MOUSE **** Methyltransferase-like protein 17, mitochondrial IPR007533 (Cytochrome c oxidase assembly protein CtaG/Cox11), IPR015324 (Ribosomal protein Rsm22, bacterial-type), IPR029063 (S-adenosyl-L-methionine-dependent methyltransferase) GO:0005507 (copper ion binding), GO:0006412 (translation), GO:0008168 (methyltransferase activity)
Cp4.1LG05g07930.1	Unknown proteinIPR018838 (Domain of unknown function DUF2439)
Cp4.1LG05g08000.1	AT5G41850.1 ***- alpha/beta-Hydrolases superfamily protein LENGTH=224 IPR026555 (KAT8 regulatory NSL complex subunit 3/Testis-expressed sequence 30 protein), IPR029058 (Alpha/Beta hydrolase fold)
Cp4.1LG05g08010.1	AT4G23820.1 ***- Pectin lyase-like superfamily protein LENGTH=444 IPR000743 (Glycoside hydrolase, family 28), IPR011050 (Pectin lyase fold/virulence factor) GO:0004650 (polygalacturonase activity), GO:0005975 (carbohydrate metabolic process)
Cp4.1LG05g08050.1	sp|Q9C723|NADE_ARATH **** Glutamine-dependent NAD(+) synthetase IPR003694 (NAD(+) synthetase) GO:0003952 (NAD+ synthase (glutamine-hydrolyzing) activity), GO:0005524 (ATP binding), GO:0006807 (nitrogen compound metabolic process), GO:0009435 (NAD biosynthetic process), GO:0016810 (hydrolase activity, acting on carbon-nitrogen (but not peptide) bonds)
Cp4.1LG05g08070.1	AT5G04250.1 ***- Cysteine proteinases superfamily protein LENGTH=345 IPR003323 (OTU domain)
Cp4.1LG05g08180.1	AT1G07980.1 *-*- nuclear factor Y, subunit C10 LENGTH=206 IPR009072 (Histone-fold) GO:0005622 (intracellular), GO:0043565 (sequence-specific DNA binding), GO:0046982 (protein heterodimerization activity)
Cp4.1LG05g08200.1	sp|Q6AFB8|PDXT_LEIXX **** Pyridoxal 5'-phosphate synthase subunit PdxT IPR002161 (Pyridoxal 5'-phosphate synthase subunit PdxT/SNO), IPR029062 (Class I glutamine amidotransferase-like) GO:0004359 (glutaminase activity), GO:0042819 (vitamin B6 biosynthetic process), GO:0042823 (pyridoxal phosphate biosynthetic process)
Cp4.1LG05g08240.1	AT1G48490.1 *-** Protein kinase superfamily protein LENGTH=1235 IPR020636 (Calcium/calmodulin-dependent/calcium-dependent protein kinase) GO:0004672 (protein kinase activity), GO:0005524 (ATP binding), GO:0006468 (protein phosphorylation), GO:0016772 (transferase activity, transferring phosphorus-containing groups)
Cp4.1LG05g08310.1	AT5G60450.1 **** auxin response factor 4 LENGTH=788 IPR003311 (AUX/IAA protein), IPR010525 (Auxin response factor), IPR015300 (DNA-binding pseudobarrel domain) GO:0003677 (DNA binding), GO:0005634 (nucleus), GO:0006355 (regulation of transcription, DNA-templated), GO:0009725 (response to hormone), GO:0046983 (protein dimerization activity)
Cp4.1LG05g08410.1	AT1G08790.1 *-*- Protein of unknown function (DUF1685) LENGTH=190 IPR012881 (Protein of unknown function DUF1685)
Cp4.1LG05g08500.1	AT4G12700.1 ***- unknown protein; BEST Arabidopsis thaliana protein match is: unknown protein . LENGTH=561
Cp4.1LG05g08520.1	sp|Q8H181|GTL2_ARATH *-*- Trihelix transcription factor GTL2 IPR017877 (Myb-like domain)
Cp4.1LG05g08540.1	sp|Q9FJI1|KAD6_ARATH **** Adenylate kinase isoenzyme 6 homolog IPR020618 (Adenylate kinase isoenzyme 6), IPR027417 (P-loop containing nucleoside triphosphate hydrolase) GO:0004017 (adenylate kinase activity), GO:0005524 (ATP binding)
Cp4.1LG05g08550.1	sp|Q7DLR9|PSB4_ARATH **** Proteasome subunit beta type-4 IPR001353 (Proteasome, subunit alpha/beta), IPR029055 (Nucleophile aminohydrolases, N-terminal) GO:0004298 (threonine-type endopeptidase activity), GO:0005839 (proteasome core complex), GO:0051603 (proteolysis involved in cellular protein catabolic process)
Cp4.1LG05g08680.1	AT5G60230.2 *-** splicing endonuclease 2 LENGTH=255 IPR006678 (tRNA intron endonuclease, N-terminal), IPR011856 (tRNA endonuclease-like domain) GO:0000213 (tRNA-intron endonuclease activity), GO:0003676 (nucleic acid binding), GO:0004518 (nuclease activity), GO:0006388 (tRNA splicing, via endonucleolytic cleavage and ligation)
Cp4.1LG05g08690.1	Unknown protein
Cp4.1LG05g08740.1	sp|Q96LD8|SENP8_HUMAN ***- Sentrin-specific protease 8 IPR003653 (Peptidase C48, SUMO/Sentrin/Ubl1) GO:0006508 (proteolysis), GO:0008234 (cysteine-type peptidase activity)
Cp4.1LG05g08760.1	AT5G60170.2 *-** RNA binding (RRM/RBD/RNP motifs) family protein LENGTH=987 IPR012677 (Nucleotide-binding alpha-beta plait domain), IPR013083 (Zinc finger, RING/FYVE/PHD-type) GO:0000166 (nucleotide binding), GO:0003676 (nucleic acid binding), GO:0005515 (protein binding), GO:0008270 (zinc ion binding)
Cp4.1LG05g08780.1	sp|Q6P4R8|NFRKB_HUMAN *-*- Nuclear factor related to kappa-B-binding protein IPR024867 (Nuclear factor related to kappa-B-binding protein) GO:0031011 (Ino80 complex)
Cp4.1LG05g08850.1	AT1G07710.1 ***- Ankyrin repeat family protein LENGTH=543 IPR020683 (Ankyrin repeat-containing domain), IPR026961 (PGG domain) GO:0005515 (protein binding)
Cp4.1LG05g08860.1	sp|Q3SZ21|RPP30_BOVIN *-** Ribonuclease P protein subunit p30 IPR002738 (RNase P subunit p30) GO:0003824 (catalytic activity), GO:0004540 (ribonuclease activity), GO:0008033 (tRNA processing)
Cp4.1LG05g08910.1	AT3G53680.1 *-*- Acyl-CoA N-acyltransferase with RING/FYVE/PHD-type zinc finger domain LENGTH=841
Cp4.1LG05g09200.1	AT3G46450.2 ***- SEC14 cytosolic factor family protein / phosphoglyceride transfer family protein LENGTH=494 IPR001251 (CRAL-TRIO domain)
Cp4.1LG05g09250.1	Unknown protein
Cp4.1LG05g09360.1	ref|XP_002533747.1| ***- conserved hypothetical protein [Ricinus communis] gb|EEF28634.1| conserved hypothetical protein [Ricinus communis] IPR019324 (M-phase phosphoprotein 6)
Cp4.1LG05g09390.1	gb|KHN30144.1| **** Transcription initiation factor IIA large subunit [Glycine soja] IPR004855 (Transcription factor IIA, alpha/beta subunit), IPR009083 (Transcription factor IIA, helical) GO:0005672 (transcription factor TFIIA complex), GO:0006367 (transcription initiation from RNA polymerase II promoter)
Cp4.1LG05g09410.1	AT2G02800.1 *-** protein kinase 2B LENGTH=426 IPR011009 (Protein kinase-like domain) GO:0004672 (protein kinase activity), GO:0005524 (ATP binding), GO:0006468 (protein phosphorylation), GO:0016772 (transferase activity, transferring phosphorus-containing groups)
Cp4.1LG05g09470.1	AT5G59020.1 ***- Protein of unknown function (DUF3527) LENGTH=780 IPR021916 (Protein of unknown function DUF3527)
Cp4.1LG05g09490.1	AT5G58930.1 ***- Protein of unknown function (DUF740) LENGTH=521 IPR008004 (Uncharacterised protein family UPF0503)
Cp4.1LG05g09520.1	AT2G29640.1 ***- JOSEPHIN-like protein LENGTH=360 IPR006155 (Machado-Joseph disease protein MJD) GO:0008242 (omega peptidase activity)
Cp4.1LG05g09560.1	Unknown proteinIPR021584 (Thylakoid soluble phosphoprotein TSP9)
Cp4.1LG05g09570.1	AT5G58990.1 *-*- unknown protein; BEST Arabidopsis thaliana protein match is: unknown protein . LENGTH=148
Cp4.1LG05g09610.1	AT2G29590.1 ***- Thioesterase superfamily protein LENGTH=158 IPR029069 (HotDog domain)
Cp4.1LG05g09620.1	sp|Q9LIG2|RLK6_ARATH *-** Receptor-like protein kinase IPR011009 (Protein kinase-like domain), IPR013320 (Concanavalin A-like lectin/glucanase domain) GO:0004672 (protein kinase activity), GO:0005524 (ATP binding), GO:0006468 (protein phosphorylation), GO:0016772 (transferase activity, transferring phosphorus-containing groups)
Cp4.1LG05g09650.1	gb|KHN36376.1| ***- Protein EARLY FLOWERING 4 [Glycine soja] IPR009741 (Protein of unknown function DUF1313)
Cp4.1LG05g09670.1	sp|Q9MB58|F26_ARATH **** 6-phosphofructo-2-kinase/fructose-2,6-bisphosphatase IPR001345 (Phosphoglycerate/bisphosphoglycerate mutase, active site), IPR013783 (Immunoglobulin-like fold), IPR013784 (Carbohydrate-binding-like fold), IPR027417 (P-loop containing nucleoside triphosphate hydrolase), IPR029033 (Histidine phosphatase superfamily) GO:0003824 (catalytic activity), GO:0003873 (6-phosphofruc…
Cp4.1LG05g09820.1	AT5G58520.1 **** Protein kinase superfamily protein LENGTH=604 IPR011009 (Protein kinase-like domain) GO:0004672 (protein kinase activity), GO:0005524 (ATP binding), GO:0006468 (protein phosphorylation), GO:0016772 (transferase activity, transferring phosphorus-containing groups)
Cp4.1LG05g09920.1	ref|XP_002519314.1| **** telomeric repeat binding protein, putative [Ricinus communis] gb|EEF43178.1| telomeric repeat binding protein, putative [Ricinus communis] IPR009057 (Homeodomain-like) GO:0003677 (DNA binding), GO:0003682 (chromatin binding)
Cp4.1LG05g09930.1	Unknown protein
Cp4.1LG05g09950.1	AT3G12685.1 *-*- Acid phosphatase/vanadium-dependent haloperoxidase-related protein LENGTH=213 IPR003832 (Acid phosphatase/vanadium-dependent haloperoxidase-related)
Cp4.1LG05g10010.1	AT5G21222.1 *-** protein kinase family protein LENGTH=831 IPR020636 (Calcium/calmodulin-dependent/calcium-dependent protein kinase) GO:0004672 (protein kinase activity), GO:0005524 (ATP binding), GO:0006468 (protein phosphorylation), GO:0007165 (signal transduction), GO:0016772 (transferase activity, transferring phosphorus-containing groups)
Cp4.1LG05g10050.1	AT3G12700.1 ***- Eukaryotic aspartyl protease family protein LENGTH=461 IPR001461 (Aspartic peptidase), IPR021109 (Aspartic peptidase domain) GO:0004190 (aspartic-type endopeptidase activity), GO:0006508 (proteolysis)
Cp4.1LG05g10090.1	AT3G12700.1 ***- Eukaryotic aspartyl protease family protein LENGTH=461 IPR001461 (Aspartic peptidase), IPR021109 (Aspartic peptidase domain) GO:0004190 (aspartic-type endopeptidase activity), GO:0006508 (proteolysis)
Cp4.1LG05g10100.1	sp|Q8SQK0|PRS8_ENCCU ***- 26S protease regulatory subunit 8 homolog IPR003959 (ATPase, AAA-type, core), IPR005937 (26S proteasome subunit P45), IPR027417 (P-loop containing nucleoside triphosphate hydrolase) GO:0005524 (ATP binding), GO:0005737 (cytoplasm), GO:0016787 (hydrolase activity), GO:0030163 (protein catabolic process)
Cp4.1LG05g10160.1	AT5G58250.1 ***- unknown protein; FUNCTIONS IN: molecular_function unknown; INVOLVED IN: biological_process unknown; LOCATED IN: thylakoid, chloroplast; EXPRESSED IN: 22 plant structures; EXPRESSED DURING: 14 growth stages; IPR019616 (Uncharacterised protein family Ycf54)
Cp4.1LG05g10180.1	AT3G12685.1 ***- Acid phosphatase/vanadium-dependent haloperoxidase-related protein LENGTH=213 IPR003832 (Acid phosphatase/vanadium-dependent haloperoxidase-related)
Cp4.1LG05g10210.1	Unknown protein
Cp4.1LG05g10220.1	Unknown protein
Cp4.1LG05g10320.1	sp|Q56YU0|AL2C4_ARATH **** Aldehyde dehydrogenase family 2 member C4 IPR016161 (Aldehyde/histidinol dehydrogenase), IPR029510 (Aldehyde dehydrogenase, glutamic acid active site) GO:0008152 (metabolic process), GO:0016491 (oxidoreductase activity), GO:0016620 (oxidoreductase activity, acting on the aldehyde or oxo group of donors, NAD or NADP as acceptor), GO:0055114 (oxidation-reduction process)
Cp4.1LG05g10400.1	sp|Q9UKZ1|CNO11_HUMAN ***- CCR4-NOT transcription complex subunit 11 IPR019312 (Protein of unknown function DUF2363)
Cp4.1LG05g10430.1	sp|Q9FXA4|PUB26_ARATH ***- U-box domain-containing protein 26 IPR013083 (Zinc finger, RING/FYVE/PHD-type), IPR016024 (Armadillo-type fold) GO:0004842 (ubiquitin-protein transferase activity), GO:0005488 (binding), GO:0016567 (protein ubiquitination)
Cp4.1LG05g10470.1	sp|Q84WV1|TCPG_ARATH ***- T-complex protein 1 subunit gamma IPR002423 (Chaperonin Cpn60/TCP-1 family), IPR027409 (GroEL-like apical domain), IPR027410 (TCP-1-like chaperonin intermediate domain), IPR027413 (GroEL-like equatorial domain) GO:0005524 (ATP binding), GO:0006457 (protein folding), GO:0051082 (unfolded protein binding)
Cp4.1LG05g10510.1	Unknown protein
Cp4.1LG05g10550.1	dbj|BAO45874.1| ***- map kinase substrate [Acacia mangium] IPR008889 (VQ)
Cp4.1LG05g10690.1	sp|Q39117|TGT2_ARATH *-*- Trihelix transcription factor GT-2 IPR009057 (Homeodomain-like) GO:0003677 (DNA binding), GO:0003682 (chromatin binding)
[truncated: 3,938 more rows]
