# Supplementary material for: De novo assembly of the zucchini genome reveals a whole‐genome duplication associated with the origin of the Cucurbita genus
Source: Plant Biotechnol J. 2017 Dec 4;16(6):1161–71. doi: 10.1111/pbi.12860 (PMC5978595; doi:10.1111/pbi.12860)
Supplement: Supplementary file 18 — Table S10 GO term enrichment tests. The results are shown for single‐copy genes in Cucurbita pepo, duplicated genes, and genes that are exclusively duplicated in C. pepo when compared with other cucurbit genomes. [file PBI-16-1161-s013.xls]

## Sheet: Suppl Table 10 GO enrichment
Supplementary Table 10. GO term enrichment tests. Results are shown for single copy genes in Cucurbita pepo, duplicated genes, and genes that are exclusively duplicated in C. pepo when compared with other cucurbit genomes.
	GO term	Description	FDR
Single copy genes	GO:0090305	nucleic acid phosphodiester bond hydroly...	5e-11
	GO:0006260	DNA replication	1.5e-07
	GO:0006281	DNA repair	2.4e-07
	GO:0032508	DNA duplex unwinding	1.2e-06
	GO:0006777	Mo-molybdopterin cofactor biosynthetic p...	5.8e-06
	GO:0000413	protein peptidyl-prolyl isomerization	9.8e-06
	GO:0009658	chloroplast organization	1.2e-05
	GO:0009245	lipid A biosynthetic process	4.3e-05
	GO:0006261	DNA-dependent DNA replication	6.1e-05
	GO:0006308	DNA catabolic process	8.5e-05
	GO:0061077	chaperone-mediated protein folding	0.00012
	GO:0006974	cellular response to DNA damage stimulus	0.0002
	GO:0006417	regulation of translation	0.00023
	GO:0018344	protein geranylgeranylation	0.00032
	GO:0010207	photosystem II assembly	0.00033
	GO:0033539	fatty acid beta-oxidation using acyl-CoA...	0.00034
	GO:0055088	lipid homeostasis	0.00034
	GO:0006364	rRNA processing	0.00035
	GO:0010501	RNA secondary structure unwinding	0.00036
	GO:0071897	DNA biosynthetic process	0.00039
	GO:0006289	nucleotide-excision repair	0.0004
	GO:0000724	double-strand break repair via homologou...	0.00056
	GO:0000723	telomere maintenance	0.00071
	GO:0006303	double-strand break repair via nonhomolo...	0.00072
	GO:0006506	GPI anchor biosynthetic process	0.0008
	GO:0032259	methylation	0.00086
	GO:0042793	transcription from plastid promoter	0.00144
	GO:0016973	poly(A)+ mRNA export from nucleus	0.00144
	GO:0000373	Group II intron splicing	0.0017
	GO:0006270	DNA replication initiation	0.00196
	GO:0071554	cell wall organization or biogenesis	0.0021
	GO:0006310	DNA recombination	0.00226
	GO:0000462	maturation of SSU-rRNA from tricistronic...	0.00235
	GO:0035194	posttranscriptional gene silencing by RN...	0.0024
	GO:0006490	oligosaccharide-lipid intermediate biosy...	0.00241
	GO:0006379	mRNA cleavage	0.00241
	GO:0009102	biotin biosynthetic process	0.00241
	GO:0010258	NADH dehydrogenase complex (plastoquinon...	0.00241
	GO:0034975	protein folding in endoplasmic reticulum	0.00241
	GO:0007023	post-chaperonin tubulin folding pathway	0.00241
	GO:0017183	peptidyl-diphthamide biosynthetic proces...	0.00241
	GO:0009767	photosynthetic electron transport chain	0.00241
	GO:0051123	RNA polymerase II transcriptional preini...	0.00241
	GO:0006312	mitotic recombination	0.00258
	GO:0006265	DNA topological change	0.00259
	GO:0006357	regulation of transcription from RNA pol...	0.0026
	GO:0009793	embryo development ending in seed dorman...	0.00308
	GO:0006606	protein import into nucleus	0.00325
	GO:0002098	tRNA wobble uridine modification	0.00339
	GO:0071051	polyadenylation-dependent snoRNA 3'-end ...	0.00386
	GO:0034475	U4 snRNA 3'-end processing	0.00605
	GO:0007131	reciprocal meiotic recombination	0.00659
	GO:0042967	acyl-carrier-protein biosynthetic proces...	0.00679
	GO:0009790	embryo development	0.00784
	GO:0071028	nuclear mRNA surveillance	0.00804
All duplicated genes	GO:0009069	serine family amino acid metabolic proce...	4.2e-06
	GO:0055085	transmembrane transport	6.5e-05
	GO:0007275	multicellular organism development	0.00012
	GO:0006355	regulation of transcription, DNA-templat...	0.00045
	GO:0006633	fatty acid biosynthetic process	0.00046
	GO:0007178	transmembrane receptor protein serine/th...	0.00052
	GO:0018105	peptidyl-serine phosphorylation	0.00078
	GO:0006470	protein dephosphorylation	0.00088
	GO:0007017	microtubule-based process	0.00145
	GO:0006412	translation	0.00165
	GO:0006468	protein phosphorylation	0.00192
	GO:0006094	gluconeogenesis	0.00205
	GO:0030244	cellulose biosynthetic process	0.00221
	GO:0006096	glycolytic process	0.00262
	GO:0009738	abscisic acid-activated signaling pathwa...	0.00316
	GO:0018108	peptidyl-tyrosine phosphorylation	0.0034
	GO:0000165	MAPK cascade	0.00341
	GO:0006119	oxidative phosphorylation	0.00516
	GO:0002181	cytoplasmic translation	0.00566
	GO:0009117	nucleotide metabolic process	0.00854
	GO:0042254	ribosome biogenesis	0.01079
	GO:0001731	formation of translation preinitiation c...	0.01142
	GO:0015976	carbon utilization	0.01166
	GO:0008643	carbohydrate transport	0.01222
	GO:0016567	protein ubiquitination	0.01293
	GO:0006833	water transport	0.01366
	GO:0006090	pyruvate metabolic process	0.01379
	GO:0006011	UDP-glucose metabolic process	0.01584
	GO:0009640	photomorphogenesis	0.01616
	GO:0006448	regulation of translational elongation	0.01678
	GO:0019643	reductive tricarboxylic acid cycle	0.01838
	GO:0009992	cellular water homeostasis	0.01838
	GO:0015793	glycerol transport	0.01838
	GO:0019538	protein metabolic process	0.01897
	GO:0005992	trehalose biosynthetic process	0.01915
	GO:0045454	cell redox homeostasis	0.01968
	GO:0006897	endocytosis	0.02127
	GO:0006108	malate metabolic process	0.02275
	GO:0006099	tricarboxylic acid cycle	0.02476
	GO:0006446	regulation of translational initiation	0.02477
	GO:0005985	sucrose metabolic process	0.02499
	GO:0006560	proline metabolic process	0.02591
	GO:0042787	protein ubiquitination involved in ubiqu...	0.02663
	GO:0009691	cytokinin biosynthetic process	0.027
	GO:0005982	starch metabolic process	0.02727
	GO:0015986	ATP synthesis coupled proton transport	0.02852
	GO:0006531	aspartate metabolic process	0.0298
	GO:0034219	carbohydrate transmembrane transport	0.032
	GO:0046777	protein autophosphorylation	0.03208
	GO:0010311	lateral root formation	0.03209
	GO:0046486	glycerolipid metabolic process	0.03804
	GO:0080163	regulation of protein serine/threonine p...	0.03808
	GO:0010089	xylem development	0.03809
	GO:1903959	regulation of anion transmembrane transp...	0.0381
	GO:0023014	signal transduction by protein phosphory...	0.04136
	GO:0006012	galactose metabolic process	0.04178
	GO:0098655	cation transmembrane transport	0.04245
	GO:0009723	response to ethylene	0.04511
	GO:0000027	ribosomal large subunit assembly	0.04771
	GO:0007264	small GTPase mediated signal transductio...	0.04875
Genes exclusively duplicated in C. pepo	GO:0006886	intracellular protein transport	1e-06
	GO:0015979	photosynthesis	2.5e-06
	GO:0033617	mitochondrial respiratory chain complex ...	4.5e-06
	GO:0009435	NAD biosynthetic process	4.6e-06
	GO:0009555	pollen development	8.4e-06
	GO:0006368	transcription elongation from RNA polyme...	1.4e-05
	GO:0006814	sodium ion transport	2.5e-05
	GO:0001731	formation of translation preinitiation c...	2.9e-05
	GO:0006906	vesicle fusion	5.9e-05
	GO:0006999	nuclear pore organization	8.4e-05
	GO:0009966	regulation of signal transduction	0.00018
	GO:0009768	photosynthesis, light harvesting in phot...	0.00024
	GO:0060236	regulation of mitotic spindle organizati...	0.00025
	GO:0000398	mRNA splicing, via spliceosome	0.00026
	GO:1901601	strigolactone biosynthetic process	0.00034
	GO:0019478	D-amino acid catabolic process	0.00034
	GO:0000154	rRNA modification	0.00034
	GO:0006120	mitochondrial electron transport, NADH t...	0.00039
	GO:0071806	protein transmembrane transport	0.00041
	GO:0006446	regulation of translational initiation	0.00051
	GO:0007030	Golgi organization	0.00067
	GO:0006744	ubiquinone biosynthetic process	0.00111
	GO:0035269	protein O-linked mannosylation	0.00131
	GO:0009060	aerobic respiration	0.00135
	GO:0031146	SCF-dependent proteasomal ubiquitin-depe...	0.0016
	GO:0031349	positive regulation of defense response	0.00166
	GO:0006346	methylation-dependent chromatin silencin...	0.00167
	GO:0010971	positive regulation of G2/M transition o...	0.00167
	GO:0032981	mitochondrial respiratory chain complex ...	0.00167
	GO:0006422	aspartyl-tRNA aminoacylation	0.00167
	GO:1900027	regulation of ruffle assembly	0.00167
	GO:0009862	systemic acquired resistance, salicylic ...	0.00167
	GO:0044208	'de novo' AMP biosynthetic process	0.00167
	GO:0006527	arginine catabolic process	0.00167
	GO:0009939	positive regulation of gibberellic acid ...	0.00169
	GO:0006474	N-terminal protein amino acid acetylatio...	0.00171
	GO:0006357	regulation of transcription from RNA pol...	0.00172
	GO:0009553	embryo sac development	0.00173
	GO:0006479	protein methylation	0.00204
	GO:0000387	spliceosomal snRNP assembly	0.00278
	GO:0032968	positive regulation of transcription elo...	0.00325
	GO:0006122	mitochondrial electron transport, ubiqui...	0.00325
	GO:0006470	protein dephosphorylation	0.00363
	GO:0018298	protein-chromophore linkage	0.00373
	GO:0006352	DNA-templated transcription, initiation	0.00404
	GO:0046856	phosphatidylinositol dephosphorylation	0.00412
	GO:0006367	transcription initiation from RNA polyme...	0.0044
	GO:0016567	protein ubiquitination	0.00456
	GO:0051028	mRNA transport	0.00489
	GO:0000301	retrograde transport, vesicle recycling ...	0.0049
	GO:0010267	production of ta-siRNAs involved in RNA ...	0.00491
	GO:0006457	protein folding	0.00539
	GO:0016579	protein deubiquitination	0.00548
	GO:0009793	embryo development ending in seed dorman...	0.00599
	GO:0006338	chromatin remodeling	0.00604
	GO:0015991	ATP hydrolysis coupled proton transport	0.00663
	GO:0009904	chloroplast accumulation movement	0.00673
	GO:0033365	protein localization to organelle	0.00677
	GO:0008380	RNA splicing	0.007
	GO:0051205	protein insertion into membrane	0.007
	GO:0048235	pollen sperm cell differentiation	0.00701
	GO:0097503	sialylation	0.00701
	GO:0009269	response to desiccation	0.00701
	GO:0000290	deadenylation-dependent decapping of nuc...	0.00701
	GO:0051443	positive regulation of ubiquitin-protein...	0.00701
	GO:0051726	regulation of cell cycle	0.00726
	GO:0008614	pyridoxine metabolic process	0.00826
	GO:0080065	4-alpha-methyl-delta7-sterol oxidation	0.00827
	GO:0010244	response to low fluence blue light stimu...	0.00827
	GO:0016598	protein arginylation	0.00827
	GO:0005997	xylulose metabolic process	0.00827
	GO:0042549	photosystem II stabilization	0.00827
	GO:0002213	defense response to insect	0.00827
	GO:0016042	lipid catabolic process	0.00898
	GO:0006270	DNA replication initiation	0.01071
	GO:0006607	NLS-bearing protein import into nucleus	0.01071
	GO:0051555	flavonol biosynthetic process	0.01092
	GO:0006888	ER to Golgi vesicle-mediated transport	0.01141
	GO:0009617	response to bacterium	0.01221
	GO:0006189	'de novo' IMP biosynthetic process	0.0123
	GO:0000105	histidine biosynthetic process	0.0123
	GO:0016126	sterol biosynthetic process	0.01232
	GO:0007346	regulation of mitotic cell cycle	0.01743
	GO:0032784	regulation of DNA-templated transcriptio...	0.01756
	GO:0009627	systemic acquired resistance	0.01758
	GO:0006376	mRNA splice site selection	0.01761
	GO:0070681	glutaminyl-tRNAGln biosynthesis via tran...	0.01765
	GO:0019348	dolichol metabolic process	0.01765
	GO:0006546	glycine catabolic process	0.01765
	GO:0048573	photoperiodism, flowering	0.01767
	GO:0009873	ethylene-activated signaling pathway	0.01767
	GO:0009658	chloroplast organization	0.01844
	GO:0018279	protein N-linked glycosylation via aspar...	0.01913
	GO:0009653	anatomical structure morphogenesis	0.01999
	GO:0010468	regulation of gene expression	0.02016
	GO:0010223	secondary shoot formation	0.02044
	GO:0009089	lysine biosynthetic process via diaminop...	0.02044
	GO:0016925	protein sumoylation	0.02044
	GO:0032259	methylation	0.02045
	GO:0045292	mRNA cis splicing, via spliceosome	0.02045
	GO:0018026	peptidyl-lysine monomethylation	0.0205
	GO:0048278	vesicle docking	0.02142
	GO:0006397	mRNA processing	0.02442
	GO:0006611	protein export from nucleus	0.02804
	GO:0006429	leucyl-tRNA aminoacylation	0.02806
	GO:0034969	histone arginine methylation	0.02806
	GO:0010231	maintenance of seed dormancy	0.02806
	GO:0006750	glutathione biosynthetic process	0.02806
	GO:0070940	dephosphorylation of RNA polymerase II C...	0.02806
	GO:0010050	vegetative phase change	0.02806
	GO:0010088	phloem development	0.02806
	GO:0010019	chloroplast-nucleus signaling pathway	0.02806
	GO:0019919	peptidyl-arginine methylation, to asymme...	0.02806
	GO:0009643	photosynthetic acclimation	0.02806
	GO:0009825	multidimensional cell growth	0.02817
	GO:0006207	'de novo' pyrimidine nucleobase biosynth...	0.03157
	GO:0006325	chromatin organization	0.03402
	GO:0000059	protein import into nucleus, docking	0.03427
	GO:0009853	photorespiration	0.03427
	GO:0009933	meristem structural organization	0.03451
	GO:0031124	mRNA 3'-end processing	0.03455
	GO:0016558	protein import into peroxisome matrix	0.03458
	GO:0007029	endoplasmic reticulum organization	0.0346
	GO:0010053	root epidermal cell differentiation	0.03461
	GO:0010417	glucuronoxylan biosynthetic process	0.03463
	GO:1902456	regulation of stomatal opening	0.03463
	GO:0090307	mitotic spindle assembly	0.03463
	GO:0006177	GMP biosynthetic process	0.03463
	GO:0009228	thiamine biosynthetic process	0.03463
	GO:0051415	interphase microtubule nucleation by int...	0.03463
	GO:0051298	centrosome duplication	0.03463
	GO:0006913	nucleocytoplasmic transport	0.0406
	GO:0046040	IMP metabolic process	0.04075
	GO:0031023	microtubule organizing center organizati...	0.0408
	GO:0015729	oxaloacetate transport	0.04086
	GO:0010037	response to carbon dioxide	0.04086
	GO:0098586	cellular response to virus	0.04086
	GO:0006499	N-terminal protein myristoylation	0.04088
	GO:0006105	succinate metabolic process	0.04088
	GO:0040034	regulation of development, heterochronic	0.04088
	GO:1904667	negative regulation of ubiquitin protein...	0.0409
	GO:0060145	viral gene silencing in virus induced ge...	0.0409
	GO:0090603	sieve element differentiation	0.0409
	GO:0010381	attachment of peroxisome to chloroplast	0.0409
	GO:1900101	regulation of endoplasmic reticulum unfo...	0.0409
	GO:0019261	1,4-dichlorobenzene catabolic process	0.0409
	GO:0000056	ribosomal small subunit export from nucl...	0.0409
	GO:1902356	oxaloacetate(2-) transmembrane transport	0.0409
	GO:0000032	cell wall mannoprotein biosynthetic proc...	0.0409
	GO:0007283	spermatogenesis	0.0409
	GO:0009972	cytidine deamination	0.0409
	GO:0061504	cyclic threonylcarbamoyladenosine biosyn...	0.0409
	GO:0032960	regulation of inositol trisphosphate bio...	0.0409
	GO:0016266	O-glycan processing	0.0409
	GO:0051569	regulation of histone H3-K4 methylation	0.0409
	GO:0007202	activation of phospholipase C activity	0.0409
	GO:0048208	COPII vesicle coating	0.0409
	GO:0035435	phosphate ion transmembrane transport	0.0409
	GO:0032933	SREBP signaling pathway	0.0409
	GO:1902476	chloride transmembrane transport	0.0409
	GO:1903857	negative regulation of cytokinin dehydro...	0.0409
	GO:0001193	maintenance of transcriptional fidelity ...	0.0409
	GO:0031087	deadenylation-independent decapping of n...	0.0409
	GO:0017009	protein-phycocyanobilin linkage	0.0409
	GO:0032467	positive regulation of cytokinesis	0.0409
	GO:0051697	protein delipidation	0.0409
	GO:0006480	N-terminal protein amino acid methylatio...	0.0409
	GO:0006481	C-terminal protein methylation	0.0409
	GO:0018160	peptidyl-pyrromethane cofactor linkage	0.0409
	GO:0006420	arginyl-tRNA aminoacylation	0.0409
	GO:1990569	UDP-N-acetylglucosamine transmembrane tr...	0.0409
	GO:0055129	L-proline biosynthetic process	0.0409
	GO:0080021	response to benzoic acid	0.0409
	GO:0019805	quinolinate biosynthetic process	0.0409
	GO:0018146	keratan sulfate biosynthetic process	0.0409
	GO:0090308	regulation of methylation-dependent chro...	0.0409
	GO:0000390	spliceosomal complex disassembly	0.0409
	GO:0000395	mRNA 5'-splice site recognition	0.0409
	GO:0050891	multicellular organismal water homeostas...	0.0409
	GO:0010213	non-photoreactive DNA repair	0.0409
	GO:0010216	maintenance of DNA methylation	0.0409
	GO:0010241	ent-kaurene oxidation to kaurenoic acid	0.0409
	GO:0009270	response to humidity	0.0409
	GO:1903070	negative regulation of ER-associated ubi...	0.0409
	GO:0000918	barrier septum site selection	0.0409
	GO:0009236	cobalamin biosynthetic process	0.0409
	GO:0043609	regulation of carbon utilization	0.0409
	GO:0032264	IMP salvage	0.0409
	GO:0006104	succinyl-CoA metabolic process	0.0409
	GO:0006106	fumarate metabolic process	0.0409
	GO:0006294	nucleotide-excision repair, preincision ...	0.0409
	GO:0006296	nucleotide-excision repair, DNA incision...	0.0409
	GO:0019628	urate catabolic process	0.0409
	GO:0006283	transcription-coupled nucleotide-excisio...	0.0409
	GO:0009780	photosynthetic NADP+ reduction	0.0409
	GO:0009786	regulation of asymmetric cell division	0.0409
	GO:0006231	dTMP biosynthetic process	0.0409
	GO:0048034	heme O biosynthetic process	0.0409
	GO:0031930	mitochondria-nucleus signaling pathway	0.0409
	GO:0006780	uroporphyrinogen III biosynthetic proces...	0.0409
	GO:0006788	heme oxidation	0.0409
	GO:0006723	cuticle hydrocarbon biosynthetic process	0.0409
	GO:0010599	production of lsiRNA involved in RNA int...	0.0409
	GO:0045053	protein retention in Golgi apparatus	0.0409
	GO:0042550	photosystem I stabilization	0.0409
	GO:0015789	UDP-N-acetylgalactosamine transport	0.0409
	GO:0015774	polysaccharide transport	0.0409
	GO:0001574	ganglioside biosynthetic process	0.0409
	GO:0051457	maintenance of protein location in nucle...	0.0409
	GO:0044794	positive regulation by host of viral pro...	0.0409
	GO:0043968	histone H2A acetylation	0.0409
	GO:0015742	alpha-ketoglutarate transport	0.0409
	GO:2000694	regulation of phragmoplast microtubule o...	0.0409
	GO:0043981	histone H4-K5 acetylation	0.0409
	GO:0045038	protein import into chloroplast thylakoi...	0.0409
	GO:1902553	positive regulation of catalase activity	0.0409
	GO:0071244	cellular response to carbon dioxide	0.0409
	GO:2000011	regulation of adaxial/abaxial pattern fo...	0.0409
	GO:0052837	thiazole biosynthetic process	0.0409
	GO:0071790	establishment of spindle pole body local...	0.0409
	GO:0001682	tRNA 5'-leader removal	0.0409
	GO:0010071	root meristem specification	0.0409
	GO:0015871	choline transport	0.0409
	GO:0019358	nicotinate nucleotide salvage	0.0409
	GO:0006598	polyamine catabolic process	0.0409
	GO:1901255	nucleotide-excision repair involved in i...	0.0409
	GO:0033388	putrescine biosynthetic process from arg...	0.0409
	GO:0006562	proline catabolic process	0.0409
	GO:0009650	UV protection	0.0409
	GO:0000719	photoreactive repair	0.0409
	GO:0009624	response to nematode	0.0409
	GO:0044845	chain elongation of O-linked mannose res...	0.0409
	GO:0048312	intracellular distribution of mitochondr...	0.0409
	GO:0033468	CMP-keto-3-deoxy-D-manno-octulosonic aci...	0.0409
	GO:0002184	cytoplasmic translational termination	0.0409
	GO:0030970	retrograde protein transport, ER to cyto...	0.0409
	GO:0019477	L-lysine catabolic process	0.0409
	GO:0071816	tail-anchored membrane protein insertion...	0.0409
	GO:0044571	[2Fe-2S] cluster assembly	0.0409
	GO:0090527	actin filament reorganization	0.0409
	GO:0006679	glucosylceramide biosynthetic process	0.0409
	GO:1900426	positive regulation of defense response ...	0.0409
	GO:0006003	fructose 2,6-bisphosphate metabolic proc...	0.0409
	GO:0071569	protein ufmylation	0.0409
	GO:0030474	spindle pole body duplication	0.0409
	GO:0098507	polynucleotide 5' dephosphorylation	0.0409
	GO:0071528	tRNA re-export from nucleus	0.0409
	GO:0046719	regulation by virus of viral protein lev...	0.0409
	GO:0046741	transport of virus in host, tissue to ti...	0.0409
	GO:0044030	regulation of DNA methylation	0.0409
	GO:0045900	negative regulation of translational elo...	0.0409
	GO:0048571	long-day photoperiodism	0.04092
	GO:0010054	trichoblast differentiation	0.04094
	GO:0009142	nucleoside triphosphate biosynthetic pro...	0.04102
	GO:0009991	response to extracellular stimulus	0.04104
	GO:0035303	regulation of dephosphorylation	0.04105
	GO:0006629	lipid metabolic process	0.04154
	GO:0010228	vegetative to reproductive phase transit...	0.04156
	GO:0016052	carbohydrate catabolic process	0.04187
	GO:0016192	vesicle-mediated transport	0.04451
	GO:0006511	ubiquitin-dependent protein catabolic pr...	0.04544
	GO:0072593	reactive oxygen species metabolic proces...	0.04712
